# Supplementary material for: Enhanced validation of antibodies for research applications
Source: Nat Commun. 2018 Oct 8;9:4130. doi: 10.1038/s41467-018-06642-y (PMC6175901; doi:10.1038/s41467-018-06642-y)
Supplement: Supplementary file 5 — Supplementary Data 2 [file 41467_2018_6642_MOESM5_ESM.xlsx]

## Sheet: Table S3
Supplementary Data 2 - TPM values for all genes in 56 cell lines prevously sequenced by HPA. Uhlen et al. (2015) Science
Gene	A-431	A549	AF22	AN3-CA	ASC TERT1	BEWO	BJ	BJ hTERT+	BJ hTERT+ SV40 Large T+	BJ hTERT+ SV40 Large T+ RasG12V	CACO-2	CAPAN-2	Daudi	EFO-21	HaCaT	HBF TERT88	HDLM-2	HEK 293	HEL	HeLa	Hep G2	HL-60	HMC-1	HTCEpi	HUVEC TERT2	K-562	Karpas-707	LHCN-M2	MCF7	MOLT-4	NB-4	NTERA-2	PC-3	REH	RH-30	RPMI-8226	RPTEC TERT1	RT4	SCLC-21H	SH-SY5Y	SiHa	SK-BR-3	SK-MEL-30	T-47d	THP-1	TIME	U-138 MG	U-2 OS	U-2197
SRY	0	0	0	0	0	0.12	0	0.06	0	0	0	0	0	0	0	0	0	0	0	0	0.64	0	0	2.59	0	0	0	0.46	0	0	0	0.48	0	0	0	0	0	1.75	0	0	0	0	0	0	0	0	0	0	0
RPS4Y1	2.48	244.36	0	0.09	0.57	369.68	382.18	631.1	646.03	567.33	0.43	0.05	771.56	1.37	0.58	816.42	294.72	0.12	612.09	0.14	558.07	1.17	0.65	560.6	0.58	1.59	0.05	592.43	0.35	493.11	1.25	0.65	0.87	0.55	331.92	113.44	489.54	402.35	460.67	1.29	1.1	0.81	1.22	0.73	324.61	471.39	259.01	4.52	0.9
ZFY	0.04	4.84	0	0.04	0.01	8.94	11.24	10.35	10.37	10.46	0.03	0.02	7.48	0.04	0	14.26	14.64	0	17.22	0.17	4.72	0	0	6.42	0	0.06	0.01	10.59	0.01	6.5	0.02	4.22	0.02	0	7.88	2.82	5.75	13.96	10.45	0.03	0.02	0.02	10.44	0.01	4.17	9.45	10.59	0.07	0.09
TGIF2LY	0	0	0	0	0	0	0	0	0	0	0	0	0	0	0	0	0	0	0	0	0	0	0	0	0	0	0	0	0	0	0	0	0	0	0	0	0	0	0	0	0	0	0	0	0	0	0.58	0	0
PCDH11Y	0.01	0.04	0.07	0.07	0.01	0.04	0.02	0.01	0	0.03	0.09	0.05	0.03	0	0.01	0.01	0.03	0.02	0.03	0.07	0.03	0.01	0.06	0	0	0.04	0.04	0.01	0.04	0.01	0.08	0.24	0.04	0.03	0.02	0.28	0.03	0.02	0.06	0.03	0.04	0	0.01	0.01	0.07	0.04	0.02	0.04	0.01
TSPY2	0.12	0	0	0	0	0	0	0	0	0	0	0	0	0	0	0	0	0	0	0	0	0	0	0	0	0	0	0	0	0.25	0	0.17	0	0	0	0	0	0	0.1	0	0	0	0.14	0	0	0	0	0	0
AMELY	0	0	0	0	0	0	0	0	0	0	0	0	0	0	0	0	0	0	0	0	0	0	0	0	0	0	0	0	0	0	0	0	0	0	0	0	0	0	0	0	0	0	0	0	0	0	0	0	0
TBL1Y	0.01	0	0	0	0	1.51	0	0	0.02	0	0	0.02	0.04	0.01	0	0	0	0	0.06	0.02	0.31	0.02	0.03	0.02	0	0	0.03	0	0	0.09	0.02	1.36	0	0	0	1.07	0	1.29	1.19	0	0	0	0	0	0	0.06	0	0.04	0
AC064829.1	0	0	0	0	0	0	0	0	0	0	0	0	0	0	0	0	0	0	0	0	0	0	0	0	0	0	0	0	0	0	0	0	0	0	0	0	0	0	0	0	0	0	0.54	0	0	0	0	0	0
AC009491.2	0	0	0	0	0	0	0	0	0	0	0	0	0	0	0	0	0	0	0	0	0	0	0	0	0	0	0	0	0	0	0	0	0	0	0	0	0	0	0	0	0	0	0.03	0	0	0	0	0	0
AC009491.1	0	0	0	0	0	0	0	0	0	0	0	0	0	0	0	0	0	0	0	0	0	0	0	0	0	0	0	0	0	0	0	0	0	0	0	0	0	0	0	0	0	0	0.01	0	0	0	0	0	0
TSPY4	1.13	0	0	0	0	0	0	0	0	0	0	0	0	0	0	0	0	0	0	0	0	0	0.23	0	0	0	0	0	0	0	0	0	0	0.27	0	0.23	0	0	0	0	0	0	0	0	0.23	0	0	0.08	0
TSPY8	0	0	0	0	0	0	0	0	0	0	0	0	0	0	0	0	0	0	0	0	0	0	0.36	0	0	0	0	0	0	0	0	0.82	0	0.66	0	0	0	0	0	0	0	0	0.25	0	0	0	0	0.01	0
TSPY3	0.59	0	0	0	0	0	0	0	0	0	0	0	0	0	0	0	0.26	0	0	0	0	0	0	0	0	0	0	0	0	0.19	0	0	0	0	0	0	0	0	0	0	0	0	0	0	0	0	0	0	0
TSPY1	1.89	0	0	0	0	0	0	0	0	0	0	0	0	0.47	0	0	0.82	0	0	0	0	0	0	0	0	0	0	0	0	0.65	0	0.16	0	0	0	0	0	0	0	0	0	0	0	0	0.56	0	0	0	0
TSPY9P	1.36	0	0	0	0	0	0	0	0	0	0	0	0	0.34	0.67	0	1.28	0	0	0	0	0	0	0	0	0	0	0	0	0	0	0	0	0.31	0	0	0	0	0	0	0	0	0.11	0	0.77	0	0	0.15	0
TSPY10	0.77	0	0	0	0	0	0	0	0	0	0	0	0	0.11	0	0	0	0	0	0	0	0	0	0	0	0	0	0	0	0	0	0	0	0	0	0	0	0	0.07	0	0	0	0	0	0.16	0	0	0.28	0
USP9Y	0	2.44	0	0.03	0	2.63	6.81	6.43	3.68	4.15	0	0	3.33	0	0.05	3.44	2.45	0	2.64	0	5.54	0.06	0	4.13	0	0	0	5.96	0	3.8	0.02	1.74	0	0.02	2.19	0.71	13.26	7.8	3.7	0	0	0	1.87	0	0.07	5.02	4.72	0.03	0.09
DDX3Y	0.63	25.27	0	0.08	0.01	19.21	57.78	39.24	32.79	41.95	0.17	0.05	108.76	0.09	0.06	59.54	35.61	0	139	0.05	31.24	0.14	0.12	30.17	0.05	0.25	0.12	35.13	0.22	49.3	0.16	26.94	0.04	0.07	17.29	19.5	28.52	33.25	51.73	0.11	0.11	0.17	39.34	0.03	24.33	39.95	53.7	0.32	0.11
UTY	0.05	2.27	0.03	0.06	0	8.54	3.83	6.27	4.69	7.36	0	0.03	8.97	0.02	0.04	6.82	6.4	0	18.62	0.12	0.04	0.08	0.05	5.72	0.01	0.02	0.04	4.66	0	5.82	0.1	0.05	0.07	0.04	3.11	3.88	4.24	6.66	5.88	0.09	0.06	0.04	11.42	0.05	3.01	4.88	8.68	0.04	0.05
TMSB4Y	0.07	0.82	0	0.03	0	13.67	0.51	0.79	0	0.02	0	0.07	0.6	0.02	0.02	0.03	1.4	0	10.68	0	0.03	0	0.02	0.2	0	0.01	0	0.16	0	2.87	0.11	1.58	0	0.03	0	1.54	13.47	5.46	6.2	0	0	0	0.75	0	0.52	0.34	0.69	0.01	0.12
VCY	0	0.15	0	0.01	0	0	0	0	0	0	0	0	0	0	0	0	0	0	0	0	0	0	0	0	0	0	0	0	0	0	0	0.04	0	0	0	0.05	0	0	0.08	0	0	0	0.06	0	0	0	0.1	0	0
VCY1B	0	0.15	0	0.01	0	0	0	0	0	0	0	0	0	0	0	0	0	0	0	0	0	0	0	0	0	0	0	0	0	0	0	0.04	0	0	0	0.05	0	0	0.08	0	0	0	0.06	0	0	0	0.1	0	0
NLGN4Y	0.03	1.73	0.01	0.09	0.01	0	6.4	28.77	1.98	3.12	0	0.06	0	0	0.01	5.17	30.5	0	0	0	3.31	0.11	0.01	16.17	0	0	0.01	4.64	0	1.77	0.01	6.5	0	0	2.03	0.04	6.36	10.13	5.67	0	0	0	0.1	0.06	0.75	9.01	23.31	0	0
CDY2B	0	0	0	0	0	0	0	0	0	0	0	0	0	0	0	0	0	0	0	0	0	0	0	0	0	0	0	0	0	0	0	0	0	0	0	0	0	0	0	0	0	0	0	0	0	0	0	0	0
CDY2A	0	0	0	0	0	0	0	0	0	0	0	0	0	0	0	0	0	0	0	0	0	0	0	0	0	0	0	0	0	0	0	0	0	0	0	0	0	0	0	0	0	0	0	0	0	0	0	0	0
HSFY1	0.01	0	0.02	0.07	0.04	0	0.02	0.01	0	0	0	0.03	0	0.01	0.03	0	0.06	0.11	0	0.03	0.08	0.04	0	0.03	0	0	0.14	0	0	0.05	0.01	0.07	0	0.03	0	0.06	0.03	0.03	0.07	0.08	0	0.03	0.06	0.08	0.15	0.07	0.06	0	0
HSFY2	0	0	0	0	0	0	0.02	0.01	0	0	0	0	0	0	0	0	0	0	0	0	0	0	0	0	0	0	0	0	0	0	0.01	0	0	0	0	0	0.03	0	0	0	0	0	0	0	0	0.07	0	0	0
AC009977.1	0.53	0	5.31	0	0	3.66	0	0	0	0	2.63	2.84	0.99	0	0	0	0	9.78	0	3.19	0	0	31.92	0	0	1.62	0	0	0	0	1.31	0	3.01	2.12	0	3.06	0	3.87	0.75	1.08	0	1.13	0	1.34	1.39	0	0	1.46	0.98
KDM5D	0.11	7.07	0	0.05	0.01	14.6	11.58	9.5	7.38	8.71	0	0.05	0.29	0.06	0.05	8.36	19.57	0	49.41	0.03	12.36	0.11	0.05	8.72	0.01	0.02	0.03	15.47	0.01	18.1	0.11	11.23	0.1	0.02	8.96	6.98	12.5	21.4	14.57	0.18	0	0.06	4.43	0.07	7.77	14.56	23.91	0.26	0.22
EIF1AY	0.44	23.26	0	0	0	50.76	48.31	30.89	36.2	37.11	0	0.17	128.33	0.2	0	51.47	90.25	0	197.08	0	44.65	0.31	0.04	30.79	0	0.3	0	52.37	0	116.22	0.12	37.83	0	0.08	68.56	49.71	40.97	53.72	58.79	0.16	0.12	0.24	30.75	0	20.77	46.23	29.45	0.91	0.27
RPS4Y2	0.03	0.15	0	0	0	0	0	0	0	0	0	0	0	0	0	0	0.13	0	0.2	0	0.17	0	0	0	0	0	0	0	0	0	0	0	0	0	0	0	0.12	0.13	0	0	0	0	0.01	0	0	0	0	0	0
PRORY	0.14	0.15	0.08	0.2	0.07	0.06	0.06	0	0.17	0	0.13	0.14	0.1	0.07	0.12	0	0.67	0	0.17	0.1	0.08	0.23	0.04	0.12	0.07	0.39	0.08	0.07	0.16	0.09	0	0.33	0.36	0.09	0.13	0	0.12	0.17	0.09	0.07	0.1	0.19	0.07	0.29	0.17	0	0.15	0.2	0.4
RBMY1B	0	0	0	0	0	0	0	0	0	0	0	0	0.01	0	0	0	0	0	0.11	0	0	0	0	0	0	0	0	0.02	0	0	0	0	0	0	0	0.01	0	0	0	0	0	0	0	0	0	0	0	0	0
RBMY1A1	0	0	0	0	0	0.19	0	0	0	0	0	0	0.01	0	0	0	0	0	0.11	0	0	0	0	0	0	0	0	0	0	0	0	0	0	0	0	0.06	0	0	0.11	0	0	0	0	0	0	0	0	0	0
RBMY1E	0	0	0	0	0	0	0	0	0	0	0	0	0	0	0	0	0	0	0.2	0	0	0	0	0	0	0	0	0	0	0	0	0	0	0	0	0	0	0	0	0	0	0	0	0	0	0	0	0	0
RBMY1D	0	0	0	0	0	0	0	0	0	0	0	0	0.01	0	0	0	0	0	0	0	0	0	0	0	0	0	0	0.02	0	0	0	0	0	0.03	0	0.01	0	0	0	0	0	0	0	0	0	0	0	0	0
PRY2	0	0	0	0	0	0.06	0	0	0	0	0	0	0	0	0	0	0	0	0	0	0	0	0	0	0	0	0	0	0	0	0	0	0	0	0	0	0	0	0	0	0	0	0.47	0	0	0	0	0	0
RBMY1F	0.02	0	0	0	0	0	0	0	0	0	0	0	0	0.01	0	0	0	0	0	0	0	0	0	0	0	0	0	0	0	0	0	0	0	0	0	0	0	0	0.04	0	0	0	0	0	0	0	0	0	0
RBMY1J	0.03	0	0	0	0	0	0	0	0	0	0	0	0	0.01	0	0	0	0	0	0	0	0	0	0	0	0	0	0	0	0	0	0	0	0	0	0	0	0	0.04	0	0	0	0	0	0	0	0	0	0
PRY	0	0.52	0	0	0	0.06	0	0	0	0	0	0	0	0	0	0	0.41	0	0	0	0	0	0	0	0	0	0	0	0	0	0	0	0	0	0	0	0	0	0	0	0	0	0.23	0	0	0	0	0	0
BPY2	0	0	0	0	0	0	0	0	0	0	0	0	0	0	0	0	0	0	0	0	0	0	0	0	0	0	0	0	0	0	0	0	0	0	0	0	0.22	0	0	0	0	0	0	0	0	0	0	0	0
DAZ1	0.12	0	0	0	0	0	0	0	0	0	0	0	0	0.01	0.06	0	0.02	0	0	0	0	0	0	0	0	0	0	0	0	0.08	0	0	0	0.06	0	0	0	0	0	0	0	0	0.96	0	0.07	0	0	0.04	0
DAZ2	0	0	0	0	0	0	0	0	0	0	0	0	0	0	0	0	0	0	0	0	0	0	0	0	0	0	0	0	0	0	0	0.02	0	0	0	0	0	0	0	0	0	0	1.46	0	0	0	0	0	0
CDY1B	0	0	0	0	0	0	0	0	0	0	0	0	0	0	0	0	0	0	0	0	0	0	0	0	0	0	0	0	0	0	0	0	0	0	0	0	0	0	0.01	0	0	0	0	0	0	0	0	0	0
AC012005.4	0	0	0	0	0	0	0	0	0	0	0	0	0	0	0	0	0	0	0	0	0	0	0	0	0	0	0	0	0	0	0	0	0	0.09	0	0.07	0	0	0	0	0	0	0	0	0	0	0	0	0
AC012005.3	0.56	0.54	0	0.76	0.57	0.72	0.2	0.53	0.23	1.42	0	1.33	0.39	0.44	0.56	0.14	0.32	0.34	0.13	0.6	1.01	0.34	0.39	0.11	0.13	0.06	1.34	0.3	0.59	1.26	2.13	0.93	0.22	0.61	0.12	0.41	0	1.28	0.53	1.38	0.15	1.14	1.17	1.02	0.85	0	0.31	0.58	0.23
BPY2B	0	0	0	0	0	0	0	0	0	0	0	0	0	0	0	0	0	0	0	0	0	0	0	0	0	0	0	0	0	0	0	0	0	0	0	0	0.22	0	0	0	0	0	0	0	0	0	0	0	0
DAZ3	0	0	0	0	0	0	0	0	0	0	0	0	0	0	0	0	0	0	0	0	0	0	0	0	0	0	0	0	0	0	0	0	0	0	0	0	0	0	0	0	0	0	0	0	0	0	0	0	0
DAZ4	0.12	0	0	0	0	0	0	0	0	0	0	0	0	0.01	0.02	0	0.02	0	0	0	0	0	0.08	0.02	0	0	0	0	0	0	0.03	0.02	0	0.09	0	0	0	0	0	0	0	0	0.91	0	0	0	0	0.01	0
BPY2C	0	0	0	0	0	0	0	0	0	0	0	0	0	0	0	0	0	0	0	0	0	0	0	0	0	0	0	0	0	0	0	0	0	0	0	0	0.22	0	0	0	0	0	0	0	0	0	0	0	0
AC006386.1	0.56	0.54	0	0.76	0.57	0.72	0.2	0.53	0.23	1.42	0	1.33	0.39	0.44	0.56	0.14	0.32	0.34	0.13	0.6	1.01	0.34	0.39	0.11	0.13	0.06	1.34	0.3	0.59	1.26	2.13	0.93	0.22	0.61	0.12	0.41	0	1.28	0.53	1.38	0.15	1.14	1.17	1.02	0.85	0	0.31	0.58	0.23
AC006328.4	0	0	0	0	0	0	0	0	0	0	0	0	0	0	0	0	0	0	0	0	0	0	0	0	0	0	0	0	0	0	0	0	0	0.09	0	0.07	0	0	0	0	0	0	0	0	0	0	0	0	0
CDY1	0	0	0	0	0	0	0	0	0	0	0	0	0	0	0	0	0	0	0	0	0	0	0	0	0	0	0	0	0	0	0	0	0	0	0	0	0	0	0.01	0	0	0	0	0	0	0	0	0	0
DEFB125	0	0	0	0	0	0	0	0	0	0	0	0	0	0	0	0	0	0	0	0	0	0	0	0	0	0	0	0	0	0	0	0	0	0	0	0	0	0	0	0	0	0	0	0	0	0	0	0	0
DEFB126	0.05	0	0	0	0	0.08	0	0	0	0	0	0	0	0.01	0	0	0	0	0	0	0	0	0	0	0	0	0	0	0	0	0.37	0.07	0	0	0	0.24	0	0	0	0.31	0	0.27	0.18	0.07	0.06	0	0	0	0
DEFB127	0	0	0	0	0	0.61	0	0	0	0	0	0	0	0	0	0	0	0	0	0	0	0	0	0	0	0	0	0	0	0	0.4	0	0	0	0	0	0	0	0	0.44	0	0	0	0	0	0	0	0	0
DEFB128	0	0	0	0	0	0.57	0	0	0	0	0	0	0	0	0	0	0	0	0	0	0	0	0	0	0	0	0	0	0	0	0.44	0	0	0	0	0.28	0	0	0	0	0	0	0	0	0	0	0	0	0
DEFB129	0	0	0	0	0	0.85	0	0	0	0	0	0	0	0	0	0	0	0	0	0	0	0	0	0	0	0	0	0	0	0	1.71	0	0	0.05	0	0.43	0	0	0	1.34	0	0.06	0	0	0	0	0	0	0
DEFB132	0	0	0	0	0	0.2	0	0	0	0	0	0	0	0.01	0	0	0	0	0	0	0	0	0	0	0	0	0	0	0	0	0.4	0	0	0	0	0.25	0	0	0	0.33	0	0	0	0.05	0	0	0	0.01	0
C20orf96	6.57	21.05	23.63	19.64	4.18	10.3	4.49	5.55	7.15	10.01	3.74	12.6	13.42	3.3	5.72	8.63	4.36	12.79	11.26	0.15	17.46	8.18	4.62	2.59	12.96	23.08	6.58	5.62	2.92	9.88	25.29	7.91	9.39	33.66	4.16	10.71	9.1	9.22	3.06	22.64	6.71	6.83	12.23	14.67	15.3	8.62	7.57	13.96	6.39
ZCCHC3	17.14	13.54	45.6	21.42	10.51	26.42	10.25	10.74	12.39	13.14	18.98	10.06	12.64	7.41	23.53	11.96	8.89	20.1	32.03	4.82	49.32	32.7	8.45	11.44	17.6	40.25	12.65	8.48	6.65	25.34	31.88	41.21	14.74	41.91	21.31	15.74	8.82	9.89	23	30.01	15.29	21.49	28.65	12.47	51.23	7.58	13.39	14.05	5.16
SOX12	6.66	23.71	24.85	15.91	6.14	7.28	8.72	7.26	8.61	8.89	4.4	6.83	12.2	7.3	7.84	5.04	7.92	11.84	9.81	6.74	36.18	12.06	2.53	7.63	10.13	23.28	6.26	4.98	14.16	4.26	23.47	41.08	31.73	24.49	6.25	9.55	9.77	0.79	36.15	37.97	7.37	22.47	29.78	26.73	14.14	11.32	34.86	36.75	0.92
NRSN2	50.97	63	40.66	36.3	41.12	15.52	32.15	58.75	62.54	65.2	31.93	1.19	0.03	12.31	22.22	40.99	0.31	31.01	18.92	22.29	50.23	0.52	3.09	3.29	38.92	37.83	26.37	50.38	8.09	0.91	11.44	31.84	32.95	30.41	22.38	2.04	50.59	0.36	98.38	63.61	48.05	9.95	51.02	51.5	14.64	25.8	70.64	39.79	2.58
TRIB3	61.33	31.64	4.41	9.33	10.4	27.81	17.21	44.12	17.88	38.46	60.22	30.09	21.59	18.72	48.96	17.06	10.6	12.45	21.06	5.17	81.62	47.54	9.71	237.21	31.31	73.28	94.52	1.63	49.81	2.92	45.61	10.3	104.45	12.41	5.77	45.32	16.88	22.56	15.05	21.13	5.11	122.85	388.94	44.74	104.8	17.56	10.16	18.97	0.33
RBCK1	65.4	79.74	16.48	32.96	34.12	54.32	37.37	43.78	44.78	68.55	39.26	63.98	26.76	53.94	55.96	17.87	24.43	33.95	29.52	13.65	96.98	26.17	20.62	177.63	43.32	27.9	39.77	27.77	26.08	50.28	55.3	18.74	82.21	42.36	26.26	29.47	49.99	44.26	51.03	44.7	35.18	79.94	112.7	58.32	40.1	28.35	43.2	29.14	32.79
TBC1D20	12.78	15.8	18.45	13.66	24.59	14.71	16.26	29.62	23.88	26.78	11.58	5.81	5.37	3.88	12.77	25.89	4.46	6.25	11.3	3.5	18.49	9.44	5.42	22.8	14.86	13.29	10.19	23.24	4.96	10.63	10.94	11.06	12.65	10.19	17.45	6.48	14.04	11.18	19.99	13.36	23.31	26.38	36.48	10.13	16.65	14.1	23.65	9.32	20.34
CSNK2A1	150.37	141.35	157.35	100.6	66.62	92.2	82.98	90.49	123.99	132.35	136.34	115.44	107.38	60.05	127.62	171.58	54.83	62.04	187.68	32.98	125.28	142.94	47.4	133.14	114.33	192.29	82.67	98.56	50.05	181.15	55.48	216.18	96.71	128.85	122.01	94.78	85.77	98.27	173.2	133.88	89.43	140.53	150.53	112.27	58.77	82.22	121.93	116.47	69.98
TCF15	0	0	0	0	0	1.69	0.07	0	0	0	0	0	0	3.92	0	0	0	3.53	14.38	0	0	0.05	20.74	0	0.81	2.36	0	0	0	0.04	0	4.38	0.09	0	0	1.73	0	0	0	2.49	0.05	1.75	0	0.04	1.71	0	0.04	5.02	0
SRXN1	96.67	166.66	12.16	21.71	38.5	26.32	65.85	47.7	46.89	29.68	52.95	51.81	14.28	45.97	48.35	48.54	19.87	24.23	68.71	27.76	133.19	27.03	40.61	81.03	45.9	63.43	55.29	47.75	25.17	0.18	12.09	23.19	63.86	0.35	15.17	28.63	28.71	31.2	17.84	30.52	63.9	96.49	71.1	42.53	13.02	47.98	73.78	54.28	63.73
RP5-850E9.3	0.34	3.93	0	1.69	0.57	1.41	0.26	1.15	3.64	1.24	0.52	0.35	0.49	0.27	0	1.66	0.55	0.15	5.78	0.65	9.97	0.95	2.83	0	3.82	0.44	5.99	2.14	0	0	0	3.11	0.22	0	1.97	1.98	0	0.46	1.18	2.57	1.58	6.53	1.22	1.04	1.81	4.19	0.85	1.23	0
SCRT2	0.01	0	0.03	0.01	0	0.01	0	0	0	0	0	0.02	0	0	0.01	0	0	0	0.42	0	0.01	0	0.14	0	0	0.03	1.41	0	0.02	0	0.01	1.81	0	0.01	0	2.83	0	0.01	2.22	2.19	0	0.01	0	0.01	0	0	0	0	0.01
SLC52A3	4.25	1.31	0	0.03	0	2.69	0	0.03	0	0	2.93	33.8	0.01	5.13	5.03	0	0	0.02	0.28	0.28	0.11	0	0.14	1.15	0	0.09	0.01	0	0	0.01	0.03	0.36	3.11	0.03	0	0.34	0.02	7.32	0.05	0.17	5.93	10.48	0.03	16.06	0	0	0.12	0.09	0.03
FAM110A	24.01	6.66	4.07	7.06	1.34	26.83	7.23	3.87	4.98	4.55	13.23	14.9	6.44	3.49	38.49	4.3	6.8	2.19	16.64	3.11	2.87	4.08	5.58	19.36	3	9.09	15.43	4.09	12.57	11.52	8.75	5.33	11.48	12.84	6.86	8.09	3.06	15.7	9.07	9.75	7.73	63.01	3	32.77	5.09	3.88	12.38	9.59	10.69
ANGPT4	0.22	0.02	0.02	0.04	0	47.44	0.04	0.01	0.05	0.02	0.03	0.09	0.04	0	0.09	0.02	0.12	0.03	0.08	0.02	0.01	0.04	0.05	0.09	0.1	0.01	0.38	0.03	0.04	0.01	0.03	0.08	0.18	0.03	0.01	0.01	0	0.04	0.13	0.02	0.03	0.02	0.18	0.01	0.04	0.03	0.08	0.38	0.06
RSPO4	0.01	0	0	0	0	3.01	1.03	0	0.1	0.03	0.03	0.01	0.63	2.17	0.07	0.37	0	0.33	0	0	0	0	0.12	0.09	0	0.01	0.35	0	0.03	0	0.02	6.42	0	0.02	0	0	0	0.01	0.04	0.6	0	3.32	0.04	0.1	0.05	0	0.01	7.8	0.01
PSMF1	126.78	117.19	30.18	67.81	46.86	51.31	73.36	52.71	71	66.08	101.64	87.3	52.83	53.72	113.68	91.93	40.13	43.79	94.15	15.42	152.71	98.79	30.13	59.68	69.54	95.19	103.05	52.19	59.24	128.5	68.29	45.65	73.19	69.2	62.79	84.04	51.15	97.05	91.35	58.1	101.45	123.65	61.66	104.32	30.01	82.28	96.45	69.89	106.25
TMEM74B	0.07	4.54	2.75	0.35	0.06	0.13	0	0.05	0.05	0.1	6.64	0.66	0.14	0.92	0.34	0	0.06	4.3	1.06	0.06	6.93	0.06	1.22	0.8	0.17	15.73	5.42	0.03	0.11	0.11	0.12	3.37	0.43	0.05	0.2	0	0.65	0.59	0.87	2.27	0.13	0.03	0.14	0	0.07	1.71	0	3.34	0.12
C20orf202	0.05	0	0.1	0	0	0.03	0	0.2	0	0.03	0	0.02	0.74	0.04	0.05	0.03	0.24	0.09	0.09	0	0.17	0.09	0.02	0.03	0	0.27	0.21	0	0.07	0.02	0	0.03	0	0.02	0.06	0.08	0	0	0.06	0.14	0	0.02	0.04	0	0	0.18	0.02	0.03	0.05
RAD21L1	0.07	0	0	0	0.14	0	0.17	1.25	0.77	0.29	0	0	0.01	0.12	0	0.4	0.25	0.08	0.04	0.03	0	0	0.21	0	0.22	0.27	0.02	0.38	0	0	0.01	0.1	0.21	0	0	0	0.24	0.04	0.05	0.26	0	0	0.03	0	0	1.28	0.27	0.04	0.35
SNPH	1.95	5.96	0.17	6.06	2.86	0.03	3.38	4.22	4.07	1.95	0.2	0.67	0.29	2.18	1.09	0.82	1.39	1.66	3.87	0.76	0.09	0	5.85	1.94	4.65	0.78	0.18	3.32	0	0.39	0.13	2.33	5.14	0.05	1.33	0.09	4.41	2.54	0.46	2.14	4.09	0.21	4.5	0.36	0.12	7.86	6.88	5.41	5.76
SDCBP2	9.28	0.54	1.43	0.48	3.66	0.95	2.74	5.16	2.87	2.85	1.89	16.04	0.84	2.05	7.21	1.8	0.42	1	0.83	0.51	1.02	0.88	1.1	7.63	8.21	1.36	0.59	1.13	2.01	1.41	1.94	1.46	0.66	1.53	0.75	1.49	1.04	11.43	2.89	2.07	1.73	6.86	2.8	0.46	0.62	5.51	1.53	0.68	2.68
FKBP1A	686.96	193.2	165.26	224.9	476.28	211.29	412.04	265.67	355.01	340.39	177.43	260.93	229.29	144.23	311.93	479.1	86.02	216.32	294.83	67.05	281.21	305.91	153.91	200.42	1345.81	273.52	114.81	377.45	75.03	305.84	334.01	358.76	383.27	292.52	281.67	270.1	372.06	156.29	325.37	221.27	256.05	359.46	633.71	176.89	217.88	1544.65	1387.81	246.35	283
NSFL1C	39.77	46.68	32.17	28.84	18.44	23.13	17.65	30.15	46.13	35.46	36.35	31.59	18.03	15.55	37.16	36.6	8.75	20.01	22.75	6.2	34.78	19.81	13.04	14.1	29.75	29.96	15.72	29.2	16.64	20.99	29.91	34.92	52.44	11.28	39.13	17.16	43.56	25.15	21.99	24.35	26.83	37.07	17.81	28.38	11.46	27.33	37.81	29.45	20.99
SIRPB2	4.2	0.04	0.03	0.13	0.27	0.13	0.07	0.12	0	0	0.03	0.08	0.04	0.73	1.06	0.08	0	0.02	0.1	0.03	0.08	1.63	7.03	6.26	3.68	0.06	0.03	0.02	0.08	0.02	1.69	0.07	0.06	0.02	0.01	0.03	0.08	1.13	0.07	0.03	0.06	0.06	0.07	0.11	5.3	3.17	0.13	0.16	0.14
SIRPD	0.06	0	0	0	0	0	0	0.05	0	0	0	0	0	0	0	0	0	0	0	0	0	1.13	1.59	0	0	0	0	0	0	0	1.56	0.15	0	0	0	0	0.05	0	0	0	0	0.02	0	0	3.53	0	0	0	0.06
RP4-576H24.4	0	0	0.08	0	0	0	0.69	0	0.1	0	0	0	0	0.26	0.12	0.88	0	0	0	0	0	2.69	5.95	0.08	0	0	0	0.13	0.16	0	1.47	0	0	0	0	0	0	0	0.07	0.1	0	0	0.24	0	1.82	0.68	0	0	0.18
SIRPB1	0.21	0	0.34	0.12	0.44	0.27	0.41	0.12	0.27	0.15	0.28	0.13	0.14	0.77	0.29	0.27	0.13	0.08	0.07	0.05	0.09	11.43	46.73	0.24	0.47	0.07	0.3	0.38	0.15	0.05	46.8	0.36	3.08	0.2	0.07	0.1	8	0.27	0.2	0.35	0.39	0.02	0.44	0	38.21	1.31	0.76	0.15	0.44
SIRPG	0	0	0	0	0	0	0	0.1	0	0	0	0.05	0.04	0	0.03	0	0	0	0	0	0	0.59	0.9	0	0	0	0	0	0	0	8.68	0	0	0	0	0.08	0.34	2.91	0	0	0	0	0.01	0	1.6	0	0	0.01	0.03
SIRPA	10.29	22.79	12.38	21.52	19.2	1.76	51.22	41.31	15.1	4.84	13.35	0.31	0.02	13.55	10.29	6.51	0.15	6.57	0.06	2.02	6.11	19.37	25.13	23.41	42.2	1.27	11.14	18.25	0.58	0.02	21.41	13.91	10.45	0.12	21.57	11.2	75.69	0.06	2.12	3.99	8.76	0.07	93.62	3.76	51.74	62.36	70.12	38.58	43.17
PDYN	0.01	0	0.3	0	0	0	0	0	0.17	0	0	0.01	0	0	0	0	0	0	0	0	0	0	0.01	0	0	0	0.09	0	0	0	0	0.55	0	0.01	0	0	0	0	0.03	0	0	0	0	0	0.36	0	0	0.01	0
STK35	19.6	16.93	14.14	22.83	6.13	16.71	7.67	8.96	11	11.78	20.43	14.96	11.02	6.85	29.27	12.93	5.71	7.47	13.17	4.41	18.46	10.54	5.8	12.84	9.42	12.84	8.9	6.48	7.62	13.5	11.88	26.54	11.66	13.17	12.36	6.79	8.09	17.72	27.76	12.16	17.03	21.29	11.26	13.17	8.79	7.88	19.81	14.42	9.46
TGM3	0.01	0.48	0.33	0	0	0	0.02	0.06	0.05	0.06	0	0	0.16	5.77	0	0	0	0.02	0.08	0	0	0.22	0	0.03	0	0.19	0	0	0.05	0	0.08	0.25	0	0	0.02	0.02	0	0	0.84	0.04	0.06	0.09	0.02	0.05	0.24	0.25	0.03	0.04	0.04
TGM6	0	0	0	0	0	0	0	0	0	0	0	0	0	0	0.04	0	0	0	0	0	0	0	0	0	0	0	0.02	0	0	0	0	0.03	0	0	0	0	0	0	0.67	0	0	0	0	0	0	0	0	0	0
SNRPB	656.2	913.05	352.15	305.54	96.94	389.37	273.78	198.05	604.85	510.63	972.67	466.5	402.79	190.19	478.77	315.38	216.01	567.31	345.87	136.04	752.67	428.77	200.39	162.71	305.22	482.59	283.68	223.51	396.52	687.42	543.4	791.11	449.13	467.02	353.71	473.49	184.01	313.7	451.73	445.94	420.09	397.92	362.73	464.49	395.1	209.2	381.16	339.99	319.12
ZNF343	10.58	11.63	8.38	8.71	6.85	2.94	6.97	7.48	9.37	10	5.59	6.18	11.12	2.92	10.01	12.4	3.92	6	9.04	3.84	9.21	4.85	3.2	10.67	8.35	11.81	5.51	8	3.32	10.6	2.55	8.63	12.56	9.77	11.1	6.52	3.79	2.57	11.63	16.6	11.08	12.69	7.73	5.6	3.47	5.34	13.59	6.61	9.35
TMC2	0.04	0.06	0.05	0.03	0.14	0.03	0	0	0.01	0	0	0.04	0.05	0	0.06	0	0.05	0	0	0	0.05	0.01	0	0	0	0.04	0.01	0.03	0	0.03	0.01	0.02	0	0.02	0.01	0.15	0.01	0.01	0.07	0.06	0.02	0	0	0	0	0	0	0	0.02
NOP56	69.53	96.73	59.14	67.27	42.19	126.18	68.2	51.96	112.29	80.01	128.91	72.48	157.35	51.78	153.3	104.11	61.05	118.65	118.77	45.45	106.87	89.58	49.49	72.13	65.29	129.08	74.96	73.27	55.61	145.99	71.07	141.99	110.35	150.12	98.18	83.96	58.47	90.75	81.18	69.21	117.88	89.08	149.07	116.88	67.67	48.82	124.57	76.73	74.35
IDH3B	96.81	132.88	65.14	53.59	38.92	73.27	49.19	59.77	124.55	103.3	157.57	99.52	89.12	49.08	134.62	117.99	32.15	88.3	135.34	38.13	135.85	131.74	27.96	51.09	66.67	173.5	48.56	68.57	46.64	117.15	119.78	128.04	127.8	107.24	116.21	97.32	58.11	81.69	139.38	90.6	76.1	175.9	96.21	110.72	49.03	58.74	102.6	68.44	33.26
EBF4	0.03	0.41	4.32	1.24	0.15	0.49	0.94	1.67	1.05	0.49	0.17	0.18	0	1.74	0.25	0.56	4.4	3.82	0	0.12	0.1	0.04	0.13	0.17	0.36	0.01	0.02	0.14	0.48	0	3.38	0.61	0.29	3.5	0.44	0.23	0.02	3.34	3.06	15.9	1.18	0	0.51	1.67	0.18	0.08	0.26	0.53	0.12
CPXM1	0	0	158.69	0.04	3.42	0.25	0.35	0.62	1.88	0.66	0.03	0.01	0.02	0.52	0.02	0.5	0.7	7.76	19.71	0.02	0	0.14	2.88	0	0.02	8.28	0.04	0.15	0.13	0.51	92.99	34.32	0.03	136.6	0	2.91	0	0.02	0.28	114	0	0.21	0	0.08	1.31	0.11	0.06	0.08	0.23
RP5-860F19.8	0	0.05	0	0	0.09	0.1	0	0.37	0.08	0.08	0	0	0	0	0	0.05	9.07	0.04	0	0	0	0	0	0	0	0.01	0	0	0	0	0	0	0.2	0	0.07	0	0.02	0	0	0	0	0	0	0	0	0	0	0.02	1.67
C20orf141	0.07	0	0	0	0.68	0.93	0	0.59	0.44	0.11	0	0	0	0.05	0	0	18.67	0	0	0	0	0	0.07	0	0	0	0	0.13	0	0	0	0.13	0.13	0	0.14	0	0.52	0	0	0	0	0	0	0	0	0	0	0.35	4.8
TMEM239	0.03	0.03	0.02	0.07	0.03	0.22	0.01	0.07	0.04	0.06	0.02	0.02	0.02	0.02	0.02	0	7.82	0	0	0.04	0.05	0.02	0.03	0.01	0.01	0	0.04	0	0.06	0.01	0.05	0.03	0	0.05	0.09	0.02	0.03	0.02	0.03	0.01	0.05	0.03	0	0.05	0	0.07	0.02	0.06	1.03
PCED1A	26.32	35.17	38.3	20.01	37.87	27.06	24.02	26.16	27.67	31.14	22.64	47.42	6.39	18.15	42.78	13.3	40.42	26.39	30.91	28.74	26.01	5.37	9.89	39.59	17.97	24.69	28.82	18.21	15.9	3.9	27.79	42.83	21.3	21.91	12.48	12.68	25.18	19.91	42.15	58.59	29.91	27.51	38.18	44.17	15.63	17.08	28.57	20.8	28
VPS16	22.58	31.54	27.3	24.87	19.85	14.98	19.51	24.2	24.47	22.85	17.32	21.51	12.36	14.96	29.14	13.58	26.42	17.78	18.3	9.28	15.62	16.37	18	14.3	21.49	26.1	20.92	18.87	20.77	15.58	23.69	26.43	26.9	23.01	19.14	18.83	18.49	18.9	27.25	40.21	26	41.15	19.69	26.5	16.94	18.59	25.7	25	15.71
PTPRA	64.39	39.99	123.11	35.62	169.56	25.62	45.73	84.8	60.66	77.17	43.82	87.37	34.52	39.27	68.27	70.61	69.36	30.04	61.35	12.5	46.13	55.01	27.38	56.2	76.16	62.38	42.98	54.46	23.15	64.97	49.39	48.24	32.49	55.65	58.57	41.82	42.11	44.91	81.03	69.82	55.58	65.81	63.14	51.59	39.49	54.06	57.33	30.25	61.01
GNRH2	0.44	0.54	1.45	1.71	0.18	0.28	0.34	0	0.24	0.36	0.76	0.33	0.52	0.06	1.34	0.41	0.54	1.55	0.58	0.35	0.83	0.08	0.87	0.85	0.34	0.65	0.17	0.5	0.4	0.31	0.77	0.65	0	0.41	0.21	0.29	0.18	1.05	2.42	1.01	0.12	0.94	0.56	1.27	0.47	0	0.86	0.42	0.71
MRPS26	91.17	124.65	30.3	52.01	17.32	77.32	33.91	21.66	41.74	33.4	100.3	41.12	74.1	46.87	85.34	25.24	24.69	119.31	42.3	33.34	138.27	59.78	19.65	45.35	28	68.98	17.17	22.41	68.96	62.98	83.01	151.29	124.8	77.98	51.32	76.93	33.24	55.09	112.85	131.43	48.73	113.54	72.62	64.1	28.26	26.11	28.84	48.43	49.31
OXT	0	0	0	0	0	0.12	0.15	0	0	0	1.36	0	0	0	0	0	0	0	0	0	0	0.35	1.03	0	0	0	0	0	0	0	0	0	0.78	0	0	0	0	0	0	0.15	0	0	0.02	0	0.17	0	0	0	0
AVP	0	0	0	0	0	0	0	0	0	0	0	0	0	0.05	0	0	0	0.16	0	0	0	0	0	0	0	0	0	0	0	0	1.46	0	0	0	0	0	0	0	0.13	0	0	0	0	0	0	0	0	0	0
UBOX5	5.13	5.36	4.58	2.79	2.34	2.39	4.19	3.64	5.4	5.56	4.68	4.38	3.21	1.78	7.1	3.43	1.3	2.44	6.95	1.22	3.59	2.61	2.62	3.9	3.16	5.77	3.07	2.87	3.04	5.41	3.11	3.65	3.31	4.14	5.61	2.23	2.77	4.83	6.69	5.82	3.32	13.41	3.02	7.19	1.65	3.51	3.86	2.63	3.98
FASTKD5	22.11	25.77	17.97	21.02	8.26	17.31	12.39	12.22	18.41	16.27	33.89	12.62	25.62	10.47	28.06	23.77	9.16	21.09	27.88	8.94	34.2	28.4	25.15	21.07	15.79	31.07	12.5	19.38	9.26	16.89	16.36	26.47	22.66	19.38	23.46	22.48	20.89	23.11	20.47	21.52	18.23	40.86	27.69	18.67	18.47	16.5	12.56	18.23	11.09
RP5-1187M17.10	3.13	3.05	4.59	4.82	1.28	3.09	3.01	6.12	5.43	8.27	15.82	8.75	4.34	1.82	1.53	4.3	0.18	3.1	0.24	0.48	10.8	0.25	1.42	5.8	0.79	3.19	1.38	2.37	1.24	0.41	0.5	10.44	3.03	1.5	1.53	4.53	5.55	1.04	21.42	5.95	3.14	3.05	2.26	8.94	0.15	4.41	6.21	12.3	2.33
DDRGK1	93.92	120.08	31.88	56.02	18.94	44.84	56.66	25.97	37.79	42.72	86.97	67.23	46.09	50.33	103.94	14.5	40.76	57.34	48.65	29.59	125.29	49.11	49.66	69.23	31.21	68.38	53.72	21.82	45.05	34.36	72.63	40.13	56.21	50.8	27.7	67.85	49.84	79.53	83.91	46.59	73.07	144.03	48.96	76.76	25.24	46.5	63.9	30.17	42.94
ITPA	91.05	73	38.63	37.79	25.86	25.11	39.05	51.07	54.79	49.9	53.79	82.94	32	38.93	78.07	39.18	27.39	74.23	100.16	22.4	67.88	38.39	32.11	37.09	37.88	69.78	21.48	44.48	36.49	46.22	88.25	65.49	74.72	49.66	52.62	81.71	61.11	26.09	69.41	73.67	38.85	94.4	66.57	49.22	53.54	26.52	65.31	38.64	41.01
SLC4A11	8.86	14.27	1.82	7.25	1.07	16.37	4.21	2.91	2.74	1.12	0.97	11.26	0.01	5.21	55.81	0.58	0.14	2.12	0.69	4.58	27.35	3.21	10.06	4.77	6.03	1.09	6.87	2.6	4.95	0.44	0.32	11.18	11.43	2.42	8.54	2.56	11.92	23.49	1.03	4.34	2.4	12.93	0.42	5.84	3.87	8.85	2.18	6.94	0.64
C20orf194	3.53	3.32	9.69	4.4	15.19	1.11	7.9	8.4	5.68	7.41	0.01	3.81	0.01	2.43	4.19	8.01	0.86	1.74	1.02	0.92	6.89	1.03	0.5	5.06	10.22	1.8	0.02	7.43	1.39	2.06	4.17	2.96	2.22	2.68	8.64	0.09	5.98	6.56	2.35	6.14	4.44	5.46	9.46	6.48	7.7	11.21	7.47	3.51	4.46
ATRN	35.5	33.95	21.69	17.14	42.86	27.12	22.51	30.38	25.46	22.41	13.45	23.85	0.04	16.59	49.3	35.26	4.22	11.78	11.44	7.04	24.05	21.56	7.38	33.13	29.91	18.06	13.85	22.38	8.96	8.98	6.59	14.78	20.81	8.46	49.33	21.16	18.93	22.82	15.33	21.49	28.36	36.73	28.59	24.67	17.28	36.38	28.72	18.1	28.72
GFRA4	0	0	0	0	0	0	0	0	0	0	0	0	0.02	0	0	0	0	0	0	0	0	0	0	0	0	0	0	0	0	0.08	0.03	0	0	0	0	0	0	0	0	0.02	0.06	0	0	0	0	0	0	0.01	0
ADAM33	0	0	0.2	0.02	71.94	0.27	31.39	50.94	10.09	20.33	0.12	0	0.02	0.22	0	5.5	0.06	0.06	0	0.1	0	0	0	0	0.02	0	0	0	0	2.3	0.17	2.91	0.17	0.06	0	0.62	0	0	0	0.07	0	0.06	0	0.1	0.07	0	0.25	0.01	46.19
SIGLEC1	0	0	0	0	0.07	0.05	0.04	0.06	0.03	0.02	0	0	0.01	0.1	0	0	0	0	0.04	0	0	0.02	0.01	0	0	0.01	0	0	0.02	0	0.05	0.01	0.03	0.01	0.02	0.06	0.05	0	0.05	0.05	0	0	0	0.01	1.44	0	0.01	0.02	0.02
HSPA12B	0.47	1.57	0.78	0.13	0.13	0.14	0.12	0.12	0.33	0.17	4.06	0.17	0.17	4.64	0.1	0.16	0.07	0.58	0.13	0.02	1.82	0.1	0.07	0.21	7.98	0.28	0.15	0.06	0.83	0.33	0.59	1.08	0.82	1.63	0.24	0.37	0	0.05	1.06	0.81	0.34	0.16	0.12	0.19	0.38	4.34	0.19	2.28	0.74
C20orf27	124.9	134.18	22.71	90.23	17.62	34.71	30.51	19.3	60.61	46.39	84.6	46.74	64.12	32.55	106.47	23.91	19.3	101.23	45.37	20.26	125.31	58.24	18.88	26.93	37.37	81.58	39.19	28.58	154.32	78.41	109.71	98.54	184.3	67.69	54.17	73.57	30.88	41.07	119.96	49.27	35.1	108.34	56.65	30.19	61.13	22.67	89.75	65.61	135.43
SPEF1	0.83	2	0.02	0.25	0.07	0.03	0	0.02	0.03	0.06	0	0.5	0.16	0.18	0.22	0.1	0.27	0.13	0	0	0.31	0.03	0.02	0.19	0	0.06	0.04	0	1.26	0.39	0.15	0.21	0.18	0	0.16	0.12	0.46	0	0.49	0.37	0.1	0.34	0.49	0.55	0	0	0.34	0.19	0.46
CENPB	98.96	129.2	27.33	54.79	31.65	17.11	67.37	46.75	46.61	39.15	48.35	69.94	28.37	23.01	79.03	24.35	52.36	34.69	75.09	34.48	35.55	21.86	23.9	34.45	36.14	48.92	17.46	35.8	142.4	66.28	39.77	34.68	156.52	61.96	3.55	20.05	39.57	55.09	79.48	53.34	69.97	68.56	48.66	54.25	40.48	60.69	85.28	48.85	70.13
CDC25B	118.77	259.35	37.24	58.38	30.75	18.39	55.62	79.15	99.89	77.39	41.85	167.97	67.56	26.12	171.1	48.7	33.88	50.91	45.63	61.47	41.77	31.7	22.16	61.71	50.02	29.63	173.12	53.25	83.16	100.65	36.65	28.22	112.56	59.02	103.15	47.12	55.2	10.1	31.95	62.04	165.5	110.1	60.09	46.55	13.89	41.26	56.48	72.69	97.85
AP5S1	15.81	30.91	4.69	3.02	5.59	5.56	9.19	7.1	9.9	8.02	24.02	16.74	7.54	10.79	14.1	3.52	5.38	10.35	15.59	6.7	17.2	9.64	8.96	7.04	10.34	11.22	14.41	11.6	22.81	22.67	6.72	4.24	25.53	10.8	7.64	7.53	8.9	11.7	16.94	6.1	11.43	24.34	14.02	15.05	4.09	13.95	21.6	10.99	10.56
MAVS	27.77	32.86	14.35	16.86	18.5	10.97	15.98	19.49	18.34	13.96	23.65	17.71	9.88	10.63	34.62	19.47	7.92	7.85	23.81	9.03	31.14	13.33	9.48	17.13	16.86	27.11	7.42	16.26	21.94	20.49	9.07	9.32	18.4	17.37	19.47	9.63	15.84	25.21	12.85	12.04	22.76	31	14.22	20.79	10.4	24.97	26.37	10.5	29.71
PANK2	45.39	29.78	35.51	16.62	23.96	18.33	28.34	29.48	39.59	52.97	37.13	23.76	30.2	14.3	36.97	50.54	11.72	15.41	51.5	15.79	57.43	30.72	16.43	20.36	33.93	38.46	27.15	37.28	10.09	27	21.46	34.92	22.82	24.92	46.72	18.4	20.38	37.72	53.02	23.5	43.92	33.95	65.26	25.46	21.09	23.05	50.74	26.82	61.5
RNF24	17.75	8.37	13.08	10.89	57.88	4.64	14.22	28.83	15.46	22.92	5.07	17.29	3.19	3.5	11.93	26.86	2.89	3.95	33.87	10.84	3.43	60.25	12.59	4.28	12.9	43.34	7.23	22.42	4.4	10.23	11.81	20.01	12.04	13.07	11.11	2.49	7.8	8.8	14.87	10.9	49.84	21.11	9.73	9.31	18.12	19.74	40.34	14.21	26.19
SMOX	9.35	104.74	8.04	5.64	5.7	13.9	12.75	23.45	10.13	7.09	39.66	25.4	0	4.72	18.64	4.51	0.08	3.3	18.65	2.54	33.53	3.21	7.19	9.43	16.31	4.18	139.83	5.49	2.57	6.46	7.37	10.06	14.66	6.37	9.76	19.48	66.97	6.47	1.9	7.34	29.78	2.44	40.82	0.34	3.41	19	12.17	12.34	2.11
ADRA1D	0.01	1.69	0.18	0.03	0.04	0.02	6.75	1.15	0.5	0.21	0.32	3.17	0	0.03	0.16	0.2	0	0.03	0.03	0	0.81	0	0.01	0.01	0.02	0.21	0.17	0	0	0	0	0.09	0.21	0.02	0	0	0.01	0	0	0	0.05	0	0	0	0.03	0.28	0.96	0	0.03
PRNP	191.35	160.04	39.35	57.56	132.92	34.06	298.99	408.82	155.82	164.81	48.99	144.73	28.61	75.76	438.62	300.04	30.88	34.72	0.2	13.59	126.67	57.09	14.07	487.38	121.17	19.56	98.61	161.96	37.73	23.09	27.89	32.44	240.91	31.32	102.49	25.33	63.52	30.87	55.52	7.47	107.36	104.17	394.86	27.13	25.14	180.96	267.93	130.32	142.52
PRND	0.03	0.07	0.02	0.09	0.05	0.09	0.03	0.01	0.01	0.01	0.04	0.05	0.05	0.02	0.05	0.02	0.05	0.02	0.05	0.06	0.02	0.04	0.06	0.01	0.33	0.02	0.15	0.05	0.04	0.02	0.04	0.58	0.02	0.05	0.02	0	0.05	0.07	0.09	0.08	0	0.02	0.03	0.05	0.02	0.07	0.07	0.14	0.07
PRNT	0	0	0	0	0	0	0	0	0	0	0	0	0	0	0	0	0	0	0	0	0	0	0	0	0	0	0	0	0	0	0	0	0	0	0	0	0	0	0	0	0	0	0	0	0	0	0	0	0
RASSF2	0.15	13.04	34.5	52.57	0	56.95	3.02	8.07	0.56	0.26	2.79	0.18	44.85	5.29	0.2	0.86	20.98	2.03	36.71	0.05	0.52	59	35.25	0	19.3	0.25	17.32	0.03	0.16	8.85	60.5	7.84	1.09	15.52	3.81	16.63	0.07	23.04	0.53	2.99	0.11	0.77	1.42	0.05	31.45	0.63	1.51	7.97	0.73
SLC23A2	18.52	22.13	31.87	11.34	8.71	39.48	7.58	9.84	9.58	9.34	10.54	20.81	6.94	8.95	17.82	18.59	5.64	14.91	12	2.87	32.72	15	6.76	9.95	12.66	8.35	5.74	11.43	6.1	16.7	6.67	11.42	13.92	17.33	20.62	10	4.31	27.35	12.68	12.78	18.07	13.3	49.45	9.28	7.38	10.71	22.79	11.26	25.9
TMEM230	136.74	97.76	137.47	97.59	188.96	101.97	104.77	149.91	111.27	127.43	71.03	133.9	53.72	93.84	112.36	165.9	77.58	109.79	118.7	22.63	180.82	122.66	46.48	145.09	132.65	112.42	144.14	164.79	34.08	126.13	90.76	106.25	141.41	91.5	90.22	111.46	135.35	63.43	137.67	150.33	79.21	116.09	202.64	116.43	97.94	110.42	152.62	94.58	139.53
PCNA	629.24	502.33	544.44	221.53	82.8	371.98	391.46	219.12	395.16	582.23	360.5	491.48	521.01	138.43	466.17	372.92	202.18	333.12	458.25	143.1	699.02	561.57	193.38	93.12	204.8	414.03	427.79	348.72	198.73	1097.1	492.42	414.09	281.96	676.97	468.79	409.14	145.34	330.59	555.05	339.56	344.94	370.82	249.91	328.55	239.12	135.77	301.29	367.35	404.93
CDS2	22.53	25.83	27.55	13.59	9.96	12.3	11.78	22.93	20.82	31.29	14.48	21.75	14.01	6.52	31.92	22.92	19.39	7.3	20.28	5.43	18.5	11.75	7.23	11.39	25.25	9.88	17.64	17.55	3.47	23.68	3.51	13.56	7.95	22.86	21.81	6.3	10.9	19.79	13.68	17.03	16.39	19.62	28.12	15.25	4.6	18.26	15.93	13.21	13.37
PROKR2	0	0	0	0	0	0	0	0	0	0	0	0	0	0	0.49	0	0.04	0	0	0	0	0	0	0	0	0	0.07	0	0	0	0	1.1	0	0	0	0	0	0	0.47	2.26	0	0	0	0	0	0	0	0.2	0
GPCPD1	5.58	10.73	7.83	5.96	4.26	8.66	8.33	6.37	5.24	3.68	5.13	4.3	10.19	1.72	1.95	5.23	2.88	2.94	17.35	0.96	5.02	9.55	7.5	17.91	4.94	10.13	5.2	4.3	2.64	8.84	4.14	4.35	6.21	7.2	9.16	3.54	5.79	4.25	3.55	4.18	4.66	14.22	7.25	4.3	22.38	5.51	4.66	3.68	12.15
C20orf196	8.17	10.46	5.6	2.43	2.07	2.41	2.31	3.73	3.43	5.01	4.25	9.04	26.14	6.35	3.83	4	10.24	4.03	11.91	1.16	13.38	12.81	5.36	7.2	5.99	16.8	10.23	5.4	3.16	18.28	37.49	6.76	5.74	16.8	7.3	11.4	3.98	3.73	10.64	8.89	5.77	3.88	8.21	3.83	11.3	3.5	3.99	5.91	3.3
CHGB	0.03	6.92	0.87	0.03	0.14	0.42	0.18	0.02	0.12	0.07	1.51	0	0.01	4.14	0.14	0.14	0.56	0.16	2.27	0	1.06	3.25	0.18	0.03	0.09	0.4	0.13	0.82	0	0.12	0.59	19.13	0	0.16	0	0.32	0.48	0.18	406	559.67	0	0.41	0.3	0.38	0.28	0.27	0.15	6.15	0.37
TRMT6	56.77	28.45	20.56	29.67	10.31	27.88	25.82	12.51	27.21	23.63	34.5	24.64	55.08	14.72	42.97	46.78	14.85	26.81	56.86	9.73	25.67	46.64	14.16	18.03	10.5	34.79	16.77	28.23	13.84	49.59	20.14	46.94	36.33	36.81	39.83	29.45	14.98	32.6	47.29	65.97	39.53	35.6	38.42	23.78	19	10.19	34.04	33.56	29.85
MCM8	42.76	33.83	31.3	29.85	7.02	27.08	33.11	12.93	27.98	34.87	34.06	26.39	35.79	10.88	45.35	51.87	12.72	19.91	49.19	12.1	27.58	46.35	7.36	3.61	11.89	50.92	34.08	25.81	10.65	24.35	19.35	42.45	20.3	33.43	51.79	14.04	5.82	15.43	27.68	26.4	42.5	32.94	18.83	26.62	13.8	7.85	52.13	46.09	26.9
CRLS1	61.47	47.26	32.47	39.42	55.97	33.85	36.88	45.22	40.59	50.47	57.34	41.61	54.71	29.01	39.56	62.98	20.2	34.2	93.55	14.17	174.32	79.7	29.21	44.04	49.78	66.06	24.28	41.16	21.51	53.78	56.27	57.75	37.61	39.67	46.18	56.7	110.16	21.74	62.07	47.78	46.8	82.07	58.26	34.95	42.67	31.59	47.05	35.07	45.39
LRRN4	0.11	0.04	0	0.01	0.02	0.02	0.26	0.02	0	0.01	4.56	1.14	0	3.24	0.02	0.06	0	0.08	0.05	0.03	1.8	0	0.15	0.06	0.03	0.04	0	0.04	0	0	0.02	0.34	0.03	0.02	0.27	0.47	52.92	0.04	0.44	0.11	0.03	0	0	0.08	0.07	0	0	1.59	0.04
FERMT1	39.74	12.1	0.07	0.07	2.61	14.54	2.01	0.1	1.46	0.66	15.83	58.52	0.03	12.25	68.53	1.6	0.04	2.12	7.08	6.19	14.76	0.06	1.91	23.99	0.89	0.09	0.17	1.49	0.79	0.03	1.3	8.99	33.23	0.04	9.7	16.7	5.98	36.08	7.43	0.86	8.2	0.26	0.06	6.31	1.36	0.32	4.17	2.99	0.64
BMP2	0.1	0.29	0.08	0.01	0.19	0	0.73	2.74	0.05	0	25.62	0.09	0	0.5	9.11	0.01	0.03	5.01	0	13.44	0.07	0	0.76	6.59	5.16	0.01	0.04	0.2	0.01	0.02	3.75	0.8	0.79	5.58	0.1	0.34	1.72	19.64	1.35	1.68	7.76	0.01	0.03	0	4.36	1.23	1.78	2.8	0.04
HAO1	0	0	0	0	0	0	0	0	0	0	0.04	0	0.04	0	0.03	0	0	0	0	0	0	0.24	0	0	0	0.05	0	0	0	0.02	0	0	0	0	0.38	0	0	0	0	0	0.04	0	0	0	0	0	0	0	0
TMX4	8.44	12.85	13.73	14.54	23.18	4.11	20.61	27.12	14.2	10.64	7.98	20.66	18.51	17.74	7.62	15.29	12.18	10.17	11.47	4.28	10.72	37.7	16.12	13.53	14.82	14.28	46.05	14.23	5.01	1.22	18.76	11.11	14.34	13.63	47.76	18.78	16.37	4.51	32.38	35.67	43.03	1.44	18.84	16.06	15.48	19.24	40.18	11.79	14.3
PLCB1	0.11	1.21	5.05	0.26	8.36	5.42	13	8.82	3.69	3.24	31.12	3.5	1.52	7.1	0.06	4.02	0.04	4.1	0.95	2.66	27.97	0.89	0.56	0.55	6.01	5.19	10.9	0.07	4.61	0.98	1.78	14.7	7.02	11.08	0.01	6.58	2.66	10.93	18.29	7.21	0.17	1.98	0.72	17.02	4.45	1.6	15.35	7.99	0.47
PLCB4	0.05	16.49	8.82	0.03	0.32	0.15	33.23	9.11	10.82	7.09	2.94	2.42	0.01	0.67	0.13	16.64	0.04	4.98	4.49	4.49	0.03	0	0	2.53	0.09	4.25	0.3	74.07	4.59	0.03	0.04	9.53	10.51	0.01	0	0.5	84.91	6.68	34.62	21.59	0	20.04	13.1	21.33	0.16	0.43	12.19	1.06	1.22
LAMP5	0.1	0.18	1.37	0	0.08	0.1	0.05	0.02	0	0.02	0	0.07	0.02	0.02	0.21	0.03	0.04	0.03	0	0	0	17.5	0.43	0	0.02	0.02	298.41	0.04	0	0	0.04	2	0	1.69	0	0	0	0	0.36	80.29	0	0	0.11	0	100.39	0	0	0.06	0.02
PAK7	0	0.04	0.03	0	0	0	0	0.01	0	0	0	0	0.07	0	0.01	0	0	0.17	0	0	0	0	0.01	0	0	0	0.01	0	0.02	0	0.02	0.38	0.01	0	0	0.01	0	0.01	5.62	1.9	0	0	0	0	0.04	0	0	0.11	0.01
ANKEF1	12.58	13.01	2.04	3.29	1.25	7.78	2.35	0.23	2.35	1.3	6.94	11.21	0.09	4.07	10.86	2.92	0.07	2.1	1.7	2.02	5.35	1.34	0.35	8.48	1.79	4.98	8.95	0.51	3.46	1.9	0.05	5.93	3.15	0.12	0.19	6.78	4.73	7.32	12.46	5.71	6.95	10.56	0.1	11.61	0.95	1.33	1.76	2.13	0.22
SNAP25	0.06	4.27	3.87	0	0.17	0.04	1.74	0	4.74	1.41	0.03	0.02	0	4.06	0.79	9.45	0.55	0.34	0	4.46	0.5	0	0.49	0	0.07	0.06	17.17	1.42	0	0.01	0	0.89	0	0	0.04	0.11	0.72	0	92.17	49.58	0.8	0.07	0.03	0.05	4.44	0	4.94	7.08	0.06
MKKS	61.56	50.12	40.16	53.86	18.35	28.19	41.38	21.84	30.44	30.01	22.21	53.65	23.45	25.23	57.1	46.48	6.82	19.59	60.85	18.8	90.97	58.93	21.58	39.97	30.4	47.35	34.1	34.93	22.85	30.89	48.08	46.55	39.6	35.03	65.74	33.88	32.21	33.82	53.11	38.35	46.56	91.68	80.92	41.57	28.49	25.53	45.64	53.67	43.76
SLX4IP	2.89	5.57	3.02	7.69	1.61	2.48	1.39	1.57	2.38	2.7	3.8	3.63	3.73	2.51	5.68	3.89	0.06	1.63	4.25	1.41	4.27	4.05	2.41	3	2.14	3.47	3.16	2.58	2.14	6.19	4.78	5.5	1.95	5.03	7.78	3.26	2.84	2.61	6.44	4.42	5.05	5.52	3.8	7.59	1.81	3.07	2.02	4.45	2.41
JAG1	3.56	17.83	60.53	71.16	7.8	2.14	2.04	9.35	3.08	1.75	14.66	9.66	0.54	54.69	74.66	2.63	0.24	4.06	6.36	1.5	58.74	22.34	0.51	45.07	17.06	0.16	6.3	4.94	0.2	0.05	12.6	17.91	18.61	4.76	3.77	8.94	22.42	20.03	3.26	2.2	6.55	3.26	20.05	0.37	2.19	63.45	13.77	10.28	10.79
BTBD3	6.14	17.73	51.53	223.46	7.92	13.57	18.68	11.36	22.52	15.09	9.27	9.49	1.49	17.13	16.02	37.59	0.13	22.24	6.42	128.88	16.34	9.24	3.7	13.56	11.41	11.35	13.43	20.18	3.89	11.27	6.76	25.02	5.13	16.78	10.12	4.88	16.66	27.29	26.82	42.53	64.69	18.48	41.29	13.61	7.77	8.77	13.07	35.23	11.63
SPTLC3	1.28	2.19	1.8	0.07	13.96	10.75	0.07	2.57	1.88	8	14.79	8.08	0.01	1.12	22.17	2.75	0.02	0.12	0	3.94	17.93	0.01	0.26	15.34	1.19	0	23.81	19.35	0.44	0.09	0.04	0.14	2.69	2.16	4.05	10.45	32.84	14.52	0.12	0.36	0.3	1.78	0.12	17.4	0.34	2.72	9.13	3.19	28.56
ISM1	0.01	0.57	0.33	0.84	5.78	0.38	0.48	4.14	0	0.02	2.9	0.52	0.01	0.24	0.23	0	0	4.54	0	0.08	16.47	0	0.02	0.44	0.02	0.52	0	0.36	1.48	0	0.02	0.22	0.14	4.5	0	0	1.35	0.21	1.38	0.01	0.06	0	2.83	0.19	0.25	0.05	5.61	1.19	0.03
TASP1	11.39	6.97	3.16	3.66	3.88	5.79	4.49	6.11	5.68	6.95	13.14	11.67	4.22	3.44	15.14	6.98	3.25	5.61	10.62	3.3	13.97	12.67	3.6	8.74	5.05	9.47	0.2	4.45	11.99	24.57	5.61	4.2	3.26	4.38	12.3	6.27	6.45	8.13	9.71	6.04	8.72	11.78	7.4	7.8	4.07	4.81	5.77	4.29	5.43
ESF1	27.72	26.72	26.55	12.62	16.7	14.31	28	16.31	21.84	19.4	26.21	25.61	29.61	15.36	41.96	40.09	10.36	17.55	48.9	7.98	50.99	52.56	12.67	16.63	15.22	68.73	13.18	22.39	21.32	40.62	24.97	25.83	16.37	29.61	64.33	21.05	12.54	22.02	30.9	17.16	28.33	31.09	32.28	19.69	19.27	20.11	35.5	26.02	24.83
NDUFAF5	5.64	5.73	7.38	4.77	1.31	3.59	4	2.94	5.65	4.93	11.57	4.15	7.77	4.44	7.66	4.74	4.76	7.33	8.73	2.82	11.93	6.86	4.11	4.62	4.41	6.88	3.75	4.87	6.44	9.91	4.94	2.67	6.23	7.43	8.85	4.72	5.11	6.82	8.75	8.04	5.48	10.24	11.42	6.4	4.04	4.55	7.12	3.83	5.68
SEL1L2	0	0	0.02	0	0	0	0	0.01	0	0	0	0	0	0	0	0	0	0	0	0	0	0	0	0	0	0	0	0	0	0	0	0.02	0.04	0	0	0	0	0	0.03	0	0	0	0	0	0	0	0	0.02	0
MACROD2	1.43	0.83	3.19	1.43	0.74	0.72	0.87	2.14	1.43	0.83	1.41	1.06	1.81	18	1.68	2.2	1.45	2.37	1.43	1.99	1.51	0.46	0.54	0.9	1.37	1.96	13.65	2.81	0.81	0.73	0.94	1.59	0.92	1.22	0.61	2.75	4.28	8.09	12.74	5.82	2.13	0.6	0.71	1.49	1.56	0.75	2.04	3.72	1.05
FLRT3	0.01	13.3	32.99	0.03	0	0.06	2.82	0.82	0.21	0.07	15.57	6.08	0	1.07	8.59	0.25	0.05	2.01	0	0.34	0.25	0	0.08	45.05	0.15	0	0.25	5.41	0.36	3.62	0.03	10.94	0.14	0.13	0.24	0.05	15.95	3.37	0.79	7.31	0.07	0.01	8.49	0.61	0.02	0	0.1	2.45	0.14
KIF16B	6.3	20.23	9.36	6.68	3.54	6.77	6.21	3.62	4.75	4.7	6.82	13.13	7.25	4.26	6.04	7.05	5.2	5.34	3.95	3.13	12.34	0	8.81	16.56	1.45	7.2	0.04	6.44	8.32	0.15	0.97	2.56	7.56	6.49	6.36	12.04	5.48	10.19	4.35	7.42	8.73	26.2	17.06	10.44	3.8	3.04	5.96	5.81	9.59
AL049794.1	0.04	0.11	0.05	0.13	0	0.17	0.09	0.02	0.05	0.02	0	0.16	0.13	0.04	0.02	0.11	0.09	0	0.12	0.14	0.15	0.04	0.08	0	0.05	0.13	0.21	0.03	0.14	0.06	0.06	0.12	0.04	0.09	0.1	0.04	0.05	0.13	0.14	0.16	0.21	0.11	0.02	0.1	0.1	0.08	0.25	0.06	0.09
SNRPB2	66	66.28	93.26	54.71	40.34	101.12	62.04	49.23	72.45	73.92	69.83	73.45	86.78	52.87	61.42	107.05	37.1	57.71	100.1	16.2	106.87	104.58	65.01	40.37	61.65	83.68	38.5	66.76	60.25	122.34	100.68	84.18	90.16	78.58	109.56	59.09	57.09	40.57	58.68	151.29	57.8	110.67	282.75	88.1	71.43	51.9	70.1	74	59.9
OTOR	0	0	0	0	0	0.03	0	0	0	0	0	0	0	0	0	0	0	0	0	0	0	0	0	0	0	0.01	0	0	0	0	0	0	0	0	0	0	0	0	0	2.89	0	9.71	0.03	2.38	0	0	0	0	0
PCSK2	0	0	59.25	0	0	0.03	0	0.01	0.01	0	0	0	0	0.34	0.01	0	0	0.11	0.03	0	0	0	0	0	0.01	0	0.02	0	0	0	0.02	0.34	0	0	0.04	0.03	0	0	18.57	0.29	0	0.02	2.01	0	0	0	0.29	0.85	0.02
BFSP1	0.73	7.42	2.64	0.32	1.83	0.39	1.73	7.76	1.23	1.23	3.03	6.15	0.01	1.53	1.11	1.04	1.62	2.05	0.61	0.81	0.77	0.41	0.83	3.56	4.82	0.27	0.36	3.53	1.24	0	0.7	6.15	2.12	0	1.82	0.33	14.89	1.22	3.17	0.39	2.55	8.04	3.27	4.85	1.22	5.16	0.34	0.64	0.73
DSTN	280.92	389.19	159.6	148.6	272.72	293.27	335.94	497.44	230.41	215.38	165.32	306.29	35.88	92.28	270.25	271.71	25.93	115.11	118.01	179.66	200.82	81.45	76.18	404.19	299.3	56.6	47.16	387.95	191.1	33.85	76.76	110.29	299.13	26.34	240.53	71.66	512.77	233.07	287.97	77.49	384.81	1066.36	328.3	614.24	37.48	280.95	290.92	97.04	301.29
RRBP1	151.02	109.33	35.3	74.52	123.14	180	223.93	183.74	104.97	148.28	223.87	139.84	47.8	82.18	150.42	88.45	28.94	27.25	68.98	23.44	192.18	22.97	81.95	46	93.28	29.19	45.2	141.78	60.03	9.17	41.36	41.72	107.31	18.37	91.22	159.3	68.36	46.42	21.55	14.55	160.11	264.64	85.41	58.17	29.26	161.44	229.35	90.65	113.57
BANF2	0	0	0	0	0	0.1	0	0	0	0	1.54	0	0	0	0	0	0	0	0	0	0	0	0	0	0	0	0	0	0	0	0	0.18	0	0	0	0	0	0	0.62	0	0	0.17	0.01	0	0	0	0	0.02	0
SNX5	89.53	99.71	45.3	46.88	38.14	263.95	68.13	37.01	47.06	55.73	88.36	124.57	120.89	46.14	99.44	66.22	40.14	53.07	134.72	30.29	435.25	84.35	152.72	39.67	61.4	65.87	79.54	50.65	61.03	76.03	59.27	49.14	50.48	100.7	112.83	87.8	46.84	94.09	53.93	27.67	81.33	86.99	81.06	59.33	46.17	47.87	78.28	102.88	46.31
OVOL2	5.21	0	0	0	0	3.46	0	0	0	0	3.76	6.7	0	1.01	5.06	0	0	1.47	0	0.16	0	0	0.29	2.39	0	0.02	0.04	0	0.66	0.04	0.03	0	0.09	0	0	1.58	0.18	2.28	10.27	0	0	4.43	0.07	2.86	0.68	0	0	0.79	0
MGME1	37.73	44.56	39.22	34.85	19.59	51.28	30.21	21.25	31.25	44.36	50.71	37.77	36.75	18.54	55.95	49.03	17.73	31.26	29.89	18.31	63.56	17.4	48.15	26.32	22.62	41.19	23.39	56.8	24.71	31.66	18.94	34.89	40.13	27.04	85.91	33.9	22.13	25.05	35.98	27.06	26.86	45.62	42.37	54.51	10.26	18.04	57.1	49.09	27.01
PET117	31.61	29.94	14.33	15.06	10.81	35.92	17.9	15.78	20.85	20.73	25.12	26.91	20.19	27.29	18.17	22.9	7.45	20.36	24.34	12.92	43.99	28.68	22.85	16.98	16.28	18.98	14.74	16.68	24.29	23.12	22.79	21.37	31.52	17.55	40.58	26.88	18.35	16.97	29.35	23.48	29.63	36.62	38.43	28.14	17.53	14.88	21.53	16.57	20.33
CSRP2BP	9.37	14.43	12.22	12.27	8.67	99.25	8.82	10.04	10.27	12.27	45.08	12	19.39	7.01	12.85	9.46	9.1	5.67	11.96	2.86	6.13	12.45	9.25	13.47	8.7	8.95	8.3	12.31	9.38	21.23	5.45	17.56	16.74	12.71	27.6	6.33	10.17	4.81	22.95	11.47	13.95	22.75	12.96	10.2	7.54	7.25	12.4	5.93	8.18
ZNF133	8.7	9.78	8.28	11.12	9.61	17.05	7.82	10.95	10.66	16.09	7.12	10.15	1.89	5.14	18.95	10.4	2.68	5.17	6.14	6.12	13.12	4.64	0.92	11.56	9.31	7.27	2.06	8.3	7.7	5.8	6.02	6.92	9.86	5.72	11.07	4.46	8.46	5.38	13.84	12.74	7.6	14.26	10.4	6.93	10.58	6.53	12.01	6.15	8.03
DZANK1	0.4	1.61	1.71	1.48	0.75	0.33	0.84	0.37	2.31	1.62	5.34	0.78	2.39	0.44	0.68	1.88	0.45	1.02	1.5	0.64	0.61	2.12	1.05	0.73	0.73	0.17	0.93	0.54	2.13	0.18	0.8	3.71	0.27	0.9	0.78	0.13	2.62	1.32	2.06	2.33	2.84	1	2.39	1.05	17.4	0	2.14	0.54	1.7
POLR3F	7.49	7.8	8.8	10.32	5.92	15.33	10.53	7.08	14.58	11.77	8.99	7.53	4.84	4.78	10.25	9.88	6.21	9.01	4.32	2.25	3.29	11.52	7.03	4.71	5.95	11.27	4.09	9.05	7.16	9.89	3.94	12.53	17.99	7.79	18.62	5.13	5.32	2.98	21.62	12.83	10.2	11.98	15.8	6.94	6.49	5.65	15.89	8.2	11.29
RBBP9	10.62	21.46	12.75	16.77	10.34	12.68	13.73	12.29	16.22	17.28	9.47	9.48	11.1	5.28	11.92	20.05	4.67	13.86	7.14	3.96	29.24	9.72	4.23	6.44	18.37	4.62	8.35	12.73	9.11	9.87	5.16	8.53	25.39	10.91	37.49	6.72	11.87	18.86	13	19.89	19.54	16.91	8.4	16.52	2.21	10.46	28.65	10.48	17.14
SEC23B	64.82	72.35	42.63	40.29	22.08	96	50.86	31.36	63.6	56.57	61.08	56.89	24.2	36.92	68.18	70.12	35.78	35.26	52.36	22.65	79.79	62.59	62.75	45.95	36.82	57.11	52.04	39.86	60.27	40.29	30.58	41.59	82.4	49.42	65.3	74.26	55.75	59.3	80.76	54.65	73.85	129.1	55.3	67.65	58.22	32.16	45.75	27.46	47.03
LINC00493	87.32	115.48	92.11	91.18	80.16	106.59	61.62	69.06	76.71	90.72	65.47	98.47	70.49	76.89	94.77	89.63	39.6	103.45	117.12	39.65	178.57	68.71	84.77	110.98	104.24	87.07	64.47	85.76	93.9	82.8	150.3	54.28	141.42	60.45	106.9	93.66	139.62	78.87	110.11	105.6	81.35	109.03	220.36	100.42	84.95	54.01	57.05	64.02	67.54
DTD1	63.92	69.47	81.95	70.52	46.99	38.25	51.95	50.25	49.87	48.96	41.71	52.13	0.84	38.79	37.08	76.16	31.48	38.75	73.12	13.11	57.75	57.53	40.65	83.77	74.22	43.07	65.39	60.79	76.81	12.29	68.07	69.62	149.99	0.63	108.19	44.86	56.1	33.64	127.54	81.15	32.91	70.01	120.98	50.69	29.94	63.12	68.63	34.12	80.58
SCP2D1	0	0	0	0	0	0	0	0	0	0	0	0	0	0.01	0	0	0	0	0	0	0	0	0	0	0	0	0	0	0	0	0	0	0	0	0	0	0	0	0.06	0	0	0	0	0	0	0	0	0	0
SLC24A3	0	0.02	0.01	0.01	0.61	0.08	0.71	10.74	0.38	0.07	0	0.02	0	0.22	0.11	0.43	0	0.05	16.28	0	0.01	0	68.43	0.22	0.01	0.01	0.07	0.01	0.36	0.11	5.29	0.3	0.08	0.01	0	0.06	0.02	0.34	0.75	0.1	0	6.81	0	15.97	0.14	0.07	0	0.19	0.05
RIN2	5.99	19.9	4.07	12.08	9.91	12.92	4.72	18.18	5.31	3.14	8.95	5.29	0.08	21.99	21.51	6.2	2.66	0.14	0.1	2.62	0.64	0.07	0.19	4.28	25.7	0.16	0.42	14.38	3.89	0.08	0.33	0.71	44.65	0.19	13.85	2.51	5.71	7.69	4.21	0.98	5.47	15.92	0.11	1.86	1.27	27.54	11.56	2.86	6.63
NAA20	120.03	73.75	28.64	42.19	43.99	41.79	83.89	55.02	81.52	78.87	34.81	85.14	53.08	49.42	93.97	68.51	31.18	49.77	49.91	14.47	43.31	47.17	34.87	73.65	63.46	81.79	53.38	64.19	81.97	67.65	38.96	22.66	122.42	41.72	110.03	68.52	65.06	25.14	64.2	39.32	63.69	124.99	65.04	96.9	63.46	68.09	71.05	44.22	81.47
CRNKL1	18.48	23.46	19.13	22.08	13.63	25.98	15.9	13.98	21.95	21.94	14.5	17.22	14.81	13.03	25.68	27.52	9.77	11.22	18.39	5.25	24.78	19.46	40.78	9.87	15.25	19.6	17.55	16.58	24.49	21.92	11.38	18.2	23.93	21.74	46.05	18.97	10.38	11.37	35.02	22.97	27.31	29.79	20.74	32.5	11.71	13.87	18.53	15.96	17
CFAP61	0.25	0.72	0.13	0.3	0.03	0.29	0.08	0.2	0.04	0.25	0	0.41	1.88	0.07	0.07	0.1	0.69	0.86	0	0.17	0	0	2.15	0.33	0	0.03	0.14	0.03	0.5	0	0	0.23	0.18	0	0.18	0.91	0.33	0.02	6.67	0.13	0.19	0.18	1.78	0.4	0	0.35	0	0.25	0.34
INSM1	0	0	5.55	0	0	0	0	0.05	0	0	0	0.01	0	0.04	0.03	0	0.01	1.23	0	0.04	0	0	0.82	0	0	0	0	0	0.02	0.13	0.02	2.3	0	0.12	3.17	13.62	0	0	438.98	0.34	0.03	0.29	0	0.88	0.13	0	0	0.21	0.19
RALGAPA2	7.36	4.88	10.73	5.32	2.96	11.72	1.8	1.82	2.53	3.47	3.74	10.04	2.75	6.74	7.63	4.95	15.83	5.13	11.53	1.88	5.45	13.19	6.51	5.1	12.86	2.42	5.08	3.52	4.29	5.05	13.92	4.59	4.57	8.41	7.17	3.67	7.16	89.07	71.34	5.74	8.88	4.61	5.62	3.99	10.59	3.32	4.26	4.44	3.12
KIZ	6.67	5.35	7.76	7.01	25.92	10.52	8.94	14.45	8.21	10.21	5.44	5.39	10.02	8.35	5.55	11.73	7.29	8.69	10.34	7.22	62.89	11.02	8.18	32.89	6.97	16.71	13.44	6.36	4.85	12	11.4	10.78	5.69	8.51	21.82	9.64	7.39	10.38	12.68	22.4	22.8	8.56	16.85	6.96	18.24	6.18	9.09	8.5	6.7
XRN2	79.23	95.38	112.75	81.54	70.81	108.74	68.94	85.63	98.63	119.33	58.62	89.02	63.68	44.75	92.91	130.35	37.54	59.99	102.96	26.6	92.23	82.91	84.51	48.9	76.96	83.81	53.21	82.88	54.19	124.54	43.45	89.02	65.41	102.14	187.62	52.79	68.38	75.68	103.9	121.38	100.86	86.69	68.55	60.91	82.47	70.16	104.64	83.25	22.83
NKX2-4	0	0	0	0	0	0	0	0	0	0	0	0	0	0	0	0	0	3.63	0	0	0	0	0	0	0	0	0.01	0	0	0	0	0.12	0	0	0.64	0	0	0	3.03	0	0	0	2.38	0	0.42	0	0	0	0
NKX2-2	0.01	0	0	0.03	0	0.06	0	0	0	0	0	0.09	0.01	0.23	0.05	0	0.02	1.8	0	0	0	0	0.43	0	0	0	0.03	0	0.24	0.02	0	0.05	0	0	0	0.03	0	0	0.1	0.05	0	0	0.01	4.7	0.2	0	17.13	3.8	0.02
PAX1	0.02	0	0	0	0.01	0	0	0.03	0.01	0	0.01	0.02	0.03	0.02	0	0.02	0	0.1	0	0.01	0.01	0.08	0.01	0	0	0.06	0.02	0	0	0	0.01	0.05	0	0.01	0.03	0.01	0	0.03	1.69	0	0.01	0.01	0	0	0	0.07	0.03	0.26	0
FOXA2	0.01	16.19	0	0.01	0	0.07	0	0	0	0	8.63	0.57	0	0.31	0	0	0.02	1.18	0	0.03	19.64	0.04	0.03	7.75	0	0.61	0	0	0.07	0.03	0.01	0.02	24.11	0.07	0	0.04	0.65	0.03	52.57	0.02	0	0.05	0	0.22	0.03	0	0	5.66	0.11
SSTR4	0	0	0	0	0	0	0	0	0	0	0	0	0	0	0	0	0	0	0	0	0	0	0	0	0	0	0	0	0	0	0	0	0	0	0	0	0	0	0.06	0	0	0	0	0	0	0	0	0	0
THBD	9.85	8.84	0.36	0.07	1.01	0.21	0.17	0.01	0.01	0.01	0	33.89	0.03	30.99	28.71	0.04	0.04	0.09	0.17	0.75	0	0	0.2	30.16	9.02	3.79	0.01	0.81	0.66	0.01	2.63	0.14	1.48	0.03	0.01	3.37	0.19	12.74	0.86	0.09	9.83	0.96	13.22	0.06	16.48	17.4	0.15	0.7	2.99
CD93	0.2	0.01	3.99	0	0.04	0.14	0.01	0	0	0	0	0.01	0.14	0.17	0.07	0.01	0.08	0	0.19	0.01	0.02	0.12	0.05	0.04	284.95	0.79	0.01	0.03	0.01	0.03	8.22	0.03	0.04	0.85	0.2	19.26	0.04	0.03	0.07	0.1	0.29	0.03	0.32	0.02	70.56	357.58	0.04	0.17	0.1
NXT1	37.59	42.69	27.67	27.22	12.97	25.16	21.96	23.32	38.22	40.13	25.95	36.35	36.83	35.57	43.63	38.7	23.04	28.39	33.93	7.03	38.04	32.37	24.33	31.67	27.56	45.54	35.34	26.66	42.63	68.15	45.07	23.68	95.85	52.87	43.98	41.76	18.7	28.66	53.32	28.2	25.2	46.81	37.81	32.95	31.45	17.26	41.22	35.86	32.75
GZF1	7.16	12.8	8.82	8.43	7.06	6.94	8.29	7.31	9.23	9.02	8.99	5.7	11.96	8.03	12.68	10.9	2.68	6.23	13.85	3.86	10.04	7.37	7.93	7	5.68	9.51	18.14	11.97	8.3	11.68	7.33	6.68	17.94	8.67	20.69	8.04	5.69	6.56	16.23	8.39	9.25	11.59	16.1	9.62	9	7.09	15.79	9.65	11.32
NAPB	5.12	3.39	5.96	5.83	4.35	8.25	6.31	3.28	5.49	4.99	3.66	4.5	6.18	8.17	6.48	6.88	2.61	5.34	8.42	3.3	7.18	5.55	4.75	4.69	3.69	7.2	7.95	7.88	3.05	5.8	4.07	2.66	6.26	4.42	4.74	4.5	5.86	5.02	37.45	10.78	4.55	3.13	5.46	4.02	2.96	4.28	5.57	4.39	5.82
CSTL1	0.01	0	0	0	0	0	0	0	0	0	0	0	0	0.12	0	0	0	0	0	0	0	0	0	0	0	0	0	0	0.77	0	0	0	0	0	0	0	0	0.13	0	0	0	0	0	0.2	0	0	0	0	0
CST11	0	0	0	0	0	0	0	0.09	0	0	0	0	0.09	0.04	0	0	0	0	0	0	0	0	0	0	0	0	0	0	0	0	0	0	0	0	0	0	0	0.32	0	0	0	0	0	0	0	0	0	0	0
CST8	0	0	0	0	0	0	0	0	0	0	0	0	0	0	0	0	0	0	0	0	0	0	0	0	0	0	0	0	0	0	0	0	0	0	0	0	0	0	0	0	0	0	0	0	0	0	0	0	0
CST9L	0	0	0	0	0	0.05	0	0	0	0	0	0	0	0	0	0	0	0	1.29	0	0	0	0	0	0	0	0	0	0	0	0.04	0	0	0	0	0	0	0	0.03	0	0	0	0	0	0	0	0	0.02	0.05
CST9	0	0	0	0	0	0	0	0	0	0	0	0	0.04	0	0	0	0	0	0	0	0	0	0	0	0	0	0	0	0	0	0	0.02	0	0	0	0	0	0.03	0	0	0	0	0	0	0	0	0	0	0
CST3	119.44	274.97	69.07	149.76	761.48	125.11	196.06	259.76	144.76	122.22	480.79	180.38	0.54	200.94	399.34	46.21	0.8	203.9	125.6	40.7	678.57	5.37	197.93	274.56	205.46	115.65	2.66	181.97	166.41	1.15	94.05	93.93	610.33	4.82	82.63	130.88	482.88	242.89	89.71	92.54	179.7	37.87	226.74	133.08	342.87	513.14	145.19	110.79	193.37
CST4	0	0	0	0	0.09	0.07	0	0.08	0	0	4.59	0	0.9	0.03	0	0	0	0	0	0	0.26	0	0	0	0	0	0	0	0	0	0	0	0.15	0	0	0	0.61	10.79	0	0	0	0.12	0.01	0	0	1.82	0	0.08	0
CST1	0	2.08	0	0	0	0.14	0.07	0.13	0.09	0.08	139.89	0.28	0.45	0.08	0	0	0	0.12	0	0.35	0.29	0.13	0	0	0.27	0	0	0	0	0	0.09	0.7	0.15	0.08	0	0	3.27	894.15	0.83	0	0.12	0	0.28	0	0	178.39	0	0.49	0.06
CST2	0.02	0.54	0	0	0	0.14	0.08	0.15	0	0	3.07	0	0	0.06	0.46	0	0	0	0	0	0	0	0	0	0	0	0	0	0	0	0	0.14	0.25	0	0	0	1.37	54.1	0	0	0	0.06	4.28	0	0	3.84	0	0.09	0
CST5	0.03	0	0	0	0	0	0	0.07	0	0	0	0.23	0	0	0.1	0	0	0	0	0	0	0	0	0	0	0	0	0	0	0.1	0	0	0	0	0	0	0.6	0.34	0	0	0	0	0.11	0	0	0	0	0.36	0
GGTLC1	0	0	0	0	0.32	0	0	0	0	0	0.12	0	0	0	0.09	0	0	0	0.08	0.11	0	0	0	0	0	0	0.12	0	0	0	0.02	0	0	0	0	0.22	0	0.16	0.04	0	0	0.3	0	0.26	0	0	0	0.04	0.94
SYNDIG1	0.01	0.23	2.14	0	0	0.02	1.36	0	0.11	0.02	0	0	0	0.1	0.56	0	0	0.66	0	0	0	0	0.03	0	0	0	9.1	0	0.53	0	0	2.22	0	0.03	34.61	24.51	0	0	9.72	0	0.03	0	0	0.03	0	0	0.04	0.75	0
CST7	0.31	0.53	0.04	0.12	0	0.71	0.07	0	0.17	0.11	0	0.04	0.06	0.1	0.11	0.06	0.72	0.27	1.48	0	0.28	58.54	171.13	0.21	0	0.08	1.96	0.06	0.18	1.53	126.67	0.1	0.18	0.45	7.06	0.12	0	0.1	0.41	0.3	0.09	0.13	0.86	0.09	8.48	0.17	0.18	0.9	0.24
APMAP	88.56	155.67	85.83	121.38	62.28	84.8	109.27	113.7	113.45	121.83	84.77	153.68	29.91	138.7	161.34	137.22	52.17	57.53	41.48	41.66	143.18	72.57	93.87	149.77	146.33	49.68	130.9	99.4	116.15	50.89	64.67	54.95	143.93	47.4	278.59	60.71	98.08	73.11	166.57	58.02	141.51	170.41	112.29	75.96	50.79	127.23	143.6	136.53	116.26
ACSS1	0.17	10.52	3.42	0.07	2.86	0.32	1.18	4.12	4.59	3.28	9.78	1.46	14.79	1.88	5.29	1.08	0.11	1.53	31.85	0.29	33.79	6.76	0.45	6.15	8.97	1.71	27.72	0.39	1.22	39.19	9.09	0.27	17.3	34.31	1.16	51.14	5.51	7.5	9.76	0.38	2.5	3.55	25.44	20.93	12.71	1.39	0.22	0.25	0.21
VSX1	0.05	0.62	0.13	0.09	0.1	0.09	0.02	0.02	0.04	0	0	0.11	0.07	0.08	0.11	0	0.13	0.11	0.07	0.12	0.1	0.13	0.06	0.06	0.02	0.04	3.13	0.1	0.08	0.03	0.01	0.06	0.12	0.05	0.07	0.03	0.08	0.1	0.3	0.05	0.04	0.13	0.02	0.34	0.1	0.07	0.13	0.04	0.08
ENTPD6	70.01	112.47	33.03	59.75	35.79	69.09	54.39	37.38	50.68	48.54	55.4	53.06	34.68	89.1	90.35	34.83	27.67	33.82	35.23	12.73	103.9	42.13	51.08	38.47	36.98	46.44	58.85	34	58.62	39.93	20.62	21.3	89.16	25.51	100.82	77.16	51.56	39.52	62.68	29.44	19	80.55	226.95	73.88	29.7	39.59	62.38	68.85	49.07
PYGB	27.31	198.94	38.5	35.37	127.36	27.58	52.37	65.3	48.24	42.58	41.25	33.35	26.47	67.28	108.65	27.15	19.54	25.09	26.79	12.2	58.85	35.29	35.08	109.35	55.12	14.64	65.61	60.08	66.22	36.04	21.73	35.05	377.23	30.61	68.5	34.29	210.29	45.33	68.45	38.57	45.2	55.28	404.24	48.66	19.07	119.49	59.29	38.24	60.35
ABHD12	54.42	126.47	34.88	41.34	29.38	83.88	73.93	58.77	62.11	74.58	67.89	81.49	14	45.6	87.34	55.21	19.02	33.37	28.19	25.64	78.33	24.28	56.45	24.32	26.14	20.9	206.24	54.12	98.22	37.64	20.4	27.25	81.16	32.27	87.53	129.04	34.14	101.68	53.03	39.92	78.34	134.17	101.66	57.16	34.74	32.16	83.27	59.78	48.37
GINS1	38.8	35.85	47.05	28.95	2.67	46.34	16.36	7.68	33.83	37.15	28.51	37.99	39.09	20.35	44.65	40.46	13.65	13.31	33.66	9.76	28.83	39.29	14.62	1.57	16.43	32.94	25.11	18.28	36.68	61.62	23.38	32.51	19.07	49.49	53.17	25.8	10.47	23.59	23.55	22.11	20.95	34.86	13.05	41.42	16.66	7.4	28.11	32.21	17.42
NINL	0.91	9.85	22.84	14.14	5.24	6.95	3.08	2.55	2.92	4.34	2.36	6.63	0.45	4.8	0.79	2.78	0.5	4.43	1.49	3.31	25.57	0.49	0.14	0.54	5.67	1.76	0.23	3.21	7.47	17.46	0.44	6.52	1.08	0.54	17.36	0.59	1.19	1.07	26.84	17.13	8.71	2.33	6.95	4.66	4.33	0.31	0.2	9.2	0.12
NANP	11.93	7.07	6.23	8.42	7.26	8.8	5.77	10.8	8.33	10.99	5.88	8.04	3.5	7.13	7.57	16.51	1.67	5.24	10.95	2.53	13.04	7.5	3.15	3.5	6.32	9.39	6.12	9.1	5.77	15.03	2.95	4.66	11.27	8.41	12.71	4.22	3.9	5.78	14.05	5.23	8.05	9.05	6.3	4.91	5.37	5.27	13.81	10.91	12.13
ZNF337	9.61	17.9	15.34	10.11	11.49	12.53	7.95	7.14	6.97	8.96	3.32	8.85	10.01	8.24	15.58	9.6	4.72	7.61	7.8	8.55	11.97	6.22	7.86	19.74	9.45	6.88	8.62	11.93	9.47	17.15	9.01	4.18	12.9	12.02	14.13	4.77	6	9.6	14.87	14.28	10.24	11.17	9.98	8.23	7.2	12.31	15.05	8.49	9.55
FAM182B	1.59	0.72	0.95	0.9	0.09	0.42	0.22	0	0.07	0.45	0.05	2.14	0.14	0.97	2.93	0.03	0	0.29	0	0.38	0.03	0.13	0.81	0.38	0.08	0.75	1.58	0.13	0.07	0.95	0.39	0.08	1.21	0.1	0.12	0.39	0.41	0	15.9	0.98	0.63	0.17	0.78	0.42	0.35	0.23	0.21	3.01	0.65
DEFB115	0	0	0	0	0	0	0	0	0	0	0	0	0	0	0	0	0	0	0	0	0	0	0	0	0	0	0	0	0	0	0	0	0	0	0	0	0	0	0	0	0	0	0	0	0	0	0	1.65	0
DEFB116	0	0	0	0	0	0	0	0	0	0	0	0	0	0	0	0	0	0	0	0	0	0	0	0	0	0	0	0	0	0	0	0	0	0	0	0	0	0	0	0	0	0	0	0	0	0	0	0	0
DEFB118	0	0	0	0.05	0	0.68	0	0	0	0	0	0	0	0	0	0	0	0	0	0	0	0	0	0	0	0	0	0	0	0	0.71	0	0	0	0	0.28	0	0	0	0.15	0	0.03	0	0	0	0	0	0.04	0
DEFB119	0	0	0	0	0	0.23	0	0	0	0	0	0	0	0	0	0	0.14	0	0	0	0	0	0	0	0	0	0	0	0	0	0.96	0	0	0	0	0.66	0	0	0.41	0.75	0	0	0	0	0	0	0	0	0.13
DEFB121	0	0	0	0	0	0	0	0	0	0	0	0	0	0	0	0	0	0	0	0	0	0	0	0	0	0	0	0	0	0	1.86	0	0	0	0	0	0	0	0	0	0	0	0	0	0	0	0	0	0
DEFB123	0	0	0	0	0	0	0	0	0	0	0	0	0	0	0	0	0	0	0	0	0	0	0	0	0	0	0	0	0	0	0	0.12	0	0	0	0	0	0	0	0.09	0	0	0.01	0	0	0	0	0	0.13
DEFB124	0	0	0	0	0	0	0	0	0	0	0	0	0	0.07	0	0	0	0	2.45	0	0	0	1.33	0	0	0	0	0	0	0	0	0	0	0	0	0	0	0	0	0	0	0	0	0	0	0	0	1.19	0
REM1	0	0	0	0	0	0.19	0	0	0	0	0	0	0.01	0.09	0	0	0	0	0.62	0	0	0	0	0	0.09	0	0	0	0	0	0	0.02	0	0	0	0	0	0	0	0	0	0	0	0	0	0	0.12	0.07	0
HM13	125.75	134.5	58.3	81	116.18	194.66	203.04	180.7	149.19	159.26	245.68	147.88	66.36	297.18	226.86	100.86	43.68	103.53	183.26	72.51	122.83	93.26	69.34	74.44	104.6	82.02	255.38	125.01	129.48	81.64	53.45	68.18	233.32	58.09	267.72	300.21	116.66	60.74	90.61	98.84	261.07	175.3	152.8	170.73	74.32	125.95	239.02	135.1	230.2
ID1	65.46	220.49	2.68	45.23	9.76	179.07	262.7	10.24	52.52	6	107.27	96.83	0.47	475.43	435.91	8.48	5.72	23.45	36.85	140.65	285.96	0.77	2.01	50.11	28.8	82.7	1.66	90.63	74.87	9.21	1.13	171.43	475.26	0.87	192.54	2.87	8.26	163.27	109.02	91.49	274.12	68.79	1.98	53.02	5.03	151.58	147.63	304.37	45.13
COX4I2	0	0	0	0	0	0.34	0	0	0	0	0	0	0	0	0	0	0	0	0	0	0	0	0	0	0	0	0	0	0.11	0	0	0	0	0	0	0	0	0	0.21	1.88	0	0	0	0	0	0	0	0.05	0
BCL2L1	337.31	203.67	40.64	36.58	107	125.36	76.01	118.56	85.73	85.1	442.21	159.92	45.12	211.26	112.52	62.41	61.85	13.09	257.83	32.38	183.46	23.19	144.02	74.77	111.23	161.93	33.65	261.83	84	69.37	17.73	56.65	184.45	49.22	118.79	139.16	285.08	84.85	124.2	52.53	117.47	80.78	40.91	201.56	22.16	152.58	114.16	139.62	43.62
TPX2	392.95	133.57	173.05	128.01	17.51	162.81	156.17	83.98	243.12	190.37	261.28	166.17	151.1	99.86	204.89	285.68	84.96	71.79	370.18	94.49	148.36	127.24	89.78	6.56	119	277.65	133.82	172.34	140.79	217.15	78.5	195.6	146.92	138.11	457.13	88.89	53.15	57.78	149.18	90.41	299.58	79.15	65.64	172.54	64.69	79.4	287.88	187.77	126
MYLK2	0.29	0.07	0.7	0.64	0	0.41	0.12	0.03	0.3	0.09	0.23	0.25	0.39	0.35	0.14	0.16	0.16	0.16	0.56	0.21	0	0.44	0.1	0.01	0.7	0.16	3	0.11	0.52	0.48	0.25	0.55	0.31	0.6	10.27	6.22	0.06	0.08	0.68	0.56	2.95	0.12	0.04	0.14	0.09	1.8	0.23	0.84	0.46
FOXS1	0.04	0.08	0.12	0	0	0.04	0	0	0	0	0.07	0	0	3	0.04	0	0	0	0	0.98	0	0	0	0	0.08	0	0	0.04	0	0	0.02	0.39	0	0.02	10.57	0.08	0	0	0.34	0	1.45	0.03	0.05	0.06	0.08	0.11	0.03	15.09	0.03
DUSP15	0.24	0.24	0.2	1.33	0.22	0.05	0	0	0.74	0	4.02	0.11	0.72	1.86	0	0.06	0	0.5	0.39	0.14	0	0	0.15	0	0	0.07	0	0	0.26	0	2.18	0.69	0.07	14.67	1.79	0.12	0.04	0	2.59	4.68	2.78	0.04	3.06	1.1	0.67	0	0	3.89	0.01
TTLL9	0.02	0	0.02	0.08	0	0.02	0	0.02	0.03	0	0	0.12	0	0.03	0.04	0.02	0.05	0.09	0	0.04	0	0	0.02	0.05	0	0	0.1	0	0.1	0	0.07	0.02	0	0.25	0	0	0.03	0	0.1	0.13	0.04	0	0	0.04	0.03	0	0.04	0.08	0.04
PDRG1	31.04	25.82	17.26	17.92	5.06	31.07	23.77	12.8	38.44	22.64	86.75	15.42	25.5	19.92	20.08	32.15	12.2	22.57	44.5	13.56	25.1	22.7	17.39	14.65	14.52	45.06	12.8	14.41	32.93	30	21.17	35.87	55.35	26.37	50.8	13.04	20.33	15.24	48.47	20.99	90.42	20.38	40.06	44.48	23.3	13.03	32.97	41.03	28.82
XKR7	0.01	0	0.24	0	0	0.11	0	0	0	0	0	0	0.05	0.81	0	0.01	0	0.02	0.02	0	0	0.11	0.12	0	0	0	0.01	0	0.14	0.02	0.01	0.35	0	0.01	0	0	0.02	0	24.23	4.95	0	0.02	0	0.26	0.04	0	0	0.05	0.01
CCM2L	0.11	0	0.14	0	0	0.93	0	0	0.02	0.02	0.23	0.02	0.01	9.44	0.03	0	0.05	0.24	0.05	0	0.15	0	0.58	0	10.02	0.06	0.02	0.03	2.71	0.02	0.03	6.51	0	0.76	4.36	0.19	0.06	0	12.91	1.38	0.33	0.04	0.04	3.39	0.02	5.01	0.1	2	0.02
HCK	0.16	0	0.01	0	0	0.09	0	0.04	0.05	0	0	0	1.2	0.87	0.17	0.06	0.06	0	3.74	0	0	0.14	0.15	0	0	0.06	11.19	0.03	0.08	0.08	3.19	0.5	0	0.41	0.2	0.44	0	0	0.42	0.08	0.57	0	0.26	0.02	46.59	0.08	0.04	0.41	0.06
TM9SF4	48.55	35.08	43.05	46.49	47.24	54.01	38.19	54.85	57.44	58.34	95.4	59.17	27.82	78.51	79.36	51.22	20.63	25.5	79.92	22.3	59.56	34.37	43.29	51.55	46.28	50.92	50.56	40.51	44.93	35.3	20.56	38.99	43.83	37.85	59.67	33.68	40.51	31.1	43.58	45.87	88.92	40.92	37.76	64.17	33.05	37.27	111.06	36.77	56
PLAGL2	16.76	9.81	27.92	9.63	5.52	17.07	6.32	9.57	14.71	13.96	67.18	8.33	14.08	9.46	16.36	20.12	10.94	14.66	71.3	5.89	26.85	27.88	14.91	10.78	9.61	25.33	12.47	6.99	8.24	31.21	15.3	13.35	11.44	22.67	35.39	8.72	5.16	11.62	15.12	14.94	19.45	7.41	12.76	13.91	28.55	7.16	18.87	21.36	12.93
POFUT1	40.97	33.53	31.13	32.2	35.76	56.73	40.32	45.53	73	49.78	92.07	54.44	22.79	65.84	45.29	65.54	15.25	17.59	42.33	22.65	34.82	32.51	25.47	32.8	37.11	32.33	12.71	46.07	17.57	22.83	19.79	16.22	55.11	21.3	80.86	20.53	18.55	24.59	24.3	28.1	115.92	22.53	31.79	41.88	32.57	31.54	111.68	44.18	66.66
KIF3B	43.5	30.07	22.39	27.14	32.34	22.27	20.53	27.31	26.72	21.88	47.01	23.57	19.17	26.84	27.92	35.15	11.87	12.32	20.81	17.76	19.28	15.65	15	18.17	19.71	13.01	7.48	19.39	17.44	7.4	5.69	12.29	26.8	7.65	36.05	6.79	22.21	28.99	43.7	33.12	67.14	12.59	19.13	34.68	10.19	23.65	52.88	38.25	29.32
ASXL1	72.48	39.38	60.93	36.77	23.26	64.08	45.51	31.18	71.14	53.7	142.72	45.61	46.66	29.19	50.12	62.97	94.68	32.24	95.91	50.9	83.23	39.79	46.38	18.84	37.7	55.07	40.14	33.69	26.85	55.34	24.16	18.47	61.78	35.37	74.52	26.04	28.63	37.69	37.98	49.9	97.56	32.25	32.25	46.41	20.54	40.88	97.19	83.98	42.75
NOL4L	8.17	25.03	16.8	11.02	4.11	2.34	5.31	3.81	6.76	4.98	61.05	18.82	0.48	16.28	2.22	3.27	1.87	4.19	51.92	9.02	36.08	0.73	2.94	1.66	36.2	15.94	5.5	3.07	3.95	15.97	11.31	10.08	23.54	7.63	2.12	2.35	9.18	1.41	27.15	19.28	19.12	0.33	7.75	3.63	12.52	37.07	6.64	24.51	5.82
COMMD7	57.72	40.44	42.51	28.29	39.52	73.82	46.79	75.87	86.23	61.76	70.1	37.85	36.66	45.37	25.79	67.89	18.82	20.84	132.14	19.11	43.68	48.63	70.59	42.12	76.54	46.08	18.7	50.01	38.55	42.97	79.58	36.75	38.02	45.45	4.79	12.92	74.1	36.65	30.53	42.56	61.11	59.52	74.89	43.87	67.56	49.66	93.23	53.41	54.5
DNMT3B	3.4	4.81	26.7	5.83	1.5	237.05	2.99	1.95	3.37	3.74	79.03	3.85	7.21	9.18	2.01	2.89	1.18	12.9	90.21	2.13	12.58	3.64	8.61	1.42	5.5	87.86	1.95	1.16	11.98	12.6	54.35	333.61	2.98	14.05	4.36	1.63	6.83	3.37	10.23	6.08	6.36	6.39	2.04	5.44	3.71	1.3	5.46	13.15	2.67
MAPRE1	152.16	141.88	170.16	92.09	57.16	235.83	141.15	83.73	235.73	180.46	377.3	138.69	189.44	153.81	137.87	266.3	83.49	74.28	456.73	72.96	167.87	147.12	191.22	65.81	133.18	208.49	105.38	187.24	82.45	205.58	102.12	124.29	133.38	155.07	295.34	98.81	104.4	94.76	125.92	119.35	317.48	98.14	134.76	177.87	91.79	117	280.6	160.32	133.57
EFCAB8	0	0	0.09	0.42	0	0.05	0	0.45	0.02	0	0.12	0	0.02	0.1	0.09	0.02	0.15	0.05	0.08	0	0	0.02	0.49	0.1	0	0	0.24	0.01	0.02	0.03	0.08	0.04	0.05	0	0.01	0	0	0.04	0.02	0	0	0.01	0.01	0.02	0.11	0.04	0.08	0.17	0.03
SUN5	0	0	0	0	0	0	0	0	0	0	0	0	0	0	0	0	0	0	0	0	0	0	0	0	0	0	0	0	0	0	0	0	0	0	0	0	0	0	0	0	0	0	0	0	0	0	0	0	0.03
BPIFB2	0	0	0.02	0	0	0	0	0	0	0	0	0	0.12	0.35	0	0	0	0	0	0.03	147.09	0	0.04	0	0	0.08	0	0	0	0	0	0	0	0	0	0	0	0.15	0	0	0	0	0.03	0.04	0	0	0	0.01	0
BPIFB6	0	0	0	0	0	0	0	0	0	0	0	0	0.02	0	0	0	0	0	0	0	0	0	0.03	0	0	0	0	0	0	0	0	0	0	0	0	0	0	0	0	0	0	0	0	0	0	0	0	0	0
BPIFB3	0	0	0.02	0	0	0	0	0	0	0	0	0	0	0	0	0	0	0	3.38	0.03	0	0	2.3	0	0	0	0	0	0	0	0.04	0	0	0	0	0	0	0	0	0	0	0	0	0	0	0	0	0.03	0
BPIFB4	0	0	0.01	0	0	0	0	0	0	0	0	0	0	0	0	0	0	0	0.73	0	0	0	0.63	0	0	0	0	0	0	0	0.13	0	0	0	0	0	0	0	0	0	0	0	0	0	0	0	0.02	4.07	0
BPIFA2	0	0.11	0	0	0	0.14	0	0	0	0	0.1	0	0	0	0	0	0	0	0	0	0	0	0	0	0	0	0	0	0.09	0	0	0	0	0	0	0	0	0.96	0.04	0	0	0.34	0	0	0	0	0	0	0
BPIFA3	0	0	0	0	0	0	0	0	0	0	0	0	0	0	0	0	0	0	0	0	0	0	0	0	0	0	0	0	0	0	0.02	0	0	0	0	0	0	0	0	0	0	0	0	0	0	0	0	0	0
BPIFA1	0	0	0	0.06	0	0	0	0	0	0	0	0	0	0	0.1	0	0	0	0	0	0	0	0.09	0	0	0	0	0	0	0.18	0	0.34	0	0.18	0	0	0	0	0.12	0	0	0	0	0	0	0	0	0.05	0
BPIFB1	0	0.86	0	0	0	0.08	0	0	0	0	0	2.3	0.01	0.08	0.16	0	0	0	0	0	0.19	0	0.87	0	0	0.05	0	0	0.03	0.41	0.02	0.58	0	0.36	0	0.12	0	1.67	0.02	0	0	3.12	0	0.3	0	0.27	0.02	0.5	0.02
CDK5RAP1	22.75	23.9	17.98	15.25	8.94	38.3	13.01	17.74	40.62	44.26	92.98	20.1	32.8	19.01	33.34	32.4	7.94	15.15	49.64	18.23	29.5	28.09	14.95	13.29	20.32	31.77	13.35	15.85	19.95	29.29	16.77	13.48	35.9	24.27	39.76	24.53	18.02	18.12	29.02	14.64	51.89	17.38	25.41	31.68	11.35	14.83	31.56	27.45	20.55
SNTA1	10.72	5.58	2.74	24.53	8.63	2.61	7.78	10.39	16.18	14.06	13.08	3.56	6.29	10.3	14.05	3.02	1.67	9.32	0.46	10.07	15.2	0.74	1.32	4.68	2.37	19.08	2.36	7.38	1.15	13.42	1.34	1.58	32.49	9.54	18.96	6.71	2.67	8.76	13.66	10.58	38.33	8.1	14.23	15.78	1.05	3.57	8.37	17.47	31.64
CBFA2T2	7.49	7.79	9.98	7.61	5.05	12.57	4.37	4.39	6.74	5.61	15.26	6.42	6.83	10.71	9.44	5.79	3.85	4.77	11.88	4.86	8.22	4.23	8.74	6.63	4.71	7.94	4.32	4.21	5.62	10	4.83	3.55	9.04	8.78	12.29	7	4.86	9.73	41.14	52.76	27.64	6.53	5.81	8.37	4.72	5.17	16.64	7.74	9.6
NECAB3	7.17	6.46	5.04	9.72	5.46	23.92	9.53	3.44	6.69	6.1	27.53	4.73	6.54	24.78	8.53	2.61	3.01	7.17	7.82	19.84	26.62	1.72	7.05	3.46	4.01	11.31	3.46	7.68	9.71	2.67	5.54	2.26	16.49	8.96	12.92	11	5.01	4.95	38.2	9.69	27.68	21.5	8.99	34.34	6.99	3.29	8.55	12.97	10.62
C20orf144	0	0	0	0	0	0	0.12	0	0	0	0	0	0	0	0	0	0	0	0	0	0	0	0	0	0	0.03	0	0	0	0	0	0	0.14	0	0	0	0	0	0	0.09	0	0	0	0	0	0	0	0	0
ACTL10	0.07	0	0.06	0.1	0.33	0.19	0.59	0.24	0.17	0.34	1.23	1.78	1.47	1.02	3.22	0.03	1.72	0	0.74	0.26	0.03	0.02	0.95	0.3	0.37	0.1	1.32	0	1.28	0.08	0.57	0.21	1.89	0.03	0.12	3.38	0.42	0.6	1.62	0.86	3.63	2	0.5	1.17	0.23	1.01	0.18	0.11	0.21
E2F1	45.1	44.33	55.29	40.47	2.71	40.91	40.95	18.89	56.13	49.02	72.38	45.58	67.8	45.07	33.5	25.88	26.55	36.04	69.3	48.8	34.97	29.1	41.4	1.12	13.1	18.66	46.59	31.42	34.84	63.01	48.78	16.84	64.93	70.12	147.09	27.19	7.75	24.88	97.69	61.99	62.55	30.44	18.83	47.96	30.71	6.96	69.1	42.85	45.8
PXMP4	2.43	10.96	3.34	11.06	5.85	8.23	7.35	3.85	6.15	2.84	35.1	11.65	0.11	15.29	11.14	4.55	3.44	3.13	12.56	6.94	0.22	0.68	9.04	7.76	3.59	7.08	6.2	3.93	20.18	10.42	6.23	0.47	0.15	6.18	15.78	1.2	3.2	7.19	12.66	5.79	25.72	56.77	6.05	60.07	3.17	7	4.72	5.68	11.11
ZNF341	1.17	5.21	2.06	2.58	0.97	7.31	1.68	0.96	1.73	0.88	3.58	3.25	1.91	2.44	2.2	0.62	2.46	1.78	2.73	1.59	1.41	1.39	2.79	1.46	1.53	1.46	0.79	1.37	2.08	1.31	0.49	1.78	2.72	1.7	0.89	0.92	0.8	3.54	1.73	1.43	6.06	2.81	0.57	4.07	1.04	1.23	2.36	0.9	0.57
CHMP4B	173.87	114.94	69.29	62.28	64.14	107.17	98.71	124.65	113.32	110.58	223.06	145.91	68.22	167.6	137.71	92.61	45.91	79.38	151.17	59.85	124.29	66.21	75.17	69.14	114.03	72.76	97.04	78.38	96.11	148.17	150.87	61.56	161.89	86.45	138.23	80.81	103.58	181.04	64.43	70.6	231.46	139.7	118.91	135.67	80.72	102.54	207.3	85.85	98.06
RALY	180.01	126.54	218.42	157.61	71.22	172.75	119.01	94.24	171.57	153.82	313.01	159.92	115.81	190.58	200.15	100.35	98.88	100.14	343.2	55	259.82	158.23	164.89	94.37	151.26	144.02	192.8	99.08	152.34	402.22	202.57	114.69	247.46	266.23	292.66	153.22	85.02	102.93	247.54	249.33	250.2	166.78	251.44	213.36	140.96	117.55	374.43	240.16	173.85
EIF2S2	176.81	120.32	98.03	111.43	99.98	181.85	152.91	139.66	163.86	171.85	389.6	121.8	129.55	122.13	165.01	205.31	54.22	81.17	320.99	73.4	165.94	183.7	98.61	179	155.77	191.03	120.44	122.1	99.03	174.01	121.76	96.5	223.33	112.17	163.5	116.41	105.34	133.33	118.27	72.61	212.83	90.14	291.33	171.01	181.91	103.68	197.52	129.04	118.11
ASIP	0.07	1.06	0.42	0.39	0.52	0.1	0.11	0	0	0.11	2.68	0.08	0.87	0.23	0.17	0.14	0.09	0.72	1.53	0.24	0.39	0	0.39	0.22	0.12	0.55	0.71	0	0.29	0.22	1.09	0	0.62	0.35	0.3	1.03	0.09	0.1	0.35	0.3	0	0.16	1.48	0.31	0.14	0.32	0.59	0.6	0.09
AHCY	235.86	313.43	142.35	236.6	121.97	159.17	91.6	125.01	219.14	180.82	779.16	199.52	299.38	177.41	267.04	145.36	51.69	190.7	452.33	115.37	417.5	189.05	139.76	194.72	135.65	223.54	73.98	105.15	218.08	251.85	141.79	185.18	309.92	211.66	354	204.82	159.32	150.96	292.75	175.18	229.84	189.91	282.31	358.07	147	85.37	201.08	227.25	97.06
ITCH	39.22	24.22	26.66	20.83	29.13	33.58	27.5	32.79	41.44	39.95	61.9	64.18	16.19	31.05	49.12	51.45	14.44	11.88	52.65	16.08	33.74	21.95	25.77	26	27.38	30.88	25.35	28.82	15.98	33.59	10.62	14.55	29.41	31.03	58.45	35.63	21.97	56.71	22.14	15.36	69.99	21.34	32.02	30.81	17.91	26.99	53.49	32.54	32.33
DYNLRB1	216.53	300.04	260.4	189.76	208.81	170.81	228.18	322.81	383.13	338.67	733.35	200.16	98.88	314.02	190.4	263.73	155.79	184.31	423.14	210.73	469.04	177.12	219.1	182.38	242.28	177.46	176.79	346.16	247.89	252.04	270.5	146.73	329.42	142.45	352.92	152.39	466.83	135.92	309.45	292.13	413.58	468.03	269.63	335.5	163.91	206.37	487.38	130.11	326.82
MAP1LC3A	0.06	3.52	4.42	0	28.51	0.15	19.13	17.46	15.39	15.22	0.09	0.28	0.04	0.32	4.16	3.14	4.92	1.64	0.12	11.02	0	0	8.78	0.79	8.36	0	0.09	14.89	0.13	0.05	0.34	1.47	4.05	0.08	0	0.07	0	0	52.5	27.23	27.37	46.89	0.07	0.28	12.95	14.3	34.57	0.39	6.62
PIGU	26.16	33.84	46.06	31.83	24.96	45.09	25.42	28.86	46.45	42.41	57.38	54.5	27.58	45.04	48.2	48.74	14.81	21.35	77.73	16.57	53.77	42.25	17.59	25.78	30.28	39.5	23.84	35.53	25.68	36.66	34.16	23.59	51.95	29.76	56.69	42.81	33.34	21.99	35.17	30.02	59.84	75.68	28.87	52.42	24.93	17.75	80.53	30.39	41.47
NCOA6	21.9	13.3	32.29	18.32	13.51	20.57	10.17	12.38	19.65	16.45	31.27	15.18	12.7	12.23	26.59	23.07	8.43	12.15	37.25	10.95	15.31	18.61	25.92	26.26	16.82	19.23	17.08	14.67	12.48	30.26	9.38	6.78	19.59	22.75	38.09	11.08	11.77	13.3	32.06	19.64	23.32	39.41	16.12	20.87	12.64	16.3	33.67	21.86	23.81
TP53INP2	2.23	2.75	9.7	11.82	12.65	4.06	8.29	24.94	11.88	10.39	14.3	1.13	5.58	6.25	1.75	13.56	2.17	2.48	12.61	5.33	11.54	1.8	9.53	5.08	16.83	5.2	17.93	12.03	2.6	1.28	3.07	1.35	6.89	6.79	6.32	8.64	12.15	7.12	25.26	25.64	9.32	164.27	11.88	14.94	6.94	12.45	34.71	12.81	4.32
GGT7	4.59	7.01	38.06	36.66	18.36	33.01	18.37	17.76	16.24	25.16	33.6	22.42	0.01	23.74	3.17	11.08	1.69	27.61	14.27	9.17	14.55	0.69	21.96	7.68	1.3	10.7	2.02	10.16	7.01	3.44	5.14	8.89	3.62	0.18	25.41	17.62	19.23	6.21	26.37	27.76	11.92	13.26	21.91	12.7	9.6	0.54	59.04	24.99	5.3
ACSS2	19.15	2.66	2.09	2.77	10.77	21.05	10.82	7.99	3.27	5.93	6.47	10.51	0.1	13.32	14.36	2.53	0.17	4.71	27.26	1.03	2.61	2.36	14.15	4.95	4.64	17.49	1.67	4.11	1.98	0.86	8.52	1.54	33.49	7.41	13.29	33.43	9.1	1.79	2.28	10.15	16.64	8.6	9.82	5.27	4.5	17.26	4.15	6.04	7.07
GSS	59.3	71.34	41.86	51.98	34.42	58.4	49.44	43.5	82.73	73.28	124.97	75.43	35.01	69.24	60.73	73.65	20.66	30.53	174.2	36.21	96.97	37.36	58.36	112.32	52.23	80.34	25.65	88.61	54.91	62.38	41.41	21.46	94.1	63.33	76.54	78.99	96.85	57.19	90.47	44.72	109.61	70.55	55.16	106.47	27.79	40.25	107.57	58.39	62.06
MYH7B	0.81	0.29	0.25	0.36	0.19	0.67	0.04	0.25	0.06	0.27	1.34	0.46	0.17	0.57	0.48	0.24	0.11	0.26	0.5	0.32	0.53	0.19	0.29	0.49	0.1	0.27	0.42	0.15	0.33	0.15	0.63	0.21	0.15	0.17	0.29	0.11	0.13	0.23	0.38	0.44	0.11	0.18	0.18	1.23	0.2	0.33	1.57	0.74	0.26
TRPC4AP	46.18	57.32	54.99	53.18	55.87	82.05	71.01	79.35	87.45	104.6	115.38	67.87	35.36	73.88	61.05	69.92	24.41	36.36	112.74	36.4	87.75	58.59	72.83	53.25	87.98	53.81	41.51	62.92	30.5	72.12	52.51	43.8	79.51	50.9	77.58	34.95	61.1	54.36	57.92	52.36	95.97	113.72	46.27	51.65	39.88	85.51	115.19	55.48	59.35
EDEM2	16.01	48.12	8.36	30.94	23.16	46.63	17.25	55.98	22.28	32.69	49.58	41.13	11.27	56.65	32.81	18.61	11.26	7.95	27.86	8.46	39.17	18.02	101.52	41.73	74.66	13.02	47.22	27.46	15.6	14.65	18.16	9.56	31.84	13.87	28.14	22.58	40.49	12.59	8.29	11.61	22.69	40.98	40.08	24.11	25.48	32.72	35.76	22.98	20.06
PROCR	13.49	81.21	0.65	8.75	54.23	20.17	17.63	73.31	31.35	63.33	95.23	67.8	2.18	59.93	43.71	27.71	0.67	25.26	30.02	15.07	3.42	1.27	339.61	35.11	508.38	10.66	3.19	29.89	4.05	0.95	1.26	12.55	84.01	0.64	16.28	0.33	43.88	5.93	3.47	1.78	12.08	17.97	14.8	8.06	3.43	297.66	85.1	45.82	30.72
MMP24-AS1	2.6	18.47	1.31	7.42	20.34	10.35	32.44	17.47	23.17	41.9	8.26	19.36	5.97	21.18	12	13.84	17.9	17.01	23.49	3.92	2.37	7.43	23.82	21.65	10.57	7.77	15.42	32.04	9.85	35.18	9.83	5.96	20.65	16.33	8.05	12.72	18.71	7.25	8.8	13.63	26.19	49.39	22.04	25.68	5.39	25.92	53.55	5.19	17.9
MMP24	0.58	32.84	0.15	0.29	0.49	1.06	1.74	2.11	3.65	2.26	46.14	8.63	0.06	14.97	0.61	1.85	0.2	0.37	1.81	0.74	0.47	0.12	0.45	0.53	0.19	0.12	0.41	0.56	0.41	0.18	0.22	13.71	2.35	0.15	0.23	0.08	16.3	0.17	16.72	10.37	2.74	0.69	0.33	0.56	0.22	0.52	7.5	19.01	1.8
EIF6	247.74	360.34	102.02	112.47	103.3	124.49	151.68	186.8	365.39	288.38	642.91	239.85	139.89	196.58	198.27	269.86	43.82	123.84	282.99	110.75	456.52	139.83	134.78	284.37	224.5	190.97	73.55	359.75	218.18	82.83	157.17	126.75	304.88	130.3	159.28	124.16	407.39	167.9	201.65	154.9	144.74	440.27	164.64	263.94	95.18	167.02	423.63	184.99	200.41
FAM83C	0.01	0.07	0.03	0.01	0	0.03	0	0.03	0.03	0.03	0.06	0.02	0.03	0.25	0.06	0.06	0.04	0.07	0.04	0.01	0.11	0	0.03	0.02	0	0.01	0.02	0.08	0	0.01	0.01	0.02	0.02	0.05	0.04	0	0	0	0.03	0.01	0	0	0.01	0.01	0.02	0.04	0.03	0.01	0.06
UQCC1	17.78	26.18	31.68	27.44	24.32	4.6	32.16	33.14	61.54	44.34	78.57	34.59	46.6	65.95	46.55	48.4	18.06	20.78	78.3	25.8	52.32	41.65	21.82	47	19.02	34.06	14.92	38.73	20.54	48.92	11.92	27.02	54.97	29.96	48.67	24.89	45.76	18.04	53.23	31.97	34.36	113.98	26.26	21.51	22.41	17.17	44.53	29.8	21.84
GDF5OS	0.06	0.12	0.02	0.1	0.6	0.14	0.16	0.13	0.03	0.04	0.05	0.13	0.01	0.06	0.15	0	0.08	0.06	0.04	0.12	0.04	0	0.11	0	0	0.03	0.21	0.18	0.05	0	0.02	0.11	0	0.03	0.05	0.06	0.06	0.14	0.09	0.03	0.05	0.1	0.01	0.11	0	0	0.19	0.08	0.48
GDF5	0.02	0.04	0.04	0.03	12.11	0.17	2.41	4.41	0.43	0.99	0.03	0.03	0	0.02	0.06	0.1	0	0.13	0	0	0.02	0	0.01	0.1	0.02	0.01	0.05	1.6	0.05	0.01	0.02	0.06	0.1	0.03	0	0.01	0.34	0.03	0.07	0.08	0.09	0.05	0.03	0.04	0	0	0.19	0.03	2.93
CEP250	30.19	35.59	18.63	32.73	17.41	27.56	14.17	14.96	24.22	19.77	43.7	24.27	26.44	20.75	33.02	27.98	6.5	7.48	62.03	19.57	33.42	27.14	32.44	21.63	22.43	21.73	24.49	37.09	13.49	33.76	21.83	13.09	40.97	22.06	52.62	7.04	18.72	30.87	30.34	29.8	48.71	23.6	17.25	20.39	19.82	35.83	115.31	31.85	40.92
C20orf173	0	0	0.03	0	0	0	0	0	0	0	0	0	0	0	0	0	0	0	0	0	0	0	0.04	0	0	0	0	0	0	0	0	0	0.08	0	0	0	0	0	0	0	0	0.04	0	0	0	0	0	0.01	0
ERGIC3	140.37	274.18	150.1	244.18	275.38	192.4	183.21	386.33	333.51	343.88	600.64	290.08	85.37	194.13	207.09	253.92	54.93	220.92	225.13	150.96	303.92	175.29	158.13	393.38	197.89	157.69	268.49	241.14	282.12	141.45	216.33	86.71	271.58	120.58	341.11	236.89	229	223.89	174.16	224.88	350.66	200.81	201.53	245.2	250.11	157.08	399.83	166.81	152.82
SPAG4	3.37	1.5	0.84	2.12	0.77	10.32	1.43	1.75	1.89	2.23	3.25	7.3	0.32	25	1.02	2.35	3.9	0.84	2.83	2.49	2.79	1.79	4.72	2.66	2.63	0.82	5.42	3.46	6.23	0.76	3.9	0.15	6.96	0.58	0.91	7.62	2.16	1.33	0.71	4.08	2	0.97	2.37	5.23	0.67	2.71	7.52	1.2	1.6
CPNE1	231.06	185.53	112.67	44.68	13.18	83.63	105.79	179.23	275.32	188.79	513.14	99.53	132.72	110.6	88.54	176.23	32.3	62.3	418.59	108.03	309.16	121.7	55.15	170.94	157.96	55.54	66	121.09	111.15	184.2	129.31	28.39	181.96	147.03	330.3	87.99	91.05	150.18	94.35	94.98	299.98	99.66	150.39	129.71	101.53	102.42	308.56	60.07	96.06
RBM12	76.39	52.18	119.98	69.14	39.79	72.15	40.39	45.33	60.73	62.11	66.47	53.08	112.92	48.92	53.75	80.42	69.53	47.86	118.4	38.31	36.98	114.87	59.84	44.4	61.35	114.15	53.21	48.02	49.32	139.12	25.82	88.48	54.88	95.15	144.36	53.7	35.81	113.72	75.39	88.13	90.45	49.55	50.24	80.03	35.47	85.5	54.14	85.16	50.66
NFS1	25.76	32.54	12.2	12.21	20.86	24.09	18.54	18.75	30.03	20.32	53.98	14.47	17.99	39.77	32.12	28.23	10.63	18.36	48.09	25.71	34.89	18.09	8.78	29.85	20.42	34.74	11.84	19.02	34.47	20.79	15.18	14.25	49.6	9.26	38.69	29.32	24.94	15.85	18.23	15.02	58.22	39.4	28.15	44.11	13.52	14.77	36.14	18.23	19.92
ROMO1	233.5	361.99	133.12	157.91	90.14	232.4	117.56	124.15	189.83	191.78	800.73	196.32	92.36	312.11	240.06	46.34	69.83	466.86	205.73	306.72	721.04	110.45	102.48	114.62	137.5	162.93	184.81	79.83	592.17	255.54	251.43	221.18	659.14	189.53	262.35	201.33	142.66	329.91	231.61	219.94	267.9	344.41	197.56	395.17	210.83	119.53	351	214.37	225.5
RBM39	92.67	87.6	96.82	81.31	58.81	102.92	117.45	56.22	82.69	80.56	115.83	84.13	104.2	99.59	85.76	97.4	91.23	96.67	175.66	65.17	110.55	143.46	101.96	106.15	69.49	181.74	90.5	63.73	71.16	169.82	81.66	118.86	104.16	115.6	150.85	76	60.71	60.32	112.01	87.67	115.84	101.17	95.38	86.69	84.24	79.31	113.28	102.73	100.14
PHF20	15.76	12.73	23.95	34.14	13.64	21.71	17.05	15.45	18.48	16.68	34.13	11.69	22.13	16.91	9.76	23.74	14.04	8.82	53.65	18.05	10.56	23.27	18.39	27.8	18.21	22.03	13.53	19.07	8.15	23.12	9.97	12.04	16.21	18.44	35.64	12.34	11.93	9.94	26.06	18.97	38.1	30.88	14.78	30.56	13.35	26.6	44.62	10.94	22.07
SCAND1	40.88	31.03	13.16	23.71	5.66	81.02	27.1	10.57	12.92	15.68	26.3	29.98	26.04	76.16	38.01	1.62	12.18	69.19	79.86	12.51	46.51	22.45	31.15	8.7	19.05	35.12	20.35	7.09	36.15	64.12	125.93	44.37	123.38	54.38	39.46	41.08	10.22	14.76	75.91	100.96	56.18	62.17	55.62	53.28	35.58	36.76	45.09	42.88	41.58
CNBD2	2	3.05	5.07	4.4	1.2	3.07	0.44	1.23	2.59	2.61	6.89	4.14	2.79	1.54	1.68	3.42	1.39	4.88	5.18	6.53	11.43	2.6	0.76	3.62	3.87	1.56	13.47	1.58	4.32	3.1	5.71	0.81	4.98	2	3.12	9.33	3.24	1.82	11.19	4.51	2.14	4.09	2.02	2.91	3.56	1.87	2.41	2.69	0.86
EPB41L1	46.71	149	57.14	20.05	15.93	52.21	14.48	30.52	32.73	27.06	90.13	82.84	2.23	25.65	210.79	25.62	0.47	14.09	0.4	36.43	73.25	0.18	17.13	6.83	7.15	2.46	29.96	25.36	26.39	1.51	0.6	22.33	46.99	2.42	15.49	46.12	22.7	68.04	23.87	26.61	80.01	139.56	5.32	43.29	1.62	6.05	40.18	46.53	19.88
AAR2	23.81	28.94	29.07	31.28	22.82	23.29	21.98	27.78	56.01	45.87	60.11	31.64	13.53	33.93	33.76	36.75	15.92	26.5	53.1	14.45	30.25	32.41	25.36	50.01	30.94	33.42	26.03	27.37	25.4	45.62	31.23	25.38	48.46	28.56	47.59	29.8	25.62	16.74	39.95	38.74	41.29	76.44	25.87	55.31	29.02	21.74	55.56	37.5	31.22
DLGAP4	43.42	39.93	52.34	40.91	55.52	51.35	61.87	53.88	64.93	46.85	55.54	27.16	10.11	36.37	41.29	50.09	20.87	4.82	28.56	15.2	31.36	10.26	23.37	40.82	57.96	20.08	26.74	44.33	28.27	21.21	30.92	23.15	86.7	23.86	13.63	13.44	24.86	19.38	41.06	50.87	50.9	72.12	47.29	51.9	15.04	57.9	209.12	67.68	86.02
MYL9	67.65	1.19	58.56	1.15	204.08	252.32	877.27	360.77	493.63	332.36	500.8	7.89	0.21	499.91	25.36	120.05	0.87	0.25	14.34	78.54	38.69	0.37	15.38	38.69	15.58	2.11	19.84	375.08	0.22	0.29	5	23.74	5.07	0.38	0.06	3.9	3.38	4.64	0.73	4.44	11.57	19.98	0.56	215.34	10.41	109.18	497.54	222.73	69.37
TGIF2	13.78	3.47	42.72	45.71	3.95	15.31	7.45	8.31	19.22	14.91	18.95	17.16	30.12	21.46	14.05	19.37	18.48	11.83	47.17	5.96	20.72	17.9	10.96	10.76	17.16	23.01	18.02	8.39	17.1	30.97	27.05	36.31	10.2	29.77	50.11	15.97	10.37	8.27	15.31	40.7	3	17.33	17.36	26.08	33.36	12.29	3.21	14.08	0.28
TGIF2-C20orf24	5.09	2.29	31.22	14.77	1.65	2.27	1	5.86	10.09	8.17	11.47	10.57	1.95	3.02	2.17	15.76	6.99	2.94	6.56	5.78	10.76	6.8	1.56	3.18	6.15	1.88	11.73	2.47	11.28	15.91	2.88	6.71	0.61	13.37	3.18	8.34	3.29	5.81	4.61	11.19	2	10.55	6.44	11.98	15.59	1.75	4.02	1.51	0.39
C20orf24	182.95	137.78	49.6	61.39	45.99	129.19	105.89	56.07	110.63	104.28	350.58	224.97	65.01	291.16	133.62	109.51	63.87	103.3	192.27	137.24	315.28	181.44	87.95	148.54	92.66	133.81	146.69	94.66	108.32	108.88	185.9	90.92	300.37	97.39	124.74	158.13	77.19	112.99	108.92	74.09	196.23	353.24	126.05	93.02	124.95	101.27	175.13	126.63	171.61
SLA2	0.09	0.23	0.24	0.23	0.05	0.4	0	0.01	0.11	0.02	0.3	0.07	0.12	0.06	0.07	0.06	0.02	0.1	81.26	0.41	2.39	2.05	0.31	0.07	0.08	0.1	0.2	0.09	0.25	8.77	4.87	0.17	0.09	0.54	0.24	0.24	0.06	0.1	0.24	0.19	0.1	0.12	0.06	0.23	1.58	0	0.09	0.07	0.18
NDRG3	42.93	24.79	34.62	19.42	27.67	11.15	17.15	19.77	31.42	32.16	43.81	22.11	17.97	21.8	39.92	36.84	17.49	31.02	62.44	25.93	40.46	14.59	18.56	29.08	35.99	24.68	37.46	25.19	14.04	20.33	16.14	10.54	43.97	20.1	53.44	12.73	30.06	18.04	36.67	28.38	33.37	102.66	23.79	59.89	10.79	15.49	32.35	22.49	12.35
DSN1	30.38	27.84	35.04	26.36	12.41	22.55	35.15	28.23	57.63	67.55	44.42	38.49	28.52	25.4	39.44	56.76	16.52	19.54	69.58	19.68	24.86	35.73	28.91	6.7	25.68	27.56	23.05	34.26	18.93	46.51	21.92	16.66	49.8	41.06	104.22	18.58	11.88	16.34	42.63	17.69	54.82	39.28	19.82	50.3	20.08	13.32	55.89	36.01	52
SOGA1	11.63	16.16	21.02	21.36	7.72	5.41	9.76	10.05	14.86	9.23	6.04	1.88	4.26	3.97	15.66	16.1	0.92	3.14	8.62	11.1	6.57	1.74	7.89	9.29	8.8	6.09	0.89	14.65	9.87	5.49	3.2	5.5	12.75	14.61	19.17	1.59	7.11	3.22	29.77	16.8	25.36	19.41	5.96	31.01	9.61	13.16	39.32	8.19	18.35
TLDC2	0.52	0.52	0.08	0.17	0.87	0.11	0.39	0.4	2.93	4.16	2.37	0.73	0.75	0.37	0.5	0.85	0.25	0.36	1.35	0.89	3.13	0.66	30.59	0.24	0.25	0.2	0.31	0.08	0.16	0.03	0.84	0.16	1.07	0.1	0.68	0.41	0.19	0.1	1.26	0.1	0.17	0.26	0.16	0.29	0.72	0.52	0.48	0.27	0.76
SAMHD1	25.34	9.99	3.42	14.57	79.51	5.06	10.53	35.6	169.84	203.62	32.4	8.97	42.47	17.82	18.27	36.9	14.86	19.48	5.11	15.11	21.01	23.58	3.36	1.13	25.51	12.51	14.23	5.32	8.02	0.2	15.19	7.42	22.56	2.83	20.9	23.24	13.89	7.32	24.91	5.71	22	7.25	21.12	20.29	83.1	12.31	9.65	13.06	22.88
RBL1	21.62	14.31	19.2	12.14	4.48	12.06	23.9	10.25	22.25	23.98	13.95	11.94	19.75	7.54	21.1	38.53	9.02	8.72	24.44	12.57	9.79	27.99	16.1	1.82	11.33	17.99	18.65	11.41	8.09	26.69	7.43	5.83	14.28	19.44	55.97	14.61	4.16	9.79	5.51	12.32	32.81	13.22	6.46	10.65	16.99	7.41	41.48	16.82	36.16
MROH8	0.89	2.42	6.12	1.44	1.79	0.99	0.79	2.83	2.46	2.66	1.6	1.12	4.03	0.32	1.42	1.82	0.89	0.34	1.55	1.08	0.94	1.46	2.34	1.26	1.52	2.12	0.91	1.26	0.69	4.07	3.21	0.73	1.47	3.94	1.32	0.77	0.92	0.85	2.58	3.12	1.76	0.5	0.87	1.49	1.33	1.65	6.42	1.1	0.39
RPN2	256.12	234.65	263.26	330.61	186.93	508.23	320.58	361.79	439.71	388.22	685.53	439.56	164	426.1	368.7	412.92	99.28	158.34	234.57	202.54	380.65	330.92	368.95	316.37	383.21	364.25	517.84	279.16	202.15	194.72	267.55	215.98	338.31	197.98	477.8	522.2	245.08	219.54	258.39	248.75	487.73	819.86	346.39	508.48	464.63	245.64	527.47	340.67	262.65
GHRH	0	0	0.44	0	0	0.43	0	0	0	0	0.45	0	0	0.03	0	0	0	0	0.23	0	0	0	0.11	0	0	0	0.14	0	0	0	0	2.09	0	0.09	0.09	0	0	0	0.83	0	0	0.12	0.01	0	0	0	0	0	0
MANBAL	57.31	114.51	62.33	59.24	50.83	52.67	75.97	75.27	78.85	64.58	124.11	76.86	12.16	98.87	78.22	55.93	11.82	57.33	15.97	35.52	91.54	15.15	9.58	70.11	49.94	25.94	13.07	71.24	59.14	19.31	15.86	50.33	108.72	13.16	80.18	13.79	60.73	72.13	71.26	73.17	96.79	101.41	57.98	85.55	20.35	54.2	153.41	60.93	82.34
SRC	21.4	99.86	24.65	20.96	10.21	49.86	18.64	15.34	24.45	16.12	34.59	18.95	0.51	12.66	38.44	9.95	0.16	12.65	5.61	2.7	44.79	0.32	8.19	24.55	20.2	0.6	0.16	3.69	12.72	4.88	0.55	11.77	91.86	24.19	6.44	0.51	8.43	84.9	27.26	88.6	26.51	25.94	21.49	29.2	6.04	29.16	30.94	22.09	10.89
BLCAP	117.49	35.2	44.62	43.42	44.93	61.24	53.27	49.27	51.21	43.24	112.79	93.81	49.91	58.16	224.63	54.71	13.56	27.86	20.5	57.7	87.23	36.21	25.77	197.57	64.44	19.87	36.58	92.72	57.94	30.66	22.89	35.82	100.49	32.79	161.83	32.42	47.42	282.66	48.2	52.47	80.29	162.3	40.19	67.22	29.12	60.88	139.67	37.98	46.9
NNAT	1.61	1.18	12.24	1.38	0.52	3.68	0.38	0.23	0.21	0.22	3.26	1.5	0.59	0.6	7.7	0.77	0.15	0.28	0.3	5.57	1.24	0.9	0.68	1.2	26.66	0.23	1.46	0.83	0.53	4.5	0.66	0.73	1.26	0.5	3.61	0.34	0.28	14.53	1.97	736.27	1.17	3.2	0.01	1.08	0.18	0.86	5.11	0.82	0.99
CTNNBL1	57.3	53.64	55.04	40.51	22.45	84.72	34.81	34.66	89.31	81.87	184.47	45.53	52.02	55.22	60.81	99.11	32.81	34.52	213.68	21.88	74.95	60.38	266.9	40.61	48.42	58.51	20.87	43.19	41.37	100.04	63.84	50.43	79	78.71	104.09	38.26	31.69	43.3	52.28	56.44	75.64	75.46	56.55	46.74	40.71	35.52	94.37	59.71	59.17
VSTM2L	0.07	0.72	7.61	0.32	0.34	0.22	0.68	0	0.06	0.07	0.25	58.15	0	0.4	0.22	0.02	86.61	1.47	0.1	0.12	0	0.11	2.14	16.55	0	0.05	0.03	6.91	0.04	0.11	0.1	0.25	18.12	0.04	0	0.23	0.12	0	3.11	22.91	2.92	60.07	0.65	0.43	0.05	3.46	0.06	0.65	0.22
TTI1	18.77	28.38	33.68	12.09	13.19	35.19	20.31	11.42	32.46	28.7	60.88	24.11	25.31	22.96	29.71	33.09	13.22	13.95	43.51	20.77	26.06	31.08	19.31	23.27	21.86	46.33	16.92	22.1	16.92	42.85	17.22	33.46	30.42	31.48	53.11	28.85	10.08	18.26	36.43	29.31	38.92	48.13	6.59	34.15	12.59	14.29	46.16	32.49	23.42
RPRD1B	30.01	13.78	28.05	13.43	17.42	28.12	20.45	15.6	24.72	23.06	64.82	27.78	20.52	32.56	35.67	30.37	12.65	13.42	43.29	13.41	26.93	29.38	13.98	27.47	13.98	38.22	16.09	16.94	18.6	44.43	16.67	16.42	29.56	32.01	55.98	20.09	10.8	22.68	36.5	22.58	44.58	46.45	23.11	31.17	22.37	16.1	52.58	32.79	18.82
TGM2	54.35	41.36	0.17	1.38	3.45	21.96	77.8	35.72	0.74	1.79	62.49	1300.83	0.11	458.87	1.18	2.93	0.59	0.39	9.01	1.85	22.68	0	0.35	0.25	556.87	18.86	0.05	12.23	0.24	0.02	0.37	0.6	4.27	0	0.14	0.19	49.21	0	0.06	1.27	229.39	0.19	6.13	1.85	0.31	719.76	1.52	57.29	6.68
KIAA1755	2.63	0.34	74.95	0.1	11.8	0.01	6.46	3.65	0.08	0.1	0.33	2.01	0.01	0.37	0.8	0.08	0	0.23	0	0.02	0.05	0.05	0.05	0.14	1.06	0	0.04	1.65	0.02	0	0.01	0.82	0.11	0.01	0	0.01	0.07	0.05	0.41	0.67	0.03	0.01	1.59	0.01	0.01	0.36	0.1	1.21	0.4
BPI	0.08	0	2.38	0	3.34	0.13	2.17	2.32	0	0	0	0.1	0.15	0	0.09	0	0	0.23	0.29	0	0.17	1.16	0.11	0	0	0.11	0.25	0	0	0	0.16	0.19	0	0.08	0.04	0.39	0	0	0.11	0	0	0	0.29	0	0.36	0	0	0.13	0
LBP	0	0.1	0.11	0	0.05	0.13	0	0.04	0.08	0.02	0.11	0	0.27	0.18	0	0	0	0.03	0.34	0	0.03	0.3	0.11	0.06	0.02	0.17	0.02	0.05	0.11	0.02	0.08	1.16	0.04	0.02	0.15	0	0	0	0.05	0.05	0.23	0.73	0.01	0.06	0.06	0.14	0.19	0.09	0.12
RALGAPB	22.01	21.11	23.59	16.31	18.03	24.42	17.18	19.12	23.03	23.64	34.86	16.42	16.99	17.93	25.92	33.58	12.67	8.85	32.44	14.08	16.65	23.48	16.25	28.16	27.25	23.94	16.45	20.06	12.65	27.43	7.87	17.59	27.99	17.74	32.99	11.04	12.51	37.29	29.63	29.34	47.59	44.87	29.7	32.68	10.13	31.89	49.26	20.93	26.6
ADIG	0.02	0	0	0	0	0.16	0	0	0	0	0	0	0	0.02	0	0	0	0	0	0	0.1	0	0	0	0	0	0	0	0	0	0.1	0	0	0	0	0	0	0	0	0	0	0	0	0	0	0	0	0	0
ARHGAP40	3.96	0	0	0.07	0.06	8.08	0.13	0	0.02	0.12	0.18	0.87	0.02	3.47	0.02	0.24	0.02	0	0.19	0.02	2.31	0	0.04	3.42	0.45	0.03	0.07	0	0.1	0.07	0.07	0.04	0	0.04	0.04	0	8.8	0.07	0.03	0.09	0	9.54	0.06	14.47	0.35	0	0	0.2	0.04
SLC32A1	0	0	0.01	0	0	0	0	0	0	0	0	0	0	0	0.01	0	0	0.03	0	0	0	0	0	0	0	0	0	0	0	1.18	0	0.01	0	0.02	0	0	0	0	0.01	0.45	0	0.01	0.02	0	0	0	0	0.04	0
ACTR5	7.67	11.02	8.3	6.27	3.22	10.87	3.88	3.7	8.49	6.62	27.47	10.61	12.97	7.71	12.23	8.58	4.94	6.93	12.19	5.05	13.36	7.5	9.89	13.57	7.61	11.37	9.9	4.93	7.12	15.74	8.12	6.74	22.29	11.35	15.26	7.4	5.9	4.7	9.83	14.4	18.82	16.59	8.32	12.92	4.61	4.79	13.5	12.76	11.71
PPP1R16B	0.12	0.7	9.45	0	0	0.05	0	0	0.01	0	0.03	0.39	41.1	0.77	0.12	0	1.38	0.25	3.98	0.01	0.02	0.22	52.26	0.08	29.64	0.92	8.56	0	0	5.97	6.13	7.91	0.01	4.59	0.05	0.05	0.03	0	20.87	21.02	0.05	0.04	0.04	0.01	2.12	4.52	0.02	0.96	0.02
FAM83D	97.49	61.01	51.66	40.95	4.58	90.29	41.55	24.6	88.12	55.97	85.67	43.9	20.27	44.75	82.67	84.97	8.8	26.25	29.29	34.63	51.47	11.62	14.54	3.1	43.92	26.41	28.5	45.19	45.69	18.31	13.49	43.36	78.87	19.83	93.15	10.96	20.77	22.47	28.53	42.69	151.96	88.44	16.74	69.35	10.04	20.76	61.77	80.27	66.8
DHX35	8.83	5.51	15.65	6.13	5.38	10.77	5.09	8.52	12.45	9.87	23.78	8.51	8.32	9.77	13.94	12.7	2.71	5	13.92	9.08	11.17	14.44	6.86	7.92	5.06	14.19	4.65	6.02	6.36	24.03	8.79	9.1	12.31	13.13	22.36	6.54	3.69	9.18	16.37	11.59	17.35	7.3	11.79	12.48	9.97	4.86	18.89	11.02	7.11
MAFB	0	0.03	0.09	2.42	0.2	0.4	0.32	0.08	0.29	0.12	0.39	0.2	0.01	1.86	3.39	0.03	0.01	1.32	0.02	0.85	0.14	0.01	0.17	43.98	0.35	0.07	0.06	0.08	0.74	0.25	4.69	2.68	0	0.04	0.03	0.04	0.43	0.4	19.7	1.52	16.56	1.13	3.01	1.43	0.24	0.42	16.22	0.31	22.68
TOP1	91.85	64.98	130.37	100.87	43.32	125.9	78.49	65.66	97.96	92.55	157.23	113.26	213.06	91.34	88.08	147.78	60.24	74.9	340.28	38.74	92.99	131.34	110.07	55.84	93.05	149.8	72.29	100.13	177.75	189.57	65.93	106.57	122.92	180.91	120.06	110.26	84.9	76.92	128.78	80.48	154.54	66.73	74.17	93.15	98.26	89.96	83.8	75.24	73.9
PLCG1	14.45	18.74	96	66.35	18.46	29.85	22.56	27.5	48.57	43.03	41.3	4.78	26.49	30.06	26.65	29.34	9.73	20.87	2.39	22.92	40.51	11.69	8.58	18.83	49.28	24.94	17	39.76	94.06	72.79	7.28	36.2	34.95	64.86	68.56	12.64	21.75	24.07	40.55	69.65	50.66	16.56	37.49	24.22	11.45	52.56	122.67	42.48	37.33
ZHX3	19.62	5.77	6.6	13.2	39.21	7.37	26.26	28.64	26.32	18.55	9.49	2.59	11.23	14.01	6.26	29	4.03	6.54	5.92	5.78	5.96	6.07	7.05	13.52	10.25	5.59	7.68	31.76	34.64	9.65	2.83	2.97	21.43	5.31	18.05	4.33	29.38	5.39	27.23	8.83	22.08	9.06	5.94	10.99	7.13	16.22	69.37	11.23	23.25
LPIN3	10.94	10.96	0.89	6.65	20.25	8.88	6.43	8.49	8.45	11.97	18.66	9.62	0.49	8.69	27.44	5.56	0.36	6.43	0.63	11.32	7.85	0.07	7.34	17.59	2.07	2.96	0.35	9.51	20.53	0.19	0.22	1.07	11.48	0.13	0.26	0.64	23.83	12.47	1.28	0.41	10.75	9.64	5.06	14.2	4.29	0.61	0.65	3.18	9.56
EMILIN3	0.01	0.14	6.23	0.02	0	0.09	0.14	0.03	0.37	0.07	0.32	0	0	0.16	0.01	0.28	0	1.19	0	0.04	0.33	0	0.03	0.05	0.01	0.02	0	0	0.02	0.01	0.05	7	0	0	0	0.07	0.08	0.02	15.27	1.41	0.06	0.03	0.01	0.04	0.38	0	0.01	0.02	0.04
CHD6	7.38	8.84	20.38	8.47	8.16	13.23	6.13	12.24	11.68	14.74	11.13	5.96	7.22	12.02	10.76	13.82	2.98	5.77	12.36	5.97	8.94	8.61	5.81	8.19	9.25	9.8	7.91	8.2	17.62	13.88	7.41	6.78	15.07	11.96	23.62	4.97	5.93	15.33	21.8	13.54	23.29	4.36	11.54	9.34	5.45	10.37	19.43	10.16	9.92
PTPRT	0	0	0	0	0	1.11	0	0	0	0.01	0	0	0.01	0.02	0.13	0	0	0	0	0	0	0	0	0.04	0	0	0.1	0	0.1	0	0.01	0.08	0	0	0	0.23	0	0	0.86	0.04	0	0.01	0	0	0	0	0	0.04	0
SRSF6	37.28	27.29	83.9	51.54	45.62	61.15	49.62	29.88	48.37	42.37	52.22	46.49	60.27	40.5	51.86	66.86	23.2	44.76	63.49	39.82	49.42	67.02	46.11	42.27	40.9	46.66	37.06	41.47	39.04	87.95	63.21	50.03	40.98	57.05	51.21	47.44	45.87	56.38	76.63	89.55	78.11	79.27	75.22	56.1	65.67	42.41	51.54	40.14	42.19
L3MBTL1	0.16	1.45	4.2	2.69	0.04	7.95	0.83	0.98	1.5	2.31	0.39	3.92	1.82	1.46	3.37	1.19	0.02	3.48	1.83	2.59	2.09	0.02	1.96	1.44	0.76	2.13	1.19	0.66	0.41	0.89	1.62	2.09	2.1	1.77	1.01	0.49	2.38	0.82	1.8	5.07	1.74	0.79	0.21	1.98	1.71	1.29	0.78	2.92	0.04
SGK2	0.01	16.28	0.34	0.13	0	0.05	0.2	0.04	0.14	0.09	0.77	12.27	0.06	6.57	0.16	0.18	0	0.29	0.16	0.03	12.61	0.04	0.11	0.4	0.03	0.24	0.11	0.05	0.12	0.03	0.19	0.17	0.03	0.14	0.09	0.06	18.88	2.44	0.21	0.82	0	0.95	0.17	0.07	0.09	0.4	0	0.07	0
IFT52	29.5	22.95	49.76	33.15	32.3	23.13	17.6	37.3	49.72	50.02	58.24	29.64	13.52	30.97	24.56	56.41	14.53	18.33	22.22	11.66	44.88	26.45	14.47	28.84	35.45	19.02	18.81	33.2	25.88	37.17	32.45	28.45	23.16	44.3	55.72	19.26	31.17	26.28	45.77	48.15	67.43	35.06	38.92	20.46	30.32	21.88	46.67	36.75	24.48
MYBL2	171.63	111.15	105.32	102.63	2.47	132.94	73.36	23.79	249.21	190.94	500.52	105.65	282.75	46.61	103.75	96.53	69.18	113.93	165.86	82.05	112.7	135.12	108.23	3.71	60.71	167.67	341.69	19.96	589.29	280.93	150.84	122.82	98.89	218.54	211.83	157.71	37.56	32.14	115.29	150.7	274.12	191.87	20.8	158.74	124.09	28.02	16.29	280.33	111.19
GTSF1L	0	0	0	0	0	0	0	0	0	0	0	0	0.28	0.33	0	0	0	0	0	0	0	0	0	0	0.14	0	0.04	0	0	0	0.03	0	0	1.03	0	0	0	0	0	0	0	0	0	0	0.09	0	0	0.01	0.11
TOX2	10.96	14.12	4.92	0.98	10.5	0.16	13.07	5.3	9.01	11.54	0	4.3	0.02	20.63	5.52	8.29	18.89	3.91	0.04	0.76	0	0.1	20.31	12.96	9.95	0.01	10.46	5.08	10.21	3.94	2.86	3.88	50.89	0.04	11.51	14.44	0	1.23	6.29	43.47	3.05	0.07	15.62	0.06	7.25	12.1	0.06	9.87	0.3
JPH2	8.08	0.8	0.39	0.01	0.33	2.19	2.52	4.41	6.55	3.14	15.7	6.81	0	21.68	12.14	2.79	0.04	0	0	10.41	0	0	0.01	0.92	0	0	0.01	8.11	4.34	0.01	0.19	0.38	1.67	2.35	4.64	0.02	0.38	0.05	0.01	0.08	16.83	3.55	0.1	14.35	0.06	0.28	2.98	3.53	0.44
OSER1	53	42.21	32.6	24.31	42.62	37.19	46.49	66.17	78.19	74.45	92.89	53.92	43.34	49.89	71.31	67.75	19.07	22.91	17.55	66.87	52.39	26.98	27.48	59.66	32.34	26.23	51.98	38.89	69.32	22.07	26.02	30.24	43.75	34.57	54.35	29.1	31.63	32.72	39.16	35.47	82.99	76.68	54.4	49.14	20.22	28.14	68.26	55.57	38.76
GDAP1L1	0.07	0	3.69	0.16	0	0.26	0.08	0.02	0.36	0.25	0	0	0.21	0.14	0.13	0.08	0.17	0.3	0	0	0.02	0.32	0.13	0.59	0	0.06	0.28	0.02	0.04	0.12	0.08	12	0.06	0.03	0	0	0	0	34.53	15.27	0	0.1	1.07	0.07	2.76	0.1	1.17	0.76	0.33
FITM2	6.37	9.96	4.57	6.2	9.05	4.59	9.85	6.86	8.37	4.84	11.27	4.54	3.59	6.28	14.21	9.41	1.37	2.52	1.45	4.65	15.72	2.58	3.63	12.5	5.43	2.53	10.33	7.62	17.31	1	2.2	1.15	13.13	1.85	8.32	3.52	3.87	5.43	3.35	3.46	26.21	10.3	8.1	15.74	1.69	6.59	28.17	13.4	15.59
R3HDML	0	0.08	0.45	0.07	0	0.07	0.04	0	0.03	0.03	0.8	0.19	0.1	0.01	0	0.04	0.16	0.11	0.05	0.21	0.17	0	0.1	0.07	0	0.03	0.17	0	0	0.03	0	0.1	0	0.05	0	0.03	0.03	0.03	0.07	0.12	0.06	0	0.08	0.06	0	0	0.11	0.72	0
HNF4A	0.07	13.2	0.04	0.06	0.02	0.28	0.03	0.01	0.02	0.02	126.09	5.32	0.2	0.99	0.47	0.1	0.15	0.11	0.07	0.59	77.25	0.13	0.12	0.07	0.02	0.38	0.13	0.01	0.17	0.04	0.19	0.1	0.02	0.21	0.15	0.52	0.01	0.13	0.15	0.25	0.22	0.04	0.08	0.06	0.11	0.02	0.09	0.18	0.1
LINC01620	0	0	0	0	0	0	0	0	0	0	0	0	0	0	0	0	0	0	0	0	0	0	0	0	0	0	0.08	0	0	0	0.05	0	0	0	0	0	0	0	0	0	0	0	0.01	0	0	0	0	0	0
TTPAL	18.39	9.82	8.2	13.63	24.66	7.94	18.97	25.11	19.71	17.57	33.11	11.04	9.46	17.75	18.11	22.05	12.69	4.45	5.58	7.47	8.09	7.44	12.46	16.33	6.06	7.2	9.66	14.27	18.57	7.31	3.81	9.82	16.72	2.6	8.57	5.02	6.27	12.08	21.53	9.13	33.03	10.16	10.83	13.96	4.03	6.21	46.58	19.73	13.31
SERINC3	61.15	66.37	34.09	40.95	146.8	51.74	118.62	195.81	102.85	97.97	137.5	148.54	36.43	175.9	108.87	112.85	55.08	42.95	53.19	50.82	58.03	58.67	109.51	147.99	90.67	59.9	104.95	97.31	67.04	61.22	36.85	20.36	102.22	34.67	50.16	54.04	66.73	63.28	51.12	34.95	142.74	97.28	70.04	87.26	54.97	114.83	258.19	45.37	108.61
PKIG	24.07	25.21	43.69	26.93	92.59	6.25	54.83	424.36	66.97	52.55	52.87	10.88	76.08	48.94	9.37	22.58	50.17	15.1	14.93	2.9	31.13	1.74	0.99	20.66	135.44	11.92	1.94	5.65	26.94	13.72	17.38	23.58	36.95	2.56	1.19	1.8	30.04	4.49	21.08	62	18.12	5.91	34.46	19.66	9.09	86.56	96.56	45.82	41.04
ADA	11.62	32.65	18.04	11.54	32.91	28.29	10.9	6.26	11.96	8.82	13.91	12.52	26.65	14.3	1.85	6.76	2.64	15.23	6.8	4.54	8.86	4.87	17.03	16.21	40.57	17.5	21.13	4.81	24.54	1488.15	17.43	4.92	12.1	89.98	24.08	63.34	1.75	0	0.77	9.28	20.76	3.18	17.98	4.15	12.1	13.02	9.4	18.85	18.44
WISP2	0.01	3.27	0.17	0	71.2	0.08	0.25	1.04	0.12	0.21	0	0.04	0.05	0.48	0.3	0.07	0	0.28	0	40.21	0	0.11	0.22	0.13	0	0	0.02	0.07	3.86	0.18	0.15	0.03	0	0.01	0	0.07	0	0.08	0.01	0.06	1.81	0.76	0.29	1.66	0.13	0	0.13	0.29	313.58
KCNK15	0.02	0.09	0	0.01	0.25	0.02	0.36	0.24	0.16	0.17	0.26	0.01	0	0.81	0.45	0	0	0	0	1.18	0.03	0	0	0.04	0	0.03	0	0	35.8	0.01	0	0.06	4.31	0	0	0.03	0.36	0	1.61	0.62	4.73	0.01	0.42	2.13	0.02	0	0	0.01	0.6
RIMS4	0.01	0.52	0.57	0.87	0.03	1.03	0.01	0.01	0.07	0.08	1.36	0.02	0.03	1.68	0.03	0.03	0.05	7.77	0.01	0.5	0.1	0	0	0.03	0.02	0.06	0.01	0	10.7	0.08	0.03	3.98	0	0.04	0.04	0.14	0.05	0.05	48.3	22.39	15.55	0.06	0.19	5.93	0.52	0	0	10.21	0.02
YWHAB	265.15	203.71	175.75	159.02	176.17	232.06	228.01	210.73	301.08	273.8	390.38	293.42	230.68	259.11	278.12	370.57	115.16	141.71	215.27	132.68	192.97	311.43	195.91	263.73	273.95	235.13	108.43	279.65	273.5	248.56	203.59	168.3	321.06	218	249.17	174.37	262.31	266.51	222.63	213.72	484.99	361.28	247.07	329.79	250.26	307.79	493.6	268.58	265.99
PABPC1L	15.57	20.58	29.47	40.27	16.24	65.68	32.38	6.25	13.55	18.89	51.48	27.82	16.51	59.13	35.58	11.56	12.87	25.06	16.61	41.4	39.71	12.78	6.57	43.58	3.06	18.85	23.27	14.6	38.55	16.19	24.1	11.91	36.73	23.38	6.31	8.61	15.39	17.37	21.81	19.67	16.06	35.22	40.63	86.26	8.55	9.97	63.36	45.21	26.53
TOMM34	110.47	39.54	37.72	75.51	24.1	82.89	60.89	84.52	82.24	62.01	146.91	40.77	61.98	57.02	69.13	98.35	14.21	40.22	61.19	38.75	86.11	35.85	35.52	31.15	75.51	70.15	24.93	70.26	63.73	38.46	39.29	44.88	152.51	37.53	38.99	65.1	54.28	56.02	76.63	40.87	104.5	50.8	66.83	47.86	26.12	44.3	114.14	79.58	52.2
STK4	23.86	16.48	22.57	15.12	11.94	15.19	20.05	28.96	36.22	34.11	42.95	12.95	47.72	18.85	25.15	48.21	27.82	11.88	43.52	17.72	25.23	50.02	58.22	18.36	12.28	20.42	26.78	16.66	16.48	38.15	26.93	13.96	11.59	27.71	24.36	21.6	10.98	14.79	12.81	14.13	37.22	15.09	21.08	17.31	26.51	15.32	28.91	29.86	31.91
KCNS1	0.02	0	0.08	0.11	0.01	0.48	0.21	0.02	0.14	0.17	0.4	0.38	0.04	0.17	0.02	1.34	0.02	0.01	0	0.02	0	0	0.1	0.02	0.41	0	0.03	0.03	0	0.08	0.03	0.52	0	0.02	0.04	0	0.14	0.03	0.46	0.14	0.89	0	0.76	0	1.27	0	0	0.11	0.05
WFDC5	0.02	0	0	0	0	0	0	0.04	0	0	0	0	0.12	0.01	0.16	0	0	0	0.08	0	0	0	0	0.14	0	0.05	0.68	0	0	0	0	0	0	0	0.06	0	0	0.72	0	0	0	0	0	0	0	0	0	0	0
WFDC12	0.22	0.16	0.1	0.15	0.17	0.34	0.09	0.4	0.14	0.63	0.15	0.11	0.18	0.09	0.15	1.02	0.4	0	0	0.21	0.25	0	0.32	0.14	0.33	0.24	0.3	0.25	0.09	0.1	0.24	0.46	0.12	0.08	0.52	0.09	0.51	0.2	0	0.08	0	0.22	0.01	0.17	0.49	0	0.06	0.13	0.32
PI3	0.6	0.28	0	0	0	0.1	0	5.78	0.35	0	2.45	1.76	0.98	78.96	92.11	0.15	1.11	0	0.47	4.44	0.59	0.59	0.07	14.29	0.13	1.16	0.16	0	0	0.15	0.11	0.21	163.17	0	0.92	0	14.98	0.32	0.07	0	15.68	1.52	0.15	0	0	0.65	0.99	10.44	0.27
SEMG1	0	0	0.15	0	0	0	0	0	0	0	0	0	0	0.48	0	0	0	0	0	0	0	0	0	0	0	0	0	0	0	0	0.44	1.28	0	0	0	0	0	0	0	0	0	0	0.01	0	2.08	0	0	0	0
SEMG2	0	0	0	0	0	0	0	0	0	0	0	0	0	0	0	0	0	0	0	0	0	0	0	0	0	0	0	0	0	0	0	0	0	0	0	0	0	0	0	0	0	0	0	0	0	0	0	0	0
SLPI	4.31	17.69	0	0.34	0	1.07	0.1	0	0.11	0	1.28	280.17	0.68	1623.47	117.16	0	8.07	0.34	0.3	158.9	0.14	0.42	0.93	1455.42	0.24	0.25	0.22	0	0.35	0.37	15.46	0.44	111.67	0.63	0.7	0.08	265.16	11.69	0.4	0.06	661.87	98.43	1.62	2.64	359.48	0.31	0.42	8.5	1.14
MATN4	0.1	0	0	0	0.02	0.04	0.08	0.11	0.04	0.05	0.14	0.14	0.88	0.14	0.11	0	0.39	0.1	0	0.13	0	0	0.02	0.25	0	0.09	0	0	0.14	0	1.73	0.13	0.37	0	0.05	0	0.09	0.07	0.24	0.01	0.05	0.09	0.69	0.04	0.17	0	0.09	0.38	0.02
RBPJL	0.02	0	0	0	0	0.03	0	0	0.03	0.05	0.05	0	0.67	0.02	0.03	0	0.08	0	0	0	0	0.03	0	0.16	0	0	0.02	0	0.1	0	0.89	0	0	0	0	0	0	0.03	0	0	0	0.04	0.29	0.02	0.17	0	0.1	0.07	0.03
SDC4	141.06	18.69	11.05	0.79	114.69	458.63	170.35	220.71	206.7	153.88	200.14	352.33	0.19	83.07	180.95	259.47	43.42	6.82	4.48	11.24	65.06	0.86	7.33	241.38	24.83	7.41	0.41	107.99	121.99	0.2	9.04	20.39	58.67	0.28	96.66	0.45	276.47	169.41	5.17	16.69	294.27	127.43	39.02	115.86	6.5	46.13	167.47	147.19	16.12
SYS1	14.5	27.37	12.18	19.82	16.31	19.63	13.97	19.13	23.2	20.35	62.23	27.4	7.28	36.1	30.99	16.39	13.8	12.8	10.52	11.19	27.07	17.37	20.74	30.59	20.87	16.99	10.75	14.97	27.42	15	13.87	13.8	38.9	2.75	13.77	11.12	22.05	11.13	11.19	12.58	27.67	12.22	25.16	34.57	9.73	11.56	31.54	22.02	16.01
TP53TG5	0.34	0.7	0.41	1.07	0.21	0.39	0.17	0.26	0.29	0.11	1.67	0.32	0.24	0.27	0.72	0.16	0.12	0.33	0.41	0.64	0.44	0.46	0.38	0.27	0.18	0.39	0.12	0.19	0.43	0.33	0.24	0.11	0.28	0.03	0.24	0.19	0.22	0.37	0.56	0.42	1.14	0.33	0.22	1.05	0.08	0.62	1.39	0.47	0.83
DBNDD2	67.8	12.38	10.71	70.41	2.26	14.49	37.85	39.05	34.06	24.1	30.73	90.87	0.81	7.29	99.13	21.54	0.61	40.23	57.8	39.33	23.21	2.77	82.74	9.08	21	4.25	1.14	2.44	75.36	4.56	3.09	14.08	74.34	0.28	1.01	0.54	78.71	1.19	29.2	13.49	16.62	6.32	75.53	97.66	13.45	33.51	1.53	75.43	45.31
PIGT	71.98	90.17	47.46	162.6	106.83	76.74	80.18	144.9	129.06	103.77	157.01	121.92	38.59	125.13	154.88	64.05	23.4	49.54	52.75	66.54	72.79	84.13	175.9	90.49	91.68	65.44	133.35	94.34	133.82	49.68	65.47	37.96	151.19	38.13	122.91	131.32	84.78	44.6	80.97	89.76	242.04	145.55	83.63	152.62	120.48	80.12	317.52	156.07	64.11
WFDC2	90.43	0	0.38	0.34	0.08	4.15	0	0	0	0	3.54	165.04	0	144.78	121.4	0	0.76	1.66	0	0.68	0.24	0.23	0.62	0.63	0	0	0.37	0	4.5	0.31	1.65	16.36	0	0.09	0	0	107.68	0.93	5.32	1.09	10.14	0	0.83	2.63	0.46	0	0.32	2.69	0.55
SPINT3	0	0	0	0	0	0	0	0	0	0	0	0	0	0	0	0	0	0	0	0	0	0	0	0	0	0	0.09	0	0	0	0	0.12	0	0	0	0	0	0	0	0	0	0	0	0	0	0	0	0	0
WFDC6	0	0	0	0	0	0.09	0	0	0	0	0	0	0	0.01	0.24	0	0	0	0	0	0	0	0	0	0	0	0	0	0	0	0.4	0	0	0	0	0	0	0	0.06	0	0	0	0.01	0.07	0	0	0	0	0
EPPIN-WFDC6	0	0	0	0	0	0.05	0	0	0	0	0	0	0	0.01	0.09	0	0	0	0	0	0	0	0	0	0	0	0	0	0	0	0.02	0	0	0	0	0	0	0	0	0	0	0	0	0	0	0	0	0	0
EPPIN	0.91	0.21	0.68	0.5	0.55	0.62	0.86	0.58	0.77	0.99	0.47	0.36	0.71	0.47	0.52	1.28	0.65	0.22	0.55	0.47	0.36	0.44	1.55	0.26	0.4	0.77	1.85	0.59	0.43	0.53	0.69	1	0.43	0.93	0.42	0.39	0.38	0.27	0.62	0.69	0.41	0.24	0.44	0.47	0.45	0.95	0.89	0.88	1.02
WFDC8	0	0	0	0.05	0	0.47	0	0	0	0	0	0.03	0.02	0.01	0.09	0	0.04	0	0	0.06	0	0	0	0	0.08	0.02	0.11	0	0	0	0.26	0	0.06	0.02	0.03	0.18	0.04	0	0.07	0.16	0	0	0.21	0	0	0	0.03	0.02	0.03
WFDC9	0	0	0	0	0	0.25	0	0	0	0	0	0	0	0	0	0	0	0	0	0	0	0	0	0	0	0	0	0	0	0	0.74	0	0	0	0	0.12	0	0	0	0.52	0	0	0	0	0	0	0	0	0
WFDC10A	0.03	0	0	0	0	0.15	0	0	0	0	0.29	0	0.04	0	0	0	0	0	0	0.07	0	0	0	0	0	0	0	0	0	0	0	0.07	0	0	0	0	0	0	0	0	0	0	0	0	0	0	0	0	0
WFDC11	0.16	0.71	0.13	0.21	0.73	1.07	0.63	0.1	0.28	0.2	0.42	0.22	0.29	0.37	0.38	0.23	0.09	0.5	0.72	6.05	0.39	0.36	0.48	0.19	0	0.38	0.35	0.11	0.13	0.28	0.49	0.75	0.4	0.14	0.33	3.68	0	0.23	0.19	0.05	0	0.23	0.02	0.16	0.52	0	0.16	0.64	0.23
WFDC10B	0.05	0	0	0	0	0	0.11	0.36	0	0	0	0.62	0.7	0.03	0	0.12	0	0	0	0	0	0	0	0	0	0	0	0.2	0.21	0	0	0.29	1.81	0	0.11	0	0.18	0	0.51	0.17	0	0	0.01	0	0	0	0.12	0.15	0.12
WFDC13	0.06	0	0	0	0.04	0.03	0	0.03	0	0	0	0.09	0.3	0.02	0.06	0.1	0	0	0	0	0	0	0	0	0	0	0	0	0	0	0.11	0	0.07	0	0	0.05	0	0.59	0	0.08	0.06	0	0	0	0	0	0	0.01	0
SPINT4	0	0	0	0	0	0	0	0	0	0	0	0	0.07	0	0.12	0	0	0	0	0	0	0	0	0	0	0	0	0.18	0	0	0.68	0	0	0	0	0	0	0	0	0.15	0	0	0	0	0	0	0	0	0
WFDC3	0.12	0	0	0	0	0	0	0	0	0.45	0.14	0.11	0	0.2	0	0	0	0	0	0	0	0	0	0.16	0.21	0	0	0.16	0.16	0	0	0	1.15	0.05	0.14	0	0	0	0.21	0	0.12	0	0.03	0	0	0	0	0	0
DNTTIP1	67.94	36.92	40.78	36.57	23.15	41.32	24.13	37.25	84.08	79.13	107.15	109.09	22.99	86.22	50.75	57.61	16.39	41.91	31.54	28.56	56.87	54.72	49.29	40.63	44.58	29.46	22.98	45.2	78.93	45.69	67.1	28.03	254.44	41.2	49.57	23.26	34.31	29.4	45.53	36.96	62.05	35.33	47.01	43.96	73.32	25.91	53.44	42.04	49.29
UBE2C	244.02	181.99	350.26	158.56	15.04	196.34	183.15	88.26	323.33	241.19	549.32	275.91	211.14	195.19	237.88	340.06	117.51	173.23	81.76	102.86	119.76	104.22	192.45	17.9	143.23	1.54	174.57	240.99	351.5	175.58	23.69	213.56	440.97	208.45	310.73	0.99	88.65	76.35	239.95	179.76	362.77	184.92	107.86	234.43	128.26	51.62	306.03	283.72	198.56
TNNC2	0.16	0	0.27	0.44	0.76	1.6	0.17	0.34	0	0.15	0.18	1	0.28	1.06	0.4	0	0	0.27	0	0.63	6.45	0.25	0.24	0.16	0	0.13	0.35	0.19	0.9	0.58	0.12	0.08	0.55	0.26	0.59	0.17	0.27	0.08	12.63	0.58	1.74	0.11	0.3	1.22	0.3	0.43	0.29	0.42	0.81
SNX21	5.19	6.73	1.29	9.78	5.25	4.93	6.41	5.82	7.22	5.91	4.54	3.94	0.11	23.69	6.69	0.71	0.68	0.99	0.17	2.48	3.57	0	1.54	2.25	4.18	0.09	0	2.31	11.36	0	0.33	1.92	28.9	0	1	0.1	1.93	0.86	1.51	12.12	18.53	11.9	7.05	9.7	1.02	4.55	11.46	9.46	20.4
ACOT8	14.5	17.72	6.46	12.18	7.93	10.99	9.33	7.51	13.87	13.39	23.69	19.71	14.78	45.64	28.02	5.31	14.27	20.34	18.59	17.52	18.84	15.83	16.4	14.85	7.85	16.7	17.86	9.14	35.43	23.01	16.33	11.64	47.59	12.46	11.71	25.68	11.84	14.84	26.51	11.19	25.74	45.82	29.6	31.63	32.48	8.89	36.51	8.67	17.99
ZSWIM3	1.51	1.29	4.12	2.23	2.49	2.36	2.21	2.57	4.37	4.53	4.88	2.32	3.83	8.39	2.51	3.46	3.07	2.32	4.64	1.8	2.62	2.34	5.97	2.26	3.43	4.32	1.8	3	6.55	3.26	3.68	1.61	5.28	3.63	3.74	2.74	1.03	0.83	6.43	2.88	4.52	3.65	2.62	2.22	5.13	3.35	4.7	1.62	1.7
ZSWIM1	7.65	9.76	7.92	8.94	6.3	7.76	4.96	6.49	12.44	12.21	20.45	8.89	7.51	16.29	18.24	9.49	3.73	7.07	12.28	8.99	11.69	8.84	11.86	10.17	8.74	10.89	5.8	6.56	20.25	10.12	5.8	4.39	11.14	8.71	11.27	5.15	6.5	10.18	12.39	7.12	21.63	22.2	5.41	16.58	5.56	7.11	14.01	9.42	7.22
SPATA25	0.53	1.92	1.54	1.63	1.25	1.73	0.41	1.56	1.21	0.65	5.6	3.27	0.93	0.56	2.56	0.79	0.41	1.32	0.55	3.47	3.01	0.15	0.97	0.84	0.74	0.8	1.15	0.62	1.11	0.68	0.06	0.93	1.11	1.52	1	0.58	0.37	0.76	3.49	1.76	2.06	1.05	1.5	2.15	1.1	0.44	1.15	1.38	0.8
NEURL2	0.71	0.67	1.93	1.39	0.96	1.77	1	1.4	1.56	0.58	6.62	4.55	0.87	1.6	2.38	0.84	0.63	1.34	0.64	3.83	5.46	0.49	1.19	0.69	0.8	0.51	1.48	0.56	2.5	0.8	0.4	1.29	2.68	1.5	1.35	0.4	0.66	0.58	5.21	3.85	1.75	3.07	3.88	3.07	1.14	1.64	1.54	1.3	1.01
CTSA	98.64	103	20.73	88.74	303.14	46.43	133.87	338.12	157.12	212.53	177.73	259.39	17.25	168.73	155.64	101.76	43.88	48.84	57.42	53.3	257.44	81.33	221.9	90.55	155.78	57.43	257.86	154.32	177.1	21.16	59.55	21.48	248.12	37.5	104.83	93.05	102	78.32	49.75	42.33	280.3	341.27	346.87	105.05	97.32	142.02	333.39	82.84	180.46
PLTP	12.65	1.72	96.12	0.1	48.13	194.29	4.82	13.89	17.83	10.97	67.75	14.17	2.56	152.4	144.09	8.51	1.75	0.24	26.96	2.42	25.91	0.07	31.48	5.77	35.48	8.51	32.9	5.32	3	2.6	78.99	17.6	74.57	1.27	0.12	1.17	0.37	0	12.56	38.97	4.18	85.17	130.02	1.45	78.68	7.78	47.08	1.14	23.02
PCIF1	18.03	25.34	21.18	24.56	12.37	22.95	6.96	19.9	22.6	22.77	39.7	23.8	15.94	25.21	20.22	10.05	12.79	10.11	25.46	15.02	22.15	20.47	24.2	20.84	17.06	18.11	21.69	14.55	33	40.98	30.32	7.65	22.64	28.73	19.22	18.91	14.81	17.06	34.37	31	32.74	21.53	12.32	28.45	20.06	14.45	29.26	24.85	24.65
ZNF335	11.04	11.47	10.93	11.11	5.05	22.53	9.41	6.26	10.1	7.59	22.63	12.24	10.83	15.14	15.74	4.81	9.65	13.47	11.32	12.32	9.98	13.05	18.15	10.03	7.8	10.79	14.2	6.29	19.61	15.68	10.09	7.59	19.1	14.5	7.11	8.87	7.19	15.7	13.11	10.39	17.47	17.18	9.17	16.25	9.11	8.08	22.85	10.62	13.84
MMP9	0.21	0.38	0.2	0.08	0.02	0.55	0.02	0	0.09	0.04	0.03	2.97	0.24	27.07	0.38	0.04	0.28	0.51	0.11	0.02	0.04	0.51	0.19	0	0	0.41	0.35	0	3.03	0.03	227.4	0.87	0.26	0.42	0.37	0.09	0	0	0.79	0.65	0.03	0.53	0.06	0.31	0.84	0.29	10.22	11.13	0.15
SLC12A5	0.07	13.94	6.61	4.58	0	1.48	0.73	0	0.01	0.51	1.73	0	4.17	21.26	1.25	0.41	3.5	5.3	4.48	2.07	16.76	0.07	5.79	0	1.15	8.37	0.02	0	17.93	2.84	32.39	2.46	7.29	5.32	4.09	0.92	1.78	0	9.62	12.28	3.2	18.67	5.73	8.52	9.75	1.93	2.68	29.17	0.25
NCOA5	34.44	31.09	46.94	45.51	16.28	36.7	22.6	19.47	39.51	33.74	39.47	26.96	46.24	41.64	45.6	35.22	36.43	18.37	34.68	22.87	27.74	42.59	31.8	31.44	25.46	32.66	36.68	28.24	39	59.7	26.17	43.32	38.86	50.79	30.44	19.63	18.94	35.36	50.18	40.94	45.55	38.79	29.53	38.68	41.98	23.39	44.17	35.6	25.21
CD40	22.08	3.54	0.03	11.4	1.81	4.7	3.88	1.11	3.39	3.38	0	63.45	28.7	116.68	2.73	3.7	25.05	0	8.59	0.03	4.73	0.06	10.81	4.24	22.69	2.99	0	0.7	0.03	0.02	0.14	1.8	0.12	0.98	0.95	3	23.55	0.3	0.05	0.06	22.87	9.02	0.01	2.43	8.99	0	0.08	41.16	0.08
CDH22	0	0	0.03	0	0.01	0.03	0	0.01	0.01	0	0.02	0	0	0.13	0.01	0.01	0	0.02	0	0	0	0	0.14	0.01	0.02	0.01	0.01	0	0.03	0	0	0.1	0.16	0	0.02	0.02	0	0	3.71	0.01	0	0	0	0.01	0	0	0	0.07	0.02
SLC35C2	32.19	39.57	19.79	14.88	18.02	35.56	16.65	30.05	20.03	24.74	50.95	50.26	17.64	61.74	44.99	7.77	18.58	31.16	19.43	17.9	33.83	22.71	21.75	39.83	15.13	31	31.51	13.5	68	16.32	26.82	25.93	38.95	17.18	20.82	33.04	20.6	28.75	34.62	43.23	19.6	70.48	48.09	52.41	33.09	14.39	54.39	36.75	26.21
ELMO2	8.73	26.2	33.37	25.88	25.75	16.72	19.21	25.3	29.14	29.39	32.55	9.73	8.93	33.51	20.52	23.36	19.1	11.91	18.14	12.63	19.85	8.97	36.19	21.3	21.27	18.18	28.77	24.3	20.13	18.04	18.41	12.99	26.12	17.22	31.81	17.3	23.16	18.28	23.96	19.44	34.84	21.57	34.54	20.91	30.05	24.31	63.17	37.98	24.65
ZNF334	0.1	0	15.34	0.12	0.23	18.78	1.2	0.19	1.24	0.18	0	3.56	0.06	0.04	0.02	0.88	0	3.03	4.65	0.1	3.92	0.1	0.08	0.14	0.24	3.12	0.07	0.2	0.03	0.02	5.83	10.46	1.27	0.03	0.04	0.08	3.24	3.12	15.27	7.83	0.06	0.31	0.21	0.11	3.07	0	0.21	7.31	0.14
OCSTAMP	0.01	0	1.18	0	0	0	0	0	0	0	0	0	0	0.01	0	0	0	0	0	0	0	0.02	2.02	0	0	0	0.97	0	0	0	1.66	0.18	0	0	0	0.78	0	0	0	0	0	0	0.03	0	0.29	0	0	0	0.02
SLC13A3	0.1	0	1.62	5.25	5.41	16	3.03	1.65	1.82	1.44	0	0.13	0.16	17.79	1.87	4.33	0.07	0.56	6.13	0.26	38.3	0.13	4.21	5.49	0.05	13.69	0.27	0	0.48	0.1	0.48	10.29	0.05	0.25	0.07	0.11	0.94	0.38	0.83	0.23	0.05	3.05	0.68	2.76	0.23	0.24	0.18	4.27	8.13
TP53RK	10.98	7.82	17.74	14.62	10.61	15.6	14.74	13.08	20.99	15.85	20.18	7.03	21.69	24.23	17.23	18.84	7.06	10.58	27.4	5.75	15	15.89	185.19	17.37	12.54	18.74	9.43	16.1	14.37	24.51	20.99	14.52	26.64	16.01	15.45	12.57	11.33	11.05	24.95	11.84	22.41	31.47	66.4	14.43	14.62	12.52	25.79	15.94	16.14
SLC2A10	0.08	0.09	10.9	10.48	25.99	31.94	18.11	23.57	9.16	11.29	0.78	33.01	0.04	14.89	0.21	4.57	0.07	0.37	2.93	0.06	12.54	0.03	0.09	0.73	3.39	0.23	0.15	14.02	30.62	0.03	0.74	4.17	2.7	0.04	1.58	0.09	0.02	8.29	0.11	1.91	4.52	5.29	45.81	5.05	6.06	2.1	20.68	9.54	15.49
EYA2	0.19	4.08	0.22	0.07	0	0.07	1.87	0	0.06	0	0.45	0.08	0.01	0.05	1.79	0	0.03	6.99	0	0.07	0	0.1	0.32	2.82	0	0.01	0.21	1	5.62	0.08	0.03	0.64	0.05	0.13	0.84	0.41	0	0.04	68.57	0.04	0	19.75	0.02	4.95	0.2	0	0.02	4.98	0.39
ZMYND8	24.04	15.56	89.45	33.92	14.85	57.29	18.37	14.44	20.68	22.11	88.77	22.91	18.99	32.54	16.63	32.11	10.63	13.72	98.96	4.15	65.17	9.46	49.18	31.29	50.49	80.84	12.7	34	24.53	3.57	28.72	86.04	22.63	50.85	14.61	15.89	22.85	39.65	44.79	15.26	11.01	24.35	34.75	15.97	15.23	116.92	23.66	17.6	21.73
NCOA3	17.32	56.86	17.32	22.13	32.42	117.6	15.79	22.66	29.17	16.19	25.17	18.84	49.07	11.58	41.82	22.94	33.71	6.72	8.4	12	29.08	5.91	43.07	48.8	18.81	19.32	11.3	14.63	163.18	8.94	8.2	6.11	22.32	18.84	11.85	20.48	13.84	36.5	4.12	6.61	50.17	43.44	15.75	25.29	12.63	32.29	18.36	17.08	21.1
SULF2	0.47	18.68	92.35	0.09	1.65	8.29	13.78	0.1	1.65	2.92	30.42	42.77	2.71	318.07	202.95	0.73	0.39	18.34	0.02	17.52	56.1	0.09	4.39	585.26	15.3	0.05	109.11	1.61	530.11	0.05	0.91	18.79	194.07	0.27	0.2	27.31	148.39	0.89	9.75	2.29	34.98	0.23	0.14	1.27	1.82	14.46	0.09	2.19	0.21
PREX1	2.12	5.68	78.83	0.09	4.06	26.89	2.33	2.9	10.56	2.83	0.42	0.3	12.01	47.49	0.95	7.4	3.56	1.94	2.22	6.28	0	7.25	45.88	0.02	57.77	0.25	0.49	12.49	124.76	0.17	16.28	3.24	6.2	22.39	22.5	6.99	0.42	0.07	19.81	2.72	15.92	123.96	14.72	138.81	46.8	63.96	4.55	16.9	0.25
ARFGEF2	17.74	20.71	10.4	6.36	12.05	25.31	14.03	17.93	39.89	20.53	34.56	20.32	20.57	23.13	21.09	35.73	10.02	7.06	19.09	15.54	26.56	20.87	20.8	20.38	25.45	14.78	20.06	19.32	6.98	13.4	9.14	10.27	19.19	15.7	26.15	24.43	17.02	23.01	11.14	11.91	51.21	58.75	24.87	29.53	18.05	31.52	40.67	19.66	19.74
CSE1L	194.79	137.32	179.82	130.45	61.55	189.62	145.33	73.19	489.26	215.18	413.08	154.01	162.65	211.11	222.72	480.66	34.61	120.38	141.36	119.35	166.75	139.29	73.24	85.12	146.92	202.42	62.47	166.21	58.46	171.46	57.06	153.21	207.63	121.94	289.72	123.25	87.38	122.25	187.86	98.34	291.42	220.36	76.7	230.02	75.86	93.87	275.18	245.03	154.58
STAU1	99	76.8	89.74	37.28	77.54	97.17	71.32	81.53	228.9	107.92	240.82	106.99	55.2	133.5	107.49	198.47	28.05	64.62	56.66	44.15	159.5	40.9	52.7	91.25	102.03	100.01	33.58	78.32	55.09	72.87	54.11	74.47	109.18	62.95	115.56	51.87	76.35	78.44	123.49	98.84	222.32	149.31	95.8	119.51	49.3	91.98	146.13	134.45	86.01
DDX27	66.01	63.69	34.94	25.46	24.7	96.98	41.74	32.6	140.44	67.76	190.74	72.45	64.17	84.11	92.68	107.62	29.53	42.9	61.04	39.59	77.17	69.01	67.14	64.97	21.17	84.16	34.52	41.48	38.91	74.14	72.26	67.16	84.07	71.57	85.24	57.39	41.44	46.02	54.17	57.71	145.5	146.37	64.78	97.17	66.81	26.25	95.23	88.94	76.16
ZNFX1	14.07	22.2	5.71	7.61	16.92	9.53	18.2	40.46	121.76	52.82	23.32	11.46	9.62	25.4	26.99	43.59	11.7	3.32	14.31	11.98	8.51	10.24	16.41	19.36	16.7	10.96	11.7	27.54	5.19	11.31	5.49	5.56	18.88	8.05	18.99	2.64	16.4	17.47	7.03	4.69	33.45	45.5	17.32	14.62	7.25	41.03	63.12	18.97	21.9
KCNB1	0.01	0.08	0.35	0.04	0.1	0.04	0.01	0.17	0.19	0.03	0.03	0.02	0.02	0.03	0.06	0.15	0.07	0.1	0.02	0.05	0	0.02	0.02	1	0	0.01	0.04	0.45	0.12	0.01	0.02	0.08	0.42	0.02	0.43	0.01	0.01	0.02	1.23	0.85	0.79	1.8	0	0.73	0.03	0.04	0.97	1.85	0.16
PTGIS	0.07	0.15	1.94	0.14	31.42	0.59	0.85	4.66	0.21	0.1	0.12	0.1	0.09	17.33	0.35	0.24	0.11	0.08	0.06	0.13	0.05	0.08	0.2	0.01	0.61	0.07	0.15	0.17	0.07	0.1	0.2	8.01	0.08	0.08	0.05	0.09	0.05	0.21	0.54	0.52	0.15	0.18	0.05	0.15	0.07	0.08	0.88	2.65	133.16
B4GALT5	42.5	49.59	70.56	28.23	34.37	60.32	19.85	35.31	97.26	48.52	58.64	51.88	10.61	92.27	66.87	59.18	42.36	11.46	35.33	20	29.2	40.95	64.95	23.18	53.87	57.54	6.46	25.51	18.41	2.51	29.86	37.44	32.86	24.3	59.99	14.97	38.22	27.2	100.13	45.72	88.69	79.12	36.82	22.65	47.07	40.83	61.93	52.97	31.32
SLC9A8	5.03	9.37	4.52	4.26	2.53	11.14	4.95	6.38	10.18	5.06	6.11	11.22	4.97	6.95	11.18	5.43	5.61	2.49	3.06	4.38	2.59	4.89	7.14	4.82	3.92	6.01	5.02	5.64	4.84	4.56	2.68	3.81	4.52	3.85	5.24	3.42	4.85	4.96	5.4	4.25	10.32	26.74	5.76	10.92	6.68	5.85	14.61	8.66	6.78
SPATA2	6.83	8.59	6.33	5.35	3.53	10.03	4.22	5.92	15.61	6.89	24.64	5.4	4.32	9.59	12.53	8.53	7.78	4.28	2.87	3.74	13.33	6.81	10.86	6.97	3.02	9.74	4.8	3.4	12.62	7.07	13.67	9.58	10.61	6.03	6.65	4.38	4.14	4.94	7.2	6.89	10.53	22.33	6.05	6.8	4.97	4.22	11.8	10.31	9.32
RNF114	73.22	73.66	40.53	40.26	39.19	115.47	62.28	66.94	137.59	60.69	200.25	59.26	29.17	134.87	58.29	49.19	68.52	41.34	46.04	36.2	116.68	74.82	52.37	47.84	29.92	87.88	33.37	36.54	216.37	64.31	61.64	42.35	106.7	78.35	41.71	51.09	59.19	54.07	73.22	47.59	95.62	418.66	89.35	140.36	58.24	39.03	131.68	64.93	65.99
SNAI1	1.1	0.91	5.46	0.74	0.75	10.66	4.08	4.83	0.92	0.62	7.52	1.25	0.52	12.03	0.14	0.53	0.1	1.08	0.61	1.4	3.75	1.24	3.9	0.28	11.78	6.37	0.17	0	1.6	0.15	1.07	7.33	3.65	2.36	1.42	0.56	4.9	0.02	2.83	6.01	30.22	5.42	1	1.4	4.48	32.46	0.07	7.21	0.07
TMEM189-UBE2V1	3.86	6.52	2.62	6.21	4.91	7.55	6.25	3.86	9.08	5.15	12.91	7.9	1.59	9.38	16.38	1.49	1.03	1.19	2.83	8.47	6.55	4.45	4.91	10.35	8.02	4.7	4.57	3.59	4.1	3.4	0.35	1.88	1.66	3.65	2.06	2.59	1.91	9.43	4.75	1.93	3.73	11.34	2.52	2.98	3.37	12.65	11.3	4.56	3.04
UBE2V1	132.11	83.93	169.52	95.49	163.38	91.82	142.04	133.37	324.39	162.14	384.76	97.47	105.06	142.88	115.5	291.22	95.68	73.4	128.35	46.55	141.66	139.91	98.16	98.1	198.8	162.38	62.26	164.3	77.61	128.79	88.08	119.92	150.27	79.75	189.43	93.11	182.05	85.75	117.78	128.15	181.58	220.89	99.45	106.46	106.14	170.96	189.94	186.3	153.37
TMEM189	17.2	16.04	20.7	15.3	16.23	33.55	11.5	10.29	26.04	15.08	40.06	27.04	5.2	20.15	47.25	9.83	3.6	7.44	8.43	17.29	28.44	12.11	21.5	45.34	27.99	8.79	7.49	7.97	13.26	9.76	24.14	10.21	17.08	9.01	15.47	5.47	39.71	22.87	12.86	7.65	16.42	39.52	24.02	7.92	14.36	21.96	23.13	12.7	14.19
CEBPB	21.49	9.98	1.22	12.09	16.26	101.66	27.59	41.74	20.64	19.02	9.23	19.61	11.53	57.26	29.06	14.4	10.88	7.31	4.45	9.54	11.25	6.47	27.07	59.73	2.62	21.22	20.87	11.69	7.05	3.1	11.22	6.91	29.19	10.53	3.05	12.75	5.46	4.73	7.43	4.41	28.81	49.58	113.52	16.49	30.31	3.51	44.8	36.06	36.59
PTPN1	57.36	29.32	38	24.68	23.54	52.52	36.4	33.03	114.77	43.51	79.19	117.94	23.17	70.29	50.26	75.39	44.83	25.23	41.07	21.18	34.84	38.09	52.96	60.92	59.92	72.43	20.78	56.55	27.86	41.85	24.06	20.44	40.95	41.5	43.23	21.52	53.81	38.66	36.28	37.47	65.74	58.18	54.73	47.32	34.18	88.01	105.78	44.93	45.29
FAM65C	0.04	0	0.97	0.01	11.69	0.14	0.02	9.38	0.06	0.28	0.26	0.11	0.08	0.27	0.21	0.04	0.01	0	50.27	0.05	0.14	0	0	0	0	29.7	0	0	2.27	0.01	0.01	0.11	0	0	0.38	0.04	0.02	0.02	0.2	2.12	0	2.45	0.04	5.01	0	0.29	0.5	0.05	0.01
PARD6B	4.75	5.66	1.75	3.48	0.3	7.78	0.41	0.64	0.93	0.8	23.8	11.14	1.79	5.11	3.92	1.51	1.2	1.44	1.22	1.35	7.88	0.77	1.21	1.45	0.13	2.83	1.2	0.11	39.24	2.07	1.51	3.07	2.27	1.29	1.69	1.47	9.56	4.76	1.43	1.78	4.39	7.15	2.21	45.6	0.92	0.24	0.57	3.47	0.51
BCAS4	10.83	19.92	1.76	8.78	6.26	3.66	13.41	11.89	10.64	8.21	8.73	6.48	69.78	5.58	16.13	6.01	5.87	8.81	0.55	5.77	6.03	0.18	0.63	9.39	0.59	0.32	0.49	3.59	33.39	3.09	0.27	7.73	16.47	27.99	2.88	0.7	4.33	8.88	11.33	10.62	26.19	17.57	0.42	43.28	0.78	0.45	11.76	18.28	11.33
ADNP	49.78	46.99	97.74	48.07	35.3	41.6	36.93	39.43	76.72	58.57	60.41	40.7	56.91	47.48	58.2	97.73	35.63	25.64	48.67	36.95	38.69	70.18	39.63	69.97	47.05	66.47	38.87	45.89	37.35	69.52	27.12	50.92	40.15	74.14	55.63	39.54	33	62.47	100.65	68.77	106.19	107.29	53.25	64.54	49.93	40.08	70.81	80.68	53.03
DPM1	120.08	49.74	81.98	46.08	55.65	87.59	45.09	49.33	94.35	76.94	205.18	95.33	59.92	106.71	136.37	98.83	37.43	49.05	77.86	47.36	115.06	110.2	44.11	131.79	65.29	118.81	73.74	84.38	46.29	102.11	92.38	84.92	114.61	63.35	117.34	76.96	76.54	65.66	72.96	71.91	146.4	150.29	139.69	128.57	109.1	53.16	126.81	111.62	71.08
MOCS3	3.13	5.41	3.64	4.74	2.88	6.46	3.54	3.57	9.44	4.25	10.65	4.52	3.82	5.07	8.95	6.29	1.83	3.75	3.84	3.34	5.11	3.39	3.86	6.12	2.95	5.54	2.29	3.19	4.43	5.66	3.24	5.4	9.51	2.54	5.51	3.27	3.09	4.42	6.26	6.49	6.83	15.32	5.24	8.03	5.42	3.47	7.61	4.61	3.94
KCNG1	0.85	3.28	2.64	12.26	2.43	0.26	9.8	0.14	6.28	5.08	0.19	0.25	0.01	6.64	2.97	6.61	0.41	4.11	0	8.68	0.06	0	0.36	38.2	1.53	0.23	0	0.57	10.17	0.05	0.26	13.66	22.18	0	0	0	0	3.3	4.68	15.75	26.88	21.84	15	2.04	1.28	0.58	39.55	24.75	0.35
NFATC2	2.4	2.64	0.08	3.39	0.04	7.25	0.37	1.54	1.15	0.61	11.53	2.26	13.42	2.03	0.04	1.07	22.75	0.37	7.21	1.4	2.5	1.79	23.61	0.02	7.01	7.14	8.75	0.06	2.4	2.69	8.42	0.32	6.13	1.36	0.03	5.78	0.36	0.08	0.36	0.08	9.21	1.61	15.73	3.12	3.57	0.8	1.68	3.24	3.87
ATP9A	22	19.12	16.84	35.63	25.31	0.45	7.55	13.57	5.3	1.71	40.32	44.76	0.04	67.7	17.46	5.6	18.15	6.38	0.01	15.63	13.54	0.03	0.17	18.48	25.98	0.11	0.16	5.47	26.78	1.59	0.14	3.15	24.53	3.74	0.02	0.13	8.8	27.81	37.74	24.29	37.52	52.29	10.26	12.55	0.42	16.73	46.51	13.28	17.37
SALL4	0.07	1.54	24.73	16.24	0.14	32.08	0.07	0.17	0.15	0.32	7.44	0.25	0.07	0.32	3.83	0.44	0.4	0.06	0.06	4	0.3	0.06	1.73	0.43	0.45	0.07	0.09	0.06	1.37	0.06	0.12	60.19	0.43	2.18	0.05	0.04	0.07	0.46	6.74	3.37	16.58	0.13	1.21	0.11	0.72	0.05	0.93	3.55	0.41
ZFP64	30.55	17.41	14.52	32.63	9.72	20.32	9.92	14.23	24.02	21.2	15.23	12.43	11	21.55	40.85	15.5	6.01	34.11	8.31	22.99	13.7	8.37	5.97	28.41	14.79	10.01	14.18	5.61	11.31	11.58	5.71	14.78	13.58	14.37	7.42	10.79	9.48	11.15	17.88	18.75	24.34	21.34	17.43	17.95	8.42	9.56	17.6	27.63	18.55
TSHZ2	0.04	0.03	1.79	24.79	2.06	0.06	0.02	0.02	0.02	0	0.06	1.91	0.04	0.08	0.13	0.06	4.88	1.39	0.02	15.86	0.06	0.02	0.73	2.74	0.02	0.09	0.11	0.03	0.53	0.05	0.06	0.08	0.03	0.05	0.09	0.04	0.08	0.11	0.9	4.66	16.41	0.11	0.03	0.07	0.04	0	0.14	2.81	12.72
ZNF217	25.03	30.2	27.22	37.35	19.9	58.01	26.42	25.8	32.28	16.65	17.83	27.41	19.76	31.08	24.34	38.61	18.53	5.85	8.02	9.81	25.77	11.54	32.32	22.44	16.75	17.72	91.25	21.93	86.75	40.27	20.18	29.26	30.51	35.51	22.31	22.31	15.23	50.25	3.43	8.14	30.93	111.2	23.85	41.55	40.62	11.58	68.72	27.08	33.51
BCAS1	0.08	7.31	0.22	0.05	0.13	0.59	0.02	0.04	0.22	0	0.14	0.67	0.2	0.15	0.56	0.1	26.5	0.19	0.1	0.17	2.73	0.02	0.25	0.03	0.01	0.36	0.46	0.02	34.42	0.11	0.17	0.3	0.09	2.16	0.04	0.89	0.05	144.02	0.3	0.18	0	278.57	0.34	11.55	0.04	0.05	0.06	0.19	3.01
CYP24A1	0.49	372.42	0	0.02	0	0.03	0.05	0	0	0	2.28	11.12	0.05	3.08	13.88	0.1	0.08	0.06	0	4.03	83.59	0.04	0.04	0	0	0.05	0.02	0	8.49	0	0.01	0.1	0.46	0.01	0.01	1.24	0	5.59	1.61	0.03	2.86	0.52	0	0.11	0	0	0.01	17	0.07
PFDN4	6.5	2.48	8.58	2.57	9.24	9	6.06	4.12	14.19	6.72	10.14	6.31	4.11	21	5.55	24.34	4.99	7.71	4.31	7.69	24.11	7.48	4.32	8.26	7.91	7.84	4.26	11.18	28.58	7.67	13.52	10.65	12.05	7.15	3.3	6.78	9.58	7.5	11.98	11.15	9.89	16.39	17.55	6.36	12.23	4.2	11.16	14.4	14.59
AL133335.1	1.81	0	0	0	0	1.63	0	0	0	0	1.1	0.8	0	0	0	0	0	0	0	0.35	0.74	0	0.86	0.14	0.14	0	0	0	0	0	0	0	0	0	0	0	0	4.27	0.3	0	22.46	0	0.05	0.85	0	0	0	8.62	0.79
DOK5	0.01	0	32.52	0.05	7.72	0	1.14	0	0.15	0	0	0.03	0	5.39	0.05	0	0	0	0	0.04	0	0.02	0.05	0	1.47	0	2.93	0.09	0	0	0.01	6.35	0	0.03	0	2.52	5.34	0	10.16	0	0	0.08	0.38	0	0	0	50.61	3.46	1.39
CBLN4	0	0	0	0	0	0.01	0	0	0	0	0	0	0	0	0	0	0	0	0	0	0	0	0	0	0	0	0	0	0	0	0.05	0	0	0.01	0	0	0	0	0.03	10.26	0	0	0	0	0	0	0	0.2	0
MC3R	0	0	0	0	0	0	0	0	0	0	0	0	0	0.01	0	0	0	0	0	0	0	0	0	0	0	0	0	0	0	0	0	0	0	0	0	0	0	0	0	0	0	0	0	0	0	0	0	0	0
FAM210B	17.03	6.73	28.53	65.26	63.6	54.16	19.86	42.31	38.98	46.64	11.3	8.31	1.19	11.25	48.75	67.29	2.67	22.56	10.78	11.76	88.39	1.08	6.48	53.09	56.42	81.93	9.04	42.88	15.51	8.24	3.36	24.58	42.7	0.15	57.55	10.8	16.25	18.03	46.88	75.98	60.35	91.66	224.22	50.95	7.4	38.73	36.61	26.05	55.69
AURKA	151.37	113.35	81.23	54.15	7.33	99.96	117.31	52.33	304.23	133.21	291.32	103.82	40.62	87.79	120.71	333.61	47.84	51.79	90.32	85.56	151.16	108.19	119.78	7.07	64.5	103.86	31.3	117.31	134.82	66.17	66.6	75.35	118.26	56.18	153.16	43.64	39.55	36.17	83.37	40.69	206.01	164.93	73.25	122.82	56.42	36.85	139.77	146.6	73.81
CSTF1	16.36	15.83	21.42	14.16	13.89	22.87	21.29	22.36	45.43	35.43	31.62	23.46	27.69	24.94	27.38	55.11	11.48	11.4	33.78	20.96	15.9	25.32	20.62	17.54	24.7	28.93	13.21	24.74	33.51	28.58	10.32	20.07	21.13	23.83	45.22	23.7	17.83	15.35	28.48	17.64	35.83	68.76	19.61	34.59	14.62	13.42	38.94	26.49	15.42
CASS4	0.14	0.14	0.25	0.27	0.29	0.21	0.9	0.3	0.23	0.55	0.18	3.32	0.16	0.17	0.25	0.73	0.28	0.21	15.89	0.11	0.78	0.45	45.45	0.31	0.11	19.8	0.15	0.61	0.23	0.36	4.31	0.15	0.08	0.1	0.66	0.04	0.06	0.4	0.3	0.19	0.15	0.11	0.12	0.1	1.8	0.43	0.15	0.28	0.26
RTFDC1	116.15	84.5	91.81	84.71	70.13	83.21	171.35	123.15	264.9	157.81	158.87	110.38	81.28	220.47	128.61	188.74	49.57	66.78	127.16	68.33	102.22	161.78	165.01	113.99	103.51	99.74	82.59	117.66	193.47	138.24	109.18	69.01	163.4	106.19	244.52	103.96	89.71	69.03	112.33	109.86	225.85	266.66	149.62	155.28	128.98	109.71	239.23	163.96	124.27
GCNT7	0.12	0.19	0.18	0.11	0.18	0.23	0.19	0.1	0.06	0.14	0.38	0.1	0.02	0.09	0.23	0.1	0.02	0.04	0.23	0.25	0.08	0.09	0.23	0.12	0.09	0.21	0.23	0.12	0.23	0.14	0.2	0.11	0.15	0.03	0.09	0.08	0.04	0.33	0.25	0.12	0.29	0.16	0.04	0.17	0.03	0	0.46	0.1	0.12
FAM209A	0.04	0	0.13	0	0	0	0.12	0	0.12	0.11	0.1	0.09	0.49	0.11	0.06	0.07	0.11	0.1	0.2	0.1	0	0.44	1.66	0.4	0	0	0.76	0	0.37	0.08	0.45	0.09	0.09	0.34	0.32	0.32	0	0.21	0.23	0	0	0.55	0.15	0.15	0.24	0	0.19	0.12	0.29
FAM209B	0.03	0.99	0.28	0	0.1	0.16	0.37	0.6	0.85	0.34	0.59	0.07	0.09	0.68	0.5	0.8	0.15	0.41	0.44	0	0.31	0.73	1.43	0.57	0	0.08	0.55	0	0.83	0.28	0.52	0.22	0.55	0.29	0.3	0.07	0.44	0.32	0.79	0.19	0.41	1	0.21	0.55	0.17	0	0.14	0.28	0.63
TFAP2C	11.2	14.26	0.15	0.27	0.05	183.6	17	29.34	23.14	4.47	2.68	0.33	0.05	1.27	37.78	16.38	0.14	2.6	0.02	1.13	0.02	0.06	1.5	15.35	0.03	0.24	2.33	0	128.84	16.8	0.79	9.54	19.28	0.11	0.07	4.9	0.03	8.13	6.02	0.21	14.41	231.57	16.26	81.38	3.17	0.14	15.99	0.49	8.08
BMP7	0.26	0.63	23.21	4.91	0	0.33	0.01	0.12	0.05	0	16.52	6.12	125.14	40.39	43.86	0.03	0.43	17.26	0.12	0.01	0.07	0.02	4.77	0.32	0	0.31	0.29	0	155	0.07	0.11	12.43	0.04	0.09	0.14	54.04	0	0.21	0.57	19.41	5.86	95.58	0.46	0.9	0.28	0.36	0.11	12.37	0.09
SPO11	0	0	0	0	0	0	0	0	0	0	0	0	0.2	0.01	0	0	0	0	0	0	0	0	0	0	0	0	0	0	0	0	0.01	0	0	0	0	0	0	0	0	0	0.22	0	0	0	0	0	0	0	0
RAE1	37.68	47.27	50.53	27.23	19.16	44.6	29	38.85	152.69	61.38	138.21	29.82	49.35	43.99	49.58	129.77	19.36	40.08	42.42	31.31	51.08	45.58	35.93	53.18	42.16	75.39	23.32	43.48	89.05	69.24	31.63	32.55	84.69	43.37	48.02	31.91	29.17	35.77	65.3	48.58	62	98.14	47.12	67	33.21	24.18	68.89	65.49	38.92
MTRNR2L3	0.06	0	0.06	0.21	0.04	0.03	0.06	0.05	0	0	0.05	0.07	0.02	0.03	0.1	0	0	0	0.04	0.77	0.26	0	0.07	0.45	0	0.03	0.04	0.04	0.09	0.07	0.1	0.06	0.05	0.11	0.02	0.04	0	0.03	0.12	0.04	0.05	0.05	0.12	0.08	0.09	0	0.1	0.04	0.03
RBM38	17.8	18.73	10.12	23.94	1.18	55.27	5.61	1.36	13.04	3.59	70.01	18.78	102.91	51.43	16.29	2.17	27.01	31.81	109.43	5.28	36.95	47.22	48.44	2.94	7.85	90.41	18.44	1.4	67.32	34.83	38.51	37.23	23.9	75.65	24.31	81.4	7.86	7.51	49.18	28.45	16.83	38.68	20.58	26.97	55.43	13.91	4.55	45.62	5.64
CTCFL	0.21	0.19	0.25	0.64	0.15	0.34	0.12	0.18	0.19	0.1	0.19	0.36	0.34	0.24	0.52	0.29	0.52	0.18	0.32	0.58	0.23	0.28	70.13	0.31	0.13	103.47	0.68	0.24	0.22	0.26	0.37	0.39	0.17	0.37	0.37	0.24	0.21	0.49	0.51	0.38	0.26	0.29	0.32	0.34	0.17	0.58	0.44	0.36	0.41
PCK1	0.01	0.02	0.02	0.01	0	0.38	0.01	0	0	0.02	0	0.01	0.11	0.17	0.01	0.01	0	0.09	0.26	0.01	0.12	0.27	0.04	0	0	0.15	0.02	0.02	0.01	0.01	0.45	0.05	0	0.09	0.43	0.25	0.01	0.03	0.13	0.36	0.21	0	0	0	0.01	0.09	0.02	0.03	0.23
ZBP1	0.71	0.62	2.07	3.29	1.52	1.04	0.55	1.81	2.09	3.24	2.54	2	6.73	0.75	1.36	2.67	0.85	1.84	4.34	3.08	1.04	3.04	2.14	0.92	1.47	1.26	24.36	2.68	3.64	1.25	3.16	2.19	3.86	1.47	0.23	6.89	2.91	3.81	2.25	2.29	0.41	1.22	1.21	1.25	1.01	2.72	4.49	1.92	3.01
PMEPA1	27.84	68.75	2.36	3.63	0.04	0.86	4.16	0.23	1.7	0.88	1.24	85.7	0.21	16.75	105.84	1.35	0.95	3.74	0.02	14.25	0.07	0.27	0.71	40.12	10.9	0.72	0.96	5.23	50.18	3.14	0.48	9.47	8.95	0.32	34.85	7.78	18.3	0.07	20.9	14.58	218.88	90.62	11.34	17.75	2.78	26.96	17.65	136.11	1.83
C20orf85	0	0	0	0	0	0	0	0	0	0	0	0	0	0	0	0	0	0	0	0	0	0	0	0	0	0	0	0	0	0	0.03	0	0	0	0	0	0	0	0.63	0	0	0	0.01	0.06	0	0	0	0.03	0
ANKRD60	0	0	0	0	0	0	0	0	0	0	0	0	0	0	0	0	0	0	0	0	0	0	0	0	0	0	0	0	0	0	0	0	0	0	0	0	0	0	0	0	0	0	0	0	0	0	0	0.03	0
RAB22A	15.2	6.45	8.72	5.36	11.63	5.06	10.95	12.08	16.19	10.15	9.78	10.37	6.92	14.81	12.12	19	6.07	4.09	6.09	6.74	6.52	6.77	10.11	17.55	9.18	5.4	9.68	15.31	19.06	8.06	5.06	2.24	16.11	4.8	8.37	5.79	8.25	8.85	7.89	9.68	19.33	25.49	11.74	11.83	7.7	14.37	28.31	12.42	16.72
VAPB	26.8	27.42	33.02	16.7	8.81	28.39	22.84	9.06	37.93	19.45	101.28	25.34	19.35	35.44	50.64	23.34	11.88	18.46	14.68	22.46	26.59	12.26	17.45	31.7	16.96	34.9	10.72	16.42	73.55	19.59	19.28	17.6	36.81	21.97	30.06	12.4	23.56	32.4	55.12	34.38	47.12	87.39	36.34	44.99	15.5	23.21	64.47	33.3	30.85
APCDD1L	0.1	0	0	0.01	2.76	0	20.44	0.12	2.18	1.71	0	6.45	0.01	0.08	1.12	3.62	0	0	0	0.02	0	0	0.02	0.03	33.55	0.01	0.04	1.24	0.02	0	0.02	1.31	0.06	0	0.02	0.02	0.83	0.03	0.01	0.2	0	0.01	0.02	0.06	0.08	65	16.45	1.18	0.01
STX16	32.55	19.44	27.39	25.05	36.73	36.97	38.18	24.7	42.17	27.32	34.6	46.75	30.61	58.04	47.8	36.03	18.81	24.87	24.02	37.53	34.9	30.4	50.92	58.05	38.61	28.01	26.49	30.65	66.37	23.98	29.21	11.3	33.52	24.97	25.12	20.51	26.24	21.94	21.56	29.76	50.77	62.29	63.9	31.24	33.78	40.36	73.3	37.79	26.68
NPEPL1	19.24	27.58	5.43	4.18	15.01	1.56	6.77	0.61	24.79	14.48	14.51	14.5	0.72	41.49	20.55	2.53	18.14	6.17	6.59	15.57	5.32	6.34	11.16	22.67	18.82	1.04	2.47	8.77	78.83	2.61	13.26	8.05	29.06	5.9	2.53	8.47	8.26	11.27	11.81	3.36	23.43	4.59	31.99	21.83	10.23	19.6	6.66	5.61	12.62
GNAS	83.23	282.36	509.86	224.78	270.9	446.26	452.39	394.96	558.4	416.19	759.59	420.73	222.09	766.49	354.51	388.6	191.45	264.39	309.2	317.66	414.19	160.8	183.03	255.37	383.01	275.12	294.55	332.39	990.7	837.95	311.66	164.87	303.33	575.59	437.59	381	362.72	295.54	750.88	1547.48	790.56	548.01	469.05	524.72	367.91	416.45	777.98	740.56	267.39
NELFCD	41.17	47.73	61.55	61.9	25.89	38.66	31.3	29.26	101.35	61.36	145.72	57.73	44.12	54	70.66	85.03	17.86	54.98	72.96	44.45	94.89	46.56	47.15	21.61	52.99	97.86	32.74	41.88	141.67	102.88	55.7	36.58	107.68	64.33	50.09	79.21	34.73	57.4	80.65	108.43	122.95	103.84	60.57	140.19	45.9	21.09	82.92	83.83	30.83
CTSZ	183.88	144.96	0.36	0.17	143.51	106.87	285.36	299.61	235.02	217.96	257.64	302.06	82.63	205.45	145.02	165.58	343.15	12.75	94.44	173.28	0.45	9.92	308.5	135.81	337.47	69.38	40.68	142.15	0.34	0.95	72.2	12.85	147.13	2.54	0.95	96.33	139.66	39.11	3.48	2.39	279.12	224.83	1.01	130.59	119.64	367.57	0.48	177.27	207.98
TUBB1	0.15	0.27	0.15	0.25	0.04	0.13	0.13	0.07	0.24	0.11	0.62	0.16	0.31	0.25	0.29	0.17	0.1	0.19	24.98	0.45	0.99	0.16	0.43	0.22	0.09	1.22	0.05	0.1	0.13	0.29	0.21	0.05	0.38	0.23	0.12	0.2	0.15	0.27	0.43	0.28	0.23	0.43	0.13	0.11	0.15	0.08	0.23	0.23	0.29
ATP5E	130.28	43.24	96.84	83.28	58.73	62.89	131.51	46.91	92.36	62.09	124.25	126.15	58	174.6	124.53	63.33	61.91	66.85	242.96	72.37	88.73	152.21	205.95	73.4	62.16	91.99	81.67	47.74	105.44	198.89	188.54	33	181.83	109.48	133.37	108.33	76.18	63.88	115.4	155.94	277.98	205.09	237.31	171.49	210.16	215.04	205.22	229.75	129.21
PRELID3B	91.07	45.81	47.89	58.79	34.48	65.53	63.91	54.02	128.57	71.29	116.98	75.53	118.27	122.39	98.35	139.02	91.44	56.76	102.71	57.3	20.83	119.88	89.9	111.6	38.02	40.79	50.44	49.63	102.2	138.04	42.36	23.99	128.33	80.6	105.99	65.17	51.91	70.33	102.26	88.21	128.56	152.13	136.5	96.45	78.24	44.19	49.26	50.51	85.8
ZNF831	0	0	0	0	0	0	0	0	0	0	0.01	0	2.96	0	0	0	0	0	0	0	0	0.04	0.97	0	0	0	0	0	0	0	0.13	0	0	0.07	0.02	0.01	0	0	0	0.01	0	0	0	0	0.01	0	0	0	0
EDN3	0	0	0	0	0	0.12	0	0	0	0	0	0	0	0.05	0.04	0	0	0	0	0	0	0	0	0	0	0	0	0	0	0	0.11	0.02	0	0	0.02	0.11	0	0	0.01	0.78	0	0	0	0	0	0	0	0.12	0.04
PHACTR3	0.08	0.03	0.03	0	0.02	0.09	0	0.02	0.03	0.01	0	2.46	0.02	0.04	0.06	0	0.04	0	0	0	0	0.02	1.22	0.02	0.03	0	0.04	0	0	0.02	10.88	0.11	1.83	0	0	0.06	18.66	0	2.02	6.95	0.04	0.06	0.02	0	88.02	0	0.03	0.55	0.07
SYCP2	0.34	1.25	0.28	1.32	0.6	1.42	3.5	0.96	1.68	0.24	21.16	2.36	0.07	3.71	0.55	0.99	7.63	0.57	0.23	3.42	0.32	0.36	16.33	0.32	0.01	0.26	0.01	0.76	9.57	43.79	1.8	0.5	0.33	0.07	0.18	0.2	1.79	4.88	0.31	4.79	98.19	10.02	2.29	77.43	3.24	0.41	0.11	2.98	10.31
FAM217B	7.98	5.65	14	9.03	6.94	10.95	10.84	8.86	12.91	9.73	26.65	17.21	14.59	20.02	19.63	13.08	10.43	8.95	16.97	10.33	12.66	24.06	21.65	9.36	3.47	12.23	6.04	7.59	12.84	42.86	10.48	13.78	11.73	11.7	13.52	13.72	4.06	11.41	16.93	18.16	18.3	16.5	14.79	20.05	14.43	4.81	11.45	14.14	11.13
PPP1R3D	4.5	2.81	2.14	4.03	3.35	16.81	5.64	5.82	7.43	3.74	4.07	6.05	1.55	7.58	13.09	4.94	4.66	3.14	5.1	2.76	1.83	1.9	13.44	9.18	3.68	0.97	0.38	4.3	6.05	1.6	4.77	1.52	6.85	2.23	0.97	2.28	4.02	6.54	4.73	2.61	8.8	18.54	5.64	8.5	5.56	3.91	4.6	2.07	4.64
CDH26	0.05	0.73	0.28	0.02	0.25	0.51	0.23	0.03	0.15	0.08	0.83	0.83	0.11	0.67	2.18	0.16	0.24	0.14	7.47	0.06	0.13	0.35	0.29	1.15	0.01	0.09	0.33	0.34	0.34	0.32	0.42	0.62	0.16	0.01	0.06	0.68	0.09	42.62	1.3	0.18	0.61	0.32	0.21	0.29	0.44	0.19	0.05	0.06	1.2
CDH4	0.14	1.21	11.11	0.03	0.56	0.23	2.67	0.01	5.3	0.64	0.31	0.06	0.05	0.29	3.69	2.26	0.29	0.09	0	0.11	0.1	0	0.13	1.09	1.04	0.03	0.09	1.95	0.36	0.12	0.09	1.35	0.1	0.05	0.04	1.13	2.73	0.06	1.31	2.87	0	0.11	0.14	0.02	0.06	0	0.05	20.68	0.16
TAF4	5.78	5.53	3.59	3.89	0.85	7.04	2.77	1.15	4.93	2.75	16.96	4.79	3.88	7.67	7.41	2.21	4.28	4.34	11.08	4.53	6.51	4.73	9.42	2.45	1.79	9.08	3.35	0.79	5.46	13.53	4.59	5.39	7.99	13.99	8.06	3.94	1.34	4.87	7.23	5.64	10.46	7.74	2.66	5.94	4.82	2.17	6.66	10.24	6.34
LSM14B	39.19	38.01	64.73	58.42	21.3	54.14	39.17	27.91	87.65	40.1	102.54	26.78	33.88	49.44	56.03	45.08	18.09	21.19	101.79	35.8	50.84	38.97	58.12	51.29	20.42	55.22	23.77	27.7	45.19	65.97	46.49	40.69	57.1	96.31	125.34	25.97	19.44	41.71	105.79	82.39	89.76	55.67	46.62	86.68	41.34	26.14	131.96	95.8	64.9
PSMA7	464.23	584.34	384.97	377.86	186.84	346.28	344.1	267.88	908.42	398.95	1407.93	426.84	314.33	870.17	549.41	468.3	257.36	260.28	882.6	434.9	591.03	336.02	487.32	414.49	408.82	392.89	292.2	357.84	415.55	550.16	425.63	328.08	855.86	429.14	710.25	331.77	281.85	393.56	614.94	340.52	650.66	562.42	514.51	423.92	425.61	329.93	852.54	743.91	427.87
SS18L1	9.99	12.03	17.98	15.4	6.4	12.74	8.92	3.42	16.12	8.35	37.84	9.13	5.02	12.87	25.39	14.97	4.47	6.85	27.53	18.61	16.32	9	23.15	15.49	6.6	18.75	9.31	8.09	10.34	13.85	11.15	7.37	14.01	17.29	22.78	5.49	9.8	11.39	40.38	20.24	19.92	17	12.36	19.97	12.01	7.71	32.1	20.59	11.35
MTG2	32.09	20.9	7.55	17.33	8.66	26.22	13.68	10.5	46.73	19.56	67.34	28.52	26.03	48.97	26.43	9.39	9.38	11.52	50.41	18.76	15.19	29.34	11.25	19.89	10.85	31.93	13.52	10.9	8.79	20.21	11.9	10.26	35.97	15.81	32.85	28.65	8.53	16.5	20.08	22	53.4	23.73	22.7	34.56	29.59	11.58	35.49	25.07	17.71
HRH3	0	0	0.09	0.07	0	0.02	0	0	0.01	0	0.03	0	0.06	0.01	0.05	0	0	0	0	0	0.18	0	0.06	0	0	0.02	0.01	0	0.29	0	0.04	2.54	0	0	0.04	0.79	0	0.14	18.63	2.4	0	0.04	0	0.05	0	0	0	0.07	0.01
OSBPL2	22.75	13.94	21.82	18.09	13.4	19.59	14.64	23.23	43.32	32.59	45.56	23.67	8.71	34.85	42.53	26.59	10.92	15.73	29.13	15.69	19.58	9.93	24.68	43.77	13.96	20.47	16.42	10.86	14.01	15.93	11.19	7.75	15.55	14.57	27.55	11.16	17.16	37.62	31.03	17.45	33.19	39.82	18.1	31.67	13.33	8.81	23.89	18.88	23.71
ADRM1	179.17	203.27	61.37	122.91	30.09	161.75	112.01	72.64	225.76	94.01	557.83	185.43	78.92	221.78	199.65	71.55	119.68	147.18	238.56	108.73	244.79	110.34	214.23	88.29	80.53	176.82	83.68	47.26	210.05	141.43	171.21	209.91	307.54	127.11	105.32	121.24	54.57	121.26	130.02	145.62	151.7	167.71	125.04	146.5	101.64	114.83	237.31	266.23	220.93
LAMA5	13.17	103.5	2.22	13.79	21.6	82.91	3.58	1.85	3.06	0.59	131.44	51.86	0.99	107.64	94.53	0.22	0.37	6.02	3.4	68.72	31.3	0.05	14.59	21.42	12.56	6.31	1.23	0.08	17.05	0.1	0.31	7.39	61.22	0.24	1.36	8.85	21.74	56.12	1.3	47.21	66.97	46.75	0.98	58.18	0.62	112.56	1.62	44.24	0.71
RPS21	2177.67	2325.79	1258.49	2242.93	1703.06	1621.24	1331.11	1009.26	3568.26	1418.71	7101.45	2851.42	2182.36	2990.32	3012.81	1269.06	706.23	3406.81	4503.5	2436.43	4459.94	3097.31	1906.71	4277.27	1505.71	2331.31	1766.31	1106.58	2906.98	3549.77	3483.92	1955.69	7147.99	2691.8	3126.83	3210.78	1360.63	2221.34	2749.07	2448.26	1718.27	5354.3	2583.45	2858.51	3394	1582.73	2234.75	3121.66	1801.23
CABLES2	14.23	10.93	20.25	19.43	3.09	2.75	7.73	7.28	23.06	11.14	36.17	8.09	11.73	7.23	9.05	9.36	6.87	6.41	17.11	4.24	7.22	6.23	8.32	4.94	4.86	4.43	10.01	4.65	15.27	16.57	3.95	6.84	12.78	25.68	16.73	5	2.8	8.51	13.09	17.95	14.19	13.08	2.87	11.17	7.93	4.94	22.5	7.28	28.18
RBBP8NL	1.68	0	0	0.02	0	17.99	0	0	0	0	22.8	2.54	0	0	1.95	0	0	0	0	0.02	0.73	0	0.05	0.01	0	0.02	0.02	0	8.73	0	0.05	0.01	0	0.01	0	0.13	0	3.67	0.04	0	0	9.41	0	4.27	0.01	0	0	0	0.01
GATA5	0	0.34	0	0.22	0	0.06	0	0	0	0	0.71	0	0.01	1.38	0.02	0	0	0.19	2.67	0.02	0.08	0	0.04	0	0	4.2	0	0	0.06	0.03	0	0.06	0.03	0.01	0	0.13	0	0	0.16	0.39	2.15	0.01	0	4.45	0	0	0	0.99	0
SLCO4A1	12.75	16.78	0.88	9.9	1.41	24.97	3.87	13	12.86	4.81	25.72	12.87	12.41	40.94	18.83	4.98	1.93	8.56	18.81	14.01	15.75	12.8	5.66	4.44	2.13	14.82	3.3	0.02	11.09	13.4	39.54	4.99	178.41	27.25	1.03	17.86	136.91	10.97	20.11	25.84	4.39	3.3	12.22	0.89	5.09	2.31	0.4	10.74	6.46
NTSR1	0	0.23	0	0	0	0	0.24	0.44	0.06	0.06	1.69	9.59	0	0.45	0.01	0.08	0	0	0	0	0.08	0.02	0.05	0	1.37	0.34	0	0	2.2	0.21	1.71	0.35	53.63	1.69	0	6.16	0	0	0.27	0	0	0.06	0	0.05	7.23	5.73	0.02	0.05	0
MRGBP	27.68	17.85	15.74	22.72	9.14	14.92	15.21	18.9	63.63	28.86	58.29	21.83	20.8	32.98	23.3	37.18	8.49	14.3	18.98	14.15	28	19.76	33.65	15.79	13.65	26.07	11.17	14.47	36.71	38.1	29.78	13.49	32.8	38.37	29.27	15.05	7.81	10.34	26.36	19.18	27.2	17.03	25.41	26.29	24.21	14.04	41.89	46.25	27.05
OGFR	44.76	30.73	20.07	24.57	15.32	54.23	27.1	27.08	109.3	50.02	63.78	32.63	45.02	53.89	51.66	27.6	17.91	34.53	27.47	28.49	48.05	30.59	61.36	19.84	21.22	26.01	22.46	15.92	58.21	64.64	44.1	13.4	60.42	57.13	34.94	19.24	12.43	21.85	23.83	32.04	46.64	44.85	37.65	28.55	38.29	28.34	60.92	56.89	45.07
COL9A3	0.16	0.32	0.32	0.22	0.66	139.31	0.1	0	0.18	0.02	1.35	0.21	0	12.39	0.15	0	0	0.82	0	4.49	40.25	0	0.48	0	0	0.22	0.25	0	0	0.85	0.47	6.55	0.09	2.37	0	1.2	0	0.12	0.1	1.75	0.24	0.15	37.94	0.26	3.47	0	0.08	0.77	0.1
TCFL5	21.55	6.71	15.61	16.86	23.27	13.47	13.21	17.41	27.68	16.06	14.84	13.06	8.96	16.54	23.43	24.93	8.15	12.18	9.28	13.91	18.14	12.07	10.54	18.52	11.43	10.36	3.34	11.63	22.79	53.75	12.04	10.33	21.15	33.25	26.56	12.14	6.12	5.76	26.53	12.97	29.4	8.36	33.03	17.87	18.73	12.01	23.33	16.19	19.31
DIDO1	25.72	20.28	36.33	19.5	15.76	18.97	18.53	15.06	73.83	22.26	79.49	26.28	20.83	27.73	39.91	49.27	14.97	20.95	37.54	24.57	47.28	29.98	36.61	40.86	18.4	37.13	18.53	16.99	21.88	61.86	20.94	29.45	29.92	49.02	45.5	12.85	9.94	20.77	53.23	28.33	46.49	31.52	22.48	39.29	28.73	22.64	63.4	46.96	20.21
GID8	34.52	22.44	35.98	30.62	16.11	34.38	18.39	14.87	56.42	26.68	99.37	33.06	35.5	34.21	39.74	35.48	12.33	15.18	41.38	21.51	39.59	42.89	32.98	35.27	24.98	32.19	14.98	17.58	42.4	52.12	30.37	36.77	34.14	46.26	66.2	20.63	16.79	43.96	44.47	32.7	54.21	37.2	24.62	64.81	34.65	24.74	35.68	47.36	26.66
SLC17A9	0.06	0	0	0.27	1.92	0.14	29.77	8.14	10.66	17.42	27.14	0	18.48	0.08	0.02	2.48	0	0	10.12	0.6	46.78	16.24	0.02	0.01	6.26	0.14	10.46	0	0.01	0.71	23.51	0.03	0.19	24.33	0.07	24.85	0	0	0.08	0.1	0.18	0.08	0	0.04	13.05	2.05	0	0.03	1.13
BHLHE23	0	0	0	0	0	0	0	0	0	0	0	0	0	0.03	0	0	0	0.07	0	0	0	0	0	0	0	0	0	0	0	10.45	0.35	0.47	0	0.18	0	0	0	0	0.25	0	0	0	0	0	0	0	0	0.27	0
YTHDF1	38.52	47.69	41.89	43.3	20.53	99.24	26.57	28.53	89.19	40.47	195.03	44.09	31.64	59.36	47.24	65.95	17.89	29.83	49.25	31.66	57.51	40.95	54.89	55.76	33.01	61.14	31.99	27.05	44.31	60.18	40.7	50.27	49.34	51.62	66.1	34.62	28.11	43.12	67.97	36.87	69.64	95.27	48.18	57.95	45.18	30.29	87.13	98.4	39.28
BIRC7	0.29	3.82	0.15	0	0	8.12	0	0	0	0	5.36	1.04	0	16.69	0	0	0	0	0.15	0.03	1.11	0.07	0.25	0	0	0.3	14.78	0	0.07	0.67	0	0.08	0	32.64	0	0	0	0	0.03	0	0	0.4	145.2	1.33	0.08	0	0	1.22	0.06
NKAIN4	0.11	1.85	7.12	0	0	23.32	0	0	0	0	0.99	0.78	0	3.53	0.6	0	0	0	0	0.15	0	0	0	0.06	0	0	0.98	0	0.05	33.48	0	4.96	0.11	6.78	0	0.53	0.3	0	0.03	0.04	0.59	0.14	7.01	0.36	0	0	0.06	2.12	0.09
ARFGAP1	28.4	54.88	25.63	28.74	24.36	48.86	39.34	31	85.89	44.88	120.07	31.23	17.8	39.23	38.8	29.24	15.12	24.24	17.26	39.06	83.93	23.02	33.62	34.12	27.56	31.35	19.95	20.77	40.83	42.21	17.2	34.6	47.91	26.68	36.14	16.66	17.35	31.25	32.57	32.1	59.16	43.92	45.6	40.6	24.77	35.23	55.33	79.69	32.09
COL20A1	0	0.18	0	0.06	0.01	0.21	0.02	0	0	0.04	0.06	0	0.02	0.03	0.12	0	0	0.03	0	0.01	0	0	0	0	0	0	0.09	0	0.27	0	0	0.12	0	0.01	0.01	0.13	0	0.01	0.03	0	0	0.01	0.55	0	0	0	0.01	0.13	0.15
CHRNA4	0	0	0.01	0	0	0	0	0	0	0	0.03	0	0	0.1	0	0	0	0	0	0	0	0	0	0	0	0	0	0	0	0	0	0.55	0	0	0	0	0	0	0	0	0	0	0.02	0	0	0	0	2.65	0
KCNQ2	0	0	20.95	32.64	0	0.16	0	0	0.03	0	0.33	0.25	0	0.19	0.07	0	0	2.07	0.06	0	0	0	0.12	0	0	0	0.05	0	0.38	0.07	0.05	19.43	0.21	0.03	0	0.1	0	0	78.46	126.12	0.14	0.02	0	0.2	0	0	0.01	0.95	0.07
EEF1A2	0.31	219.2	0.67	50.98	0.15	22.23	25.66	1.4	125.53	34.62	43.16	109.3	0.02	217.56	72.49	77.26	0.53	24.42	0	52.73	6	0	29	4.92	0.17	5.85	0.49	0.3	900.27	1.29	0.14	35.57	203.07	11.01	0.06	12.7	3.08	4.5	695.54	278.16	200.48	26.55	4.37	410.61	4.25	0.32	0.92	431.85	1.02
PPDPF	229.27	72.43	52.88	101.08	69.45	166.59	133.5	41.07	187.26	76.59	122.01	135.15	40.27	194.95	239.1	31.17	93.73	49.52	20.76	50.03	19.18	0.19	101.79	255.08	66.55	85.71	92.12	62.07	272.61	219.27	1.67	58.21	425.82	111.97	117.21	79.23	108.42	84.9	215.09	147.72	166.55	186.78	85.14	335.41	102.48	108.68	166.9	200.71	210.77
PTK6	19.47	2.35	0.33	0.29	0.04	0.26	0.1	0.07	0.17	0.1	0.45	36.57	0.08	6.88	30.08	0.05	5.16	0.42	0.05	5.94	0.13	0.02	6.06	32.45	0.1	0.25	1.83	0.29	9.58	0.03	0.18	0.32	14.63	0.16	1.24	0.39	0.02	21.43	0.46	2.46	2.81	6.15	0.05	23.78	1.14	0.17	0.38	0.45	0.76
SRMS	0.14	0	0.02	0.21	0	0.09	0.1	0.03	0.03	0	0.06	2.97	0.1	1.27	1.38	0	0.34	0.14	0	0	0	0	0.14	0.14	0	0.04	0.02	0	2.3	0.02	0.09	0.03	0.46	0	0.16	0.03	0	4.82	0.58	0.62	0.21	0.93	0.2	1.45	0.02	0	0	0.21	0.13
C20orf195	0.19	0	0.98	0.01	0.07	0.03	0.17	0.31	0.03	0	0.08	4.58	0.24	2.51	1.34	0	0	0	0.14	0.22	0	0	0.61	0.11	0.43	0.39	0	0	0.45	0.01	0.07	0.16	0.42	0	0	0.06	0.71	0.04	0.26	3.42	0	0.01	0.14	0.08	0	0.27	0.09	0.12	0.04
HELZ2	8.73	3.41	1.2	3.45	1.97	6.91	3.01	4.26	55.34	22.39	8.39	10.96	0.17	7.08	13.5	2.26	3.51	1.62	0.26	2.73	2.41	0.25	20.65	1.84	2.38	1.66	2.98	0.63	7.55	0.93	6.51	1.98	10.63	2.07	1.96	2.67	1.32	9.11	1.11	3.55	11.65	0.55	19.44	3.23	2.06	3.74	5.68	8.98	4.42
GMEB2	12.16	7.59	9.91	8.08	3.07	12.86	7.99	4.91	13.82	7.57	21.51	8.89	7.9	9.14	17.12	6.39	5.54	8.17	7.65	8.12	8.6	6.52	11.97	9.34	5.54	11.39	5.6	4.33	11.42	16.14	11.28	7.17	12.4	19.62	9.93	7.1	4.6	9.72	17.64	13.04	18.07	11.16	7.74	17.08	8.93	6.77	16.05	9.3	9.07
STMN3	9.03	10.5	73.3	115.45	5.12	4.93	10.17	0.36	33.35	16.29	60.5	12.04	0.37	34.12	60.38	10.66	4.81	12.88	4.62	10.69	18.65	3.13	36.88	0.35	1.08	87.81	1.58	7.91	8.93	114	11.18	76.31	75.67	130.94	11.75	39.86	45.66	1.63	226.15	155.09	6.06	2.57	11.31	2.05	17.38	1.62	0.87	21.35	0.8
RTEL1	8.48	11.45	14.17	15.11	2.04	12.86	15.63	5.33	33.66	10.36	20.31	23.87	9.43	8.69	14.64	11.9	5.53	9.57	15.19	17.56	14.48	13.69	25	5.73	9.82	19.53	8.88	8.36	7.34	20.74	15.01	7.93	21.56	16.9	9.04	8.23	3.98	9.97	23.23	12.01	12.36	24.5	2.27	8.72	9.36	10.29	33.22	11.19	10.84
TNFRSF6B	0	0.64	0	0	0.06	0.14	1.65	0	0	0	0	1.76	0	0	0	0	0	0	0	0	0	0	0	0	3.84	0	0	0	0	0	0	0	14.68	0	0	0	81.91	0	0	0	0	0	0.51	0	0	57.1	0	0.84	0
ARFRP1	23.06	28.87	10	9.93	7.57	14.11	26.89	17.22	62.82	23.83	49.67	19.66	23.28	20.34	31.46	11.47	10.51	14.61	21.31	21.63	35.29	21.7	18.92	32.47	20.9	32.09	17.32	14.01	11.35	43.42	23.76	15.82	42.73	38.65	13.58	23.13	9.71	17.35	19.91	18.4	34.29	34.84	8.64	19.31	23.37	16.22	39.08	16.5	13.93
ZGPAT	13.25	17.45	7.33	11.15	2.85	16.52	13.09	8.29	22.29	9.65	34.24	17.95	11.3	27.17	24.06	2.88	9.92	12.19	13.32	11.19	29.09	7.45	22.12	10.93	10.98	14.67	10.37	6.65	11.65	18.56	13.92	12.12	22.18	21.95	5.49	11.2	10.13	11.14	16.52	18.53	23.43	18.43	10.82	15.87	17.47	12.33	36.6	13.85	13.26
RP4-583P15.15	0.88	0.85	0	0	0	0	0	0.01	0.49	0	1.05	0.83	0.05	0.91	0.33	0	0.3	0	0	0.67	0	0.41	0.14	0.46	0.16	0	0.2	0	0.41	0	0.66	0.17	0	0.65	0	0	0	0.7	0.35	0.83	0	0	0.08	0.55	1.03	0	1.36	0.57	0.5
LIME1	1.77	0.57	0.11	0.39	0	4.79	2.23	0.16	0.32	0	0.92	1.88	4.33	3.64	4.47	0.33	2.37	4.33	1.03	1.41	16.05	1.35	1.83	0.51	0	1.98	25.41	0	0.89	31.38	6.72	2.07	6.1	24.14	0.8	97.43	0.4	0.24	2.32	3.1	1.42	1.03	2.11	1.04	0.57	0.48	1.85	2.86	1.78
RP4-583P15.14	0	0.66	0	0	0	0	0	0	0	0	0	0	0	0	0	0	0	0	0	0	4.09	0	0	0	0	0	0	0	0	0	0	0	0	0	0	0	0.02	0	0.58	0	0	0	0	0	0.2	0	0	0.32	0
SLC2A4RG	47.56	32.76	15.77	24.97	19.93	20.62	29.39	22.82	69.23	25.33	54.79	81.4	5.08	53.49	48.6	7.77	30.71	16.07	6.02	18.5	26.74	18.9	16.35	38.18	17.6	23.96	7.66	21.63	50.08	11.59	31.57	8.16	95.13	59.82	33.09	18.21	18.62	11.69	25.02	42.11	75.66	30.86	7.42	90.45	58.89	16.8	95.88	41.87	55.76
ZBTB46	2.21	2.21	8.05	2.47	1.06	4.27	1.03	2.87	2.64	1.1	4.74	5.63	0.33	8.06	2.14	1.6	0.88	2.09	0.49	1.61	3.61	0.71	1.3	1.03	1.19	2.92	0.58	2.94	4.66	0.34	7.34	1.46	4.81	2.9	3.84	2.46	1.47	1.33	9.55	2.67	2.14	3.74	0.61	5.76	5.32	0.59	6.74	4	3.08
ABHD16B	4.32	2.94	0.66	1.2	0.25	7.01	4.9	0.61	3.58	1.24	13.26	5.54	3.23	4.36	11	0.32	2.9	3.53	2.62	3.71	7.97	1.36	6.99	1.37	0.29	5.03	3.76	0.53	6.47	2.18	3.03	1.39	17.52	5.29	0.72	1.2	0.39	2.71	2.69	2.03	5.76	2.35	0.57	5.92	0.55	1.62	3.32	6.07	1.64
TPD52L2	153.59	81.01	53.95	62.27	135.61	78.53	167.89	140.75	321.26	141.91	274.6	172.27	51	201.67	149.84	192.47	37.17	43.16	60.62	78.63	137.96	69.19	58.96	213.91	133.52	127.36	72.93	114.06	74.73	67.51	69.17	79.16	290.37	104.78	58.47	79.08	102.74	61.98	97.88	99.18	248.83	133.81	126.6	114.38	116.25	139.74	272.07	83.03	150.88
DNAJC5	23.89	22.96	20.8	18.87	11.57	14.77	25.1	22.86	47.65	23.94	49.22	27.98	7.9	30.19	33.48	18.71	7.76	12.58	18.57	12.71	22.79	16.39	39.84	30.28	21.55	18.45	6.69	19.78	15.11	17.9	21.98	7.7	28.1	19.97	11.65	7.88	14.33	20.97	27.05	15.68	34.22	40.16	14.39	23.73	55.03	37.53	44.69	15.37	20.14
UCKL1	25.36	27.42	25.29	31.79	10.96	39.58	19.33	12.62	42.94	22.41	60.2	19.39	21.02	35.41	41.1	8.9	11.49	30.81	19.96	40.3	73.13	30.34	35.87	19.96	17.98	28.64	21.88	12.08	28.57	36.39	41.95	18.93	65.03	41.42	18.65	35.12	14.41	33.12	71.11	37.5	34.91	24.01	27.52	31.47	23.01	19.72	48.12	19.22	29.9
ZNF512B	9.84	18.06	20.29	19.42	4.73	17.81	12.82	10.25	45.99	16.16	32.39	16.18	5.13	36.11	12.87	11.03	11.76	19.08	15.96	18.44	22.66	7.61	18.97	12.59	12.03	22.99	8.09	7.15	19.05	41.86	12.33	14.53	22.7	20.21	2.1	15.36	5.84	15.45	35.46	18.67	14.02	15.66	7.62	43.05	14.59	16.62	46.11	7.36	10.44
SAMD10	7.18	0.09	2.64	0.27	0.62	0.19	2.24	1.73	4.94	2.39	6.48	13.64	0.43	5.01	9.68	2.56	15.46	4.99	2.47	5.37	8.04	10.97	18.71	4.18	2.01	6	4.71	0.86	4.79	5.06	8.12	4.28	11.44	7.98	0.14	10.08	6.41	11.34	3.52	6.56	1.99	11.21	2.57	9.53	4.59	1.95	1.61	3.9	0.09
PRPF6	63.37	78.13	61.65	61.45	33.91	78.74	47.44	50.88	155.88	72.51	192.63	75.78	65.17	125.71	97.23	85.64	40.84	54.06	68.87	77.06	144.76	83.5	90.12	58.34	52.7	67.98	55.1	46.95	68.06	85.81	82.71	55.49	99.08	105.93	51.45	60.7	48.34	57.55	72.99	76.94	115.27	82.56	56.12	101.51	90.82	73.36	95.01	57.88	72
SOX18	0	0.33	0.03	4.65	0	0.24	0	0	0	0	0.34	0.04	0.01	4.79	0.23	0	0.49	1.01	0.04	1.94	3.51	0	0.22	0.02	17.48	3.35	0	0	0.57	0.04	22.54	0.16	0.34	7.75	0.02	0.41	0	1.14	0.71	0.71	0.37	0	0.41	0.54	1.2	7.86	0.16	2.79	0.13
TCEA2	14.77	16.26	27.67	44.21	10.52	10.97	14.6	15.47	27.55	13.84	8.85	25.59	13.72	35.67	38.93	5.75	11.16	20.54	6.53	20.84	19.14	6.48	8.6	9.27	17.13	11.47	25.03	7.62	28.05	26.75	24.68	18.09	39.63	29.11	20.49	34.37	11.26	8.84	32.45	49.26	18.68	8.89	33.84	30.4	13.41	24.09	52.51	29.48	28.26
RGS19	14.06	21.8	6.78	11.38	3.46	11.18	8.47	5.67	18.87	8.18	29.74	19.17	20.25	25.53	13.53	4.71	12.93	12.13	36.09	8.26	10.04	65.82	136.11	5.53	11.12	13.89	10.49	5.16	21.89	49.65	80.84	7.05	28.2	46.62	3.97	14.16	4.3	6.29	15.32	12.86	10.97	4.78	10.27	7.9	72.39	11.45	18.67	10.01	3.15
OPRL1	0.06	0.61	0.9	3.22	0.57	0.5	0.18	0.24	0.11	0.36	0.18	0.73	1	0.46	0.07	0	0.81	0.02	1.13	0.03	0.17	2.83	0.59	0.12	1.16	0.28	0.83	0	0.07	0.28	1.26	0.31	1.38	4.47	0.04	0.17	0	0.04	9.42	2.89	0.02	0	0.01	0.29	2.28	0.29	0.35	0.24	0
LKAAEAR1	0	0.15	0.04	0.26	0	0.07	0.07	0	0	0	0	0	0	0.69	0	0	0.11	0.12	0	0	0	0.87	0.06	0	0	0.05	0.04	0.08	0.16	0.89	0.31	0.22	0.85	5.15	0	0.1	0	0	6.59	1.44	0	0.06	0.05	0.12	0.24	0	0	0.22	0
NPBWR2	0	0	0	0	0	0	0	0	0	0	0	0	0	0	0	0	0	0	0	0	0	0	0	0	0	0	0	0	0	0	0.02	0.01	0	0.01	0	0	0	0	0.01	0	0	0	0	0	0	0	0	0	0
MYT1	0	0.03	0.15	0	0	0.01	0	0	0.04	0.01	0.07	0	0.43	0.1	0	0	0	0.1	0	0	0.06	0	0.02	0.01	0	0.01	0.71	0	0.02	0.94	0.02	0.39	0.27	3.36	0.08	0.04	0	0.01	16.59	3.07	0.02	0.04	0.06	0.01	0.03	0	0	0.35	0.01
PCMTD2	20.09	7.54	31.78	23.34	25.96	29.59	11.83	12.32	18.47	11.78	16.28	31.65	24.68	22.76	24.64	25.67	7	22.2	14.93	24.61	22.5	13.77	21.41	22.08	24.32	27.7	21.58	13.62	11.47	32.25	36.12	23.71	32.05	30.14	12.39	28.48	22.77	20.96	59.69	63.6	28.31	22.77	28.28	30.45	23.09	17.51	29.2	11.01	17.86
PLCXD1	24.03	93.62	24.25	34.19	2.83	18.97	20.64	2.4	11.9	12.16	34.91	25.81	25.26	15.63	7.51	6.7	19.8	41.96	148.99	22.52	38.45	13.68	55.43	1.87	8.24	39.31	13.37	7.79	6.79	42.12	16.52	52.13	18.51	26.84	12.9	35.79	3.1	10.23	30.97	14.87	26.27	10.98	17.68	26.08	16.09	5.89	16.77	28.05	17.39
GTPBP6	35.06	59.13	14.11	27.72	12.2	50.79	20.7	14.8	28.49	27.12	83.13	28.93	36.01	32.05	21.76	4.88	39.08	40.34	37.16	21.38	47.33	22.44	34.28	22.23	20.61	27.74	16.52	10.52	60.65	40.53	23.39	34.87	42.76	20.38	24.33	55.96	13.3	37.02	46.88	35.98	28.43	22.54	35.47	25.28	16.35	26.89	43.65	32	61.37
PPP2R3B	0.75	6.78	1.03	2.94	0.2	9.56	7.12	1.75	6.89	8.37	6.3	0	0.02	4.23	0.08	1.83	5.08	5.54	1.6	1.78	0.25	2.24	2.73	0.11	0.15	1.42	0.32	1.49	2.96	10.66	7.18	3.31	20.11	5.48	4.66	0.34	1.5	1.77	0	13.48	0	0.96	4.69	0.07	2.27	0.37	4.26	4.24	0
SHOX	0.13	0.22	0.16	0.2	0.11	4.2	19.34	9.57	3.38	4.18	0.27	0.31	0.23	0.12	0.33	0.89	0.25	0.17	0.12	0.98	0.15	0.08	0.39	0.04	0.18	0.26	0.64	0.13	0.23	0.08	0.19	0.2	0.45	0.15	0.32	0.18	0.04	0.27	0.27	0.09	0.16	0.18	0.11	0.59	0.05	0.12	0.31	0.21	0.16
CRLF2	0.19	0.73	0	0	0	0	0	0.14	0.29	0.46	0	0.5	0.64	0.16	0.05	0	1.67	0	0	0.11	0	0.03	13.54	0	0	0.02	0	0.12	0.1	0.09	0.02	0.04	0	0	0.37	2.88	0	0	0	0	0	0	0.08	0.04	0.26	0	0	0.22	0
CSF2RA	0.4	11.55	0.71	0.27	0.03	190.37	0.53	0.46	0.43	0.22	3.46	1.19	0.29	11.95	0.28	0.02	3.66	0.24	0.42	5.92	0.23	3.85	52.27	0.23	0.02	0.25	0.53	0.18	0.35	0.49	11.87	2.24	0.72	0.28	0.58	0.45	0.11	0.4	0.28	0.43	3.79	0.14	110.54	8.82	11.28	0.19	0.37	6.04	1.11
IL3RA	0.23	8.56	3.57	1.19	1.33	1.16	1.08	1.01	0.36	1.58	0.8	1.37	0.93	6.11	8.21	0.14	109.31	3.51	0.63	1.13	0.31	0.65	13.66	0.29	6.58	0.26	4.3	0.44	1.14	0.59	14.4	2.95	0.48	1.34	4.07	33.29	1.31	1.12	0.72	0.49	0.73	0.29	2.14	1.12	12.01	0.33	0.58	1.61	0.52
SLC25A6	152.42	337.87	256.79	247.56	237.11	271.12	220.66	200.85	174.89	180.38	411.74	182.36	461.75	193.7	98.08	56.98	150.88	513.54	316.15	171.4	391.72	203.43	362.9	403.07	235.24	223.62	105.84	154.68	283.19	384.85	308.88	330.79	461.77	217.24	208.23	348.68	172.9	344.33	497.73	704.08	187.6	396.15	582.65	275.94	350.06	266.61	188.37	111.99	351.12
ASMTL	12.48	22.07	28.27	20.18	19.12	38.28	14.01	17.97	17.81	24.06	18.6	14.79	17.96	8.64	4.65	11.67	34.56	22.19	19.4	10.88	18.37	8.14	117.38	10.17	18.97	10.02	14.16	13.51	40.67	35.55	25.38	34.58	14.02	32.58	26.31	42.33	11.3	6.19	1.3	14.28	23.68	21.29	16.18	6.2	9.22	23.7	15.31	17.82	27.37
P2RY8	0.62	0.55	0.67	1.46	0.54	1.55	0.28	0.21	0.31	0.42	0.44	0.76	75.25	0.67	0.53	0.54	4.49	0.47	1.11	0.86	4.23	42.72	8.42	1.13	0.36	1.08	34.56	0.75	0.16	49.45	38.24	0.86	0.51	45.47	0.67	51.92	0.24	0.92	0.32	0.93	0.56	0.81	0.29	0.61	47.38	0.28	1.2	1.17	0.62
AKAP17A	20.61	26.9	23.12	24.57	10.06	54.89	21.18	8.29	18.42	16.19	27.43	18.68	25.38	14.86	17.94	11.46	27.09	45.06	39.59	19.13	21.16	13.68	62.42	16.38	11.5	25.07	15.64	9.75	11.86	30.92	46.98	35	23.71	26.3	26.99	20.62	10.12	12.97	30.68	40.39	20.81	23.52	23.71	19.31	20.93	21.82	30.3	14.65	24.87
ASMT	0.04	0	0.04	0.04	0	0.7	0.05	0	0.15	0	0	0.03	0.09	0.03	0.08	0.05	0	0.12	0	0	0.16	0	0.04	0	0	0.04	0.03	0	0	0.03	0.02	0.37	0	0.2	0.03	0.09	0.15	0.03	0.03	0.04	0	0.09	0.03	0.06	0.07	0	0	0.01	0.32
DHRSX	6.98	32.45	23.36	10.25	12.53	17.19	15.05	24.22	12.94	17.36	22.3	14.82	9.1	21.1	3.46	9.06	21.81	23.49	10.98	12.56	13.84	5.31	8.36	12.47	8.88	12.19	4.46	17.94	7.05	19.96	5.92	5.8	9.13	8.65	12.02	2.48	10.84	15.39	26.47	23.75	18.1	14.98	10.39	8.18	7.02	11.96	14.38	3.76	7.72
ZBED1	10.18	25.58	20.03	20.85	9.35	87.9	13.61	14.25	8.68	10.4	30.12	8.83	16.42	17.07	4.77	6.66	25.07	23.88	15.33	16.21	21.32	8.41	30.08	9.27	18.46	19.62	5.3	15.12	6.27	14.28	5.37	49.86	15.44	12.87	19.37	7.54	11.75	17.8	28.45	25.08	14.59	27.32	20.1	9.48	15	25.08	19.66	11.08	10.29
CD99	209.21	235.74	289.78	357.94	600.3	177.71	546.49	774.41	358.07	534.54	311.57	138.97	12.29	116.27	79.33	304.14	313.64	276.38	45.14	119.89	223.78	60.59	301.39	135.33	579.71	55.09	0.83	302.5	135.93	548.97	156.21	97.13	263.58	102.37	252.45	328.05	163.29	118.66	1.25	145.98	167.69	96.5	300.55	107.69	143.65	560.16	440.77	83	416.53
XG	0.15	0	0.07	0.08	49.17	0.77	0.53	0.09	0	0	0.28	0.03	0.03	0.01	6.31	0.15	0	0.19	0	0	0.06	0	0.05	41.23	0.15	0.05	0	1.42	0.13	0.07	0.02	0.68	0	0	0	0	0	7.79	0	0	0	0.17	3.18	32.32	0	0.16	0	0.12	2.48
GYG2	0.11	11.21	32.95	0.19	0.06	27.75	1.04	5.76	6.72	8.51	24.18	0.66	0.06	2.88	0.03	6.48	0.24	5.88	0.11	0.45	21.98	0	7.52	0.33	0.02	0.36	0.08	5.64	1.45	0.01	0.5	35.09	0.21	5.56	12.81	0.03	0.07	0.14	0.09	0.92	0.12	0.28	60.75	3.64	14.46	0	0.06	7.2	3.62
ARSD	6.02	10.95	3.23	14.33	5.43	0.19	3.37	5.77	1.64	1.16	0.64	20.44	0.04	23.14	0.09	1.56	0.27	0	0.03	0	2.72	0.05	8.05	4.59	9.56	0.07	0.08	6.36	12.85	0.12	1.09	2.74	4.7	2.69	0.05	0.15	9.27	0.17	0.07	9.1	5.77	4.78	3.21	16.02	8.84	8.68	0.08	0.52	1.11
ARSE	3.99	65.16	6.66	0.06	2.53	1.23	2.51	5.07	2.9	3.62	37.14	0	0	12.52	0	1.72	0.05	4.37	0.03	0	46.28	0.03	0.15	0.04	2.54	0	0.13	7.4	0.11	0.07	0.03	32.87	0.04	2.03	0.98	0.24	5.77	0.02	0.12	0.27	0	0.02	1.6	0.02	0.13	3.46	0.18	0.22	0.04
ARSH	0.01	0	0	0	0	0	0	0	0.02	0	0	0.1	0	0	0	0	0	0	0	0	0	0	0.12	0	0	0	0	0	0	0	0	0	0	0	0	0	0	0.13	0	0	0	0.12	0	0.02	0	0	0	0	0
ARSF	0.04	0.04	0.06	0.09	0.02	0.23	0	0	0.02	0.02	0	0.03	0.02	0.03	0.02	0.02	0	0	0	0.02	0	0.02	0.05	0	0	0.03	0.03	0.02	0	0	0.03	0.04	0	0.05	0	0.06	0.02	0.06	0.01	0	0	0.04	0.01	0.02	0.03	0	0.02	0.08	0.02
MXRA5	0	0	0.84	0	21.86	0.04	16.59	101.65	0.22	0.2	0	0.6	0	1.65	46.38	0.1	0.02	0	0	0	0	0.05	0.03	4.29	0	0.01	0.04	0.3	0.01	0	0.03	2.26	0.03	0	10.98	0.01	0	0	0.02	0.04	2.16	1.18	0	0.01	0	0.01	0	0.05	5.46
PRKX	8.16	7.65	22.59	15.83	4.06	20.27	4.63	1.76	2.53	3.54	10.44	5.57	0.62	5.14	5.67	4.51	9.68	13.76	9.16	4.38	0.2	10.58	67.17	12.4	21.88	10.85	9.37	7.4	6.23	12.32	7.54	15.33	8.94	25.71	21.23	12.29	15.86	6.24	18.09	10.47	6.14	2.8	4.29	2.78	7.06	11.73	2.36	4.19	3.63
NLGN4X	0.01	0.02	51.22	0.01	0	0.02	0.69	0.01	0	0.01	0	0.01	0	0.63	0.05	0	0.01	0	0	0.02	0.02	0.02	0.04	0	0	0	4.17	0	0	5.23	0	42.77	0.11	0.01	0.07	0.11	2.9	8.84	2.91	2.61	0	0.09	0.02	2.97	0	0	0.02	3.48	0.01
VCX3A	0.16	0	0.18	0.23	0	0.06	0	0	0	0	0	0	0.04	0.17	0	0	0	0.39	0.6	0	0	0	4.39	0	0	0.09	0	0	0	0	0.07	0.14	2.38	0.37	0	0	0	0.38	0	0	0	0.22	0	1.07	0	0	7.35	0	1.75
PUDP	41.68	40.01	67.48	26.62	23.78	11.41	14.17	13.18	16.97	17.98	52.06	25.28	15.77	31.8	12.73	26.93	18.27	55.34	20.88	11.13	23.79	16.27	22.12	10.26	45.76	40.41	14.01	24.22	17.01	18.69	19.15	36.27	20.13	15.65	25.58	41.29	19.76	14.23	19.29	18.14	14.17	18.37	19.52	25.72	12.78	17.55	11.04	7.23	43.5
STS	9.1	2.9	6.78	2.18	17.16	34.9	17.68	6.07	5.16	5.01	15.29	8.44	13.97	3.76	2.23	5.33	1.61	7.36	1.11	7.87	3.65	2.34	9.35	0.45	7.07	0.99	14.2	12.21	1.77	1.39	1.64	2.6	4.36	2.54	3.92	45.3	10.49	11.92	5.83	4.53	4.45	5.64	1.93	3.03	0.8	12.2	21.51	1.38	26.26
VCX	0.22	0.19	0.53	0	0	0.11	0	0	0	0	0	0	0	0.21	0	0	0	0	0.12	0.15	0	0	0.38	0	0	0.3	0.71	0	0.31	0	1.1	0.81	0.19	0.23	0	0.96	0	0.55	0.09	0.1	0	0	0	0.64	1.06	0	1.43	0.39	0.93
PNPLA4	38.89	16.32	2.87	41.21	0.49	11.59	11.54	1.23	21.65	13.88	15.1	14.18	10.06	0.22	22.75	38.02	0.52	29.1	8.94	23.61	26.09	14.06	12.48	33.07	13.48	35.52	0.52	0.42	9.05	0.38	11.02	46.84	34.97	0.41	0.38	10.82	23.15	16.11	29.86	13.61	43.72	12.69	18.26	24.61	8.78	7.71	0.35	12.06	33.13
VCX2	0	0	0	0	0	0	0	0	0	0	0	0	0	0	0	0	0	0	0	0	0	0	0	0	0	0	0	0	0	0	0	0	0	0	0	0	0	0	0	0	0	0	0	0.23	0	0	0.06	0.01	0
VCX3B	0.12	0	0.06	0	0	0	0	0	0.08	0	0	0	0	0.04	0	0	0	0.16	0	0	0	0	0.28	0.08	0	0.11	0.21	0	0	0	0.03	0.19	0.13	0.28	0	0	0	0.6	0	0.09	0.12	0	0	0.93	0.03	0	18.38	0	0.6
ANOS1	0.09	0.06	2.06	0	0	2.16	0.83	0.11	1.51	0.29	0.16	0.06	0.01	0.08	4.19	4.58	0.23	5.33	0.51	5.14	0	0	1.81	2.58	0.01	0.02	0.03	0.52	0.58	0.26	0	36.72	0.06	0	0	0.04	1.62	0.6	2.51	0.13	2.46	0.6	0	0.08	0.73	0.06	0.02	20.92	0.1
FAM9A	0.2	0	0.04	0	0	0.09	0	0.02	0	0.03	0.38	0.02	0.03	0.04	0.07	0.03	0	0.05	0	0.14	0	0.03	0.04	0.03	0.13	0.03	0.04	0.07	0.04	0.02	0.05	0	0.05	0	0.07	0.04	0	0	0.19	0.07	0.05	0	0.01	0	0.02	0	0	0.03	0.05
FAM9B	0.52	0	0.15	0.09	0	0.21	0	0.02	0.04	0.07	0.07	0.13	0.32	0.03	0.11	0.14	0.02	0.06	0.17	0.29	0.19	0.06	0.24	0.07	0	0.2	0.06	0.08	0.25	0.25	0.09	0.1	0	0.13	0.53	0.21	0	0.47	0.1	0.11	0.04	0.17	0.01	0.11	0.09	0.11	0.05	0.06	0.57
TBL1X	0.1	27.08	18.36	45.8	12.16	18.72	9.46	19.86	17.91	21.14	18.76	17.68	22.92	0.78	5.94	29.73	12.03	18.4	17.27	24.1	17.95	5.68	59.97	7.25	17.23	32.43	38.71	9.75	19.49	14.68	17.73	37.11	29.15	36.28	14.03	27.35	21.82	13.44	27.62	10.75	28.63	5	12.66	12.57	10.57	23.57	7.4	19.2	0.65
GPR143	1.64	0.43	4.54	0.19	0	3.56	0	0	0	0.12	1.81	0.13	0.03	0.19	0.12	0.11	0.1	0.28	0.04	0.2	0.41	0	2.98	1.2	5.53	0.01	0.02	0.07	9.12	0.02	0.11	10.89	0.18	0	0.1	0.08	16.23	2.56	1.07	0.09	0.39	0	119.56	1.79	0.05	3.73	0	0.23	0.02
SHROOM2	5.42	0.71	10.92	1.41	1.25	6.03	0.58	1.62	2.26	3.75	6.19	0.12	0.02	1.91	4.31	2.71	0	3.97	0.01	0.06	0.83	0.05	6.59	7.86	11.37	0.01	0.01	3.26	5.04	0.04	0.06	9.74	0.08	0.02	11.73	0.02	7.7	15.39	1.89	1.03	0.6	0.11	14.03	6.13	0.29	5.27	17.15	2.39	0.13
CLDN34	0.04	0	0.14	0	0	0.1	0	0	0	0.1	0.18	0	0	0.01	0	0	0	0	0	0	0	0	0.08	0.05	0.23	0	0	0.06	0	0	0	0.14	0	0	0.11	0	0.09	0.79	0	0	0	0	0.03	0	0	0.16	0.38	0.04	0
WWC3	15.82	20.7	23.58	7.37	9.69	21.78	8.43	14.02	5.58	6.35	2.23	16.09	1.36	0.23	8.29	4.78	12.65	1.9	3.72	8.99	1.28	0.07	5.4	15.46	23.27	0.33	16.92	11.96	28.09	3.58	0.73	22.53	6.78	12.27	1.12	5.47	4.35	7.3	3.06	7.19	12.98	11.77	8.36	129.23	1.03	30.79	16.95	0.55	23.76
CLCN4	6.37	4.14	3.29	0.06	1.96	0.14	0.2	0.03	0	0.07	7.32	4.29	3.96	11.95	1.4	0.25	0.13	4.69	21.97	1.64	2.5	0.01	0.1	2.93	7.61	1.69	0.08	2.74	0.61	0.01	0.17	4.1	14.31	0.01	5.2	0.01	1.64	0.68	28.71	9.72	10.89	0.82	0.03	2.52	2.09	7.51	3.82	6.72	15.5
MID1	35.86	168.42	136.33	19.77	7.95	16.65	21.34	17.15	23.49	24.57	28.53	10.59	9.97	7.74	24.42	18.18	0.78	15.51	2.99	17.78	0.58	0	0.84	6.47	20.65	1.98	1.76	8.38	5.08	4.53	0.22	44.08	12.58	3.79	34.09	0.21	14.18	30	11.45	3.78	11.46	23.65	9.24	20.53	0.15	12.89	8.35	1.03	39.86
HCCS	56.13	65.48	32.65	29.73	20.39	33.91	53.42	39.07	72.53	64.43	69.9	40.12	28.46	30	51.38	73.15	34.79	49.83	35.73	61.93	29.01	34.81	41.05	33.2	46.75	66.92	32.06	44.2	66.4	25.84	22.46	60.19	71.87	28.22	64.33	54.39	40	39.64	28.15	29.9	66.92	50.8	31.83	49.22	21.07	45.45	49.63	28.54	121.01
ARHGAP6	0	0	2.37	0.01	23.66	0.56	0.3	0.51	1.36	0.89	0.29	0.03	0.02	0.05	0.05	1.24	0.01	0.47	32.16	0.11	0	0.02	21.37	0.02	0.58	23.66	8.46	1.28	0.04	0.01	0.08	0.62	0.37	0.01	11.22	10.58	6.19	16.13	0.06	1.45	0	0.01	0.01	0.02	0.01	0.28	1.55	0.56	6.54
AMELX	0	0	0	0	0	0	0	0	0	0	0	0	0	0.01	0	0	0	0	0	0	0	0	0	0	0	0.1	0	0	0	0	0	0	0	0	0	0	0	0	0	0	0	0	0	0	0	0	0.06	0	0
MSL3	17.38	19.24	27.13	22.46	21.37	11.34	21.11	18.03	24.75	30.9	10.92	17.34	20.36	23.6	14.33	31.03	17.11	21.36	13.57	16.14	4.66	18.46	24.76	18.41	38.35	25.09	12.52	22.46	15.58	15.1	16.62	22.59	32.02	12.31	27	23.99	14.05	19.54	21.17	22.96	28.64	8.61	12.8	18.24	10.13	36.3	25.29	18.89	39.21
FRMPD4	0.03	0.02	0.11	0	0.35	0	0.67	0.82	1.89	2.33	0	0.01	0.01	0	0.02	1.54	0.97	1.85	0	0.06	0.01	0	0	0.01	0.01	0	0.34	3.4	0	0	0	0.18	0	0	0	0	0	0.3	0.03	0	0.06	0	0.01	0.01	0	0	0.4	0.75	5.79
PRPS2	86.07	58.14	21.63	36.9	21.53	11.9	40.5	21.19	48.08	48.57	37.84	67.63	20.71	19.96	64.33	58.48	72.15	83.94	31.72	35.21	29.13	55.96	30.76	24.88	17.79	23.79	27.99	36.74	51.83	87.14	20.6	46.52	79.19	52.11	90.51	51.1	23.56	64.3	49.51	30.06	61.62	1.6	28.52	53.51	21.29	16.43	40.12	30.83	139.61
TLR7	0.01	0	0.05	0.01	0.01	0.07	0.02	0.02	0.02	0.02	0.11	0.03	11.73	0	0.03	0.05	0.02	0	0.06	0.01	0	0.02	0.32	0.01	0	0.05	0.03	0	0	0.03	0.01	0.07	0.01	0.05	0.01	0.44	0.02	0.77	0.03	0.04	0.04	0	0.01	0.03	0.12	0.03	0.02	0.03	0.19
TLR8	0	0	0	0.02	0.01	0.01	0	0.01	0	0	0	0.02	0	0.01	0.03	0	0	0	0.05	0.02	0	0	0.16	0	0.02	0.01	0	0	0.01	0.01	0.01	0	0.38	0	0.01	0.02	0.09	0	0	0	0	0	0	0.01	0.13	0.04	0	0.02	0.04
TMSB4X	5142.15	4379.64	9160.95	13634.2	8397.09	22.03	2574.19	6380.67	2141.38	3824.43	829.28	4229.39	1004.81	2702.09	2234.19	2966.26	7651.33	73.14	1565.86	1909.74	8.68	5474.28	12216	2050.94	11687.6	202.04	15.75	6855.65	1602.4	6645.25	9404.98	3345.56	3052.19	5719.68	3177.7	3988.8	10357.7	1354.71	1157	443.66	4686.19	154.46	441.65	5145.95	4642.71	9340.54	3301.09	1735.31	17857
FAM9C	0.42	0.37	1.04	169.73	0.49	0.42	0.56	0.62	0.33	0.67	0.44	1.5	0.62	0.58	0.64	0.6	0.15	0.21	1.89	0.19	0.8	0.21	1.15	0.22	0.66	0.55	0.91	0.85	0.25	1.32	0.07	1.75	0.07	0.73	1.62	0.06	0.35	0.8	1.04	0.54	1.63	0.17	0.52	1.32	0.42	0.8	0.79	0.76	3.05
ATXN3L	0	0	0	0	0	0	0	0	0	0	0	0	0	0	0.03	0	0	0	0	0	0	0	0	0	0	0	0	0	0	0	0	0	0	0	0	0	0	0	0	0	0	0	0	0	0	0	0	0	0
EGFL6	0	0	0.01	0	0	0	0.09	3.53	0	0	0	0	0	0.34	0.52	0	0	0	0	0	0	0	0	0.15	0	0	0	0	0	0	0	1.77	0	0	0	0	0.02	0.34	0.28	0.2	0	0	0	0.13	0	0	0	0	0.02
TCEANC	0.35	1.05	1.23	1.99	2.07	0.48	0.31	0.8	0.99	0.48	0.35	0.79	0.97	1.12	0.58	0.35	1.3	1.47	0.67	0.5	0.43	0.88	1.15	0.73	0.27	1.25	1.61	1.16	0.75	1.44	0.69	1.67	0.31	1.28	1.11	1.91	0.43	0.58	1.52	1.27	1.34	0.98	1.25	1.2	0.7	0.48	0.89	0.49	0.81
RAB9A	24.65	16.56	17.19	40.28	33.91	15.26	14.09	41.08	23.06	33.57	17.99	24.64	21.04	35.7	23.39	22.21	58.83	48.09	8.49	27.11	15.09	13.5	19.07	45.15	19	16.56	25.6	25	18.85	11.09	18.02	19.69	20.53	16.47	22.31	52.09	59.24	24.69	17.83	12.38	39.66	35.05	47.3	25.7	11.37	18.17	18.42	8.28	61.74
TRAPPC2	8.58	6.74	11.12	26.79	4.71	4.47	7.56	6.18	6.47	7.38	5.26	10.43	11.85	13.29	11.18	9.09	15.59	20.59	11.11	11.75	3.54	13.48	19.99	5.12	5.18	14.1	19.77	6.09	12.43	13.63	14.21	10.91	12.34	15.04	14.42	11.21	8.23	5.79	14.12	16.84	17.56	9.88	9	15.46	7.55	6.75	7.01	6.62	11.81
OFD1	13.96	6.48	10.15	17.08	9.04	7.4	4.23	9.11	5.33	7.08	10.61	15.59	16.69	11.91	13.59	8.9	10.79	17.39	9.78	14.23	7.39	11.45	16.8	6.61	5.31	14.71	14.69	5.36	9.63	8.07	10.96	10.82	9.56	22.72	11.55	32.22	6.76	10.85	12.41	17.7	24.69	13.91	9.04	16.51	8.73	4.72	9.96	5.52	11.31
GPM6B	0.4	0.38	147.83	138.4	51.39	0.38	0.8	5.84	0.41	0.31	0.35	0.5	0.52	0.32	1.13	0.38	0.52	22.78	0.4	6.89	0.3	0.43	0.83	0.93	0.21	0.37	4.91	1.26	0.5	2.72	0.46	47.17	2.37	1.82	13.18	16.5	0.34	0.46	8.93	4.67	0.81	3.34	118	0.68	2.42	0.25	1	1.39	0.36
GEMIN8	10	10.2	12.87	2.96	21.77	6.15	8.91	9.45	8.47	6.11	4.87	16.93	19.01	22.91	13.22	8.35	13.22	15.29	6.21	5.56	9.08	12.99	12.07	21.25	16.32	10.8	16.36	11.59	11.71	13.37	16.19	14.03	6.08	22.78	8.7	32.83	11.41	8.89	14.95	37.34	11.93	15.53	9.72	26.6	10.87	12.21	6.51	4.06	17.9
GLRA2	0.03	0.03	0.12	16.12	0	0.18	0	0.04	0	0.05	0.04	0.01	0.1	0.02	0	0.11	0.08	0.21	0.02	0.06	0.02	0.15	0.01	0.01	0	0.06	0.08	0.03	0	0.04	0.07	0.05	0.36	0.05	0.04	0	0.39	0	0.09	0	0.02	0	0.01	0.02	0.02	0.12	0.05	0.04	0.01
FANCB	6.94	5.53	5.81	4.3	0.86	2.07	10.79	2.68	9.09	10.33	3.18	5	9.03	2.12	7.26	16.87	5.56	6.85	4.2	6.22	1.74	4.98	3.2	0.34	4.13	7.5	5.85	4.87	3.26	5.66	2.93	7.27	7.33	5.58	12.29	4.08	0.91	2.39	4.23	4.18	6.38	2.01	3.29	3.66	1.68	1.92	7.78	4.25	14.95
MOSPD2	8.92	12.2	10.7	6.18	16.14	10.32	20.65	18.05	15.21	21.24	6.02	11.6	10.89	6.25	14.44	21.9	9.98	11.09	5.92	9.3	4.67	8.3	11.55	10.69	12.94	6.01	12.17	14	3.81	7.64	4.95	8.08	12.65	8.36	13.19	8.33	10.23	5.33	4.42	8.35	20.01	6.66	30.89	7.22	8.62	14.09	16.79	7.58	46.96
ASB9	1.35	23.19	0.25	2.27	0.85	0.69	0.53	2.21	2.67	1.12	5.39	0.17	0.27	18.65	6.63	1.85	4.92	0.61	5.59	8.86	8.21	0.05	0	0.19	7.88	0.09	4.22	1.41	1.66	4.29	0.15	11.89	48.97	0.13	10.88	3.93	5.97	3.54	3.74	2.71	0.99	1.13	6.89	0.12	0.71	6.7	0.15	2.01	1.22
ASB11	0.01	0	0	0.01	0	0.04	0.04	0.06	0	0	0	0.01	0	0.06	0.01	0	0.02	0.02	0	0.05	0.02	0.02	0	0	0.14	0	0.01	0	0	0	0.02	0	0.05	0.01	0.01	0	0.02	0.02	0.01	0	0	0	0.12	0	0.01	0	0.02	0	0
PIGA	12.46	8.44	8.7	4.71	1.94	7.17	3.36	4.64	7.31	7.36	7.82	5.79	4.93	2.7	5.08	11.87	6.16	9.29	5.15	7.79	4.07	7.16	3.24	5.8	4.21	5.75	5.36	3.92	7.13	7.05	2.41	5.29	8.7	3.08	12.68	7.25	4.48	8.12	7.79	10.3	8.59	5	11	6.64	4.65	3.44	6.18	2.5	12.52
FIGF	0.02	0.64	0.57	0.86	2.02	0.03	0	0.08	0	0.04	0	0.12	0.12	1.25	0.23	0	0	0.07	0	0.53	0.23	0	0.35	0.25	0.28	0.01	0.17	0	0.03	0.02	0.02	0.1	0.08	0	0	0.1	0.02	0.21	0.35	0.23	0.18	0.04	0.27	0	0.26	0.13	0	0.1	0.15
PIR	12.38	68.43	44.21	61.03	20.08	13.9	3.55	21.27	10.14	23.64	17.75	103.71	0	137.77	85.25	3.9	0	10.58	7.46	57.07	42.73	3.47	26.06	51.53	562.98	5.72	13.72	7.77	22.37	2.69	2.61	48.07	44.06	0	8.63	26.53	16.39	107.29	20.22	50.21	38.75	15.31	201.97	39.6	17.85	34.94	5.83	11.63	26.36
BMX	0	0	0	0	0.02	0.1	0	0	0	0	0	0.06	1.04	0.14	0.05	0	0	0	0.02	0	0	0	0.01	0.12	294.47	0.23	0	0	0	0	0.39	0.01	0.03	0	0.03	0.07	0.02	2.37	0.32	0.08	0	0	0.16	0	0.01	2.27	0	0.02	0
ACE2	0.08	0	0.13	0	0	0.74	0	0	0	0	0.02	0.38	0.01	0.2	1.16	0.03	0.03	0.04	0	0	0.55	0	0	0.09	0.06	0.02	0.01	0.01	0	0	0.46	0.04	0.06	0.03	0	0.47	0.1	0.63	0.25	0.94	0.06	0.08	0.05	0.06	0.02	0	0	0.01	0.23
TMEM27	1.98	1.46	1.08	0.46	0.61	0.72	0.1	0	0.11	0.11	0.17	0.37	0.19	1.45	6.88	0.03	0.33	0.94	0.22	0.04	0.52	0	0	1.25	0.03	0.48	0.32	0.21	2.01	0.13	0.2	2.59	2.09	0.26	0.36	0.72	5.28	0.16	1.24	1.05	0.64	0.14	1.18	0.68	0.16	0.09	0.17	0.42	0.33
CA5B	3.77	2.37	2.93	4.49	15.63	1.69	3.76	4.56	3.05	4.53	1.12	2.53	0.97	4.29	4.09	5.48	1.12	4.58	2.12	2.21	0.77	2.41	4.46	3.84	4.01	1.12	2.23	12.75	1.83	2.04	1.51	1.21	17.33	1.32	2.08	1.57	3.73	2.49	3.11	5.81	6.61	1.71	3.17	2.97	2.05	5.35	3.77	2.71	19.12
ZRSR2	12.3	8.41	15.4	13.65	12.84	6.01	9.67	8.59	10.03	10.62	9.14	9.95	11.62	17.93	12.15	10.77	11.1	18.7	9.66	14.67	7.06	19.39	21.04	12.73	15.81	15.01	11.14	11.07	13.22	10.66	16.21	20.06	11.74	13.61	20.98	11.34	9.81	9.02	12.9	12.66	28.15	17.54	13.12	17.48	9.37	11.04	10.81	8.1	26.51
AP1S2	16.57	14.25	168.85	78.76	15.04	5.77	45.97	20.66	38.74	51	9.51	16.99	22.05	209.98	19.04	66.46	40.85	61.27	13.76	18.41	11.96	56.75	17.37	11.05	70.23	15.89	254.16	63.09	7.84	14.16	23.88	223.38	45.54	35.89	120.81	44.82	35.14	3.73	23.1	79.39	26	5.2	374.02	75.85	48.59	36.93	69.6	26.15	92.38
GRPR	0.56	0.05	0.3	0.1	0	0.02	0.33	0.04	0.85	0.41	0	0.84	0.08	3.93	0.11	1.4	0.04	0.04	0.04	0.05	0.03	0.08	0.05	0.02	0.15	0.13	0.86	0.48	0	0	0.06	0.54	30.06	0.08	0.15	0.08	0.09	0.02	1.09	0.15	0.08	0.1	0.08	37.93	0.08	0.21	53.44	0.6	0.06
MAGEB17	0.18	0	0	0	0	0	0.04	0.03	0	0.03	0	0.14	0	0.3	0	0.04	0	0	0	0.09	0	0	0	0	0	0.32	0.36	0	0	0.03	0.01	0.12	1.06	0	0	0	0	0	0.02	0.14	0	0	0.08	1.44	0	0	2.72	6.28	0.03
CTPS2	12.49	11.52	20.13	15.82	5.47	0.42	6.59	5.18	11.41	10.87	10.75	12.82	0.37	22.52	10.07	14.04	0.16	17.68	7.38	12.05	13.05	4.74	0.28	3.63	13.89	10.43	0.49	9.48	14.48	0.23	2.96	35.08	13.7	0.4	11.45	3.1	9.86	12.56	15.02	24.71	25.75	1.45	10.94	31.3	11.12	8.75	6.4	3.72	15.7
S100G	0	0	0	0	0	0.29	0	0	0	0	0	0	0	0.34	0	0	0	0	0	0.14	0.21	0	0	0	0	0	0	0	0	0	0.16	0	0.7	0	0	1.66	0	0	0.21	0.45	0	0	0	0	0	0	0	0	0
SYAP1	25.59	21.92	16.95	29.9	18.07	7.69	19.32	13.26	17.49	18.13	18.92	20.89	16.36	30.79	15.14	24.09	13.9	38.68	8.21	17.49	15.04	12.43	12.04	10.15	21.77	17.84	8.99	21.29	26.2	6.85	10.64	20.11	24.54	8.45	21.02	15.94	20.99	15.28	20.66	22.81	45.1	22.51	17.81	37.39	9.45	16.93	23.65	13.27	45.68
TXLNG	23.81	15.1	15.67	25.92	10.76	8.04	9.06	8.36	11.11	11.44	19.35	14	40.91	24.98	15.38	20.63	16.27	60.74	18.4	15.34	10.37	24.34	12.41	12.33	12.76	35.62	11.84	7.84	12.47	22.81	10.77	47.16	17.99	17.7	20.88	32.88	7.36	10.82	30.11	19.75	26.33	17.55	15.47	26.67	8.38	6.19	7.45	10.39	24.76
RBBP7	261.86	197.52	160.68	200.05	81.56	99.71	123.18	117.62	194.56	228.95	106.49	169.58	236.12	205.47	137	265.85	174.29	368.92	124.88	177.43	105.45	169.28	142.61	56.28	177.1	126.94	122.57	139.2	153.78	192.83	123.85	183.37	186.48	189.09	289.65	271.29	114.99	158.64	177.81	118.83	291.79	97.83	101.55	407.43	85.55	81.08	99.14	108.1	249.58
REPS2	1.23	0.56	0.06	0.13	0.41	0.17	0.05	0.01	0.15	0.25	0.17	4.65	0.03	0.65	0.26	0.55	27.98	0.62	0.07	0.53	0.02	0.05	0.12	0.69	1.39	0.04	8.47	0.27	1.12	0.03	0.28	0.24	0.84	0.05	8.21	6.45	0.29	2.31	5.01	0.36	2.38	1.6	1.36	3.73	0.19	0.24	0.06	0.31	0.13
NHS	6.97	2.93	5.45	0.01	0.17	8.57	3	1.96	1.48	0.79	0.26	1.38	0.4	12.04	6.1	2.14	0.16	1.08	0.02	3.53	0.01	0	0.03	2.25	0.08	0	0.04	0.69	2.91	0	0.01	6.77	1.91	0	0.01	0.25	14.45	9.68	1.53	3.08	10.37	0.06	0.02	0	0.04	0.05	0.04	1.66	0.09
SCML1	20.74	5.81	19.49	6.4	16.69	2.34	19.13	17.76	22.77	30.18	11.01	9.44	0.01	9.17	11.86	34.82	0.08	46.76	1.68	12.13	17.78	0.02	10.83	10.54	0.34	3.52	0.01	18.92	5.81	0.07	0.04	3.22	23.11	0.01	9.88	7.48	7.45	4.58	4.82	5.4	11.11	0.1	6.89	3.36	0.35	9.72	23.22	10.22	82.39
RAI2	0.01	0	0.23	0	6.95	0.2	0.07	0	0.05	0	0.25	0.02	0.02	8.16	0.01	0	0.02	3.58	0	0.04	0.02	0	0.05	0.06	0.02	0.01	0.01	0.33	0.97	0.01	0.08	1.89	0.59	0	0.03	0	4.33	0	1.4	1.5	0.11	0.02	0.03	0.05	0.01	0	0	2.78	0.03
BEND2	0.04	0.02	0.04	0.08	0.02	0.05	0.05	0	0.01	0.02	0.05	0.03	0.02	0.03	0.03	0	0	0.02	0.06	0.11	0.06	0.04	0.05	0	0	0.05	0.05	0.06	0.05	0.01	0.04	0.05	0.04	0.04	0.07	0.05	0	0.05	0.06	0.02	0.03	0.03	0.03	0.03	0.01	0.07	0.05	0.03	0.04
SCML2	1.55	5.53	20.76	5.01	1.81	6.16	3.22	2.11	6.71	7.8	7.28	1.11	0.02	0.8	0.11	8.45	0	22.34	0.03	3.67	2.76	15.41	4.28	0.87	0.34	13.07	0.02	4.29	2.18	25.16	6.51	35.78	7.13	30.24	10.26	3.12	0.15	0.32	15.15	15.89	6.82	4.5	0.04	7.09	5.75	0.52	6.34	4.81	13.41
CDKL5	1.93	9.89	3.51	3.26	3.3	2.68	1.8	3.08	2.64	3.82	3.62	2.04	2.31	0.4	1.2	5.7	0.62	2.89	0.38	4.69	2.48	0.34	0.89	2.46	1.54	0.6	1.99	4.33	1.47	0.92	1.35	7.15	2.75	1.27	3.37	0.38	1.95	7.28	1.44	5.02	4.53	1.01	1.58	1.86	0.68	5.13	4.17	1.97	7.65
RS1	0.01	0	0.01	0	0.02	0	0	0.01	0	0	0	0.01	0.01	0	0	0	0	0.03	0	0.06	0.04	0	0.01	0	0	0	0.01	0	0.03	0	0.01	0.07	0	0	0.02	0	0	0	0	0.02	0	0	0	0	0	0	0.01	0	0
PPEF1	0	1.07	0.04	0.24	0	0.02	0	0	0	0	0	0	0	0	0	0	0.12	0.38	0	1.15	0	0	0	0	0	0	0.15	0	0	0	0	0.03	0.22	0	0	0	0	0.07	0.24	1	0	0	0.49	0	0	0	0	0	0.01
PHKA2	9.19	8.74	5.49	8.54	4.8	14.87	3.84	3.09	6.01	6.82	8.4	5.84	8.71	3.17	8.41	6.65	5.72	9.6	13.04	9.98	8.48	10.96	15.88	5.45	5.62	4.42	5.28	3.77	8.15	11.71	14.45	6.81	9.68	10.41	11.06	9.41	3.18	3.67	5.68	7.87	14.52	10.36	4.83	16.17	5.3	9.85	8.66	5.35	8.8
ADGRG2	0.22	5.41	0.06	0.05	0.68	7.08	0.09	0.06	0.08	0.09	0.07	0.06	0.04	0.15	0.11	0.12	0.02	2.22	0.05	4.13	0.2	0.03	0.03	0.25	0.05	0.08	0.19	0.2	0.79	0.02	1.44	6.38	1.84	0.03	0.09	3.07	0.04	1	2.63	7	1.62	0.1	0.04	0.16	0.1	0.14	0.24	0.43	13.54
PDHA1	108.51	137.53	106.34	105.58	53.99	126.95	71	60.22	157.1	126.24	179.65	68.6	150.05	57.27	139.88	171.16	65.68	170.24	94.08	173.11	131.12	134.32	72.5	95.13	86.83	83.81	62.45	99.52	125.66	114.3	109.31	109.65	242.9	132.01	174.15	180.26	219.83	100.03	70.1	67.01	142.12	125.23	119.06	165.82	78.94	53.47	85.83	82.01	222.98
MAP3K15	0	1.84	0.11	0.21	0	0.17	0	0.01	0.09	0.12	0.2	0	0	0.22	0	0	0.79	3.83	1.56	0	0.33	0	0.17	0	0	0.32	0	0	0.1	0	0.87	1.26	0.49	2.42	0.05	0.02	0.35	0	0.09	0.1	0	0	0.01	0	0	0	0	0.01	0
SH3KBP1	45.71	49.07	8.35	18	55.65	42.74	39.28	54.41	21.65	36.11	30.77	92.86	69.85	44.86	5.24	36.02	29.98	12.38	19.03	9.45	20.43	106.31	141.06	12.97	29.41	7.2	82.17	49.51	18.02	64.65	85.51	14.83	66.09	44.84	79.51	6.31	20.45	8.52	7.18	6.6	45.81	4.27	51.57	5.13	104.25	92.42	40.12	36.62	48.56
CXorf23	4.25	3.44	5.15	8.1	4.51	2.79	3.76	3.03	2.63	3.92	2.88	4.54	3.55	2.49	3.12	5.28	3.04	3.49	2.92	2.71	2.35	3.53	4.74	3.74	2.75	2.12	8.3	2.84	2.85	2.54	1.87	4.59	4.54	1.24	5.05	4.63	5.7	3.86	3.77	5.14	5.91	3.48	3.49	5.25	2.68	4.97	4.7	2.49	10.65
MAP7D2	0.07	12.08	1.2	0.13	0.27	0.07	1.22	0.07	0.25	0.15	16.02	0.46	1.72	1.95	0.07	0.11	0.96	23.84	0	15.2	7.9	0.04	0.06	0.2	0.07	0.11	0.09	0.02	0.11	0.02	0.15	5.22	0.07	0.34	0.07	0.03	1.18	0.06	34.61	5.33	13.56	3.44	0.08	0.09	0.01	0.06	0.03	0.06	1.29
EIF1AX	202.68	116.49	95.78	120.38	86.98	76.07	171.17	59.78	100.54	82.36	153.97	95.17	154.79	124.84	86.18	161.82	82.5	261.15	85.86	107.97	108.89	204.04	113.93	76.2	127.33	224.94	84.57	89.61	86.71	128.68	101.43	252.3	195.95	118.34	215.36	160.94	64.31	102.06	132.1	132.87	228.35	124.21	104.6	126.56	72.69	72.07	129.04	84.99	400.88
RPS6KA3	39.95	60.37	25.18	11.85	30.66	6.16	28.32	39.46	18.2	32.72	57.29	41.76	20.47	10.32	23.63	33.53	22.49	19.76	30.97	28.22	130.53	44.76	24.33	17.23	92.32	19.38	50.46	21.51	11.34	30.36	14.36	18.68	42.68	19.7	58.86	18.7	16.69	30.1	12.64	12.63	47.92	11.53	37.99	0.13	9.62	54.12	24.84	17.9	92.12
CNKSR2	0.04	6.44	5.4	0.04	0.05	0.04	0.12	0.05	0.45	0.41	0.02	0.08	0.01	0.04	0.05	0.98	0.04	0.23	2.04	0.01	0.02	4	0.11	0.01	0.02	0.02	0.09	0.2	0.02	1.78	0.06	10.95	4.39	0.02	9.65	0.08	0.01	0.01	5.46	2.02	0.27	0.13	0.47	0.03	0.71	0.07	0.17	2.83	0.14
KLHL34	0.01	0.05	0.06	0	0	0.03	0	0	0	0.02	0	0.01	0.01	0	0.02	0.01	0	0.04	0.02	0.03	0.01	0.05	0.01	0.01	0.01	0.04	0.01	0	0	0.02	0	0.12	0.11	0.01	0.08	0.02	0	0.02	0.13	0.06	0	0.01	0.01	0.02	0.01	0.07	0.03	0.02	0.01
SMPX	0	0	0.19	0	0	0	0	0	0	0	1.3	0	0	0	0	0	0	0	0	0.07	2.8	0	0	0	0	0	2.22	0.2	0	0	0	0.39	0	0	0.74	0	0	0.05	0	0	0	0	0	0	0	0	0	0.27	0
MBTPS2	14.78	31.12	16.02	15.35	17.12	7.52	20.69	20.07	21.2	19.25	11.4	19.91	10.52	11.74	13.71	27.03	10.17	16.45	6.48	14.63	7.83	12.48	6.08	10.71	14.83	18.25	11.42	21.75	8.11	5.2	5.14	15.11	23.42	7.27	28.99	11.39	12.03	6.81	4.69	35.04	36.58	16.2	23.73	27.29	8.97	17.35	28.18	6.99	39.1
YY2	2.81	2.63	1.97	5.79	0.72	0.29	2.95	1.61	3.66	4.32	1.94	4.56	2.64	1.88	1.58	6.54	2.44	3.77	0.91	5.13	1.31	3.15	1.66	2.49	2.1	3.4	3.05	5.81	1.72	1.75	2.59	3.68	3.48	1.87	3.19	3.9	1.59	1.11	1.31	2.95	2.16	1.32	4.46	2.84	0.88	2.23	7.04	1.52	11.67
SMS	538.59	139.94	254.61	91.57	78.43	77.2	139.68	79.47	230.08	228.57	159.67	172.61	159.54	52.61	116.9	468.91	96.1	109.77	103.37	124.35	94.35	179.01	85.48	64.76	200.05	223.03	21.63	283.98	100.26	134.94	142.05	438.62	210.38	150.39	171.57	118.12	249.23	68.81	144.19	105.6	140.59	125.57	341.48	142.26	62.44	175.19	176.26	187.96	348.9
PHEX	0.19	0.5	0.17	0.07	0.19	0.03	0.05	0.09	0.11	0.19	0.72	0.09	0.07	0.82	0.09	0.23	0.02	0.1	0.11	0.22	0.01	0.08	0.15	0.54	2.38	0	0.23	0.3	0.04	0.03	0.1	0.06	2.88	0.06	0.65	0.04	0.31	0.13	0.15	0.18	0.28	1.22	0.43	1.78	0.01	2.64	0.66	0.13	0.4
ZNF645	0	0	0.02	0	0	0	0	0	0	0	0	0	0	0	0	0	0	0	0	0	0	0	0	0	0	0	0	0	0	0	0	0	0	0	0	0	0	0	0	0	0	0	0	0	0	0	0	0	0
DDX53	0.04	0	0.01	0	0.03	0.01	0.02	0	0	0.01	0	0	0	0.11	0	0	0.01	0	0	0	0.03	0	0.04	0	0	4.18	0.07	0.01	0.01	0	0	0	0	0	0.02	1.68	0	0.01	0	0.01	0	0	0	0	0.14	0	0	0	1.39
PTCHD1	0.04	0.01	0.02	0.04	0.03	0.03	0	0	0	0	0.01	0.03	0.02	0.02	0.04	0.03	0.02	2.04	0.13	0.08	0.01	0.02	0.02	0.02	0.01	0.03	0.05	0.03	0.05	0.05	0.03	1.1	0.26	0.02	0.98	0.01	0.02	2.65	0.56	0.02	0.02	0.02	0	0.51	0.01	0.02	0.03	0.02	0.03
PRDX4	144.11	202	91.63	166.59	173.77	125.25	183.37	189.53	178.6	269.81	194.42	177.39	101.09	94.05	172.25	176.11	80.65	473.32	89.63	131.65	204.37	103.49	80.43	122.48	203.01	175.59	362.3	149.09	187.51	54.13	128.33	319.71	299.89	83.72	223.58	554.49	129.53	45.69	159.08	121.57	212.4	175.36	125.87	232.72	110.18	132.7	134.63	94.21	331.29
ACOT9	70.96	49.4	22.95	47.66	29.44	11.35	53.32	43.91	56.72	57.03	40.15	62.89	3.02	37.07	42.97	81.16	17.76	41.18	24.71	38.13	24.16	8.6	29.48	38.56	75.05	15.84	19.29	55.35	21.73	12.24	16.54	33.87	60.86	14.48	85.63	24	54.52	23.85	5.34	23.55	72.76	21.32	31.85	30.04	9.55	69.13	50.03	35.26	69.03
SAT1	54.13	111.69	30.48	44.86	72.29	80.77	75.45	120.63	20.19	48.87	48.78	157.34	73.83	150.73	81.57	75.8	31.65	68.32	44.79	35.67	341.29	38.64	40.56	295.88	150.51	19.09	63.47	52.81	45.25	28.91	138.51	20.67	52.39	27.4	19.16	85.71	519.71	100.72	10.32	9.56	96.87	153.77	138.3	29.58	7.24	56.12	173.42	9.26	99.16
APOO	31.99	29.76	53.45	35.18	14.01	8.35	15.3	17.79	34.81	37.93	16.3	15.12	22.76	20.87	26.17	39.97	31.19	44.91	14.4	21.87	21.3	32.4	15.28	15.1	22.22	20.62	24.97	29.12	26.48	33.22	27.62	49.46	48.88	28.89	26.09	52.87	55.68	14.93	42.99	28.25	41.6	27.62	30.22	60.16	12.13	5.39	23.79	15.24	80.75
CXorf58	0.16	0.06	0	0	0	0.08	0.03	0.07	0.05	0.03	0	0.18	0.19	0.06	0.13	0	0.1	0.13	0	0.07	0	0	0	0.12	0	0.08	0.04	0.06	0.03	0.02	0.13	0	0.45	0.11	0	0.02	0.19	0	0.28	0.05	0.13	0.02	0.08	0.27	0.02	0.08	0.02	0.01	0.05
KLHL15	4.43	4.35	5.25	7.19	3.83	5.26	6.77	5.63	3.37	4.24	3.65	3.91	9.46	2.64	3.32	8.45	4.82	15.85	7.55	8.61	1.61	8.76	5	1.62	2.22	4.89	12.96	5.63	1.37	8.01	6.79	9.93	5.44	7.2	9.26	5.68	2.56	3.56	16.26	6.93	11.76	2.03	7.17	3.48	6.55	2.76	5.47	3.55	10.23
EIF2S3	233.22	232.07	121.75	182.85	181.6	81.42	122.63	114.04	117.64	140.13	239.73	171.95	328.98	141.18	159.42	149.63	139.87	210.88	164.56	327.51	120.15	243.63	205.96	136.31	153.23	257.49	138.9	114	99.23	150.6	173.12	289.94	153.65	164.68	221.29	204.25	120.1	193.34	78.5	149.93	256.77	177.65	191.72	297.63	146.56	114.35	103.11	75.11	174.42
ZFX	12.92	17.82	19.77	21.58	12.75	10.1	11.6	10.5	14.35	15.58	10.11	9.5	12.27	17.06	16.43	19.86	15.51	26.2	13.5	40.81	4.95	15.85	22.51	5.8	16.32	16.18	12.89	9.45	6.27	11.71	9.38	11.64	13.98	17.91	15.47	10.34	6.94	18.8	12.44	16.82	44.01	12.28	10.48	9.7	7.03	15.88	13.49	8.51	17.81
PDK3	12.22	6.38	5.76	9.11	0	5.85	3.49	2.98	5.14	9.29	0.56	14.67	10.11	2.63	2.8	14.04	11.23	7.45	6.87	5.38	2.8	5.18	6.26	3.27	6.9	1.34	14.99	0.62	20.08	9.92	5.3	10.42	7.58	5.71	10.07	14.43	3.6	21.44	4.35	5.08	23.6	6.74	5.44	11.62	1.7	0.25	3.76	5.86	6.64
PCYT1B	0.03	0.04	11.62	0.11	0.02	0.1	0.07	0.94	0.33	0.15	21.43	0.04	0.04	6.26	1.17	0	0.06	0.15	28.77	0.04	9.13	0.09	0.51	0.1	0.06	0.18	0.04	0.04	0.08	3.95	0.5	13.34	0	0.02	1.58	0.01	0.02	0.03	10.79	7.78	0.04	0.06	0.51	0.19	0.01	0.02	0.07	0.53	0.05
POLA1	28.18	21.4	30.14	22.99	4.71	6.62	19.89	10.39	22.89	27.23	16.28	14.59	29.32	7.43	22.9	31.98	19.87	22.9	27.48	30.75	10.1	32.09	13.89	2.87	10.77	25.57	14.57	14.44	17.08	35.5	8.54	29.66	18.19	35.6	77.3	21.58	6.83	16.68	32.54	18.02	29.44	9.81	9.83	24.17	8.95	8.37	21.48	15.7	39.03
ARX	0.01	0.77	0.06	0	0.02	0.16	0	0	0	0	0.05	0.2	0.01	0.13	0	0	0.52	0.49	0.02	0.03	0.02	0.02	0.25	0	0	0.02	0.01	0	0.3	0	0.08	0.02	0.84	0.43	0.02	0.06	0.05	0.05	0.04	0.06	0	0	0.05	0.36	0.59	0	0.04	0.14	0.05
MAGEB18	0	0	0	0	0	0	0	0	0	0	0	0	0	0	0	0	0	0.04	0	0.05	0	0	0	0	0	0.06	3.15	0	0	0	0	0	0	0	0	0.11	0	0	0	0	0	0	0.03	0	0	0	0	0	0
MAGEB6P1	0	0	0	0.03	0	0	0	0	0	0	0	0	0	0	0	0	0	0	0	0	0	0	0.09	0	0	0.29	0	0	0	0	0	0	0	0	0	0	0.03	0	0	0	0	0.06	0.08	0	0	0	0	0	0.12
MAGEB6	0	0.11	0	0	0	0	0	0	0	0	0	0	0	0.03	0	0.05	0	0.03	0	0.02	0.08	0	0.02	0.02	0	4.11	0.22	0	0	0.03	0	0.04	0.04	0	0.03	0.31	0	0	0.01	0.07	0.04	0.04	0.24	0.06	0	0	0.04	0.12	0.15
MAGEB5	0	0	0	0	0	0	0	0	0	0	0	0	0	0	0	0	0	0	0	0	0	0	0	0	0	0	0	0	0	0.03	0	0	0	0	0	0	0	0	0	0	0	0	0	0	0	0	0	0	0
DCAF8L2	0.01	0.05	0	0	0	0	0.03	0.02	0	0	0.04	0	0	0	0	0	0	0	0.04	0	0	0	0	0	0.09	0.07	0.02	0	0	0	0.03	0	0.59	0	0	0.12	0	0	0.01	0.01	0	0.02	0.05	0.05	0	0	0	9.99	1.45
MAGEB10	0.02	0.15	0.05	0.1	0	0.16	0.02	0	0	0.02	0.05	0.13	0.12	0.02	0.1	0	0	0.07	0.18	0.19	0	0.08	0.2	0.02	0.05	0.23	0.18	0	0.07	0.07	0.08	0.13	0.04	0.14	0.13	0.14	0.02	0.08	0.08	0.33	0	0.2	0.01	0.11	0.05	0	0.12	0.9	0.13
DCAF8L1	0	0	0	0	0	0	0	0	0	0	0	0	0	0	0	0	0	0.02	0	0	0.1	0	0.01	0	0	0.13	13.83	0	0	0	0	0.01	0	0.01	0	0.04	0	0	0.02	0	0	0.07	0	0.05	0	0	0.01	0.85	0.39
IL1RAPL1	0.04	0.09	0.19	0.01	0.1	0.01	0.17	0.13	0.01	0.03	0	0.03	0.01	0.01	0.02	0	0	0.07	0.09	0.01	0.01	0	0.31	0	0.35	0.03	0.02	0.46	0	0.01	0.04	0.1	0.3	0.01	0	0	0.01	0.01	0	0.01	0.02	0.01	0.6	0	0.02	0	0.01	0.72	0.06
MAGEB2	0.41	0	0	0	0	0.03	0	0	0	0	0	0	0.04	0.61	0.17	0	0.19	0.05	0	0	0	73	0.18	0	0	59.43	55.24	0	0.05	0.11	0.02	0.06	0	0.12	0.02	0.02	0	0.66	0	0.12	0.05	0.16	0.04	0.05	9.97	0.17	0	93.8	0.3
MAGEB3	0.01	0	0.03	0	0	0.02	0	0	0	0	0	0.02	0	0	0	0	0	0	0	0	0	0	0	0	0	0	0.08	0	0	0	0.05	0.04	0	0	0	0	0	0	0	0.01	0	0	0	0	0	0	0	0.17	0.03
MAGEB4	0	0	0	0	0	0.02	0	0	0.02	0	0	0	0	0	0	0	0	0	0	0	0	0	0	0	0	0	0.01	0	0	0	0.02	0	0	0	0	0	0	0	0	0.03	0	0	0	0	0	0	0	0	0
MAGEB1	0.05	0	0	0	0	0	0	0	0	0	0	0	0	0.02	0	0	0	0	0	0	0	0.05	0	0	0	22.42	0	0	0	0.06	0	0.06	0	0	0	0	0	0	0.02	0.03	0	0	0	0.02	0.04	0	0	0.08	0.53
NR0B1	0	51.93	0.03	0	0.74	0.02	0.08	0.02	0	0	0.04	0.11	0	0.02	0	0	0	5.98	0	1.47	0	0	0	0	0	0	0.02	0	0.11	0	0	0.5	0	0	0	0.02	0	14.56	0.01	0	0	0	0	0	0	0	0.02	1.35	0
CXorf21	0.09	0.05	0.05	0.05	0.03	0.03	0	0	0.02	0	0	0.06	4.18	0.03	0.04	0	0.93	0.08	0.34	0.13	0.03	10.55	6.27	0.02	0	0.03	13.53	0	0.03	0.06	13.16	0.03	0.05	18.09	0.08	14.21	0	0.11	0.04	0.09	0	0.02	0.04	0.06	107.85	0.07	0.02	0.05	0.02
GK	3.93	3.2	4.5	7.33	7.28	1.82	9.02	30.17	7.16	8.35	4.82	3.64	9.17	1.62	0.26	9.76	7.63	8.74	6.79	4.78	31.7	11.23	13.8	3.83	5.06	3.65	12.74	1.75	4.97	8.84	9.56	7.59	3.77	13.73	6.9	9.18	4.34	11.9	5.7	6.49	10.02	7.04	16.47	10.15	6.79	2	5.47	2.49	0.28
TAB3	35.08	8.67	9.48	9.11	7.7	9.79	10.27	12.32	7.46	8.81	8.94	29.45	12.99	6.9	18.07	11.23	28.97	13.1	15.19	7.43	18.07	14.29	11.11	13.12	11.18	17.6	10.34	8.8	14.83	11.57	5.75	11.52	14.78	8.37	16.29	9.41	10.15	9.27	9.44	12.05	14.52	15.3	20.6	16.48	4.8	10.65	8.8	13.65	41.64
FTHL17	0	0	0	0	0	0	0	0	0	0	0	0	0	0	0	0	0	0	0	0	0	0	0	0	0	0	0	0	0	0	0	0	0	0	0	0	0	0	0	0	0	0	0	0.1	0	0	0	0	0
DMD	0.05	0	25.16	0.14	0.16	7.39	4.35	0.42	2.54	2.95	10.81	0.12	0.28	0.03	7.68	4.04	7.3	7.59	0.39	7.87	16.47	0.06	2.21	6.8	5.69	1.03	0.15	6.13	0.44	3.42	0.05	12.86	11	0.23	31.06	0.09	0.2	1.75	0.58	7.53	0.06	1.44	2.98	1.64	0.03	0.73	0.19	0.05	0.42
FAM47A	0	0	0	0	0	0	0	0	0	0	0	0	0	0	0	0	0	0	0	0	0	0	0	0	0	0.01	0	0	0	0	0	0	0	0.12	0	0	0	0	0	0	0	0	0	0	0	0	0	0	0
TMEM47	0	1.59	49.9	19.76	22.94	0.09	94.79	0.26	20.19	18.12	0.1	0.05	0.01	8.63	0.11	30.72	0	9.07	0.02	9.61	0.04	0.04	0.02	0.1	20.5	0.01	0.04	34.29	0.71	0.02	0.05	6.03	0.34	0.02	24.45	0.04	62.42	26.28	0.65	0.02	0.21	1.02	0.01	0.27	0.01	0.77	43.29	4.67	68.91
FAM47B	0	0	0	0	0	0	0	0	0	0	0	0	0	0	0	0	0	0	0	0	0	0	0	0	0	0	0	0	0	0	0.01	0	0	0	0	0	0	0	0	0	0	0	0	0	0	0	0.12	0.01	0.04
MAGEB16	0	0	0	0	0	0	0	0	0	0	0	0	0.01	0	0.03	0	0	0	0	0	0	0	0.02	0	0	12.2	0.05	0	0	0.02	0	0.03	0.05	0.03	0	0.14	0	0	0	0	0	0.02	0	0.02	0	0.08	0	0.01	0.05
CFAP47	0	0.05	0.02	0.41	0	0	0	0	0	0.01	0	0	0.13	0.01	0	0.01	0	0	0.04	0.12	0	0	0.02	0.01	0	0.27	1.18	0	0.16	0.02	0	0.01	0.22	0.02	0	0	0.04	0.03	0.04	0	0	0.02	0	0.06	0	0	0.03	0.17	0
FAM47C	0	0	0	0	0	0.01	0	0.01	0	0	0	0	0	0	0	0	0	0.02	0	0	0	0	0.03	0	0	0	0	0	0	0	0	0.05	0	0	0	0	0	0	0.02	0	0	0	0	0	0	0	0.02	0.01	0
PRRG1	27.41	6.42	5.59	5.32	10.25	2.45	11.01	14.2	4.35	7.81	14.02	17.25	0.02	20.81	8.93	7.64	0.17	4.64	5.18	5.1	4.05	0.02	6.17	5.87	20.06	2.4	0.16	13.41	1.83	0.13	0.1	6.76	13.67	0.14	12.15	0.08	59	1.27	0.03	0.19	10.18	11.3	4.59	0.16	2.4	14.3	7.18	4.6	13.12
RP5-972B16.2	0.23	0.13	0	0	0	0	0.14	0	0	0	0.33	0.05	0	0	0	0.13	0.33	0.36	0	0	0	0	0.09	0.06	0.06	0.06	0	0.07	0	0.2	0.02	0	0	0.04	0.09	0	0.08	0	0.34	0	0.11	0	0.01	0	0	0	0	0	0
LANCL3	1.43	0	0.01	0.03	0	0.01	0	0.01	0	0.03	0.03	0.33	0.04	0.17	0.83	0	0.02	0.26	12.82	1	0.03	0.02	3.98	0.29	0.22	3	0.04	0.84	0.02	0.15	0.2	0.35	1.31	0.01	0.01	0.05	0.02	0.24	0.68	0.03	0	0.04	0	0.02	0.78	0.04	1	0.02	0.02
XK	15.11	1.59	0.04	0.08	0	0.05	0.01	0.02	0	0.01	0.04	13.9	10.52	0.28	2.46	0	0.01	3.89	39.55	1.67	0	18.27	3.1	0.58	0	25.79	7.81	0.14	1.31	0.21	13.26	5.46	5.17	0.01	0.01	13.98	0.04	0.95	4.81	0.14	0.91	1.06	0.09	2.04	3.79	0.07	0.04	0.85	0.03
CYBB	1	0.13	0.01	0.04	0.01	0.17	0	0.01	0	0	0	1.11	37.44	0.03	0.11	0.01	0.02	0.43	3.21	0.4	0.01	2.89	0.72	0.01	0	1.43	0.42	0	0.06	0.1	40.06	0.22	0.34	49.21	0.03	143.88	0	0.09	0.51	0.16	0	0.32	0.02	0.12	13.4	0	0	0.12	0.14
DYNLT3	40.7	12.19	1.42	0.16	45.18	7.11	26.44	27.44	15.97	27.58	20.84	21.52	12.04	14.23	16.19	32.93	25.9	20.83	12.14	43.67	9.23	0.17	8.19	26.87	44.75	6.18	17.01	66.14	11.76	0.45	12.87	8.05	62.39	21.28	0.22	18.76	23.67	27	35.36	13.5	60.66	8.8	71.27	13.47	9.34	23.52	35.31	20.25	38.86
HYPM	0	0	0	0	0	0	0	0	0	0	0	0	0	0.02	0	0	0	0	0	0	0	0	0	0	0	0	0	0	0	0	0	0.33	0	0	0	0	0	0	0.09	0	0	0	0.02	0	0	0	0	0.04	0
SYTL5	0.03	1.16	0.24	0	0.01	1.3	0.02	0.02	0.07	0.07	5.18	1.29	0	0.04	0.62	0.09	0.03	0.63	0.03	2.08	0	0	0.02	0.35	0.14	0.15	0.15	0.25	4.5	0.03	0.01	2.59	0.06	0.05	2.03	0.05	0	0.36	3.8	0.11	0.37	0.97	11.7	0.02	0.03	0	0.19	5.08	0
SRPX	0.33	4.5	11.8	0.25	567.46	0.91	29.16	54.09	10.85	19.34	0.42	3.14	0.09	0.32	1.7	9.31	0.2	12.42	0.12	0.79	0.31	2.36	0.37	1.92	655.53	0.12	0.16	105.74	1.34	0.48	0.09	10.12	23.51	0.05	41.45	4.47	0.59	1.85	2.68	2.46	1.78	0.13	126.01	0.04	0.32	279.43	79.92	43.84	99.09
RPGR	5.35	5.6	7.12	3.17	5.37	2.7	8.19	5.91	4.73	7.09	4.31	4.03	6.63	3.03	3.93	9.29	9.46	8.81	4.08	3.27	4.74	35.29	7.97	3.59	19.98	3.72	0	5.07	3.22	10.35	22.07	10.77	9.54	7.72	14.9	6.84	3.12	5.6	4.16	8.71	11.78	2.15	7.44	2.42	4.1	24.86	5.96	12.85	13.62
OTC	0	0	0	0	0.05	0.3	0	0	0	0	0.05	0	0	0	0	0	0.03	0	0.05	0	0.04	0.23	0.02	0	0	0	0	0	0	0.03	0.18	0.08	0	0.05	0.19	0.11	0	0	0.15	0.41	0.29	0	0.01	0	0	0	0	0	0.04
TSPAN7	0.13	0	2.5	0.07	0.03	0.23	0.04	0	0	0	0.82	0	0	0.54	0.06	0.03	39.22	7.01	0.21	0.06	22.8	0.13	0.68	0.11	0	0.1	0.18	0.93	0.32	142.5	0.06	8.87	0	7.85	3.36	0	3.2	0.64	109.74	10.21	0.09	0.04	1.65	0.03	0.25	0	0.1	2.36	0.27
MID1IP1	52.3	48.9	14.28	10.34	21.49	14.95	28.07	18.34	6.59	12.82	14.84	39.01	41.58	26.84	48.45	4.47	36.99	17.02	44.31	31.37	9.84	18.42	32.16	21.91	6.04	41.56	44.05	8.4	37.7	32.75	39.88	49.45	88.18	101.17	17.26	79.32	13.65	23.35	40.31	43.72	18.7	25.2	66.95	26.24	47.29	8.18	19.69	23.48	23.63
BCOR	31.22	21.07	45.86	52.89	2.84	7.89	10.09	15.17	13.9	11.71	8.25	12.41	23.4	13.06	29.02	12.63	52.89	63.75	32.49	23.82	26.55	23.51	17.73	10.48	16.95	84.48	54.53	15.41	17.58	54.26	38.96	45.92	33.24	29.51	46.38	25.52	20.53	17.85	39.07	63.54	26.56	16.37	14.73	22.04	43.23	13.88	15.95	21.15	22.11
ATP6AP2	93.19	83.91	92.19	112.53	215.78	49.91	178.08	229.91	128.21	156.21	50.99	141.07	41.25	104.34	100.42	166.84	103.37	95.31	63.84	61.38	48.11	102.12	122.36	126.69	139.72	63.8	103.02	164.54	77.71	35.51	75.12	95.22	117.16	48.53	144.22	140.13	139.07	69.47	73.75	71.5	234.04	102.25	120.74	178.45	89.83	141.42	179.06	131.56	234.39
CXorf38	11.92	6.39	6.94	5.07	9.12	4.03	7.73	10.12	10.29	11.23	7.79	16.42	16.89	7.96	7.99	9.96	30.67	12.95	13.45	5.3	3.45	21.37	20.2	7.12	11.34	6.07	11.83	17.1	10.26	14.42	10.81	6.56	14.89	13.48	14.66	11.72	9.79	16.96	9.84	11.78	19.19	6.35	7.89	13.64	7.49	12.94	13.54	9.03	9.83
MED14	38.58	19.43	33.5	27.84	13.2	6.67	14.51	17.25	22.43	29.73	16.42	18.84	18.24	10.77	29.03	34.63	21.64	40	23.06	17.5	12.34	21.62	22.45	11.74	24.49	15.82	17.35	21.1	17.41	20.26	15.3	37.52	23.03	11.54	35.04	17.74	17.45	16.14	25.59	20.43	43.09	13.75	14.87	25.22	10.87	21.98	24.26	27.01	28.99
USP9X	45.92	54.98	52.36	50.54	31.47	11.82	25.12	31.98	30.57	36.79	23.35	21.04	25.24	15.27	30.76	52.81	41.3	60.57	36.64	39.48	17.44	28.45	25.21	17.04	42.92	44.97	20.04	42.68	29.35	20.79	9.02	56.19	30.86	25.54	70.09	15.93	23.61	34.13	35.46	29.79	131.81	25.53	26.68	30.97	13.34	45.36	49.28	40.4	44.5
DDX3X	208.17	190.88	225.26	113.51	135.31	136.67	139.9	174.76	138.49	124.7	174.57	120.24	13.43	105.36	130.99	222.61	153.45	196.74	114.47	174.75	98.66	218.14	206.1	103.96	193.17	222.96	96.22	122.8	109.02	151.3	72.06	199.68	98.12	165.95	216.62	127	100.6	239.96	171.95	237.09	402.77	139.62	149.51	150.46	105.42	192.41	152.76	174.78	180.74
NYX	0.01	0	0.03	0	0	0.08	0	0.02	0	0	0.03	0	0	0.01	0	0	2.37	0	0	0	0	0	0	0	0	0	0	0	0	0	0	0.65	0	0	0	0.12	0.02	0	0	0	0	0.09	0	0	0	0	0	0.06	0
CASK	20.45	31.06	32.11	15.78	12.4	10.77	20.85	14.11	12.32	10.81	58.15	35.79	0.03	10.97	47.57	21.18	21.2	17.09	0.13	17.86	18.1	2.73	2.19	41.49	7.87	0.74	6.49	24.5	19.21	4.88	0.48	32.21	18.07	8.46	76.13	6.95	22.65	45.21	31.49	16.53	44.82	12.26	7.38	15.09	0.24	11.72	23.68	27.32	16.39
GPR34	0.05	0.06	0.05	0	0.08	0	0.06	0.03	0.04	0.05	0.14	0	0	0.02	0.1	0.03	0.1	0.24	0.09	0	0.04	0.04	1.12	0.06	0	0	0.07	0.03	0	0.06	0.13	0.09	0.12	0.05	0.29	0	0.11	0.03	0.12	0.07	0	0	0.01	0	0.07	0	0.12	0.03	0.2
GPR82	0.04	0	0.02	0.11	0.01	0.06	0.03	0	0	0.01	0.05	0.23	0.01	0.02	0.12	0.08	0.03	0.06	0.09	0.06	0.03	0.11	3.66	0	0.02	0.01	0.13	0	0	0	0.08	0.08	0	0.05	0.07	0.01	0.01	0.02	0.05	0.03	0.04	0.1	0.01	0.08	0.02	0	0.06	0.07	0.03
AL023875.1	2.16	2.16	1.15	1.8	0.51	0.99	1.06	0	1.37	0.95	2.13	2.97	1.81	1.38	0.91	0	3.62	0	4.75	4.93	1.83	21.67	127.06	4.06	0	0.25	1.84	0.44	1.4	0.67	0.97	0.65	4.29	3.62	1.14	0.85	0	4.29	1.84	3.36	16.18	1.28	0.46	3.31	4.37	1.11	2.07	4.49	14.56
MAOA	0.01	3.29	0.64	9.02	0.05	0.63	0.19	0.03	0.09	0.02	0.32	0.39	0.01	0.26	15.1	0.17	0.05	2.27	6.14	0.4	12.44	0.05	14.62	61.58	16.46	0.34	0.31	4.74	2.21	0.14	0.49	1.62	4.69	0.08	0.32	0.38	16.58	102.91	3.64	8.15	0.09	0.04	0.31	0.53	0	7.06	0.04	8.53	0.65
MAOB	0.02	0.98	0.11	0.01	0.1	0.3	0	0	0.03	0	4.52	4.19	0.04	0.81	0.05	0.04	0.14	0.25	0.13	5.94	28.2	0.2	0.04	0.09	0	0.04	0.04	0.21	0.42	0	0.24	3.57	0	0	0.08	0.28	3.08	0	0.19	1.23	83.02	0.01	0.46	0.02	0	0.05	0.03	3.33	0.16
NDP	0.1	0	0.24	0.29	0.56	1.07	0	0.05	0.02	0	0.18	0.05	0	0.2	0.07	0.57	0.25	0	0.07	0.29	0.06	0.03	0.11	0	1.39	0.09	0.23	1.6	1.11	0.05	0.03	2.07	3.91	0.03	0.09	0	0.04	0.56	0.03	0.05	0.12	0.04	0.01	0.14	0.12	0.1	0.31	0.16	0.17
EFHC2	0	0.63	0.23	0	0.02	0.02	0	0.01	0.21	0.2	0	3.9	0.01	0.09	0	0.16	0.05	0.13	4.21	0.04	0	0	13.12	0.22	0	1.2	0.06	0.04	0	0.07	1.32	0.53	0.12	0.3	0.01	0	0.95	0	0.3	0.53	0	0	0.03	0.8	0	0.11	0.01	0.31	0
FUNDC1	29.77	25.54	26.34	16.46	12.88	17.12	14.26	19.02	28.49	33.88	27.18	24.6	17.12	15.46	15.39	37.84	26.69	49.1	24.34	23.76	16.76	24.14	78.03	21.54	16.58	25.63	11.4	31.61	25.1	20.95	20.57	31.95	30.65	14.16	28.73	12.91	24.34	18.32	18.15	27.67	54.72	21.08	23.99	52.45	0	10.04	18.88	29.82	22.93
DUSP21	0	0	0	0	0	0	0	0	0	0	0.21	0	0	0	0	0	0	0	0	0	0	0	0	0	0	0.35	0	0	0	0	0	0	0	0	0	0	0	0.06	0	0	0	0	0	0	0	0	0	0.03	0
KDM6A	14.25	12.79	20.14	19.15	10.21	41.86	10.55	7.16	13.6	14.81	27.44	12.08	7.68	6.3	30.38	13.06	14.5	25.75	11.96	11.84	8.52	5.7	31.74	12.72	9.6	16.76	18.41	7.64	8.2	12.06	13.27	17.02	14.86	14.97	18.9	1.31	6.38	24.06	20.57	10.02	42.2	14.81	13.29	17.98	0.22	8.04	13.61	11.27	13.13
CXorf36	0.14	0.13	0.16	0.15	0.03	0.13	0.07	0.07	0.04	0.1	0.18	0.14	0.08	0.05	0.06	0.11	0.17	0.13	0.13	0.18	0.04	0.21	0.12	0.12	67.6	0.08	0.36	0.09	0.08	0.05	0.23	0.11	0.54	0.11	0.12	0.1	0.1	0.09	0.38	0.1	0.06	0.04	0.24	0.12	0.08	0.47	0.13	0.2	0.09
KRBOX4	19.68	11.55	19.68	14.18	13.9	11.66	18.24	15.88	18.23	17.32	9.35	17.83	9.17	13.18	13.95	22.12	11.78	9.78	9.53	17.5	7.4	12.5	14.65	9.34	15.49	10.33	9.9	14.78	10.06	13.17	5.01	17.97	21.49	10.49	17.88	11.06	9.59	7.43	8.62	14.9	19.67	6.74	16.27	13.96	10.52	13.79	21.52	22.75	26.65
ZNF674	1.53	2.03	2.13	2.55	1.45	2.06	1.57	2.08	2.25	2.42	1.24	1.25	1.37	1.09	1.47	2.45	1.51	1.72	0.8	1.59	0.88	1.69	2.97	2.52	1.34	0.96	2.06	1.78	0.82	1.73	0.62	3.5	1.95	0.96	3.52	1.53	1.22	0.58	1.03	1.96	3.02	0.71	4.56	2.21	1.01	1.36	2.92	3.56	1.72
CHST7	5.09	4.34	3.97	3.41	5.47	0.22	6.71	4.64	1.92	2.7	1.11	1.93	0.07	22.45	3.81	1.67	3.16	7.81	1.05	0.32	2.92	1.58	0.16	0.86	5.38	0.06	3.56	1.33	2.11	0.67	1.62	21.46	16.69	3.49	3.33	7.29	4.29	0.19	10.78	3.83	1.26	0.21	0.75	1.34	0.3	1.24	6.37	0.73	3.22
SLC9A7	9.09	7.06	1.18	3.21	5.36	4.23	8.18	9.87	5.35	4.49	6.68	9.69	16.23	2.84	4.23	10.08	11.08	3.68	2.14	2.1	2.26	0.91	15.81	1.05	6.96	0.25	0.35	6.66	11.95	2.1	0.83	5.35	8.65	9.28	0.42	0.24	3.53	9.2	9.73	1.1	5.34	5.58	1.7	9.22	0.34	0.42	11.97	4.34	1.79
RP2	18.6	9.11	19.64	10.09	13.15	45.22	22.6	16.91	21.55	22.56	35.83	15.67	18.09	9.93	12.12	30.08	10.4	10.34	12.13	8.54	7.22	22.58	39.84	9.15	24.61	5.45	9.28	21.76	1.48	14.21	16.46	12.35	17.67	20.4	26.31	9.36	11.26	17.15	8.64	10.41	25.19	10.96	9.48	15.42	17.8	21.51	17.61	13.99	26.47
JADE3	10.61	9.78	17.06	11.06	3.25	63.48	6.07	4.81	7.28	8.5	10.24	9.14	0.09	4.68	4.24	10.86	30.22	12.71	8.63	8.1	8.25	5.84	4.42	5.63	12.36	6	4.04	5.11	9.6	21.32	5.62	13.63	8.44	24.63	18.85	11.79	5.02	8.82	17.51	14.06	21.69	14.05	8.75	11.69	5.16	7.64	8.12	15.07	10.96
RGN	0.01	0	0.2	0.04	0.18	0.52	0.34	0.69	0	0	17.95	0	0	1.08	0	0	0.24	0.05	0	0	22.39	0.11	0.02	0.05	0.2	0.01	0.03	0.04	0	0.05	0	0.31	0.06	0	0.23	0	0.65	0.1	0.13	0.21	0.09	0.03	0	0.03	0	0	0	0.07	2.59
NDUFB11	76.59	115.62	97.57	106.37	49.7	101.17	52.71	58.53	93.65	93.95	113.06	91.87	76.88	49.54	96.79	64.36	96.89	274.96	55.13	116.3	77.77	82.7	79.82	42.76	62.88	66.89	98.4	47.5	151.02	99.57	181.21	154.97	214.99	121.03	94.57	169.8	76.41	73.37	213.24	142.12	125.69	100.77	73.99	181.41	90.59	47.2	68.67	98.81	121.19
RBM10	43.52	47.82	49.03	54.83	14.72	55.49	31.39	17.56	34.88	35.33	38.43	35	43.37	20.82	41.99	19.74	57.36	54.33	40.6	42.88	33.42	36.7	46.11	15.9	33.81	34.32	33.86	19.18	57.98	68.61	49.26	82.02	54.48	67.82	40.11	43.55	20.92	34.77	69.05	47.43	59.4	31.11	27.96	47.85	30.59	29.27	43.34	58.13	44.46
UBA1	238.26	250.7	306.63	439.96	130.47	132.32	149.63	151.82	230.99	195.29	183.4	177.72	145.05	108.07	227.17	174.59	156.67	366.77	113.77	205.28	122.48	171.16	230.49	138.87	274.64	124.86	126.65	207.31	263.26	164.59	119.99	331.66	397.1	214.32	209.77	239.98	150.16	230.93	235.56	159.64	559.92	189.85	92.43	331.15	89.18	199.02	183.25	225.14	251.78
CDK16	154.11	120.07	123.28	171.52	53.06	119.78	69.41	81.12	113.14	87.6	124.11	73.2	30.24	48.2	86.16	78.58	47.25	194.6	41.15	124.33	80.55	38.57	90.5	78.44	92.02	61.88	50.12	89.58	117.12	34.35	70.37	97.87	131.32	40.94	95.49	51.54	69.09	110.03	123.57	84.06	236.48	127.34	66.43	142.67	39.84	91.63	79.94	138.83	116.47
USP11	38.07	60.99	112.22	72.17	19.51	30.53	27.7	41.35	58.9	68.3	53.5	30.86	20.75	23.8	45.03	54.19	41.69	64.81	30.15	35.68	39.5	30.35	59.27	6.84	21.38	22.9	2.8	41.52	50.65	59.98	25.65	84.76	55.16	75.41	107.56	16.72	23.57	47.38	75.46	116.33	63.49	9.06	27.77	23.64	14.6	22.26	52.5	58.74	70.64
ZNF157	0.02	0.13	0.38	0.04	0.11	0.1	0.02	0.01	0.11	0.19	0.05	0.12	0.42	0.26	0.03	0.09	0.07	0.42	0.18	0.12	0.02	0	0.17	0	0	0.06	0.97	0.18	0	0.35	0.08	0.79	0.04	0.11	0	0.03	0.16	0.07	1.15	1.17	0	0.11	0.09	0.58	0.09	0	0.42	0.47	0.04
ZNF41	5.55	6.19	5.5	13.05	5.12	3.68	7.21	5.72	6.71	7.99	3.23	5.94	6.47	4.36	8.6	8.68	13.3	4.36	1.98	6.28	1.68	7.18	6.9	5.26	5.54	5.87	6.9	7.61	7.16	7.59	3.16	9.39	9.73	7.96	6.99	6.46	4.18	8.44	9	8.26	13.28	7.28	3.86	9.51	3.36	8.17	7.56	6.28	14.4
ARAF	41.34	60.34	27.76	42.12	23.12	36.43	32.96	33.19	52.8	50.64	45.31	49.59	20.09	29.48	57.54	31.33	48.13	53.98	25.25	47.21	19.51	44.69	72.43	38.63	36.93	47.32	38.52	32.43	60.97	33.14	38.14	40.44	68.5	34.48	35.47	44.07	24.64	35.62	37.32	25.83	44.66	28.82	17.98	67.85	28.21	34.77	36.22	43.17	69
SYN1	0.01	0.06	2.5	0.34	0.3	0	0.41	0.1	0.55	0.14	0	0	0	1.09	3.64	0.23	0.52	0.13	0.14	0.01	0	0	1.15	0.01	0.01	0.37	0.17	0.15	0.05	0.03	0.11	9.46	0.16	0.09	0.1	0.05	0.01	0	23.92	6.09	0	0.04	0.09	1.1	0	0.08	0	0.68	0.15
TIMP1	146.51	250.61	130.49	1451.04	2474.36	31.13	1503.37	1178.44	502.36	422.13	90.78	270.2	1.31	215.74	143.88	334.76	316.81	158.25	154.29	134.57	116.64	92.49	1851.55	136.11	204.83	242.42	89.08	752.43	250.45	1.9	281.28	147.6	529.65	2.19	262.86	104.31	657.87	92.52	2.52	8.46	1120.75	5.5	176.57	13.02	149.97	196.74	794.57	886.99	894.2
CFP	0.07	0	0.15	0.38	0.04	0.05	0	0	0.07	0.05	0	0.08	0.13	21.32	0.15	0	0.08	0.24	4.62	0.12	0	1.01	5.03	0	0.13	0.16	0.15	0.05	0.2	0.06	7.23	0.17	0.07	0.11	0.04	0	0	0	0.07	0.12	0	0.03	0.02	0.07	2.43	0.84	0.05	0.11	0.55
ELK1	34.35	27.65	15.12	39.6	21.64	20.59	27.39	31.08	36	38.65	17.67	25.52	22.16	16.46	20.72	35.12	32.14	35.62	23.15	18.68	13.18	22.44	38.14	22.09	18.86	48.5	25.54	26.61	39.65	24.23	20.41	35.61	59.01	29.53	37.37	33.76	15.66	13.47	38.89	29.13	57.84	14.42	35.99	45.88	12.06	14.79	43.43	47.79	54.03
UXT	171.41	193.68	87.96	110.22	165.85	150.89	105.25	146.13	193.21	190.35	152.67	160.15	160.56	83.32	137.43	141.88	136.61	232.27	101.32	162.28	125.1	199.54	186.99	153.01	141.49	111.93	150.82	148.09	165.33	138.95	220.12	128.19	223.48	138.43	174.73	214.43	126.53	113.84	99.35	116.72	146.93	111.4	151.07	164.19	154.61	102.57	142.96	165.13	187.7
AL022578.1	0.02	0	0.04	0	0	0.07	0	0	0.06	0	0	0	0.07	0	0.11	0	0	0	0	0.37	0	0	0	0	0	0.04	0.22	0	0.29	0	0.03	0.05	0	0	0	0	0.07	0	0	0	0	0	0	0.1	0	0	0.05	0.12	0.05
ZNF81	2.01	7.31	4.46	3.42	3.15	2.35	2.83	1.94	3.48	2.76	2.95	2.1	3.27	1.86	2.99	2.78	5.9	5.26	5.23	3.81	0.67	5.72	4.13	1.96	2.48	5.72	3.77	3.36	3.44	4.06	1.03	5.14	2.96	3.28	5.81	2.94	0.92	2.36	5.7	6.94	8.96	1.4	1.8	3.72	1.35	5.78	2.98	5.66	5.23
ZNF182	3.17	4.32	5.88	5.33	2.69	2.26	4.03	4.46	6.2	7.85	3.2	4.25	6.72	3.11	3.93	7.78	6.07	5.29	4.25	4.11	3.32	7.02	6.52	4.17	3.32	3.58	4.84	5.27	2.1	5.46	10.13	9.33	5.09	5.28	10.99	7.18	4.52	2.11	6.38	7.97	7.92	1.87	3.36	5.68	5.03	3.25	5.17	5.92	6.88
ZNF630	0.91	0.7	0.23	0.02	0.05	0	1.15	0.38	0.69	0.6	1.91	3.29	0.07	0.69	1.44	0.85	0	0	0.03	0.66	0.02	0	0.04	2.76	0.6	0	2.66	2.06	3.1	0	0.02	1.48	1.07	0.49	0.85	0	1.27	1.68	2.6	1.87	5.23	2.48	1.16	3.71	0.66	0.71	0	1.82	1.59
SPACA5	0	0	0	0.06	0	0	0	0	0	0	0.25	0	0	0.2	0	0	0	0	0	0	0	0	0	0.21	0	0	0	0	0	0.07	0.59	0.22	0	0.09	0	0.18	0	0	0.15	0	0	0.08	0	0.25	0	0	0.09	0.02	0.15
SPACA5B	0	0	0	0	0	0	0	0	0	0	0	0	0	0	0	0	0	0	0	0	0	0	0	0	0	0	0	0	0	0	0	0	0	0	0	0	0	0	0	0	0	0	0	0	0	0	0	0	0
SSX5	0.06	0	0	0.12	0	4.81	0	0	0	0	0	0.03	0	0.11	0.03	0	0	0.07	0	0	0	0.04	0	0	0.09	0	0.85	0	0	0	0	0	0.08	0.27	0	0.05	0	0.04	0.03	0.05	0	0	0	0.03	0	0.17	0	0.04	0.23
SSX1	0.06	0	0	0	0.09	0.21	0	0	0	0	0.07	0	47.19	0.1	0.06	0	0	0.06	0	0.17	0	0	0.03	0.03	0	0.55	66.35	0	0	0	0	0.08	0.26	0.02	0.19	0.06	0	0.07	0.03	0.05	0.13	0.09	0.02	0.31	0	0.12	0.06	0.31	20.06
SSX3	0.03	0	0.09	0.13	0	0	0	0	0.15	0	0	0	0.07	0.02	0	0.16	0	0	0	0.05	0	0	0	0	0	0.03	1.56	0	0	0.04	0.08	0	0	0.13	0.06	0	0	0.14	0.03	0	0	0.03	0	0	0	0	0.03	0.04	0.12
SSX4	0.37	0	0.03	0.04	0	2.15	0	0	0.02	0	0.08	0.39	0.16	0.09	0	0	0	0	0	0.05	0.03	0	0.03	0	0	0.3	3.91	0	0	0.02	0	0.22	0.19	0.4	0.08	0.03	0	0	0	0	0	0.02	0.02	0.25	0	0	0.08	0.01	0
SSX4B	0.37	0	0.03	0.04	0	2.15	0	0	0.02	0	0.08	0.39	0.16	0.09	0	0	0	0	0	0.05	0.03	0	0.03	0	0	0.3	3.91	0	0	0.02	0	0.22	0.19	0.4	0.08	0.03	0	0	0	0	0	0.02	0.02	0.25	0	0	0.08	0.01	0
SLC38A5	124.02	0.29	0.12	1.56	8.22	0.34	8.01	0	0.33	0.1	0.45	0.3	106.06	0.2	189.02	0.08	44.02	0.26	72.31	215.19	69.45	131.99	0.24	170.47	2.38	134.32	203.41	26.64	0.2	29.21	36.5	74.09	0.69	119.91	0.75	375.23	0	0.11	15.51	0.83	0.2	0.69	0.2	0.49	4.66	3.86	0.65	0.49	0.45
FTSJ1	65.82	46.17	19.01	70.97	19.52	30.34	30.63	28.01	48.11	39.58	25.4	90.42	31.45	24.98	44.13	22.52	31.1	33.39	25.11	43.22	23.81	30.66	59.49	45.38	30.5	21.46	25.48	56.15	32.75	40.48	17.41	43.45	80.46	36.96	60.88	63.23	36.64	20.13	30.61	27.21	61.13	23.5	20.86	33.73	14.77	29.44	40.3	57.92	79.76
PORCN	12.62	15.32	4.9	25.29	6.55	1.68	3.54	7.24	6.2	4.41	1.71	17.54	0.82	15.59	15.74	3.07	8.25	2.74	2.22	7.06	3.4	2.37	22.19	17.29	5.28	1.07	9.17	57.61	4.06	1.78	2.21	5.74	11.23	3.69	4.93	14.79	9.77	5.39	5.28	7.16	38.28	4.59	5.11	6.53	0.82	2.61	15.69	8.9	35.69
EBP	122.42	26.44	74.65	42.13	21.2	23.54	29.85	23.67	42.53	63.2	48	199.86	54.22	23.09	135.91	33.15	54.14	58.54	34.28	26	34.28	112.55	79.55	48.55	25.67	44.03	49.84	31.33	47.03	63.85	54.69	75.99	87.6	49.49	7.33	148.94	84	19.74	75.45	34.35	137.48	49.34	14.37	68.12	22.57	26.66	22.9	41.32	84.43
TBC1D25	6.24	6.39	2.7	7.48	6.94	3.56	4.13	7.34	7.87	9.03	3.8	5.63	5.47	3.3	6.02	8.02	12.66	7.23	3.41	7.32	2.87	3.86	8.42	9.37	7.68	2.76	7.82	8.67	4.73	7.55	5.69	4.18	12.06	4.4	4.87	6.85	6	2.93	8.82	5.38	9.03	5.17	5.32	7.02	1.14	7.02	5.47	8.79	16.05
RBM3	103.12	146.4	170.16	168.06	152.62	103.8	126.89	209.9	339.15	245.55	135.23	266.87	173.41	44.13	89.08	279.93	209.91	184.8	109.37	176.79	100.66	267.88	209.46	102.4	273.77	61.89	130.88	212.6	151.77	227.47	116.12	95.19	209.15	244.72	170.38	128.08	119.25	153.93	80.9	179.46	159.28	145.83	128.53	241.97	222.23	365.52	117.46	201.4	387.58
WDR13	36.21	54.53	28.95	84.26	40.17	21.68	23.79	41.14	29.63	28.15	29.53	57.03	20.63	24.87	30.88	10.99	31.8	23.91	17.71	46.99	44.24	13.61	45.2	61.8	36.68	17.66	25.63	37.1	45.68	19.13	18.92	21.24	43.17	20.46	30.04	36.24	42.51	26.08	39.97	44.54	33.87	49.07	51.09	39.4	22.05	60.51	32.63	51.35	49.08
WAS	0.91	0.2	0.42	0.96	0	0.27	0.03	0.04	0.27	0.22	0.63	0.92	53.82	0.31	2.24	0.03	40.31	0.36	59.32	0.5	0	27.8	135.24	0.75	0	0.68	32.14	0.03	5.91	55.94	47.17	0.49	0.45	54.67	0.29	63.73	0.13	0.07	0.67	1.01	1.26	0.56	0.55	0.46	45.22	0.45	0.12	0.45	1.18
SUV39H1	23.61	29.42	12.49	12.36	2.7	24.71	10.87	7.91	22.69	19.31	16.44	15.59	21.35	7.2	16.56	14.15	21.21	29.37	10.53	20.09	11.16	23.11	5.55	2.62	14.65	26.92	14.69	11.14	23.83	20.24	19.17	14.89	28.95	16.69	22.55	21.99	6.14	11.9	19.48	11.52	18.46	12.46	7.33	23.22	16.16	7.75	14.78	26.97	19.5
GLOD5	0.04	0	0	0	0	0.37	0	0	0	0	0	0.36	0	0.01	0	0	0	0	0	0	0.53	0.11	0.15	0	0	0.61	0	0	1.69	0	0	0	0	0	0	0.14	0	0	0.51	0.12	0.17	0.08	0	0.57	0	0	0	0	0
GATA1	0	0	0.04	0.04	0	0.04	0	0	0	0	0.07	0	0.49	0.05	0.12	0	0.12	0.1	182.02	0.04	0	0.17	176.68	0	0	196.58	0.31	0	0	0.12	15.37	0.07	0	0.04	0.08	0	0.04	0.03	0.05	0	0.16	0	0	0.07	0	1.05	0.04	0.13	0.07
HDAC6	24.58	24.45	47.75	17.2	13.97	36.04	13.37	11.6	28.87	31.19	19.55	22	22.54	13.62	19.77	23.08	27	17.96	39.15	24.45	19.7	16.56	58.85	18.41	21.98	43.06	24.71	19.88	10.02	21.12	19.84	17.52	26.39	24.07	49.81	20.04	14.62	12.16	34.13	28.44	35.45	6.89	15.57	34.1	12.21	17.73	21.52	29.36	27.29
ERAS	0.03	0.17	0.05	0.03	0.04	0.11	0	0	0.03	0	0.35	0.09	0	0.04	0.04	0.08	0	0.06	0	0.08	0.18	0	0	0.1	0	0.02	0.09	0	0	0	0.19	0.13	0.21	0.08	0.06	0	0.03	0.03	0.02	0.04	0	0.03	0.07	0	0.19	0	0	0.17	0.06
PCSK1N	0.16	4.8	0.26	13.43	0	0.41	0.05	0	0	0	4.33	0.11	0	9.6	0.71	0	0.09	52.32	0	0.04	6.08	0	3.17	0.58	0	0.04	0.17	0	5.63	0.03	0.36	7.78	133.54	0.07	0.04	0.27	1.04	0.22	66.51	55.25	53.7	0.16	3.3	0.2	0.07	0.15	0.16	22.7	0.21
TIMM17B	61.83	116.42	78.3	72.55	13.67	63.07	26.51	38.86	75.66	51.67	93.76	82.46	37.88	44.92	46.79	29.72	103.56	129.62	34.14	49.09	68.74	44.88	31.33	48.35	31.62	50.82	85.73	31.26	140.89	71.87	87.07	102.7	110.1	56.96	50.08	130.64	60.01	33.07	92.43	74.37	51.94	57.98	36.65	158.06	65.78	21.37	36.79	76.31	83.96
PQBP1	88.93	110.77	63.61	58.32	27.18	47.18	49.32	55.06	107.42	69.2	122.08	38.79	66.5	44.88	68.45	42.4	75.85	86.51	72.3	63.95	72.82	76.02	61.13	57.18	53.27	68.71	122.36	41.84	125.96	33.27	60.42	60.34	123.12	62.03	62.57	146.73	54.1	52.85	112.64	54.27	81.12	62.71	50.38	97.31	48.73	48.46	51.2	95.41	60.48
SLC35A2	43.1	50.75	18.42	24.8	21.76	26.46	42.04	38.82	44.58	55.91	50.23	74.59	13.27	21.75	61.31	37.43	22.77	31.52	18.29	23.44	32.54	31.12	37.22	45.15	23.72	35.11	21.37	29.4	35.88	15.6	20.39	38.95	62.34	18.82	32.27	39.3	32.49	31.87	25.58	37.06	55.14	41.63	22.35	76.77	20.5	17.16	28.85	31.26	49.4
PIM2	15.29	13.44	7.93	14.29	1.39	11.34	8.9	10.65	13.72	12.84	11.04	11.36	53.59	4.6	9.38	13.61	526.66	18.12	81.51	10.07	9.48	17.25	51.82	6.04	4.72	87.3	486.33	7	9.66	6.76	28.81	165.07	21.15	9.03	5.3	480.28	11.23	2.14	6.4	8.29	12.22	6.04	6.34	18.3	20.02	2.96	3.55	2.66	2.96
OTUD5	45.43	70.09	35.26	81.76	36.66	39.82	38.12	43.27	52.83	58.87	32.37	49.89	41.87	26.99	55.11	50	63.56	60.11	39.51	52.43	30.62	33.62	41.65	30.45	37.57	50.31	64.14	33.37	40.01	53.98	57.46	64.04	56.19	47.61	50.49	52.36	29.79	36.65	40.76	64.05	63.21	28.62	46.57	47.45	25.94	52.01	35.6	47.77	89.02
KCND1	0.32	1.54	0.72	3.73	2.94	1.31	0.75	2.84	2.24	1.56	0.93	0.5	1.02	2.76	0.49	2.25	2.17	2.52	1.17	1.16	0.07	0.29	2.23	1.1	0.71	0.89	2.23	1.48	2.39	0.34	5.94	2.22	0.58	1.06	0.76	0.97	2.04	1.07	0.54	1.96	0.83	0.02	1.48	1.69	0.92	1.72	0.52	2.32	0.53
GRIPAP1	24.29	39.52	30.38	59.63	9.59	26.59	18.92	22.38	26.22	26.46	19.65	21.05	30.09	11.92	34.45	22.04	45.88	18.03	30.38	37.15	17.09	28.87	51.27	24.79	21.64	22.4	38.67	21.7	39.28	25.86	30.97	36.28	21.88	32.21	44.67	23.4	21.22	27.18	31.78	31.87	50.28	14.1	21.8	40.12	48.73	25.43	14.66	24.54	28.39
TFE3	21.9	28.52	10.31	27.83	20.58	9.97	27.31	30.03	29.96	26.58	16.11	17.09	6.85	12.76	17.88	24.98	19.28	9.81	7.8	15.63	12.49	7.3	18.11	13.27	13.09	15.21	28.62	23.09	11.33	4.85	5.43	28.16	26.16	8.3	17.35	14.85	15.51	9.15	11.69	10.41	36.59	11	8.97	19.6	5.49	27.32	34.65	39.33	33.06
CCDC120	18.63	2.57	4.52	0.2	0.09	28.05	0.63	0.91	1.53	2.4	5.76	7.83	0.64	3.05	17.71	0.24	5.09	6.12	1.81	3.25	1.65	0.08	3.04	6.63	2.17	2.7	0.21	0.08	13.62	6.05	0.38	5.24	0.15	6.06	3.3	1.41	6.67	9.1	7.33	5.08	4.03	5.51	1.71	16.87	1.91	1.01	0.14	5.58	0.23
PRAF2	13.74	29.42	36.79	44.21	54.75	4.8	46.5	46.2	33.98	38.75	1.6	4.44	1.18	12.2	12.8	38.82	26.99	39.12	11.21	28.11	1.15	6.53	20.45	18.13	47.13	1.85	3.12	53.46	22.2	42.41	6.33	20.8	2.13	26.15	19.89	2.4	40.95	3.74	29.19	65.45	48.94	17.64	24.73	21.68	3.88	28.31	27.7	38.98	56.56
WDR45	29.88	35.27	21.5	22.08	44.72	41.27	31.94	64.87	27.89	40.67	18.15	45.45	18.03	19.52	25.26	20.94	26.38	53.29	13.94	47.58	19.01	8.7	28.67	37.9	25.48	27.31	31.77	33.05	26.44	19.89	17.16	23.79	30.7	14.37	33.49	55.71	39.95	25.67	35.45	48.48	46.95	25.31	92.63	22.7	25.89	34.51	32.08	30.11	58.15
GPKOW	30.02	32.49	23.35	18.44	12.24	24.67	18.52	19.82	31.6	34.81	21.7	29.56	10.33	15.56	21.14	21.37	28.22	25.81	13.43	20.14	12.78	14.2	26.85	23.23	21.54	16.73	15.74	18.63	42.76	19.8	18.81	16.73	26.32	27.84	25.12	27.16	13.15	34.54	23.24	24.28	27.02	17.97	18.46	43.1	15.58	23.68	19.38	31.11	26.77
AC231657.1	0.11	0	0.32	0	0	0	0	0	0.54	0	0	0.6	1.2	0.1	0	0	1.18	0	0	0	0	0.42	0.25	0	0	0	0.99	0	0.73	0	0	0	0	0.68	0	0	0	0	1.42	0	0	0	0	0.3	0	0	0	0.15	0
MAGIX	0.27	1.8	0.43	0.54	0.16	1.4	0.28	0.36	0.34	0.23	0.99	4.87	0.43	0.5	1.11	0.1	1.55	1.71	2.17	2.12	0.48	0.48	4.19	0.17	0.42	0.34	1.49	0.35	0.53	0.46	1.09	0.57	0.95	0.32	0.11	0.75	0.93	10.31	2.91	0.6	1.22	4.35	0.45	4.28	0.36	0.22	0.66	1.51	0.55
PLP2	484.17	309.25	0.49	1.09	280.2	3.65	246.96	188.02	325.63	256.62	104.77	225.61	144.59	66.59	405.6	213.08	474.92	100.27	67.09	329.66	2.58	111.51	280.5	375.43	224.5	51.72	178.06	213.06	279.3	12.72	226.04	3.62	440.5	46.62	300.64	400.8	355.83	315.1	84.62	132.55	433.35	120.15	194.41	329.85	53.52	248.75	197.89	201.77	330.14
PRICKLE3	13.07	17.69	0.36	1.24	5.61	15.97	5.09	7.68	4.49	7.09	4.89	8.07	0	4.81	17.92	1.79	18.48	7.57	5.41	7.83	2.88	3.42	16.72	12.2	4.04	9.57	3.7	6.73	21.1	4.19	3.2	2.42	19.07	6.47	4.4	5.74	4	18.25	3.07	0.03	8.97	5.28	3.92	13.38	2.96	4.22	0.06	6.59	5.24
SYP	0.85	3.51	2.86	5.29	0.43	0.43	0.24	0.16	0.67	0.94	3.01	1.81	2.3	0.56	2.55	0.77	6	3.24	4.35	0.84	0.78	0.57	9.07	0.19	0.31	17.57	5.32	1.1	1.04	1.35	0.32	9.4	0.77	0.63	0.74	1.1	0.23	0.37	116.92	38.06	1.28	0.4	1.17	1.85	1.23	0.61	0.76	3.26	0.97
CACNA1F	0.13	0.7	0.06	0	0	0.85	0.11	0.07	0.01	0.09	0.03	0.25	0.34	0.16	0.04	0.12	0.06	0.32	0.2	0.01	0.11	0.03	0.25	0.1	0.2	0.32	0.08	0.23	0.68	0.34	0.33	0.49	0	0.03	0	0.12	0.17	0.38	0.22	0.02	0.01	0.1	0.02	0.25	0.35	0.27	0.08	0.13	0.08
CCDC22	16.35	14.46	9.46	31.03	6.19	19.68	9.24	6.4	11.14	13.18	13.44	13.99	4.97	14.9	13.24	4.74	16.76	21.53	6.6	10.16	10.49	16.48	10.91	10.87	9.96	13.13	8.48	7.18	44.25	12.28	15.35	11.16	21.5	19.99	15.1	20.81	7.07	7.54	13.44	9.3	17.65	14.48	11.51	28.28	13.53	10.82	15.17	17.41	17.77
FOXP3	0.14	0.24	0.25	0.49	0	0.65	0.15	0.02	0.2	0.07	0.15	0.13	0.31	0.17	0.19	0.15	1.3	0.2	0.17	0.19	0.05	0.27	0.36	0.18	0.04	0.63	0.28	0.04	2.85	0.11	0.19	0.56	0.36	0.26	0.15	0.2	0.14	0.19	0.38	0.22	2.31	0.18	1.06	0.77	0.22	0.06	0.08	0.74	0.34
PPP1R3F	2.82	5.72	5.54	5.63	3.74	2.54	3.07	4.51	2.2	3.76	3.66	3.26	2.62	0.73	4.6	1.25	18.63	6.23	0.39	2.42	0.29	0.44	1.93	3.7	0.6	0.91	1.09	2.41	8.84	1.18	3.19	16.67	10.86	7.5	4.53	0.83	1.82	1.18	7.46	5.98	2.01	0.55	7.41	5.2	2.17	2.38	6.58	1.42	5.5
GAGE10	0	0	0.24	2.31	0	0	0	0.43	0	0	0	0	0	0.02	0.13	0	0	0	0	0	0	0	0.2	0.26	0	0.15	0.29	0	0	0	0	0	0	0.1	0	0	0	0	0	0	0	0	0.18	0.43	0	0	0.11	0	0
GAGE12J	0.13	0	0	168.86	0	3.28	0	0	0	0	0	0.7	0.38	0	0	0	0	0	0	0	0	0	0	0	0	122.3	0	0	0	0	0	0	0.53	0	0	0	0	0	0	0	0	1.66	0.03	3.86	0	0	0	0.27	0.66
GAGE13	0.24	0	0	654.3	0	0.67	0	0	0.11	0	0	0	0	0	0	0	0	0	0	0	0	0	11.71	0	0	38.58	2.52	0	1.53	0	0	1.07	0	0	0	0.16	0	0	0	0	0	0.25	0	110.27	0	1.24	2.77	0.86	0.07
GAGE2E	0.16	0	0	932.61	0.25	2.4	0	0	0	0	0	2.61	1.25	0	0	0	0.33	0.35	0.27	0.96	0	0	5.71	0	0	351.94	7.71	0	0	0.11	0	2.6	0.05	0.03	0	0.25	0	0.21	0.34	0.25	0	3.01	0.26	216.37	0.12	4.8	56	4.76	0.32
GAGE12B	0.19	0	0	0	0	0	0	0	0	0	0	0	0	0	0	0	0	0	0	0	0	0	0	0	0	0	0	0	0	0	0	0	2.68	0	0	0	0	0	0	0	0	0	0	0	0	0	0	0	1.63
GAGE12C	0	0	0	0.33	0	1.45	0	0	0	0	0	0	0.11	0	0	0	0	0	0	0	0	0	0.01	0	0	0.2	0	0	0	0	0	0	0	0	0	0	0	0	0	0	0	0.21	0	0	0	0	0	10.11	0
GAGE12D	0	0	0	0.33	0	1.45	0	0	0	0	0	0	0.11	0	0	0	0	0	0	0	0	0	0.01	0	0	0.2	0	0	0	0	0	0	0	0	0	0	0	0	0	0	0	0.21	0	0	0	0	0	10.11	0
GAGE12E	0.3	0	0	11.86	0	0	0	0.14	0	0	0	0	0	0	0.23	0	0	0	0	1.39	0	0.21	0.39	0.13	0	2.66	0.63	0	0	0	0	0	0	0	0	0	0	0	0	0	0	0.26	0	1.87	0	0	0.43	0.63	0
GAGE12F	0	0	0	970.94	0	2.46	0	0	0	0	0	0.34	0.29	0	0	0	0	0	0.52	0.69	0	0	2.58	0	0	516.01	11.25	0	0	0	0.06	0.14	0.56	0	0	0.4	0	0	0.15	0	0	0.28	0	194.18	0	0.29	31.55	2.09	0.15
GAGE12G	0	0	0	970.94	0	2.46	0	0	0	0	0	0.34	0.29	0	0	0	0	0	0.52	0.69	0	0	2.58	0	0	516.01	11.25	0	0	0	0.06	0.14	0.56	0	0	0.4	0	0	0.15	0	0	0.28	0	194.18	0	0.29	31.55	2.09	0.15
GAGE12H	49.65	0	0	0	0	1	0	0	0	0	0	0	0	0	0	0	0	0	0	0	0	0	0	0	0	1.79	0	0	0	0	0	0	0	0	0	0	0	0	0	0	0	0.38	0	0.26	0	0	0.36	1.57	0
GAGE1	6.27	0	0.01	2575.07	0.04	1.75	0	0	0.02	0.03	0	2.18	0.33	0.01	0.1	0	0	0	0.02	0.26	0.04	0	12.1	0.06	0	844.85	3.29	0.03	0	0.01	0.19	0.59	0	0.15	0	0.27	0.01	0	0.02	0.06	0.03	1.22	0	266.06	0	2.15	11.86	3.41	0.34
GAGE2A	0.33	0	0	1.81	0	5.71	0	0	0	0	0.29	0.84	0	0.06	0	0	0	0	0	0.25	0	0	19.4	0	0	0.61	62.22	0	0.2	0.59	0	0	0.29	0.07	0	0.35	0	0	0	0.12	0	2.95	0.05	280.87	0	0	47.18	11.24	0.2
PAGE1	161.4	0	0	0	0	0.08	0	0.69	0	0	0	0	0	0.13	0	0	0.41	0	0.14	0.77	0.35	0	0.12	0	0	20.96	98.67	0	0	0	0	0	3.58	0.05	0	18.11	0	0	0	0	0	0.07	0.75	0.13	0.3	0.26	0.22	0.39	1.53
PAGE4	0.04	0	0	0	0	0.95	0	0	0	0	8.55	0	0.16	0.05	0	0	0	0	0	0	0.42	0	0	0	0	0.12	1.81	0	0	0	0.67	0	0	0	0.11	0	0	0	0.45	0.94	0	0.11	0	0.21	0	0	0	0.14	0
USP27X	1.53	3.95	4.94	5.35	2.62	4	1.64	2.58	2.03	1.73	6.53	1.75	0.81	1.69	2.49	3.04	2.17	3.11	1.69	0.88	4.99	0.5	3.43	2.35	2.61	3.37	1.34	2.91	3.25	2.3	1.04	5.45	2.84	2.69	4.2	0.31	2.64	1.37	1.56	3.95	3.97	2.63	3.58	3.77	0.93	1.89	2.51	5.07	4.1
CLCN5	3.28	5.36	4.28	6.37	6.99	9.21	2.67	1.28	2.21	2.5	44.14	3.25	2.78	1.61	2.73	3.26	1.63	8.68	3.41	2.02	9.29	4.05	6.06	1.69	6.1	5.57	4.13	4.67	2.94	1.45	0.92	6.38	2.5	2.23	76.82	3.95	5.63	4.53	8.94	5.73	4.91	3.28	5.48	3.86	1.6	3.1	2.08	4.47	14.8
AKAP4	0	0	0	0	0	0	0	0	0	0	0	0	0	0	0	0	0	0	0.01	0	0	0	0	0	0	0	0	0	0	0	0.09	0	0	0	0	0	0	0	0	0	0	0	0	0	0	0	0	0	0.15
CCNB3	0.14	0.5	0.29	0.17	0.06	0.02	0.06	0.09	0.1	0.14	0.37	1.51	0.37	0.32	0.09	0.11	0.42	0.52	0.34	0.02	0.01	0.32	0.33	0.07	0.16	0.07	0.98	0.37	0	0.2	0.05	0.27	0.04	0	0.57	0.04	0.07	0.16	0.05	0.36	0.17	0.08	0.28	1.13	0.07	0.14	0.7	1.28	0.31
DGKK	0	0	0.08	0	0	0.01	0	0	0	0	0.33	0	0	0.02	0	0	0.01	0.05	0	0.02	23.89	0.02	0.01	0.01	0	0	0	0	0	0	0.01	1.65	0	0	0.01	0	0.01	0.04	0	0.63	0	0	0	0	0	0	0	1.23	0
SHROOM4	0.02	0.02	1.88	0.01	0.01	0.23	0.17	0.02	0	0	1.52	0.24	0.05	6.56	0.69	0	0.01	0.04	0.01	0.04	0.18	0.02	0.1	0.02	22.24	0	0.03	0	0.03	0.01	0.02	1.83	0.01	0.05	5.02	0.03	4.39	2.07	0.23	0.01	0	0.69	1.22	0.12	0.09	8.36	0.02	0.07	0.03
BMP15	0	0	0	0	0	0	0	0	0	0	0	0	0	0.01	0	0	0	0	0	0	0	0	0	0	0	0	0	0	0	0	0	0	0	0	0	0	0	0	0	0	0	0	0	0	0	0	0	0	0
NUDT10	0	0.06	7.49	0.02	0.03	0.09	0.12	0	0.02	0	0	0.06	0	0.14	0.02	0	0	9.73	0	0	0	0	0.06	0.02	0.02	0	0	0.08	0.03	0.43	0.02	26	0.21	0.01	0	0	0	0	0.1	6.01	0	0	0	0.06	0.05	0	0	13.46	0.1
CXorf67	0.02	0	0.02	0	0	0	0	0	0	0	0.14	0	0	0.02	0	0	0.02	0.29	0	0	0	0	0	0	0	0.16	0.02	0	0.03	0.05	0	0	0	0.04	0	0	0	0.02	0.05	0.08	0	0.06	0	0.06	0	0	0.02	34.04	0
NUDT11	0.03	0.96	20.4	0.04	15.32	0.18	8.27	2.25	0.52	0.53	0	0.03	0.02	0.53	1.38	0.35	0.02	4.31	0	0	0	0.03	4.07	6.71	13.61	0.12	0.03	16.17	0.44	22.1	0.07	42.83	16.27	0.05	14.02	0.05	3.23	0	0.08	14.31	4.52	0.02	3.04	0.03	0.09	7.84	4.77	23.32	1.34
CENPVP3	0.02	0	0	0	0	0	0	0	0	0	0	0	0	0.01	0.04	0	0	0	0	0	0	0.06	0.08	0	0	0	0	0	0	0	0	2.27	12.72	0	0	0	0	0	0	0.2	0	0.05	0.04	0	0.04	0	0.05	6.49	0
RP11-141O19.1	0	0	0.19	0	0	0	0	0	0	0	0	0.16	0	0	0.01	0	0	0.07	0	0	0	0	0.24	0	0	0	0	0.03	0	0	0	2.1	4.27	0	0	0	0	0	0	0.65	0	0	0.02	0	0	0	0	3.7	0.01
CENPVP1	0	0	0.19	0	0	0	0	0	0	0	0	0.16	0	0	0.01	0	0	0.07	0	0	0	0	0.24	0	0	0	0	0.03	0	0	0	2.1	4.27	0	0	0	0	0	0	0.65	0	0	0.02	0	0	0	0	3.7	0.01
GSPT2	0.05	8.9	19.39	0.01	8.22	0.06	9.58	1.6	7.44	9.72	5.2	8.8	20.9	0.03	2.86	8.78	0.09	11.61	0.42	0	0.03	0.04	10.78	1.82	9.68	7.1	1.6	11.75	0	2.14	1.19	47.45	49.75	12.73	17.96	0.07	10.9	8.43	0.07	17.55	0	0.04	7.68	0.09	6.42	6.11	7.77	16.79	6.92
MAGED1	18.48	68.21	233.45	189.82	227.32	122.38	235.09	286.64	139.98	230.05	128.31	61.92	21.35	49.98	13.71	108.26	29.44	75.94	17.99	0.29	138.32	59.98	31.47	25.05	151.96	28.1	40.89	253.91	146.97	69.75	15.89	186.36	142.2	79.73	148.09	2.86	117.04	29.8	71.51	358.1	0	60.35	32.23	135.33	12.51	149.72	64.6	175.68	216.05
MAGED4B	0.04	1.97	48.88	15.12	7.4	15.91	24.01	16.05	6.83	13.77	0	3.14	0.07	5.31	0.07	4.11	0.03	3.1	0	0.06	16.13	0.02	5.76	0.06	11.56	0.06	0.15	10.8	1.65	4.64	0	40.56	1.37	0.01	28.18	0	4.11	0	2.48	32.5	0	0.05	3.26	0.06	0.01	1.5	13.52	21.16	0
MAGED4	0	2.74	0.55	0.48	1.87	0	0	0	1	0	0	0.21	0	0.1	0	0	0	0.54	0	0	5.38	0	0.19	0	0.9	0	0	0	0.67	0	0	0	0	0	0	0	0	0.03	0	0.08	0	0	0.34	0	0	0	0.6	1.53	0
XAGE2	0.54	0	0	0	0	95.22	0.12	0	0	0	0	0	0	1.05	0.8	0	0	0	0.15	0	0	0	0	0	0	0	0.46	0	0	0	0.08	0	0.33	0	0	0	0	0	0.13	0.23	0	17.44	0.99	19.3	0	0	0	1.84	0
XAGE1A	2.52	85.96	0	0	0	0.21	0	0	0	0	0	0	0.32	0.35	0.63	0	0.93	0.13	0	0	0	0	491.72	0	0	108.61	0.52	0	0	0.3	361.39	0.1	0	0.26	0.06	1.57	0	0	0.21	68.13	0	0.88	1.24	36.81	391.52	0.44	0	422.9	0.12
XAGE1B	2.52	90.18	0	0	0	0.35	0	0	0	0	0	0	0.59	0.35	0.63	0	0.93	0.13	0.41	0.14	0	0	528.59	0	0	111.2	0.52	0	0.21	0.7	387.86	0.1	0	0.43	0.06	1.58	0	0	0.36	70.14	0	1.46	2.22	38.85	397.58	0.44	0	451.49	0.12
SSX7	0.16	0.09	0.05	0	0	0	0.05	0	0.03	0.07	0.06	0	0	0.07	0.33	0.08	0.24	0.12	0.67	0.21	0.09	0	2.83	0.17	0.04	0.08	0.43	0.04	0.34	0.24	0.07	0	0	0.16	0.21	0	0	1.44	0.15	0	0.06	0	0	0	0.15	0.11	0.09	0.02	0
SSX2	0.01	0.08	0.01	0.02	0	0.04	0	0.01	0	0	0	0.01	0	0	0.02	0	0	0.02	0.03	0.06	0	0	0	0	0	0.08	0.04	0.02	0.01	0	0	0.03	0.57	0	0.01	0	0.01	0	0.01	0.01	0	0.04	0	0.16	0	0.07	0.03	0.11	0.35
SSX2B	0.01	0.33	0.02	0.29	0	0.38	0	0.02	0	0	0	0.58	0.02	0.01	0.02	0	0	0.05	0.03	0.2	0	0	1.78	0	0	0.26	0.16	0.06	0.04	0	0	0.1	1.77	0	0.04	0	0.03	0	0.04	0.07	0	0.21	0	0.82	0	0.23	0.03	0.22	1.11
SPANXN5	0	0	0	0	0	0	0	0	0	0	0	0	0	0.02	0	0	0	0.17	0	0	0	0	0	0	0	0	0	0.12	0	0	0	0	0	0	0	0	0	0	0	0	0	0	0	0	0	0	0	0.43	0.03
XAGE5	0	0	0	0	0	0	0	0	0	0	0	0	0	0.01	0	0	0	0	0.28	0	0	0	0	0	0	0	0	0	0	0	0	0	0	0	0	0	0	0	0	0	0	0	0	0	0	0	0	22.98	0.14
XAGE3	0	0	0	0	0	1.21	0	0	0	0	0	0	0	0.06	0	0	0	0.25	0	0	0	0	0	0	0	0.29	0.11	0	0	0	0	0	0	0	0	0	0.29	0	0.45	0.48	0.22	0.22	0.01	0	0	0	0	0.17	0
FAM156B	4	7.66	5.35	7.34	3.4	15.39	3.96	5.76	6.34	4.66	3.56	3.93	2.92	3.08	5.12	1.98	1.24	9.67	2.7	10.95	11.85	2.18	2.28	5.67	4.93	2.9	1.85	7.33	7.99	5.26	9.75	5.92	13.28	3.99	5.56	4.79	6.31	4.71	6.12	6.58	4.3	7.95	4.06	5.61	4.78	4.27	3.79	4.34	6.64
FAM156A	14.99	20.45	20.08	37.86	33.81	85.17	27.35	16.92	25.83	24.63	16.48	18.84	16.37	11.34	27.12	22.76	21.92	22.48	13.44	74.91	15.57	15.07	13.58	9.82	11.27	19.21	16.77	34.51	20.53	13.4	26.62	19.35	29.52	28.36	21.98	19.47	8.08	16.63	20.97	21.94	23.64	18.44	8.8	27.44	8.26	13.63	61.29	23.37	54.39
GPR173	0.07	0.02	7.72	0.65	1.81	0.05	1.08	2.35	1.93	2.43	0.71	0.14	0.18	1.83	0.81	1.74	0.7	0.89	0.49	5.46	0.21	0.41	0.11	0.04	2.85	0.07	3.96	2.74	3.24	0.09	0.06	6.1	3.26	0.18	2.3	0.27	0.37	0.36	6.64	8.4	0.02	0.45	0.01	1.03	0.07	5.53	3.33	5.14	2.05
TSPYL2	3.75	12.52	13.87	53.57	8.9	19.21	25.29	25.55	17.91	18.04	16.89	8.39	23.09	5.29	11.12	16.95	7.54	22.99	7.25	35.94	18.07	10.54	8.76	15.4	11.63	5.7	20.98	8.91	14.81	15.27	10	21.13	23.74	13.61	17.03	16.37	2.6	18.99	20.09	10.99	25.16	6.51	12.09	12.23	2.74	16.61	8.76	15.54	106.33
KDM5C	39.47	54.62	62.71	45.36	27.13	43.47	23.36	26.04	34.15	32.91	33.98	25.34	29.99	33.03	34.97	26.75	29.31	98.13	36.42	43.01	20.02	38.59	68.4	30.64	45.6	71.89	19.49	22.47	44.1	28.93	34.41	53.93	51.94	36.6	36.74	31.73	17.57	34.16	56.19	65.19	89.15	57.57	24.76	50.63	28.49	30.81	40.05	36.75	34.39
IQSEC2	1.76	10.7	0.62	1.77	4.75	1.71	2.94	7.15	2.81	2.97	0.35	5.85	0.11	5.5	2.29	1.41	2.54	2.32	4.66	2.1	0.01	0.05	1.1	4.94	1.76	7.06	1.31	3.02	3.02	0.03	0.33	13.19	6.41	1.74	0.11	0.41	1.89	2.47	1.16	1.53	8.6	2.05	0.7	5.04	1.05	2.91	2.8	4.76	1.2
SMC1A	97.13	110.74	93.73	75.54	26.3	51.29	55.65	34.87	75.46	63.52	60.34	55.35	77.4	51.81	73.3	86.95	86.42	182.45	84.76	94.59	34.94	106.78	114.13	17.33	59.06	125.86	48.56	53.23	51.66	98.11	25.64	141.32	59.86	117.93	158.42	69.43	26.03	57.65	118.28	89.91	182.28	62.68	28.55	84.65	36.5	33.05	67.97	76.29	64.13
RIBC1	1.22	3.28	1.4	0.91	0.64	0.83	0.35	0.2	0.77	0.7	1.18	1.93	1	2.28	2.23	1.03	0.78	2.11	0.75	3.91	0.47	0.66	1.24	0.24	0.54	0.54	1.16	0.45	0.71	1.32	0.46	1.75	0.91	1.09	0.94	0.75	1.63	0.61	3.61	0.62	3.79	0.98	0.68	7.48	0.25	0.37	0.4	1.83	0.98
HSD17B10	105.15	182.84	95.42	166.76	28.43	140.54	61.86	58.5	176.64	120.46	172.51	88.9	146.48	61.39	109.04	99.75	151.25	161.38	86.33	193.04	118.81	145.8	127.12	98.48	117.11	125.21	112.86	74.05	323.8	131.71	173.44	267.57	239.11	150.53	172.31	251.9	110.19	104.83	200.17	237.08	223.16	186.05	104.49	245.54	113.37	52.02	80.11	134.78	158.87
HUWE1	145.12	90.66	63.23	42.12	45.18	75.75	41.22	50.58	46.76	50.77	63.51	45.85	62.06	30.55	68.8	65.79	116.53	59.28	61.91	59.9	41.17	82.83	35.74	43.11	73.31	62.58	39.12	54.84	78.04	45.85	36.75	87.7	66.18	47.46	85.26	36.64	62.85	90.49	62.67	40.76	146.12	45.47	34.52	81.64	33.66	92.57	45.38	68.99	61.81
PHF8	14.04	12.47	20.18	18.39	6.73	32.11	10.1	8.44	12.07	11.15	12.98	11.23	16.81	6.61	14.57	13.18	34.14	22.36	12.74	11.83	10.84	17.67	22.4	10.18	10.1	16.99	23.96	6.27	12.28	24.59	10.77	37.07	18.94	27.12	21.9	16	6.76	15.35	34.99	15.53	33.59	15.69	8.23	19.48	10.25	11.57	10.28	15.37	17.87
FAM120C	3.59	6.54	3.69	7.75	4.3	6.5	3.27	5.17	5.37	6	2.84	3.73	4.11	2.41	9.48	4.94	4.15	10.62	2.71	6.98	3.83	2.21	2.73	2.53	3.04	2.93	3.28	3.88	8.4	3.64	6.89	6.89	14.77	4.88	5.71	4.15	3.57	1.77	5.92	5.32	10.54	5.64	2.05	8.36	1.64	5.33	5.04	6.87	6.26
WNK3	0.02	0.04	4.46	3.2	0.04	0.04	0.2	0	0.1	0.03	0.01	0.05	0.03	0.15	0.05	0.19	0.04	0.86	0.05	0.06	0.09	0.03	0.16	0.02	0.05	0.24	0.03	0.06	0.05	0.02	0.02	9.14	0.02	2.04	0.65	0.02	0.69	0.15	1.72	1.48	4.82	0.02	0.43	0.41	0.01	0.24	0.04	4.11	0.04
TSR2	48.12	62.5	48.92	41.99	22.65	42.54	45.12	35.83	45.71	40.84	54.2	51.57	42.95	33.99	49.12	62.74	72.89	55.57	43.83	34.53	35.16	67.76	43.08	28.88	29.33	45.21	31.34	42.07	77.11	52.8	42.34	78.84	71.96	53.1	89.14	35.36	39.35	38.54	73.36	45.83	107.78	37.62	44.39	96	19.84	38.57	34.98	65.31	70.17
FGD1	19.43	8.35	17.32	21.39	10.7	8.22	10.97	11.52	11.52	9.86	2.39	1.73	0.98	9.79	7.45	6.87	2.21	11.95	0.72	4.81	2.3	0.93	0.77	5.68	8.97	3.28	0.56	7.98	3.61	2.18	1.58	17.26	13.46	11.71	9.71	0.66	7.74	1.07	19.21	16.18	15.15	0.98	16.81	14.56	1.36	7.8	13.2	12.42	27.56
GNL3L	20.65	51.86	11.52	22.41	5.56	20.77	11.71	8.15	14.14	11.63	40.39	16.66	23.6	24.39	19.96	20.11	21.19	18.61	29.71	30.65	15.85	41.19	27.55	5.91	13.8	19.68	23.15	12.76	34.91	23.87	6.85	33.71	29.56	28.65	25.68	22.27	8.67	29.36	22.3	12.13	47.7	20.6	10.24	34.09	8.83	19.51	27.01	28.59	24.95
ITIH6	0.01	0	0.02	0.03	0	0	0	0	0	0	0.04	0.01	0	0.15	0	0	0	0	0	0.01	0	0	0.04	0	0	0	0.02	0.01	0.03	0	0	0.05	0	0	0	0	0	0	0	0	0.11	0.11	2.1	0.04	0.01	0	0.03	0.03	0
MAGED2	29.67	55.35	354.58	102.33	156.99	64.19	115.87	196.21	98.65	181.61	50.98	73.95	33.71	329.3	39.99	73.32	78.2	78.54	87.2	48.67	82.87	20.18	63.28	30.7	169.95	21.59	40.1	170.28	71.58	45.34	26.73	133.04	67.09	33.85	124.64	46.67	109.68	20.24	66.47	154.46	57.95	46.99	248.53	242.41	28.55	144.96	88.87	146.66	126.24
TRO	0.01	0.34	36.89	0.16	6.88	0.06	1.77	10.53	1.92	0.75	0.02	0.08	0.04	5.01	0.21	1.05	0.14	21.35	16.1	0.02	1.02	0	0.16	0.1	0.82	0.01	0.15	11.78	0.03	0.29	0.08	19.22	0	10.5	15.84	0.14	2.8	0.26	29.39	35.64	0.02	0.41	2.62	0.05	1.49	0	15.41	16.94	0.26
PFKFB1	0.21	0.17	0.28	0.4	0.13	0.64	0	0.1	0.13	0.03	0.49	0.12	0.32	0.18	0.34	0.31	0.3	0.69	0.24	0.06	2.49	0.08	0.33	0.3	0.04	0.12	1.03	0.12	0.38	0.36	0.15	0.25	0.23	0.31	0.18	0.09	0.03	0.23	0.35	0.2	0.35	0.78	0.14	0.28	0	0.11	0.11	0.37	0.25
APEX2	32.02	29.19	12.42	17.02	8.31	20.51	12.53	16.04	25.94	26.34	14.67	26.35	17.32	21.32	23.79	20.27	18.28	20.23	26.33	21.53	12.4	14.49	23.41	16.18	18.72	13.74	11.44	17.51	27.21	19.97	15.04	24.95	35.79	19.84	20.19	18.33	11.4	14.5	13.67	13.49	29.63	25.07	11.24	24.76	9.49	10.74	16.35	25.06	31.24
ALAS2	0.05	0	0.02	0.16	0	0.29	0	0	0	0	0.2	0.07	0.06	0.01	0	0	0	0.3	42.05	0	0	0.15	0	0.16	0.04	61.54	0.03	0	0	0	0	0	0	0.26	0	0	0	0	0.06	0	0	0	0.01	0	0	0.15	0	0.01	0.05
PAGE2B	3.69	0	0	0.85	0.18	0.16	0	0	0.18	0	0	0.22	0	0.37	0.98	0	1.13	0.48	3.03	0.46	0.18	0	0.5	0.3	0	1.82	0.09	0	0	0.32	0.06	0.66	0.28	0.96	0	0.13	0	0	0	0	0	0.13	0.31	0	0.56	0	0	250.16	0.22
PAGE2	1.52	0	0	0	0	0	0	0	0	0.12	0	0	0.12	0.3	0.08	0	1.51	0	0.45	0.3	0.33	0	0.09	0	0	0.53	0.18	0	0.23	0.27	0.05	0.34	0.75	0.14	0	0	0	0	0	0	0	0.36	0.05	0.41	0.9	0	0	260.89	0.9
FAM104B	23.4	19.06	24.5	20.76	15.19	7	11.8	8.8	13.76	12.84	10.32	21.47	9.19	27.03	16.58	22.28	11.51	34.08	15.76	16.31	10.2	18.34	12.85	13.73	14.73	20.69	13.01	15.57	18.52	24.92	13.76	36.18	34.73	16.18	30	21.28	30.85	23.22	37	27.07	24.63	13.49	21.14	32.51	10.38	14.27	16.35	22.85	38.07
MTRNR2L10	5.68	100.02	1.44	28.88	0.98	7.67	8.49	0.4	0.55	0.32	5.77	14.31	11.05	2.04	20.6	0.35	4.16	20.88	7.01	270.42	240.74	2.09	3.71	1.23	0.36	12.28	6.27	0.91	31.81	2.01	11.55	0.74	8.21	5.48	6.13	4.92	1.91	54.23	1.75	6.78	3.21	2.1	8.48	8.67	9	13.4	11.2	2.64	3.61
PAGE5	1.64	0	0	0	0	0	0	0	0	0	0	0	0.1	0.17	0.17	0	0.78	0	0.12	0	0.24	0	0.16	0	0	0	324.99	0	0	1.07	0	0.12	2.56	0	0	0	0	0	0.1	0	0	0.18	0.17	0.09	0.32	0	0.1	0.56	1.28
PAGE3	0	0	0	0	0	0	0	0	0	0	0	0	0	0	0	0	0	0	0	0	0	0	0	0	0	0	0	0	0	0	0	0.11	0.18	0	0	0	0	0	0	0	0	0	0	0	0	0	0	0	0
MAGEH1	0.13	5.13	31.65	0	21.23	0.47	29.9	26.17	8.92	24.79	0.11	6.46	0.06	44.58	4.35	14.42	38.71	1.81	10.03	0	3.08	0.53	12.28	0.86	12.31	5.68	30.99	8.81	16.45	24.3	6.11	9.15	6.26	17.18	3.97	16.33	13.11	0	0.28	25.69	0	7.07	11.57	4.39	5.64	14.18	12.89	15.95	7.49
USP51	0.03	0.42	3.03	1.03	0.7	0.05	0.47	0.22	0.57	0.92	0.77	0.42	0.01	3.98	0.22	0.99	1.02	0.09	0.69	0.18	0	1.73	0.23	0.06	0.14	2.32	2	0.55	1.6	1.77	0.83	4.89	0.15	2.82	0.68	0.99	0.74	0.03	0.01	0.79	1.17	0.11	2.68	0.64	0.87	0.18	1.23	1.6	0.24
FOXR2	0.06	0	0.02	0.06	0	0.02	0	0	0	0	0	0.04	0	0.01	0.02	0	0	0	0	0	0	0	0	0	0	0.02	0	0	0	0.02	0	12.29	0	0	0	0	0	0	0.03	11.37	0	0.02	0.03	0.08	0.03	0	0.02	0.01	0.06
RRAGB	10.39	8.02	9.92	7.06	22.19	2.51	8.57	15.4	8.13	11.37	3.8	6.77	2.51	67.61	6.67	8.11	5.44	11.16	4.72	7.43	7.31	6.7	6.97	15.72	9.92	6.5	5.88	12.65	6.54	3.69	6.99	10.4	12.96	15.34	10.81	6.91	10.56	11.93	11.87	9.23	14.82	3.35	11.96	12.17	5.71	5.56	10.34	5.5	9.72
KLF8	2.28	0.02	0.12	0.06	0.39	1.47	0.27	2.14	0.05	0.02	0.03	0	0.01	3.07	5.34	0.01	4.47	5.28	1.54	0	0	0	0.03	9.74	0	1.41	0.56	0.41	0.11	0.08	0	2.23	0	0.04	0.04	0.16	4.73	9.81	0.04	0.04	5.55	7.96	0	18.31	0.12	0.03	0.04	0.21	0
UBQLN2	31.69	23.97	25.73	28.47	25.87	15.84	24.3	27.5	19.59	22.61	12.36	14.7	19.86	28.88	18.41	24.44	39.97	27.7	10.1	24.49	10.88	17.59	20.93	28.56	15.53	11.94	21.3	27.94	12.95	22.99	12.17	21.76	29	23.13	32.72	18.21	32.16	22.34	37.77	31.88	43.97	13.64	13.24	28.6	10.89	17.3	21.95	23.86	30.21
LINC01420	24.7	31.76	49.25	37.44	33.52	11.43	28.44	43.75	17.65	29.55	12.8	42.35	7.38	83.18	15.27	24.87	0.11	53.73	27.12	27.5	3.43	29.37	32.75	37.65	38.69	11.38	20.22	33.88	30.76	43.65	7.38	67.98	70.46	21.49	30.41	26.1	39.07	29.41	25.25	35.56	74.95	28.17	28.03	42.77	13.09	33.39	32.19	29.39	55.68
SPIN3	4.05	9.03	2.95	0.05	4.02	2.4	3.14	1.4	1.71	2.48	3.68	4.5	0	2.22	4.6	2.85	0.04	1.91	0.8	16.38	1.82	0	4.25	2.7	0.91	3.13	5.74	2.98	3.54	0.03	1.52	5.04	7.32	0.04	1.9	1.35	1.64	6.19	9.38	5.39	3.96	2.29	2.42	8.29	0.64	0.93	4.63	6.98	8.24
SPIN2B	14.42	11.34	12.28	7.69	8.51	6.29	7.72	4.53	10.37	7.89	10.14	8.61	2.54	16.53	1.97	11.55	5.87	18.39	8.43	21.92	13.72	6.4	5.58	7.14	6.71	9.65	6.24	11.02	18	9.67	9.21	12.37	11.78	10.61	16.16	10.82	9.56	5.15	10.62	9.33	18.71	2.63	6.65	7.86	2.15	7.96	6.38	10.31	17.42
SPIN2A	0.38	0.74	2.12	0.4	0.3	0.58	0.7	0.28	0.17	0.39	0.34	0.6	0.15	0.35	0.5	0.21	0.28	0.31	0.33	1.75	0.29	0.31	0.42	0.26	0.22	0.31	0.78	0.37	0.43	0.2	0.68	0.83	0.36	0.41	0.52	0.24	0.28	0.34	1.67	0.44	0.44	0.19	0.08	0.38	0.28	0.26	1.09	0.52	0.48
FAAH2	3	0.29	0.11	0.21	0.11	3	0	0.09	0	0.02	1.98	12.29	0.1	3.79	0.55	0	12.05	6.32	0.39	2.21	0.72	1.22	0.02	3.03	0.05	1.5	4.54	0	1.12	0.66	0.04	2.45	0.04	0.05	2.36	18.09	6.14	3.59	2.85	0.14	0.27	3	0	3.68	0.09	0	0.02	0.39	0.02
ZXDB	4.45	5.43	3.81	4.79	4.38	5.03	3.08	3.61	2.67	2.94	2.08	3.25	3.19	4.9	5.05	5.36	10.17	5.48	2.19	5.24	4.66	3.31	2.37	23.14	7.35	2.51	3.33	6.51	2.78	2.98	2.17	15.32	6.95	4.26	13.42	1.76	2.99	6.43	3.82	6.42	7.71	3.93	4.32	5.06	3.11	6.25	6.11	12.84	5.06
NLRP2P	0	0.03	0.01	0.01	0	0	0	0	0	0	0.02	0	0	0	0.01	0	0	0	0	0.02	0.01	0	0	0	0.01	0	0.13	0	0.02	0	0	0.04	0	0	0	0.02	0	0	0	0	0.02	0	0	0	0	0	0	0.06	0
ZXDA	1.58	1.42	0.5	1.71	1.89	1.22	0.86	1.51	1.26	1.51	0.3	1.25	2.84	2.44	1.46	1.14	2.96	2.64	0.5	0.99	0	0	0.19	2.93	1.89	0.56	0.09	2.14	1.06	1.62	0.46	2.03	1.34	1.91	1.4	0.86	0.86	1.21	0.31	1.81	2.38	1.14	1.19	2.04	0.95	1.54	2.25	5.18	0.65
SPIN4	27.62	7.23	17.99	13.79	3.85	12.68	13.16	5.33	8.27	10.32	4.46	26.96	0.01	6.3	9.17	15.57	12.67	6.91	36.22	7.2	3.36	28.05	26.7	2.82	8.19	11.16	27.44	16.94	8.15	9.55	12.03	18.83	10.72	14.99	37.9	6.07	4.93	6.66	0.18	10.7	29.52	6.05	2.38	16.38	11.29	3.52	17.63	20.89	27.7
ARHGEF9	6.94	11.17	22.09	12.36	8.67	1.64	11.75	10.78	13.37	10.98	0.41	6.88	12.33	9.43	0.09	15.03	20.91	7.32	13.12	3.59	0.5	6.31	5.59	6.44	7.34	1.8	19.11	11.87	8.89	11.47	3.39	17.63	12.08	20.99	45.86	11.63	6.06	6.09	0.32	6.88	7.75	9.37	5.89	9.39	6.8	3.38	9.29	8.84	36.56
AMER1	2.77	2.12	5.75	4.32	1.48	4.52	1.29	1.05	1.95	1.33	6.2	0.96	4.27	1.79	3.79	1.98	2.63	2.29	3.33	3.1	3.32	6.2	0.86	3.83	1.06	5.1	4.27	0.97	2.83	4.18	2.67	15.59	4.13	11.06	9.19	3.04	0.76	0.81	3.11	4.17	3.95	3.73	1.57	1.52	1.51	0.67	2.57	6.17	6.25
ASB12	0	0.08	1.24	0	0	0	0	0	0	0	0.08	0.18	0.14	0.19	0	0.13	0	0.65	0.56	0	0	0.6	0.78	0.14	0	0.11	0.28	0	0.05	0.16	0.48	0.78	0.15	0.68	0	0	0.04	0	0	0.22	0	0	0	0.03	0.8	0	0	0.06	0.19
MTMR8	0	0.89	1.61	0	0	0	0.02	0	0.15	0.01	0.65	0.89	3.42	0.63	0	1.12	0	1.02	1.39	0.14	0	2.65	1.78	0.49	0	3.14	2.41	0	0.17	1.42	0.39	4.31	0.41	2.45	0	0.84	0.22	0.61	0	0.5	0	0.08	0	0.86	1.15	0.05	0	1.16	3.51
ZC4H2	0.03	1.72	31.54	13.35	0.04	4.52	6.03	8.62	8.28	14.81	1.97	10.28	3.9	3.52	0.16	8.23	0.02	9.97	8.92	3.42	2.99	8.02	2.84	3.12	12.64	2.62	8.74	8.18	0	22.49	0.06	52.03	11.33	36.28	16.37	0.19	5.84	0.03	0.03	23.63	0	0.09	1.06	2.72	1.15	7.93	4.1	9.96	0.36
ZC3H12B	0.13	0.19	2.12	0.31	0.13	0.28	0.46	0.98	0.09	0.4	0.25	0.2	0.27	0.12	0.3	0.23	0.32	1.45	0.67	0.67	0.22	0.55	0.17	0.18	0.05	0.38	1.26	0.08	0.02	0.8	0.18	0.89	0.42	0.98	0.11	0.32	0.06	0.09	0.1	1.11	0.01	0.06	0.07	0.07	0.37	0.02	0.06	0.44	0.67
LAS1L	57.93	97.33	49.74	39.01	18.93	47.15	32.99	20.25	55.23	50.71	43.97	42.4	73.75	51.47	40.6	64.22	36.66	76.48	41.53	62.96	35.88	95.25	35.65	28.6	33.31	98.66	74.68	29.67	60.11	73.99	57.79	74.54	91.25	71.19	67.82	79.46	30.88	23.61	46.86	48.45	66.28	33.92	22.36	31.91	42.24	23.73	36.1	75.92	105.13
MSN	260.3	202.15	212.25	165.44	229.87	1.9	622.08	383.14	369.82	297.5	0.51	44.95	178.01	603.66	177.27	497.24	429.45	57.97	617.94	258.96	0.45	671.96	939.85	79.79	742.47	303.84	538.83	530.58	0.46	405.68	399.38	266.95	390.39	237.72	373.29	131.84	321.92	0.21	2.1	0.93	628.47	3.32	184.34	2.62	305.46	1165.45	445.12	299.23	571.92
VSIG4	0	0	0	0	0	0.24	0	0	0	0	0	0	0	0.02	0.07	0	0	0	0.03	0	0	0.14	0.21	0	0	0.1	0.08	0	0	0.03	0.43	0.05	0	0.09	0	0.08	0	0	0.2	0.24	0	0	0	0	0.14	0	0	0.04	0.07
HEPH	0	0.03	28.2	2.17	0.09	0.8	6.24	0.33	0	0.01	14.36	0.05	0.06	0.12	0.03	0.01	7.73	0	22.81	0.01	0	0.17	0.09	0	0	64.57	0.49	23.72	0	0.01	0.4	14.15	0	0.04	0.26	0.19	0	0.01	0.05	0.35	0	0	0.01	0.01	0	0.63	16.02	1.4	0.13
EDA2R	0.02	15.02	14.95	0.07	17.12	0.25	19.25	19.86	2.02	3.26	0.06	0.03	6.01	0.08	0.09	7.09	0.01	7.24	0.02	0.37	7.57	0.06	0.09	14.46	0.46	0.77	6.09	26.53	1.45	0.33	0.01	5.65	0.04	0.04	2.01	0.02	1.2	0.02	0.05	2.93	0.04	0.01	0.07	0.48	0.2	14.22	0	12.67	0.08
AR	0.02	6.18	15.88	0.01	0.1	0.13	7.32	11.45	0.59	0.21	0.29	0.02	0.02	0.06	0.12	0.27	0.12	2.52	0.12	1.15	0.03	0.07	0.04	0.1	4.29	5.63	1.97	15.36	1.43	0.06	0.07	6.68	0.09	0.02	28.72	0.12	0.45	0.1	0.06	0.07	0.15	0.3	0.04	12.05	5.47	0.29	0.37	2.99	0.15
OPHN1	15.22	3.93	2.69	6.14	4.44	4.17	2.71	3.6	5.56	6.94	2.4	3.13	0.64	11.19	4.11	8.82	0.51	1.6	3.28	3.27	1.94	0.78	3.66	3.91	4.17	2.25	1.21	3.14	6.97	0.49	0.6	5.22	3.35	0.49	5.13	0.68	5.88	5.35	1.23	2.75	6.51	5.79	10.82	5	1.03	4.33	3.92	6.68	12.97
YIPF6	16.46	13.75	18.95	5.93	11.34	17.46	12.67	15.49	10.9	14.36	12.98	17.38	0.13	24.04	13.23	19.71	5.22	13.72	6.98	11.96	10.37	7.31	10.47	14.23	10.03	11.64	12.22	14.17	12.7	4.42	5.19	20.24	17.97	4.81	22.59	7.38	15.71	14.59	23.54	23.33	25.4	13.2	14.09	10.42	6.23	11.9	11.49	10.79	39.96
STARD8	0.03	1.67	2.81	1.33	0.06	2.05	3.27	6.44	1.99	1.55	0.01	0.44	0.01	9.1	0.04	3.47	0.03	0.5	14.4	0.91	0.16	0.03	0.08	0.07	8.23	18.23	0.04	4.45	0.65	0.03	6.04	1.65	0.36	0.02	9.84	3.72	7.3	0.03	0.09	0.83	0.2	0.72	0.31	1.23	1.49	5.74	9.47	4.36	2.91
EFNB1	9.05	4.77	41.23	14.44	9.34	21.15	7.4	7.72	3.6	2.77	3.96	16.66	1.81	53.2	47.82	2.07	4.03	9.4	2.39	1.59	5.78	1.57	18.75	52.98	24.36	2.57	0.16	2.79	6.51	3.43	1.3	28.98	65.62	16.96	4.34	11.51	11.91	28.77	18.34	7.94	7.17	1.55	2.06	1.54	2.42	40.36	7.17	9.31	18.14
PJA1	21.06	16.37	54.67	36.14	13.81	16.1	13.3	15.26	13.45	18.89	12.27	19.52	2.69	22.47	18.14	17.42	16.82	28.01	6.49	10.02	6.8	3.37	11.65	14.37	13.83	6.16	1.81	12.37	9.98	1.56	5.24	37.89	27.22	15.83	23.95	4.09	17.61	16.03	48.26	28.16	26.75	3.26	15.07	6.64	4.13	12.42	12.28	21.08	34.73
FAM155B	0	3	0.25	8.37	0	0.02	0	0	0	0	3.32	0.76	0.01	5.21	0	0	0	5	0	0	5.1	0	0.22	0.06	0	0.86	0	0	4.91	0.08	0	27.54	0.07	0.02	0	0.03	0.2	0.06	15.38	0.98	0.16	0.03	0	1.39	0.02	0	0.02	0.16	0
EDA	0.04	0.55	0.32	2.66	0.07	0.25	0.05	0.1	0	0	1.14	0.16	0.25	5.02	0.41	0.02	0	4.1	0	0.07	12.24	0	1.06	1	0.45	0.07	3.53	0.06	0.94	0.01	0.01	2.87	0.36	0.02	1.22	4.22	0.11	0.01	1.86	0.04	0.18	0.29	0.07	0.32	0.09	0.41	1.78	2.42	2.2
AWAT2	0	0	0	0	0	0	0	0	0.04	0	0	0	0	0	0	0.05	0	0	0	0	0	0	0	0	0.33	0	0	0.04	0	0	0	0.02	0.4	0	0	0	0	0	0	0	0	0.14	0	0	0	0	0.02	0.01	0
OTUD6A	0.07	0	0.04	0.06	0	0.05	0	0.05	0.03	0.05	0.09	0.09	0.15	0.09	0.12	0.03	0	0	0.09	0.09	0.1	0.05	0.11	0.05	0	0.03	0.07	0	0.26	0.04	0.1	0.1	0.04	0	0	0	0.15	0.1	0.12	0.06	0.1	0.03	0.01	0.02	0.02	0	0.07	0.34	0.05
IGBP1	37.56	44.69	30.87	33.61	114.91	43.48	30.41	81.37	44.99	56.03	37.96	49.45	57.31	55.87	51.09	59.2	29.45	49.37	22.79	38.42	56.93	47.58	39.01	103.66	68.68	46.31	50.45	44.04	32.86	39.48	63.99	37.85	69.1	39	63.76	55.11	58.7	54.28	42.2	46.55	49.73	30.4	66.1	20.25	41.61	54.04	25.78	42.72	43.25
DGAT2L6	0	0	0	0	0	0	0	0	0	0	0.05	0	0	0.01	0	0	0.03	0	0	0	0	0	0	0	0	0.01	0	0	0	0	0.53	0.05	0	0	0	0	0	0	0	0.02	0	0.05	0.04	0	0	0	0	0.03	0
AWAT1	0	0	0	0	0	0	0	0	0	0	0	0	0	0	0	0	0	0.06	0	0	0	0	0	0	0	0.03	0	0	0	0	0	0	0	0	0	0	0	0	0	0	0	0	0	0	0	0	0	0.02	0
P2RY4	0.01	0	0.06	0	0.07	0.11	0.04	0.06	0	0.03	0.05	0.02	0.03	0.02	0	0	0.03	0.04	0	0.05	0.18	0	0	0	0.06	0.01	0.11	0.03	0.09	0.02	0.05	0.02	0.05	0.09	0.05	0	0	0.05	0.02	0.1	0	0	0.04	0	0.02	0	0	0.12	0.15
ARR3	0.16	0.26	1.19	0.76	1.1	0.68	0.58	0.26	0.43	0.61	0.22	0.39	0.36	0.14	0.27	0.34	0.51	1.15	0.16	0.28	0	0.22	0.54	0.16	0.84	0.16	1.6	0.31	0.16	0.4	0.17	0.36	0.25	0.41	0.23	0.03	0.14	0.48	0.19	0.4	0.25	0.06	0.04	0.06	0.13	0.78	0.56	0.78	0.51
RAB41	0.5	0.53	1.33	0.48	1.2	0.51	0.43	0.51	0.75	0.62	0.53	0.44	0.46	1.05	0.56	0.76	0.75	1.27	0.14	0.78	0.05	0.16	0.55	1.35	0.45	0.52	0.87	0.71	0.26	0.71	0.38	0.89	1.6	0.34	0.95	0.61	0.61	0.36	1.03	1.66	0.61	0.27	1.17	0.37	0.97	1.32	0.67	0.77	3.51
PDZD11	62.42	71.57	52.99	55.8	71.03	43.97	64.02	67.69	102.04	98.39	62.88	77.77	27.4	85.63	47.16	119.11	49.88	65.56	22.5	54.19	40.11	27.44	29.36	49.75	74.73	36.02	96.42	147.84	81.17	45.12	29.27	42.33	129.89	35.7	104.71	52.53	70.22	50.81	67.64	61.53	88.86	48.19	62.27	55.66	20.51	58.22	78.25	70.15	113.33
KIF4A	52.86	37.49	60.83	28.23	3.59	23.42	38.19	19.58	55.97	50.52	38.9	30.46	26.59	26.11	31.47	64.95	39.77	31	37.75	33.88	22.97	37.31	24.72	1.11	31	48.39	57.44	47.62	29.74	34.87	14.72	62.25	40.56	43.37	80.34	24.35	10.95	18.91	47.78	35.93	77.99	23.09	15.08	23.24	12.23	21.36	39.12	53.84	39.99
GDPD2	0.02	0.04	8.86	0.08	0	1.53	0.17	0.21	0.03	0.06	0.71	0.1	0.04	0.07	1.75	0	0.07	0.14	0.14	0.13	0.13	0	0.2	0.15	0	0.08	0.29	0.24	0.3	0.06	0.18	19.34	0.1	0.06	0.14	0.01	0.06	0.21	0.1	0.24	0.12	0.01	0.03	0.06	0	0.23	0.18	0.18	0.11
DLG3	6.03	2.83	18.74	7.56	4.1	12.82	3.39	3.71	2.1	2.17	15.98	13.92	0.07	8.61	12.9	1.42	7.54	10.37	0.04	11.53	7.25	0.21	2.33	4.13	0.72	3.37	19.02	1.77	18.37	12.69	0.1	32	20.78	13.39	9.07	2.07	9.66	16.58	10.62	0.66	3.41	27.69	5.64	18.21	0.07	1.24	2.53	2.69	2.29
TEX11	0.01	0.03	0	0	0	0.02	0	0.64	0	0.17	0.05	0.02	0.09	0.02	0	0.04	0.04	0.03	0.02	0	0.03	0	0	0	0	0.83	0.05	0	0	0	0	0.43	0	0.04	0.16	0.01	0	0	0.03	0.06	0	0	0.01	0	0.03	0	0	0.02	0
SLC7A3	0	0.05	4.26	0.08	0	0.25	0	0	0.08	0.02	0	0.03	17.06	0.5	0.04	0	0	0	0	0	0	0	0.02	0	0	0.04	0	0	0	21.23	0	130.75	0	25.97	9.36	0	0	0	0.32	0.03	0	0.06	0	0.06	0.04	0	0.12	1.2	0.02
SNX12	46.14	69.5	45.65	36.63	43.61	45.6	49.49	48.48	54.45	49.12	50.71	76.18	20.35	47.96	43.26	57.71	22.85	43.2	30.44	64.13	24.88	25.19	35.07	56.18	59.29	43.66	37.62	76.51	45.09	30.77	16.4	60.65	62.03	32.9	66.28	31.23	41.28	37.41	35.1	24.94	88.01	34.45	43.39	26.23	16.38	66.35	54.41	56.49	68.2
FOXO4	4.33	1.26	3.83	4.59	4.29	155.02	3.29	3.58	1.83	4.39	2.9	5.83	4.75	4.67	2.07	2.28	6.16	13.83	8.57	20.58	3.77	4.43	6.35	7.34	4.24	17.59	9.06	0.79	0.85	7.03	5.66	17.53	5.47	5.48	9.29	7.01	2.55	2.32	3.32	8.35	8.51	0.9	6.81	1.8	2.24	3.89	1.14	2.7	7.91
CXorf65	0	0	0.07	0	0	0	0	0	0	0	0	0	0.22	0.03	0	0	0.32	0.34	1.27	0	0	0	0	0	0	0.89	2.44	0	0	1.21	1.32	0	0	0	0.26	0	0	0	0.07	0	0	0	0	0	0	0	0	0	0
IL2RG	1.36	0.56	0.66	0.63	0.25	1.41	0.21	0.21	0.29	0.43	3.66	8.63	133.24	12.62	2.65	0.17	146.6	0.77	22.68	0.96	0.23	79.71	4.93	0.04	0.22	38.45	1647.76	0.26	0.18	282.47	122.06	1.27	0.27	72.43	1.21	13.76	0.22	1.31	0.6	0.97	2.66	0.74	0.66	0.5	3.36	0.53	0.36	1.31	0.76
MED12	12.46	14.92	25.09	14.11	11.27	36.15	8.32	11.39	14.26	10.61	16.47	11.62	13.37	12.07	12.29	11.8	18.28	21.35	27.69	24.66	18.46	22.84	23.14	9.47	19.9	26.08	22.72	12.66	18.3	24.42	10.37	14.65	19.84	25.71	27.49	9.86	8.81	22.2	16.77	18.07	24.18	8.64	10.18	13.03	9.52	17.23	16.44	20.68	14.39
NLGN3	0.06	0.47	6.82	0.2	0.49	1.17	0.17	0.09	0.03	0.12	0.09	0.3	0.4	0.47	0.14	0.15	0.43	0.79	0.33	0.25	0.05	0.12	0.5	0.08	0.12	0.44	0.98	0.06	0.32	0.42	0.73	5.03	0.04	0.57	0.27	0.23	0.05	0.64	1.99	2.91	0.24	0.04	0.5	0.02	0.24	0.16	0.13	0.85	0.29
GJB1	0.16	0.19	0.02	0	0	0.22	0	0	0	0	18.75	0.21	0	1	0.03	0	0.08	0	0.09	0	94.34	0.16	0.11	0	0	0.2	0.18	0	0	0.05	0.12	0.11	0	0.03	0.5	0.04	3.4	0.25	0.02	0.24	0.1	0.02	123.88	0.05	0.06	0.09	0	0.25	0.05
ZMYM3	13.46	25.19	65.38	32.63	13.22	16.18	11.85	16.87	27.57	26.95	25.6	20.11	27.92	32.17	12.58	21.53	12.2	28.08	30.42	16.52	18.99	25.33	17.88	8.73	20.94	35.4	15.01	18.25	19.51	31.04	25.67	65.84	22.52	43.51	19.68	19.98	16.6	14.9	37.12	23.03	25.23	11.09	10.94	20.39	13.87	15.91	14.41	28.38	19.98
NONO	380.74	425.65	630.7	327.12	182.21	336.68	294.81	259.98	427.34	391.63	311.36	276.2	352.64	356.63	280.4	484.54	350.1	589.86	362.34	330.15	258.53	454.78	299.42	151.77	318.99	468.51	359.43	356.79	294.44	601.04	328.11	797.64	351.35	603.2	647.6	294.23	266.7	302.43	519.69	580.82	479.43	217.92	314.47	257.77	245.95	290.2	291.85	464.01	389.46
ITGB1BP2	0.48	1.34	2.1	1.77	0.08	0.5	0.6	0.81	0.47	0.57	0.92	0.97	1.57	0.25	0.91	1.15	0.69	0.83	1.23	0.88	0.32	0.39	8.12	0.62	0.7	0.91	0.43	0.91	0.52	0.71	1.54	3.14	0.82	1.32	1.63	0.58	0.79	1.12	1.21	0.37	0.56	0.08	0.47	0.58	0.23	0	0.93	1.93	0.22
TAF1	16.9	15.03	18.27	11.61	17.32	11.1	11.96	10.75	13.51	11.61	10.32	10	12.85	11.12	15.85	17.82	11.1	20.84	19.21	14.45	8.43	32.58	17.47	8.04	12.72	26.46	30.29	12.35	10.42	18.44	11.39	21.27	19.89	18.94	36.2	15.31	7.48	19.7	11.52	15.98	41.67	10.24	13.66	9.36	14.48	15.88	16.82	14.95	12.9
OGT	35.1	33.38	46.31	38.35	31.52	30.5	25.55	43.75	29.67	47.45	32.39	39.51	34.15	19.52	43.3	37.78	38.09	48.75	27.07	58.65	19.33	49.61	42.1	42.2	25.16	27.69	115.06	25.67	26.05	39.05	47.3	31.37	46.36	43.32	51.05	42.46	37.28	36.67	28.27	22.43	49.81	23.1	22.81	21.38	28.29	28.91	34	29.3	33.82
ACRC	0.29	0.53	1.12	0.99	1.45	0.64	1.62	0.81	0.6	1.05	0.9	0.62	2.13	1.33	1.24	0.88	0.48	1.4	0.56	1.73	0.2	0.47	2.33	2.56	0.38	0.75	1.29	1.12	0.29	0.21	1.34	1.18	1.25	0.49	0.09	1.51	1.11	0.67	0.8	0.14	0.7	0.24	1.25	0.21	1.25	0.62	0.7	1.42	0.9
CXCR3	0.05	0	0	0	0	0.03	0	0	0	0.03	0.12	0.07	0.2	0	0.07	0	0.18	0	0.04	0	0.07	0.11	0.09	0	0	0	0.77	0	0	0.13	0.98	0.04	0	0.03	0.04	32.76	0	0	0.04	0.12	0	0.05	0.03	0.04	1.02	0	0	0.02	0
CXorf49	8.34	0	0	0	0	0.06	0	0	0	0	0	0	0	0.05	0.27	0	0	0	0	0.01	0	0	0	0	0	0.01	0.01	0	0.02	0.47	0	0	0.03	0.13	0	0	0	0.01	0	0	0	0.16	0.04	0	0.04	0	0.01	0.23	0
CXorf49B	8.34	0	0	0	0	0.06	0	0	0	0	0	0	0	0.05	0.27	0	0	0	0	0.01	0	0	0	0	0	0.01	0.01	0	0.02	0.47	0	0	0.03	0.13	0	0	0	0.01	0	0	0	0.16	0.04	0	0.04	0	0.01	0.23	0
NHSL2	0.35	0.5	23.11	0.09	0.62	0.2	0.74	3.5	0.18	0.38	0.15	0.06	0.17	24.79	0.06	0.57	0.1	0.63	0.1	0.08	0.03	0.16	1.06	0.03	20.4	0.06	2.29	0.2	0.21	0.16	1.38	4.54	0.07	0.14	1.32	0.02	0.15	1.96	0.61	5.99	0.05	0.08	0.04	0.12	1.01	11.87	0.07	1.51	1.67
RGAG4	0	0.17	3.71	3.91	0.91	0.25	1.21	0.43	0.23	0.58	0.23	0.01	0.02	0.58	0.02	0.73	0.04	0.52	0.15	0.05	0	0.02	0.42	0.06	0.22	0.06	0.02	0.28	0.07	0	0.28	1.86	0	0.01	0.02	0	0.1	0	5.99	7.48	0.3	0.01	0.03	0.15	0	0.39	0.52	0.53	0.92
PIN4	28.88	34.36	38.41	24.78	15.07	19.92	18.82	20.43	24.69	26.26	15.99	21.01	7.14	59.17	20.31	31.4	23.38	71.82	15.21	30.22	34.68	21.39	12.12	15.12	22.66	25.82	30.5	16.7	30.49	19.05	28.51	27.83	31.5	21.29	30.01	20.27	25.5	18.2	29.26	46.85	27.5	9.03	17.95	17.51	16.37	22.55	11.86	19.3	30.96
ERCC6L	16.43	14.66	14.44	8.6	1.24	7.74	16.72	7.41	15.82	17.15	10.93	10.14	21.73	6.93	13.47	28.98	16.2	18.41	9.39	3.78	5.41	16.35	12.46	0.74	8.04	12.54	5.25	14.59	11.28	15.87	7.6	26.51	22.91	14.91	25.24	3.77	3.3	9.22	14.14	9.15	15.56	7.32	2.92	7.02	3.07	4.87	11.26	19.18	20.2
RPS4X	681.17	632.2	914.96	631.23	1411.44	651.03	447.01	1129.87	1118.1	924.77	957.22	472.98	1772.4	1188.61	390.43	1208.66	476.19	1938.65	384.15	602.78	582.52	832.89	904.5	930.98	854.51	634.88	1070.03	980.61	866.81	1011.71	1072.95	923.42	755.12	690.5	1256.41	1368.83	577.96	824.06	1015.82	1109.63	923.43	1464.3	1249.79	367.62	1090.23	450.5	276.8	822.9	544.58
CITED1	0.47	0.53	2.43	52.84	0.08	2.1	0	0.71	0.86	0.53	0.11	0.72	0.09	0.4	0.05	0.14	5.74	7.58	0.9	0.43	0.16	0.29	9.67	0.6	0.23	2.29	0.3	0.33	0.67	0.19	2.96	3.36	3.67	0.16	3.76	2.27	0.12	0.54	30.24	14.06	0.62	3.81	179.93	1.62	0.93	0	0.32	2.51	0.53
HDAC8	17.94	24.96	19.63	25.6	13.71	13.21	9.88	18.15	16.33	19.12	16.65	18.16	10.24	33.83	13	22.38	21.86	24.34	16.92	23.65	16.11	25.04	28.11	11.79	22.74	19.01	27.78	19.63	19.83	12.04	26.08	27.58	36.6	18.37	24.69	17.82	23.09	17.05	16.74	32.74	29.18	16.24	22.1	10.32	17.9	16.89	14.14	21.63	19.34
PHKA1	13.39	19.16	1.27	11.57	4.77	12.55	2.43	2.16	0.51	0.17	5.14	11.7	0.01	7.77	5.31	0.79	36.41	23.18	6.36	11.49	3.94	0.02	0.03	7.32	12.05	9.85	0.05	11.3	8.43	8.98	0.46	16.49	26.01	0.04	0.03	0.04	2.8	5.77	15.22	16.25	14.21	13.03	0.21	5.9	0.49	6.13	0.07	6.6	2.51
DMRTC1B	0	0	0.12	0	0	0	0	0	0	0	0	0	0	0	0.14	0	0	0	0	0	0	0	0	0	0	0.12	0	0	0.09	0.01	0	0.13	0	0	0	0	0	0	0	0	0	0.12	0	0	0	0	0.13	0	0
DMRTC1	0	0	0.14	0.37	0	0	0	0	0	0	0	0	0.64	0.02	0	0	0.2	0	0	0	0	0	0	0	0	0	0	0	0.01	0.16	0	0.3	0	0	0	0	0	0	0	0	0	0	0	0	0	0	0	0.06	0
PABPC1L2B	0	0	0	0	0	0.02	0	0	0	0	0	0	0	0	0.03	0	0	0	0	0	0	0	0	0	0	0	0	0	0	0	0.01	1.66	0	0	0	0	0	0	0	0	0	0	0	0	0	0	0	0.57	0.02
PABPC1L2A	0.03	0.57	0.01	0.13	0.02	0.02	0.02	0	0.08	0.02	0.11	0.06	0	0.21	0.06	0	0.04	0	0.03	2.63	0.13	0.06	0.13	0.02	0.04	0.04	0.07	0.02	0.04	0.01	0.01	1.43	0	0.02	0.09	0	0.18	0	0.01	0.47	0.23	0.03	0.63	0.03	0	0.06	0.05	0.52	0.02
NAP1L6	0.08	0.05	0.03	0.11	0.2	0.13	0.06	0.07	0.06	0.04	0.19	0.08	0.1	0.06	0.09	0.1	0.06	0.07	0.1	0.13	0.18	0.07	0.11	0.1	0.12	0.16	0.22	0.12	0.28	0.06	0.09	0.07	0.12	0.09	0.05	0.12	0.04	0.12	0.1	0.16	0.04	0.2	0.06	0.46	0.11	0.07	0.4	3.48	0.26
NAP1L2	0.08	4.35	0.15	8.74	0.06	0.03	0.1	0.16	0	0	0.84	0.33	0	15.73	0.93	0	0.06	0.13	0.08	0.05	0.33	0	0.75	0.97	0.25	0.38	10.19	0.02	1.35	4.76	0	18.14	7.88	0	0	0.31	1.55	0.02	0.03	0	0	0.86	0.02	1.7	0.05	0.16	0.04	10.87	13.61
CDX4	0	0	0	0	0	0	0	0	0	0	0	0	0	0	0	0	0	0.2	0	0	0	0	0	0	0	0	0	0	0	0	0	0.03	0	0	0	0	0	0	0	0	0	0	0	0	0	0	0	0	0
CHIC1	4.06	4.25	2.36	2.8	6.17	0.01	4.33	5.52	3.92	4.82	2.61	5.1	1.57	6.55	1.24	8.75	5	3.83	2.86	2.57	0.01	0	5.32	2.11	4.93	0.77	14.62	6.74	0.57	1.53	0.01	7.32	4.3	1.71	5.76	0.96	3.89	1.85	1.56	2.06	6.19	2.07	4.86	2.16	0.88	5.68	4.71	4.83	8.83
ZCCHC13	0	0	0	0	0	0	0	0	0	0	0	0	0	0.01	0	0	0	0	0	0	0	0	0	0	0	0	0	0	0	0	0	0	0	0	0	0	0	0	0	0	0	0	0	0	0	0	0	0	0
SLC16A2	8.08	10.15	12.16	48.22	17.23	0.09	74.81	39.37	44.89	30.55	0.14	1.16	0.01	1.67	1.93	40.87	6.11	3.58	0	0.08	0.22	0.05	0.06	9.4	0.16	0.01	0.05	11.8	0.25	0.79	3.28	30.74	7.71	16.77	24.31	0.04	40.12	0.3	3.94	14.75	10.94	49.84	0.35	0.88	1.12	0.07	36.74	11.78	38.11
RLIM	21.35	21.97	22.94	18	16.65	21.95	19.45	21.5	18.74	24.04	15.76	21.9	9.45	24.6	18.32	29.47	11.11	22.75	20.6	28.63	8	27.73	34.54	12.23	19.8	18.07	16.56	22.34	14.24	21.12	12.47	35.65	21.57	22.55	47.44	15.42	14.19	22.97	20	21.02	45.81	15.56	20.97	11.06	18.24	25.99	23.84	24.63	23.28
KIAA2022	0	0	0	0.6	0.02	0.01	0	0	0	0	0.01	0	0	0.03	0	0	0	0.02	0	0	0.01	0	0.03	0	0	0	5.94	0	0.13	0.3	0.05	0.91	0	0	0	0.05	0.55	0	0.33	0.01	6.21	0	0	0.52	0.08	0	0	0.16	0.11
ABCB7	18.54	18.37	20.39	24.13	23.01	9.45	12.64	14.02	12.35	22	21.14	26.85	23.84	25.87	19.31	21.41	33.8	31.03	20.17	27.56	13.15	29.31	16.46	12.58	24.66	22.15	29.85	12.23	9.83	23.06	17.01	35.17	26.11	25.45	38.2	27.03	12.97	16.65	29.82	17.25	36.86	23.59	15.54	13.25	17.16	12.52	13.31	27.04	26.25
UPRT	10.27	7.49	8.88	7.78	7.03	8.23	6.84	7.72	7.96	9.23	6.03	6.76	11.8	6.44	4.5	13.22	13.9	7.66	9.31	5.81	6.33	16.22	18.1	3.64	12.58	10.9	11.55	18.9	3.85	18.68	7.86	18.18	12.42	9.89	22.77	5.56	16.47	5.44	0.75	9.89	12.08	8.75	8.73	4.98	8.66	10.42	10.64	6.88	18.52
ZDHHC15	0.02	0.02	0.26	0.06	0	0.05	0.03	0.01	0.03	0.01	0.04	0.08	0.03	0.03	0.06	0.02	0.03	0	2.87	0.05	0.03	0.07	0.03	0.01	0.02	1.86	0.07	1.83	0.02	1.95	0.05	2.03	0	0.03	3.04	0.03	1.29	0.04	1.05	2.75	0.04	0.04	0.01	0.06	0.04	0	0.28	0.61	0.03
MAGEE2	0	0	0	0	0	0	0	0	0	0	0	0	0	0	0	0.02	0	0	0	0	0	0	0	0	0	0.07	0	0.02	0	0.01	0	0	0	0	0	0	0	0	0	0.01	0	0	0	0	0	0	0.02	0.09	0
PBDC1	29.37	43.45	39.78	25.76	34.88	33.35	49.23	40.12	48.83	43.81	38.22	39.8	32.76	36.05	41.79	65.59	31.64	39.41	30.41	17.98	47.47	79.68	41.92	37.81	56.16	43.51	15.86	53.92	30.05	38.36	46.25	111.93	69.02	36.72	41.03	4.1	57.97	48.92	27.62	32.14	27.41	31.76	0.21	24.3	25.14	47.9	38.35	40.86	43.62
MAGEE1	0.21	3.5	3.88	6.96	1.08	3.33	2.46	2.36	2.29	1.34	0.74	0.53	0.61	1.35	2.61	1.92	1.8	0.13	0.02	0	1.77	1.26	0.45	1.76	0.79	0.28	0.02	3.06	0.42	3.51	0.15	4.72	5.41	3.1	2.83	0.03	2.37	0	0.08	2.17	0	0.31	0.45	1.68	0.11	0.47	3.56	4.84	3.6
FGF16	0	0	0	0	0.25	0	0.03	0	0	0	0	0	0	0	0	0.03	0	0	0	0	0	0	0	0	4.15	0	0	0	0	0	0	1.07	0	0.08	0	0.1	0	0	0	0	0	0	0	0	0.04	0	0	0	21.15
ATRX	30.57	49.94	54.77	34.61	25.14	18.95	25.1	21.9	19.91	24.46	15.73	26.36	34.61	28.02	26.82	34.89	25.34	26.96	26.23	43.74	9.62	30.45	8.5	12.25	31.8	31.12	38.66	22.48	21.07	23.95	12.63	40.2	39.2	43.47	74.07	17.27	15.77	36.86	37.11	57.63	63.28	17.32	15.45	17.46	13.08	43.59	29.67	48.57	31.68
MAGT1	57.91	34.4	44.38	47.18	35.96	66.46	59.4	56.18	50.04	56.69	39.78	93.89	33.8	88.24	53.37	81.18	32.64	52.8	28.52	38.01	29.19	53.13	29.96	31.34	64.19	34.82	96.1	53.93	32.08	31.83	15.15	57.93	39.46	43.58	72.46	61.67	46.68	38.47	17.68	28.83	102.27	48.69	45.5	43.84	23.77	64.91	48.14	57.88	70.99
COX7B	23.79	61.45	37.78	36.55	24.69	25.18	18.56	27.24	39.27	47.29	66.04	39.72	30.13	30.73	38.77	47.75	17.83	93.38	41.11	64.43	52.35	57.57	24.44	36.05	38.03	48.04	52.99	38.03	61.36	35.07	43.92	39.12	169.66	35.85	54.71	80.82	86.53	69.33	43.48	25.52	60.5	54.57	27.25	26.55	25.93	24.78	18.74	29.18	39.21
ATP7A	2.88	10.55	5.77	4.99	3.74	0.91	4.31	5.71	3.31	6.63	0.73	3.32	2.95	6.49	3.37	5.81	6.82	4.22	2.71	6.4	0.71	2.55	3.8	1.18	6.45	19.83	12.89	4.15	1.83	3.67	0.82	1.5	1.6	3.86	9.85	10.74	3.32	8.72	2.19	20.23	13.71	1.7	4.77	2.23	0.87	8.13	3.16	3.83	4.97
PGAM4	1.97	1.17	0.12	0.36	0	1.04	0.18	0.12	0.23	0.32	0	0.2	0.24	0.56	0.84	0.3	0.25	0.14	0	0.31	0.2	0.55	0.32	0.08	0.18	0.03	0.19	0.29	0.32	0.92	1.04	0.46	0.3	0.32	0.39	0.59	0	0.25	0.06	1.13	0.14	0	0.44	0.4	0.18	0	0.42	0.77	0.62
PGK1	353.7	158.95	63.23	107.94	65.1	135.84	174.16	135.49	191.35	330.58	132.25	105	123.75	188.95	145.4	377.19	95.16	102.45	124.91	175.61	83.84	227.64	111.87	102.27	172.96	127.41	164.59	220.24	107.2	206.89	115.32	180.37	346.96	160.6	165.69	337.51	139.96	110.79	105.75	134.03	241.02	127.87	123.82	85.37	89.02	126.19	185.05	124.36	174.79
TAF9B	21.83	19.28	50.97	21.1	16.51	7.5	18.64	18.4	34.46	22.32	24.73	37.21	20.54	28.82	17.17	40.93	41.46	24.8	14.01	20.26	18.8	19.71	14.71	9.65	19.8	29.11	42.95	29.12	29.05	31.54	12.23	60.56	36.71	30.64	64.96	18.31	20.26	39.97	38.47	34.42	64.59	19.71	18.57	39.77	11.9	18.59	26.52	42.68	27.48
CYSLTR1	0.01	0	0	0	0	0.02	0	0.07	0	0	0	0.01	0.02	0.07	0	0	0.02	0	1.7	0	0	15.99	7.08	0	0	0.01	9.04	0.02	0	0	17.81	0.13	0	5.28	0.04	29.61	0	0.04	0.03	0.02	0	0.16	0.02	0.06	17.58	0	0	0.01	0
ZCCHC5	0.02	0	0	0	0	0	0.4	0.73	1.01	1.16	0	0	0	0.08	0	2.34	0.02	0	0	0	0	0	0	0	0	0	0.04	0.52	0	0	0.04	0.01	0	0.09	2.09	0	0	0.01	0	0	0	0	0	0	0.26	0	0.07	0.68	0.09
LPAR4	0.01	0	9.24	0	0	0	0.05	0.5	1.04	1.26	0	0.03	0	0.15	0	1.13	0	0	0.19	0.02	0	0.89	0.02	0	0	0	0.08	1.8	0	0.39	1.13	15.29	0.22	0.79	6.21	0.03	0.26	0	0	0	0	0	0.14	0.02	1.76	0	0	0.25	0.02
P2RY10	0	0	0	0	0	0	0	0	0	0	0	0	10.2	0	0.08	0	0.46	0	0.04	0	0	0.81	0.31	0	0	0.04	90.2	0	0	0.02	0.06	0.03	0	0.1	0.07	6.8	0	0	0	0.03	0	0.1	0	0.29	0	0.09	0	0	0
GPR174	0	0	0	0	0	0	0	0.12	0	0	0	0	2.79	0	0.08	0	0.36	0	3.56	0	0	0.72	0	0	0	0.03	1.45	0	0	85.67	0.07	0.08	0	3.58	0.43	0.11	0.03	0	0	0.05	0	0.03	0	0	0	0	0	0	0
ITM2A	0	0.54	0	0	0	0.09	0	0.09	0	0	0	0	0	0.07	0.31	0.06	4.1	0	61.42	0	0	87.81	106.93	0.02	0	70.38	0.05	0	0	1373.17	48.26	24.47	0	0.65	0.17	0.25	47.52	0	0.28	19.85	0	0.67	0	2.16	1.69	2.42	0.02	2	0.42
TBX22	0	0	0	0	0	0	0	0	0	0	0	0	0	0	0	0	1.69	0	0	0.02	0	0	0	0	0	0	0	0	0	0	0	0.3	0	0	0	0	0	0	0	0	0	0	0	0.04	0	0	0	0.2	0
FAM46D	0	0	0	1.03	0	0	0	0	0	0	0	0	0	0.05	0	0	0	0	0	0	0	0	0	0	0	0.57	0	0	0	0	0	0.06	0	0	0.02	0	0	0	0	0	0	0	0	0.01	0	0	0	0.44	0
BRWD3	4.45	4.94	8	5.04	2.77	5.72	2.49	2.09	3.45	4.8	2.08	6.06	3.92	6.27	7.84	4.76	4.36	4.7	9.96	5.87	2.61	5.13	6.38	2.44	4.68	7.37	9.63	3.54	0.71	3.02	3.77	12.44	2.14	3.03	13.67	2.24	3.22	3.46	2.24	4.94	7.56	2.89	2.45	1.66	4.21	4.19	4.25	5.6	3.74
HMGN5	1.1	9.75	26.31	121.49	4.97	5.47	6.39	9.67	2.57	3.49	2.86	44	150.76	21.74	8.06	4.88	115.12	58.28	78.98	65.42	1.32	117.51	73.49	4.75	8.97	105.71	217.08	11.08	3.77	109.21	33.44	118.61	32.23	4.72	107.27	69.43	24.49	3.03	1.72	3.52	1.29	2.2	7.11	15.48	23.29	10.11	4.19	35.76	19.14
SH3BGRL	0.8	30.7	119.43	129.4	145.99	8.04	63.97	115.57	25.31	53.61	9.11	90.87	73.76	59.74	16.5	41.56	81.45	27.68	122.35	38.05	4.5	76.84	225.95	27.75	100.3	42.63	177.97	123.99	35.77	81.84	79.29	95.08	50.45	84.2	53.32	37.93	105.28	37.32	0.5	56.54	0.11	2.85	53.64	38.26	196.07	100.88	73.92	31.69	64.48
POU3F4	0	0	9.64	0	0	0	0	0	0	0	0	0	0	0	0.01	0.01	0	0	0.02	0	0	0	0	0	0	0.01	0	0	0	0	0	0.07	0	0.01	0	0	0	0	0	0.01	0	0.01	0	0	0.01	0	0	0.02	0
CYLC1	0	0	0	0	0	0	0	0	0	0	0	0	0	0	0	0	0	0	0	0	0	0	0	0	0	0	0.01	0	0	0	0.02	0	0	0	0	0	0	0	0	0	0	0	0	0	0	0	0	0	0
RPS6KA6	0.05	4.2	4.42	0.08	2.92	0.1	8.14	4.12	3.95	3.45	2.96	3.34	0.06	0.04	0.18	9.5	0.04	5.3	0.05	0.12	0.06	0.06	0.05	0.06	0.91	0.03	0.18	2.83	0.05	1.46	0.12	13.58	13.74	0.06	17.37	0.07	0.57	8.57	0.11	15.24	0.04	3.96	0.02	2.34	0.06	0.02	0.17	5.64	0.06
HDX	0	1.97	8.46	0	3.02	0.01	2.44	3.09	6.06	7.12	0.37	1.06	0	0.58	0.47	4.91	0	0.59	0	1.15	0.06	0	0	0.13	5.53	0	0.05	5.46	0.09	0.07	0.01	6.37	2.72	0	7.05	0.11	2.35	1.17	0.4	5.19	0	0.15	0	0.41	0.05	5.83	3.54	2.63	1.14
APOOL	15.32	12.8	9.35	10.72	11.22	10.42	9.84	8.79	8.86	10.98	10.28	9.59	9.1	11.92	11.47	15.87	12.73	10.87	12.1	11.85	7.71	19.83	11.25	10.38	11.5	22.1	14.32	12.76	10.3	8.15	4.66	8.35	19.79	10.22	20.98	9.02	7.74	10.94	1.12	14.02	23.54	13.03	8.46	10.63	6.44	13.29	11.43	18.43	23.26
SATL1	0	0	0.03	0.07	0	0.02	0	0	0	0	0.05	0	0	0	0.04	0	0	0.03	0.03	0.02	0	0	0.02	0.08	0	0	0.01	0	0	0	0.02	0.02	0	0	0	0	0	0.02	0	0.05	0	0	0	0	0	0	0	0.02	0.04
ZNF711	0.05	3	34.12	25.2	0.02	2.58	0.52	0	0	0	6.2	2.72	0.12	1.15	0.67	0	0.06	42.58	14.81	0.58	1.34	0.05	0.42	0.31	0.27	4.63	22.19	5.11	1.35	22.87	0.04	16.89	0.71	0.04	40.64	0.06	0.01	2.03	11.93	27.64	0.15	0.68	0.02	4.33	3.11	0.13	0.03	11.76	0.1
POF1B	3.1	19.7	0.11	0.06	0.06	0.25	0.04	0.02	0.05	0.05	9.58	19.58	8.34	2.9	19.99	0.11	2.19	0.16	3.49	0.11	0.09	0.13	0.08	3.29	0.03	0.67	2.72	0.02	6.84	0.13	0.18	0.07	0	0.19	0.93	0.12	0.03	61.15	0.16	0.17	0	4.35	0.04	2.21	0.73	0.16	0.14	0.11	0.2
CHM	14.68	10.02	10.89	7.05	12.93	6.78	16.39	13.14	12.26	14.06	7.37	13.33	4.14	23.07	8.37	21.77	10.68	10.51	3.15	10.59	6.29	11.35	21.13	7.34	19.12	10.7	13.84	17.23	3.79	7.18	3.43	16.32	16.4	8.54	19.02	6.12	9.4	7.72	11.45	15.82	24.75	6.3	14.34	5.67	4.57	13.5	16.63	12.52	54.97
DACH2	0	0	0.01	0	0.35	0	0	0	0	0	0	0	0	0	0.02	0	0	0.79	0	0	0	0	0	0.08	0	0	0.09	0	0	0.01	0	0.12	0	0	0	0.03	0	0.71	0	0	0	0	0	0	0	0	0	0.02	0
KLHL4	0.03	4.43	15.87	0.06	0.1	0	0	0.03	0.02	0.03	0.08	0.02	0.04	0.01	0.03	0.02	1.58	0.45	0	2.25	0.04	0.2	0.03	4.6	28.61	0.22	2.12	7.75	0.01	0.02	0.03	25.84	6.3	0.02	13.44	0.03	0.05	0.01	0.08	0	8.34	0.03	0.02	0.02	0.1	31.08	0.05	8.32	0.02
CPXCR1	0	0	0	0	0	0	0	0	0	0	0	0	0	0	0	0	0.27	0	0	0	0	0.05	0	0.06	0	0.01	0.47	0	0	0.02	0	0	0	0.1	0	0	0	0	0	0	0	0	0.01	0	0	0	0.03	0.06	0
TGIF2LX	0.06	0	0	0	0	0.06	0	0	0	0	0	0	0.08	0.08	0	0	0	0	0	0	0	0	0	0	0	1.17	0.51	0	0	0	0	0.06	0	0	0	0	0	0	0.04	11.21	0	0	0	0	0	0	1.28	12.8	0.35
PABPC5	0	0	6.9	0	0	0	1.31	0	0.06	0	0	0	0	0	0.01	0	0	0	0	0	0	0	0	0	0	0	0	1.62	0	0.03	0.01	0.92	0.09	0	8.12	0	0.03	0	0	0.04	0	0	0	0	0	0	0	1.95	0
PCDH11X	0	0	1.9	2.3	0	0	0	0	0	0	0.01	0.01	0.02	0	0	0	0	0	0	0.04	0.01	0	0.39	0	0	0	0	0	0.01	0	0	0.54	0	0	0	0	0.01	0	0	0	0	0	0	0.02	0.32	0	0.16	0.09	0
NAP1L3	0.03	0.2	13.49	9.27	0	0.03	1.42	0	0	0	0	0.01	0	1.95	0.11	0	0	0.32	5.82	0	0.14	0	0.41	0	0.07	0	0.06	0.58	0.05	0.01	0.05	24.11	5.31	0.03	10.29	0.02	0.37	0.09	0.2	1.58	0	0.06	0.18	0.04	0.54	0	7.48	11.42	15.02
FAM133A	0.28	1.94	0.32	0.33	0	0.01	0.03	0	0	0	0	0.01	0.01	1.27	0.02	0	0.01	0	0.53	1.07	0	0.01	0.05	0	0	3.44	33.1	0	0	0	0.02	1.15	10.8	0.01	0.36	0.34	0	0	0.04	0.04	0	0.47	1.48	0.01	0.02	0	0.98	1.22	22.27
DIAPH2	0.04	5.87	3.09	5.83	19.64	0.06	9.48	9.57	5.53	12.09	4.55	10.77	13.31	8.23	0.05	7.38	0.54	8.74	0.03	5.28	4.03	19.22	7.24	4.27	9.68	0.06	10.72	9.25	4.06	7.38	6.26	24.44	8.78	0.03	16.04	0.03	2.57	7.86	0.06	6.74	0.1	2.42	7.08	2.59	8.86	12.04	12.49	6.05	9.86
RPA4	0.02	0.2	0.04	0.31	0.07	0	0.21	0.02	0.11	0.22	0.33	0.09	0.35	0.09	0	0.2	0	0.28	0	0.59	0.03	0.72	0.21	0.03	0.03	0	0.51	0.51	0.09	0.26	0.31	0.32	0.3	0	0.25	0	0	0.11	0	0.05	0	0.03	0.12	0.02	0	0.18	0.4	0.18	0.18
PCDH19	0	0.02	17.79	0.23	0	0	0.24	0	0.01	0	0.03	0	0	0.33	0	0	0	2.38	0	0	0	0	0.16	0	0.29	0	0	0	0.07	0.02	0	2.43	0.01	0	0.24	0	0.03	1.74	0.26	0.04	0	0.01	0	0.08	0	0.04	0.42	0.01	0
TNMD	0	0	0.02	0	0.04	0	0	0.03	0	0	0	0	0	0.01	0	0	0	0.06	0	0	0	0	0	0	0	0	0	0	0	0	0	14.23	0	0	0	0	0	0	0	0	0	0	0	0	0	0	0	0	0
TSPAN6	27.85	37.63	108.28	51.87	17.87	42.83	15.01	22.35	31.84	77.21	77.54	47.44	0.01	68.24	22.55	38.56	0.27	54.65	5.28	18.13	71.84	0.2	3.99	11.63	61.35	0.1	0.14	29.37	25.11	0.26	0.31	165.83	28.94	0.08	50.45	0.09	40.57	204.29	8.21	31.66	18.8	11.48	18.63	20.86	2.88	17.12	21.14	33.98	32.74
SRPX2	12.99	3.25	4	0.09	159.35	0.04	27.21	34.25	15.54	51.03	1.32	31.44	0.03	1.29	0.68	17.1	0.04	0.07	0.03	0.49	2.67	0.04	0.44	0.28	151.55	0	0.05	56.5	0	0	0.02	5.4	0.3	0.01	2.45	0	14.94	45.29	0.2	0.01	0.03	0.68	0.23	0.11	0.03	53.2	32.06	15.04	16.8
SYTL4	0.4	5.55	1.7	0.08	11.24	0.18	7.1	4.43	7.59	14.48	0.66	6.79	0.07	1.91	6.06	8.74	0.02	2.45	0.13	6.82	0.39	0.08	52.82	0.43	20.07	2.7	0.06	4.3	1.63	0.08	0.05	1.32	0.03	0.08	2.42	0.06	5.48	32.63	17.17	0.68	3.3	8.69	1.33	6.74	0.43	29.56	4.47	9.52	19.76
CSTF2	35.02	41.81	28.41	26.34	9.57	40.46	26.55	22.41	47.13	73.31	42.29	30.46	28.07	35.32	35.56	55.34	34.37	42.28	31.93	29.27	24.15	37.67	33.62	13.68	25.82	51.7	27.28	25.14	37	32.01	22.86	83.52	41.86	37.41	48.19	32.68	15.06	28.89	30.81	35.4	53.04	17.27	17.27	21.87	17.63	21.16	29.56	50.74	36.28
NOX1	0.42	1.03	0.47	0.39	0.37	0.34	0.32	0.38	0.54	1.04	25.61	0.37	0.31	0.72	0.65	0.65	0.41	1.33	0.48	0.51	0.65	0.56	0.38	0.43	0.25	0.38	0.24	0.7	0.27	1.1	0.81	0.88	1.03	0.72	0.76	0.39	0.37	0.91	0.6	0.68	0.82	0.28	0.57	0.27	0.68	0.27	0.4	0.34	0.55
XKRX	0.18	0.57	0.08	0.04	0.03	0.06	0.07	0.31	0.05	0.03	6.84	0.89	0.46	0.06	0.15	0	0.05	0.14	0	0.15	0	0.02	0.15	0.17	1.3	0	0.04	0.07	0.33	0.09	0	0.3	0.03	0	0.04	1.13	0.08	1.04	0.26	0.77	0.18	0.54	0.04	0.27	0	1.21	0	0.25	0
ARL13A	0.33	0.59	0.04	0.19	0	0.18	0.09	0.07	0.04	0.23	1.87	0.21	0	0.09	0	0.02	0	0.13	0.37	0.25	0.18	0.47	0.04	0.15	0.57	0.11	0	0.11	0.2	0	0.06	0	0.49	0	0.06	0.19	0.05	0.11	0.04	0.06	0.45	0.08	0.03	0.11	0.46	0.18	0.11	0.02	0
TRMT2B	19.94	17.53	3.92	8.42	3.22	11.61	9.85	12.53	11.85	18.31	17.36	15.65	14.46	21.3	12.4	15.31	16.23	10.28	11.51	10.74	6.88	18.19	17.64	6.73	20.63	11.86	13.47	9.82	17.57	23.09	7.81	5.42	13.26	21.21	18.14	13.45	7.1	10.64	6.73	7.99	21.11	10.71	9.07	8.81	7.42	12.01	15.91	10.19	14.04
TMEM35	0.01	0.04	4.99	0.02	6.47	0.04	0.86	0.58	0.42	0.2	0	0.05	0	0.12	0.04	0.91	0	0.25	0.03	0.08	0.02	0	0.01	0.02	40.05	0.01	0.08	5.06	0	0	0.04	6.36	0.04	0.02	0.23	0.02	0.02	0.07	2.55	12.99	0	0	0.01	0	0	0.87	0.02	0.04	0.18
CENPI	39.19	27.55	36.38	26.35	5.75	15.84	40.14	20.56	43.84	91.75	33.86	24.72	23.47	15.66	22.87	63.05	19.18	12.7	18.17	28.93	10.83	21.32	18.82	1.65	33.94	12.98	41.99	38.16	24.25	21.5	6.2	28.44	34.4	22.64	51.41	14.77	8.9	21.14	27.66	13.15	61.95	12.25	7.87	15.28	5.83	13.62	43.44	38.66	38.52
DRP2	0.06	0.62	2.26	0.11	0.17	0.15	0.42	0.1	0.36	0.97	0.03	0.39	0.25	0.28	0.08	0.72	0.11	0.21	0.2	0.34	0.01	0.14	0.43	0.02	1.16	0.05	0.7	1.32	0.04	1.1	0.35	0.1	0.1	0.36	10.41	0.05	0.02	0.04	0.06	0.5	0.11	0.17	0.08	0.03	0.11	15.05	0.25	0.76	0.24
TAF7L	0.08	0	0.29	0.99	0.14	0.1	0.95	0.04	0.2	0.39	0.15	0.08	0.17	0.07	0.07	0.2	0.1	1.77	0.19	0.65	0	0.31	0.22	0.11	0.25	0.16	0.19	0.02	0.62	0.12	0.08	0.1	0.19	0.46	0.04	0	0	0.07	0.09	0.75	60.24	0.31	2.66	0.02	0.08	0.12	0.06	0.02	0.3
TIMM8A	18.4	18.34	11.65	21.88	8.6	13.43	13.94	6.57	12.49	26.99	14.99	13.07	19.3	19.19	17.13	21.98	11.33	18.72	41.69	19.63	21.54	21.94	179.57	10.34	10.98	31.49	20.38	15.11	26.8	10.18	17.57	38.95	31.46	19.09	20.58	22.18	9.66	11.62	18.37	15.74	20.64	11.65	11.92	12.22	9.47	8.02	18.72	22.42	26.23
BTK	0.14	0	0.05	0	0.13	0.25	0.02	0.01	0.08	0.16	0	0.01	147.82	0.07	0.51	0.17	0	0.3	256.73	0.02	0.02	92.22	868.97	0.06	0.02	55.11	1.68	0	0.05	0.54	51.25	1.62	0.05	79.35	0.19	9.13	0.02	0	0.35	0.08	0.34	0.14	0.45	0.09	45.97	0.36	0.01	0.37	0.2
RPL36A	2334.94	1292.63	2105.86	977.86	3182.91	1314.78	1701.68	1766.92	2387.75	3782.26	1400.64	1179.54	3694.92	1849.96	1556.65	2564.05	1694.11	3241.78	2141.2	1673.22	1070.81	3482.33	1935.14	3728.02	2009.62	2619.55	1930.92	1745.29	2952.3	1647.05	3288.98	2846.57	2645.66	1723.04	4509.24	2815.91	1778.27	877.19	1678.06	3010.25	1998.63	1562.86	2827.58	947.07	3294.72	1844.53	749.33	1946.06	1977.1
RPL36A-HNRNPH2	2.7	0	4.02	0.79	2.76	1.32	10.02	0.46	2.24	1.7	0	1.58	2.07	3.43	0.34	0.79	3.39	1.28	3.03	1.47	0.75	2.38	1.22	1.6	1.24	1.11	2.48	2.64	0.41	3.82	1.21	0.32	1.52	5.41	4.1	1.63	0.81	0.42	2.96	3.87	1.57	1	1.18	1.34	1.14	1.43	0.44	2.34	1.86
GLA	26.85	106.39	32.8	31.83	20.41	14.56	29.17	43.13	59.34	175.28	53.24	40.54	24.34	67.14	63.09	52.95	19.39	45.01	16.66	65.38	51.98	20.68	286.85	8.45	43.44	26.14	51.77	51.21	41.65	21.2	33.94	48.82	43.68	17.18	39.82	57.34	70.5	49.02	14.52	22.01	84.68	25.07	25.21	14.89	35.61	24.73	21.94	27.92	49.58
HNRNPH2	97.28	68.47	143.86	81.52	75.81	67.16	78.61	104.12	79.75	168.85	53.44	85.37	81.67	87.11	88.25	112.56	103.61	75.41	75.89	122.72	60.08	84	70.05	83.43	98.32	77.83	114.61	109.5	108.52	70.62	58.74	92.04	68.27	75.38	150.21	77.29	139.7	116.66	78.67	129.12	147.01	49.03	82.4	78.28	67.23	105.62	46.87	91.27	127.6
ARMCX4	2.1	0.61	7.81	0.01	2.73	0.83	4.69	3.51	4.12	8.34	1.6	0.7	0	2.03	0.87	7.03	0.01	0.85	0.6	1.55	0	0.01	2.67	0.32	6.46	0	0.55	1.68	0	0.26	0.2	5.87	0	0.41	6.38	0.05	0.9	1.15	6.35	5.25	0.92	0.02	2.36	0.62	0.83	2.41	2.01	1.35	5.73
ARMCX1	1.85	0.57	15.76	0.03	46.22	0.23	21.44	39.88	28.94	75.32	0	0.4	0	19.96	1.91	16.91	0.1	0.03	13.31	3.31	0.03	0	0.24	3.45	15.81	0.31	0.26	57.99	0.81	0	0.09	22.98	0.21	0.07	84.37	0.13	16	0.08	18.47	13.79	0	0.26	34.1	2.41	7.35	20.71	18.57	10.49	51.18
ARMCX6	11.84	14.16	23.81	12.81	20.05	4.65	23.58	21.82	22.66	46.01	7.94	11.25	10.34	26.28	12.26	18.45	11.64	13.3	12.14	14.56	8.71	10.6	14.39	8.16	21.1	10.09	12.95	30.84	25.38	15.85	0.13	17.4	2.97	18.22	31.32	3.79	13.26	1.48	15.66	13.27	17.39	0.14	16.41	10.65	4.3	16.05	29.27	14.01	38.69
ARMCX3	26.22	18.31	52.77	27.75	92.54	11.66	54.73	50.16	25.94	77.51	19.89	23.97	8.39	34.05	5.09	32.64	21.41	23.6	19.07	45.36	23.71	16.62	42.88	22.45	44.51	15.03	71.04	63.69	10.31	14.11	0.53	27.37	4.19	20.08	67.37	7.27	29.29	9.92	29.28	22.37	33.3	1.55	52.68	22.06	14.28	61.59	36.38	25.07	77.94
ARMCX2	0.06	0.04	53.34	0.39	29.54	0.41	50.62	60.53	1.38	1.42	0.07	20.38	0.05	0.1	1.41	0.58	0.03	1.86	0.19	43.08	0.06	0.36	0.09	13.39	52.39	0.23	0.28	145	0	0.05	0.51	125.43	0.37	14	92.75	0.24	2.18	0.03	25.46	42.24	0.03	0.2	1.36	25.93	0.13	11.55	64.54	73.03	38.64
NXF5	0	0	0	0	0	0	0	0	0	0	0	0	0.02	0	0	0	0	0	0	0	0	0	0	0	0	0	0	0.03	0	0	0	0	0.07	0	0.03	0	0	0	0	0	0	0	0	0	0	0	0	0	0
ZMAT1	0.24	0.05	1.01	0.97	0	0.15	0.37	0.07	0.06	0.46	0.03	1.09	1.34	0.13	0.11	0.04	0.07	0	0	0.09	0	0.26	0.45	0.04	0.65	0.03	5.99	0.56	0.04	0.08	0.11	1.29	0.16	1.36	0.02	0.09	1.75	0	0.54	1.24	0.75	0.03	0.1	1.37	1.43	1.76	0.61	0.04	0.05
TCEAL2	0	0	0.13	0	0	0.18	0	0	0	0	0	0	0	0.16	0.04	0	0.04	0	0	0	0	0	0.03	0	0	0	0.03	0	0	0.07	0.07	1.84	0	0	0	0.06	0	0	7.4	1.42	0	0.04	0.01	0.04	0	0	0.15	11.73	0.04
TCEAL6	0.06	0	0	0	0	0.05	0.12	0	0.05	0	0	0	0	0.03	0.04	0	0	0	0	0	0	0	0.08	0	0	0	0	0.06	0	0	0.03	0.04	0	0	0	0	0	0	0.29	0.07	0	0	0.03	0	0	0	0	0.01	0.1
BEX5	0	0	0	0	0	1.96	0	0.05	0	0	0	2.62	0	0.8	1.13	0	0	0.71	4.36	0	0	0	1.96	0.18	0.14	1.95	39.35	0.22	4.74	0.35	0.06	6.58	2.15	0	0	0.15	3.79	0	9.25	0.87	0.1	0.1	0.01	1.33	0	4.32	0.41	3.96	0.47
NXF2	0.08	0	0	0	0	0.03	0	0	0	0	0	0	0	0	0	0	0	0	0	0	0	0	0.01	0	0	0.12	0.01	0	0	0	0.01	0.01	0	0	0	0.01	0	0	0.14	0	0	0.04	0.01	0	0.02	0	0.01	0.66	0.01
NXF2B	0.08	0	0	0	0	0.03	0	0	0	0	0	0	0	0.28	0	0	0	0	0	0	0	0	0.01	0	0.02	0.04	0.2	0	0	0	0.01	0.01	0.3	0	0	0.04	0	0	0.68	0	0	0.04	0.02	0.03	0.02	0	0.01	0.83	0.01
TCP11X2	0	0	0	0	0	0	0	0	0	0	0	0	0	0	0	0	0	0	0	0	0	0	0	0	0	0	0.23	0	0	0	0	0	0	0	0	0	0	0	1.27	0	0	0	0	0	0	0	0	0.05	0
TMSB15A	0.09	0	508.24	89.65	0.2	0.25	9.49	0.52	1.41	4.14	0	0.59	0	1.12	0	1.03	0	4.64	8.33	1.27	0.22	0.19	8.06	0	4.93	0.83	0	30	0.11	82.02	0.12	133.65	1.18	0.2	226.3	0	7.75	0.16	103.32	141.22	13.44	0.65	0.21	1.25	2.02	1.79	0.29	60.03	1.22
ARMCX5	15.5	14.3	36.03	18.1	12.4	19.71	14.52	10.61	18.19	33.44	15.47	18.94	0.02	19.16	13.38	21.31	0.07	12.08	16.04	13.28	10.66	25.96	17.61	14.9	16.66	15.73	0.1	21.78	12.09	18.77	2.48	16.48	27.41	20.72	86.14	0.11	10.97	19.42	20.31	16.44	32.42	11.8	19.17	10.19	10.49	16.82	14.36	13.55	15.34
GPRASP1	0.25	0.53	1.75	1.04	1.23	1.01	1.59	0.15	2.56	4.37	0.19	0.32	0.01	0.41	0.47	3.77	0	0.21	0.13	0.36	0.37	0.17	0.24	0.53	0.25	0.34	0.11	3.59	0.34	3.03	0.1	1.24	0.57	5.15	1.68	0.04	0.21	0.34	2.03	2.94	0.68	0.21	0.42	0.25	0.63	0.45	0.89	1.12	0.51
GPRASP2	0.6	6.21	17.76	12.89	4.59	1.34	8.79	7.56	8.07	16.4	1.95	2.81	0	3.32	2.18	10.62	0.01	7.63	0.88	1.36	0.41	1.35	1.21	4.25	5.24	2.43	0.55	8.86	2.49	4.01	0.5	8.97	8.72	5.93	2.88	0.03	4.14	2.06	4.7	13.03	11.1	1.59	1.17	5.45	2.46	4.6	6.12	13.54	11.72
BHLHB9	0.46	3.32	11.47	3.25	1.51	4.49	2.67	3.45	4.75	9.36	2.55	1.88	0	3.06	2.26	5.49	0.04	3.51	0.9	2.02	0.5	0.55	1.04	2.18	4.34	2.55	2.31	3.73	1.6	1.99	0.25	6.79	2.54	1.19	3.3	0.02	2.56	4.23	6.08	5.16	3.7	0.78	0.31	2.75	1.12	4.37	1.34	3.71	1.86
RAB40AL	0.06	0.13	0.27	0	0.2	0.37	0.03	0.04	0	0.1	0.04	0.07	0.07	0.12	0.03	0.11	0.02	0.49	0	0.27	0.03	0.15	0	0.05	0.06	0.08	0.09	0.06	0.1	0.1	0.09	0.25	0.23	0	0.03	0.02	0.02	0.08	0.13	0.27	0.27	0.02	0.05	0	0	0.09	0.27	0.22	0.31
BEX1	0.57	0	33.51	0.13	0.07	0.95	16.45	0.05	340.11	523.27	0	0.15	0.1	0.76	0.37	581.2	0.17	0.99	103.7	0	51.4	1114.16	2.1	0	0.13	0.18	0.15	62.1	0	213.84	0.12	305.29	51.12	0.2	0.63	4.7	0	0.23	490.63	254.35	0.51	0.45	1.33	0.29	262.88	0	0.15	130.3	0.93
NXF3	0.09	0.05	0.02	0	0	0	0.04	0.02	0.09	0	0.05	0.07	0	0.47	0.07	0.57	0.2	0.04	44.12	0.3	0.03	37.41	0.02	0	0	0.03	6.26	0.91	0	0.22	27.63	0	0.25	0.01	0.95	1.81	0.02	0	0.08	0.01	0.05	0.09	0.08	0	22.51	0	0.03	0.16	127.82
BEX4	0.07	0.25	94.88	0.03	11.52	82.7	19.43	15.94	39.42	75.21	0	1.29	0.25	35.55	0.62	45.17	0.13	33.38	144.05	0.04	0.12	96.78	164.19	9.28	41.44	205.09	0.43	10.86	0.38	69.02	0.64	116.31	6.4	0.24	26.98	0.42	29.6	1.96	84.04	115.53	8.57	1.14	3.75	3.67	0.89	1.09	5.5	35.65	0.77
TCEAL8	38.35	20.33	100.21	45.32	170.92	47.3	74.97	110.99	72.58	122.53	14.74	77.9	15.55	54.61	26	99.33	0.43	50.68	88.46	20.59	18.65	79.38	85.91	45.37	94.41	110.27	16.49	165.14	0.06	67.69	26.4	113.29	43.52	31.29	130.83	4.8	84.6	26.87	63.29	75.19	52.01	12.91	90.34	29.5	23.31	58.84	49.66	67.33	140.15
TCEAL5	0	0	0.7	0	0	0	0	0.04	0	0	0	0.03	0	0.04	0	0	0	0	0	0	0	0	0.03	0	0	0.16	0.09	0	0	0.09	0.04	0.05	0	0.02	0	0	0	0.04	9.34	25.99	0	0	0	0	0	0	0	0.19	0.08
BEX2	0.06	2.36	10.93	0.13	0	41.23	0.27	4.83	7.02	10.27	6.4	3.29	0.05	28.24	1.68	6.11	0.16	21.64	1.32	0.88	0.33	0.09	20.92	64.34	0.44	14.62	0.51	0.81	3.07	15.27	0.14	86.66	7.26	0.14	0	0.16	2.7	2.68	148.82	61.16	6.26	0.99	15.25	9.97	0.12	0	0.14	8.94	0.37
TCEAL7	0	0	81.18	0	38.04	14.11	10.1	49.33	23.92	70.82	0.07	0.05	0	0.08	0.06	42.42	0	0.82	0.36	0	0.05	0	0.09	0.06	22.6	0.45	0.18	58.48	0	0.13	0.2	0.38	0	0.05	50.57	0.24	0	0	243.1	58.72	0	0.3	0	0.05	0	0	37.26	1.58	0.62
WBP5	96.63	46.64	167.4	82.13	248.26	123.2	195.44	241.87	142.75	241.44	80.53	103.77	0.31	315.12	59.64	198.22	0.58	60.67	99.68	86.2	43.51	0.14	0.25	100.83	224.28	89.76	6.23	319.25	0.15	44.16	0.4	107.65	97.08	0.26	320.82	0.45	148.29	157.52	90.79	96.27	151.35	3.6	119.97	22.1	4.41	180.72	142.71	64.97	401.36
NGFRAP1	172.49	263.39	542.88	193.55	380.73	225.09	184.93	308.56	257.02	427.45	252.99	197.23	0.28	370.86	71.05	290.1	0.78	237.88	80.26	306.86	58.74	0.67	31.03	172.06	364.05	0.16	0.72	445.17	359.74	170.81	1.65	685.7	195.94	0.4	307.87	0.38	232.84	291.83	421.29	379.07	256.21	2.41	255.55	125.7	20.76	212.57	173.7	119.9	319.85
RAB40A	0.22	1.29	3.49	0.23	2.44	2.09	0.94	1.2	1.31	1.4	0.7	0.51	0.74	1.33	0.05	2.02	0	1.72	0.25	0.98	0.17	0.07	0.14	1.22	0.8	1.34	0.42	1.41	0.25	0.2	0.08	4.24	0.58	0.02	0.31	0.09	1.74	0.32	1.91	2.05	0.27	0.09	0.65	0.05	0.13	1.3	1.41	0.98	2
TCEAL4	133.6	104.65	94.96	79.43	137.31	93.02	139.21	133.15	94.62	115.11	41.17	98.34	27.21	168.24	85.38	119.35	0.63	66.19	46.45	113.9	43.94	0.44	36.26	131.61	124.63	0.68	28.7	252.36	287.42	45.41	1.83	87.74	126.4	50.7	157.75	5.21	115.96	149	114.56	101.63	281.6	48.1	164.91	96	16.9	150.64	99.17	41.58	239
TCEAL3	68.12	7.46	20.2	15.52	25.21	0.67	96.52	43.41	47.42	65.35	0.08	6.55	0.02	13.01	26.59	35.63	0.16	3.44	5.28	21.72	0.17	0.05	21.86	9.76	29.27	0.06	15.87	58.44	49.54	3.06	0.39	8.93	20.09	24.95	12.56	0.23	18.4	12.13	36.68	27.15	5.59	4.95	20.6	29.23	12.08	37.44	26.03	14.33	50.53
TCEAL1	19.02	18.71	11.33	14.67	23.14	14.69	25.59	24.56	27.16	30.56	7.58	18.56	7.25	28.73	18.89	20.67	0.04	21.94	12.2	19.21	12.13	0.08	17.4	21.87	25	4.6	3.97	48.6	18.37	9.75	0.24	3.78	30.62	11.31	35.63	0.09	30.05	17.07	18.51	14.04	32.68	10.86	26.14	12.7	8.56	19.59	20.7	8.04	45.89
MORF4L2	382.62	264.61	378.24	158.13	289.47	495.85	484.08	401.64	430.83	460.37	248.59	337.28	213.24	431.42	256.8	556.92	127.85	201.9	142.23	334.36	233.49	173.96	127.46	265.8	430.07	236.29	286.54	477.84	338.91	158.42	135.96	365.37	303.78	179.74	347.84	219.54	350.38	209.91	428.58	300.62	458.83	237.34	335.96	197.15	141.57	355.93	266.41	189.18	440.2
GLRA4	0	0	0.05	0	0	0.02	0	0.02	0	0	0	0.02	0	0	0	0.06	0	0	0.04	0	0	0	0.02	0	0	0	0	0	0	0	0	0.14	0	0	0	0.03	0	0.16	2.86	0	0	0	0	0	0	0	0.04	0.02	0
TMEM31	0.03	0	1.8	0.11	0	4.19	0.09	0.06	0.22	0.32	0	0.18	0.06	0.13	0	0.28	0	1.5	0	0	0.1	0	0	0.15	0	0.04	0.17	0.2	4.96	0.16	0.79	1.94	0	0.73	0	0.06	0	0	0.69	0.41	0.51	0.06	0.17	0.12	0	0	0	0.01	0.45
PLP1	0.18	0	20.54	0.09	0.27	0.03	0.03	0.51	0.04	0.78	1.63	0.05	0.06	0.2	2.01	0.06	0.07	0.04	0	0	0.07	0.02	1.33	0	0	0	2.06	0	0	0.12	0.04	37.5	0.03	0.08	0	0.06	0	0	0.19	0.1	0.23	0	184.43	0.17	0.18	0	0.18	0.46	0.16
RAB9B	0.01	0.05	2.94	1.43	0.13	0.14	0.65	1.53	1.72	1.72	0.18	0.05	0.13	1.66	0.02	1.62	0.14	1.79	0.12	0	0.01	0.2	0.14	0.03	0.13	0.01	0.82	0.14	1.04	3.01	0.04	0.55	0.49	2.97	3.23	0.1	0.81	0.27	3.58	2.33	0.25	0.08	0.51	0.33	0.15	0.1	0.11	0.57	0.94
TMSB15B	0.03	3.65	73.05	30.16	5.1	2	5.84	6.01	18.5	32.28	4.71	2.14	5.07	4.99	0.36	19.27	2.69	26.46	9.67	0.07	0.21	1.32	1.15	4.43	27.96	4.58	16.86	19.85	1.01	19.32	0.25	12.22	8.27	52.68	19.18	2.11	10.33	7.01	19.68	27.55	1.09	0.39	7.72	3.37	4.18	33.28	9.73	11.91	8.25
H2BFWT	0	0	0.04	0	0	0	0	0	0	0	0	0	0	0.02	0	0	0	0	0	0	0	0.06	0.05	0	0	0.03	0	0	0	0.04	0	0.36	0	0	0	0	0	0	0	0	0.2	0	0	0.05	0	0	0	0	0
H2BFM	0	0.33	2.77	1.82	0.7	0.25	0.31	0.24	0.59	0.8	0.54	0.1	0.49	0.22	0	1.16	0.69	1.3	0.37	0	0.03	0.2	0.36	0.2	0.49	0.01	2.65	1.02	0.4	1.51	0	1.34	0.27	0.89	1.16	0.27	0.7	0.57	0.69	2.54	0.04	0	0.03	0.02	0.3	0.74	2.08	0.39	0.4
RP11-722G7.1	0.07	0.35	10.67	9.49	1.98	0.36	2.72	1.32	1.53	2.24	0.49	0.24	1.71	1.1	0.09	2.13	1.15	2.01	0.6	0.13	0	0.31	0.9	0.44	2.72	0.22	8.01	2.31	0.49	5.76	0.11	2.94	1.65	5.84	2.61	1.08	1.84	1.16	2.12	8.01	0.29	0.05	0.36	0.14	0.73	5.18	3.49	1.91	1.66
SLC25A53	0.07	0.12	1.71	1.04	0.04	0.15	0.18	0.14	0.28	0.2	0.12	0.05	4.36	0.18	0.1	0.18	0.49	0.77	0.67	0.12	0.13	0.95	0.64	0.15	0.4	0.16	10.03	0.1	0.08	0.23	0.1	2.27	0.44	2.29	0.91	0.19	0.24	0.16	1.83	2.3	0.11	0.06	0.07	0.14	0.07	0.29	0.16	0.88	0.12
ZCCHC18	0	0.12	1.88	1.25	0	0.12	0.35	0.09	0.35	0.31	0.08	0	1.82	0.09	0.01	0.19	0.7	0.88	0.42	0.08	0.03	1.15	0.42	0	0.33	0.03	3.32	0.14	0.03	0.02	0.05	1.07	0.31	1.6	0.47	0	0.21	0.17	1.57	3.3	0.16	0	0.02	0.01	0.13	0.72	0.1	0.63	0.11
FAM199X	21.38	13.9	13.42	13.83	8.26	13.22	10.76	9.65	15.11	14.75	9.88	17.58	9.71	14.5	16.07	25.56	6.1	12.64	9.61	13.11	9.26	16.26	12.78	16.94	13.88	10.53	21.19	15.2	13.41	8.9	9.18	13.56	16.46	10.62	8.59	11.78	20.87	13.04	8.67	9.57	32.65	15.26	17.28	9.56	6.78	16.82	17.91	6.88	13.2
ESX1	0	0	0.02	0	0	0.03	0	0	0	0	0	0.02	0	0	0.08	0	0	2.15	0	0	0	0	0	0	0	0	0	0	0	0	0	0	0	0	0	0	0	0.03	0	0	0	0.1	0	0	0	20.29	0	0.01	0.03
IL1RAPL2	0	0	0.03	0	0.17	0	0	0	0	0	0	0	0	0.01	0.33	0	0	0	0	0	0	0	0	0.03	0	0	0	0.2	0.19	0	0	1.07	0.08	0	0	0	0	1.64	0.48	0.15	0.08	0.19	0	0	0	0.13	0	0.02	0
TEX13A	0	0	0	0	0.24	0	0	0	0	0	0	0	0	0.01	0	0	0	0	0	0	0	0	0	0	0	0.05	0	0	0	0	0	0	0	0	0	0	0	0	0	0	0	0	0	0	0	0.11	0	0.03	0
NRK	0	0	0.25	0	0	0.01	0.52	0	0	0	0	0	0	0	0	0.01	0	0.09	0	0	0	0.02	0	0	2.85	0	0	0.01	0.03	0	0.03	2.16	0	0.01	12.46	0	26.11	0.53	0.02	0.23	0	1.39	0	0.23	0	0	0	0.11	0
SERPINA7	0	0	0	0	0	0	0	0	0	0	0	0	0.02	0	0	0	0	0	0.08	0.04	71.71	0.18	0.02	0	0	0.02	0	0	0.04	0.02	0	0.03	0	0	0.05	0	0	0.08	0	0	0.11	0	0	0	0	0.09	0	0	0
MUM1L1	0	0	3.04	0.4	0.01	0.03	0.02	0	0	0	0	0.01	0	0.01	0.01	0	0.02	0.92	0.09	0	0.02	0	0.01	0.03	0	0.02	0	4.57	0.02	0	0.05	2.13	0	0.01	0.89	0.03	0	0.4	0.02	0.02	0	0.54	0.01	1.81	0	0	0.23	1.3	0.02
CXorf57	6.25	0	7.15	9.36	2.39	10.49	0.27	1.13	0.04	0.12	1.34	1.31	10.77	0.04	1.76	0.02	0.02	34.28	4.46	0.04	0.28	0	2.85	1.56	0	0.21	13.71	1.37	0.05	11.23	0.01	6.62	1.1	0.01	6.47	0	2.36	31.88	13.8	0	0.83	0.18	3.34	1.68	0.17	0.03	3.06	2.79	0.07
RNF128	9.65	0	0.01	0.04	1.31	40.22	0.11	0.32	0	0	15.49	30.69	0	0.05	11.71	0	0.03	18.82	0.02	0.16	20.84	0.07	0.04	10.31	0	0.01	0.04	0.83	0.02	0	0.03	2.47	0.29	0	0.11	0.12	22.8	70.88	0.25	0.09	0.08	1.74	1.7	2.17	0.06	0	0.85	0.31	0.06
TBC1D8B	13.6	4.57	2.23	7.25	21.77	8.46	14.17	13.96	2.81	8.61	6.97	11.44	4.22	13.27	7.15	7.59	2.84	6.26	7.05	4.67	5.47	2.12	2.69	4.86	6.71	2.55	6.92	8.61	6.25	4.35	2.11	10.28	7.3	2.93	5.07	1.89	6.46	9.71	5.14	4.1	14.83	7.77	4.9	11.33	2.02	8.7	10.72	12.78	13.47
MORC4	28.14	109.89	12.81	26.83	28.33	62.09	25.71	25.46	13.26	17.48	54	13.76	4.46	15.98	21.71	16.53	6.81	22.06	8.18	29.02	20.22	5.88	14.68	17.18	10.8	5.13	35.99	26.97	22	10.09	6.25	12.91	42.82	6.56	24.85	4.69	35.13	21.13	13.59	15.85	39	26.68	19.68	21.25	4.47	12.8	24.42	27.84	44.91
RIPPLY1	0.03	0.09	0	0.03	0.45	0	0	0	0	0	0.42	0	0	0.01	0	0	0	0.2	0	0	0.56	0	0	0.04	0	0	0	0	0	0.05	0	0	0	0	6.4	0	0.18	0	0	0	0	0.06	0.09	0	0	0	0.03	0.01	0
CLDN2	0.2	24.62	0.01	0.05	0.07	0.07	0	0.14	0	0.04	18.27	0.06	0	0.41	0.06	0.07	0.03	0.07	0	0.1	1.12	0.02	0	0	0.04	0.01	0.06	0.07	0.07	0.04	0.02	0.05	0.23	0	0.02	0.12	35.04	0.05	0.01	0.11	0	0.06	0.02	0.06	0	0	0.04	0.35	0.09
RBM41	14.79	12.08	8.31	6.38	6.55	9.41	8.34	7.78	6.58	9.25	7.39	12.17	6.67	17.1	12.19	10.42	10.76	16.68	10.16	16.07	7.53	9.18	7.52	12.78	8.94	17.7	9.03	7.21	6.31	7.98	4.16	12.43	14.05	7.24	6.84	5.58	7.93	8.47	8.18	11.64	13.06	6.59	6.2	7.56	4.09	8.69	9.73	6.06	10.98
NUP62CL	11.76	19.98	1.93	0.06	0.09	9.1	0	0.66	0.55	0.58	1.76	20.68	5.57	2.42	10.59	0.11	0	16.3	0.74	21.05	2.64	0	0	4.55	0	20.56	1.4	0	5.09	2.46	0	2.88	7.37	0.05	0.07	0.52	5.32	2.91	6.57	6.86	8.37	1.85	0	0	0.32	0	0.08	7.45	0.17
PIH1D3	0.03	0.11	0.04	0.03	0	0.08	0.03	0	0.04	0	0	0.09	0.08	0.04	0	0	0.05	0.09	0.04	0.07	0	0	0.05	0	0	0.09	0.06	0.03	0	0.06	0	0.02	0.05	0.02	0	0	0.08	0.07	0.13	0.05	0.05	0.02	0.1	0.02	0	0.09	0.07	0.05	0
FRMPD3	0.02	0.09	1.13	0.36	0	0.02	0.39	0.02	0.23	0.11	0.01	0.24	4.29	0.03	0	0.15	0	0.39	0	0.02	0.01	0	0.01	0.04	0	0.01	0.01	0.01	0.2	0.02	0	0.31	0.04	0	0.02	0.44	0.02	0.18	2.1	0.12	0.4	0.1	0.01	0.22	0	0	0.53	0.68	0.05
PRPS1	79.11	110.65	58.46	64.65	16.94	17.98	243.35	44.91	138.85	121.88	44.4	33.38	106.82	108.31	32.75	144.72	67.28	93.89	71.6	83.38	52.5	115.34	51.89	22.67	42.34	115.04	130.39	57.01	36.68	87.25	49.94	211.98	101.75	107.28	87.51	83.99	43.39	40.59	112.81	52.59	136.61	57.67	40.4	34.34	39.12	23.07	95.28	45.17	99.08
TSC22D3	9.58	16.53	9.27	23.82	180.82	3.63	14.31	11.39	7.24	8.47	0.09	31.46	16.8	37.88	47.35	3.26	6.54	8.31	10.37	50.85	0.7	2.05	33.17	410.97	24.4	3.22	261.86	55.65	28.72	0.58	25.59	16.35	11.22	1.13	22.77	34.41	19.58	5.87	2.93	21.63	17.71	67.05	97.65	16.06	35.35	35.98	23.4	7.57	4.5
NCBP2L	0.03	0	0	0	0	0.08	0	0	0	0	0	0	0	0	0	0	0	0	0	0	0	0	0	0	0	0	0	0	0.36	0	0	0	0	0	0	0	0	0	0	0	0	0.34	0	0	0	0	0	0	0
MID2	7.49	6.66	0.26	10.61	8.75	0.17	5.1	12.22	4.72	3.66	0.51	1.35	0	7.29	4.76	1.15	0	5.14	0	3.05	0.03	0.08	0	9.76	34.49	0.01	25.91	4.7	20.76	0.1	0.01	1.22	12.37	0	3.26	0.06	4.78	6.13	0.81	0.07	13.57	0.4	15.11	4.42	0.33	7.12	0.03	2.28	9.44
TEX13B	0.04	0	0	0	0	0	0	0	0	0	0	0	0	0.06	0	0	0	0	0	0.03	0	0	0	0	0	0.11	0	0	0	0	0	0.18	0	0	0	0	0	0	0	0	0.06	0	0	0	0	0	0.19	0.02	0
VSIG1	0.17	0.59	0.04	0.14	0.18	0.14	0	0.06	0.05	0	0.17	0.09	0.17	0.04	0.31	0.02	0.05	0.09	0	0.13	0.1	0	0.18	0.45	5.94	0.07	0.14	0	0.22	0.23	0.13	0.29	2.24	0.23	0	0.06	0.31	0.54	0.15	0.1	0.18	0.11	0.32	0.09	0	1.49	0.18	0.58	0.23
PSMD10	87.16	90.12	66.27	56.13	51.92	58.46	67.97	53.69	66.03	59.81	49.39	54.91	60.71	113.24	46.81	104.88	85.95	84.12	44.61	64.53	51.55	61.64	46.99	59.43	147.79	87.13	80.14	74.62	100.16	59.49	42.84	121.88	124.51	67.29	92.65	62.52	57.68	51	50.77	43.82	130.86	37.94	63.48	51.4	44.63	105.19	55.56	34.16	89.09
ATG4A	10.58	5.31	3.73	6.66	8.4	4.54	14.02	8.29	7.73	9.58	4.03	5.82	9.53	13.78	5.1	12.07	20.81	11.22	5.04	6.95	2.12	9.55	15.48	9.03	66.73	15.66	29.39	12.64	8.46	9.16	6.96	7.12	15.7	7.09	6.28	13.31	9.26	8.49	6.32	4.49	11.15	9.66	5.48	6	7.31	18.25	4.89	2.52	16.59
COL4A6	0.11	28.01	9.68	0.04	1.21	0.04	0.02	1.46	0.3	0.27	14.78	0.01	0.05	0	5.19	0.83	0.44	8.03	0.78	27.12	0.21	0.01	0.07	20.01	34.6	0.01	0.02	0.58	0.06	0	0.03	13.94	3.59	0.01	0.01	0.04	1.47	2.74	0	0.02	2.58	0.02	0.03	0.91	0.01	76.52	0.04	0.17	5.19
COL4A5	3.89	24.28	46.81	14.22	7.35	0.33	2.43	9.4	12.87	22.14	19.08	1.55	3.12	0.05	19.27	16.15	5.98	10.36	3	57.29	2.01	0	11.86	38.84	76.47	0.25	0.08	11.37	1.55	0.09	0.35	12.37	15.08	0.1	0.09	0.16	27.56	21.25	0.08	0.02	73.32	1.68	4.45	12.13	0.01	73.56	9.48	3.15	5.84
RP6-24A23.6	0	0	0.59	0	0	0	0	0	0	0	0	0	0	0	0	0	0	15.42	0	0	0	0	0	0	0	0	0	0	0	0	0	2.41	0	0	0	0	0	3.55	0	0	0.18	0	0.09	0	0	0	0	0.03	0
IRS4	0	0	0.51	0	0	0	0	0	0.01	0	0	0	0	0	0.01	0	0	8.3	0	0	0	0	0	0	0	0	0	0	0	0	0	1.13	0	0	0	0	0	2.17	0	0	0.05	0	0.12	0	0	0	0	0.12	0
GUCY2F	0	0	0.11	0	0.01	0	0	0.01	0	0	0	0.01	0	0	0	0	0.01	0	0	0.01	0	0.02	0.07	0.02	0	0	0	0.05	0	0	0.06	0.03	0	0	0.02	0	0.01	0	0	0	0.02	0	0	0	0.68	0	0.02	0.02	0.01
NXT2	12.53	11.18	11.55	19.06	9.52	24.99	7.55	12.2	10.62	14.11	8.04	17.35	13.17	25.77	9.45	16.46	22.02	8.89	13.71	8.02	10.88	124.94	54.09	8.64	8.38	14.52	52.17	9.27	11.33	19.45	10.67	18.83	16.93	8.7	16.06	15.08	7.95	11.21	5.63	15.64	40.43	16.14	9.47	8.63	35.48	6.26	15.98	9.69	20.06
KCNE5	0.34	0	0.11	0.14	0.04	0.06	0.62	0.16	0.27	0.27	0.05	0.17	0.13	0.03	0.3	0.34	0.09	0.15	0.95	0.69	0.5	0	1.39	0.41	0.14	0.03	0.04	0.19	0	0.28	0.84	0	0.06	0.08	0.05	0.05	0.23	0.06	0.11	0.19	0.53	0	0.35	0	0.68	0.39	0.69	0.39	0.36
ACSL4	58.02	19.17	25.2	25.78	40.57	19.39	80.21	84.21	84.78	90.98	17.06	39.62	33.89	34.12	16.41	136.29	15.65	21.09	166.88	20.11	150.2	35.49	324.99	25.3	57.21	5.15	40.63	87.29	3.33	31.72	37.11	31.98	34.96	25.85	45.48	27.21	97.86	16.83	19.85	13.71	120.5	0.29	46.08	1.65	31.83	104.81	81.19	24.59	122.14
TMEM164	9.43	21.96	19.34	11.89	12.03	11.52	4.51	10.04	10.28	6.95	15.8	14.66	6.17	33.17	13.82	10.49	22.2	10.75	52.46	8.81	5.53	20.67	70.53	34.66	18.09	16.44	7.35	16.33	16.53	22.06	20.91	17.5	16.13	11.36	14.67	5.07	13.22	9.04	21.5	21.62	36.06	24.81	12.33	9.06	17.28	39.88	9.19	7.18	10.29
AMMECR1	17.3	8.67	6.81	3.15	7.98	7.36	11.45	9.77	10.07	15.41	12.72	12.39	8.44	5.94	8.26	10.73	7.76	9.18	14.63	14.81	2.24	10.41	5.84	19.07	7.27	41.07	24.48	6.91	12.75	5.11	2.95	31.86	17.27	12.31	7.25	14.5	13.85	13.29	13.1	5.69	24.14	16.56	14.87	5.13	8.7	3.32	7.37	4.84	20.8
RGAG1	0.01	0	0.21	0.04	0.08	0.04	0.5	0.26	0.24	0.68	0.08	0.01	0.01	0.3	0	0.17	0.11	0.04	0.06	0.02	0.01	0.01	0.07	0.03	0.01	0.25	0.01	0.17	0	0.04	0	0.23	0.74	0	0.7	0	0.01	0	0.31	0.04	0.05	0.03	0.03	0	0	0.02	0.3	0.27	1.48
CHRDL1	0.03	0.17	3.83	0.06	619.93	0.37	7.48	3.27	20.54	18.96	0.04	0.06	0.02	0.08	0.14	20.95	0.12	0.14	0.11	0.3	0.02	0.05	0.07	0.1	0.03	0.02	0.07	0.1	0.03	0.99	0.27	24.53	0	0.05	0.05	0.13	3.07	0.06	2.34	6.51	0.02	0.04	0.42	0.04	0.02	0.03	6.83	4.98	65.56
PAK3	0.05	0.71	1.47	0.08	0.03	0.05	0.26	0.36	1.02	0.08	0.03	0.05	0.01	10.25	0.09	1.36	11.96	0.41	0.04	0.78	0.01	0.03	0.39	0.04	0	0.02	0.39	0.01	0.01	0.15	0.14	9.7	2.04	0.15	4.39	0.02	0.69	0.07	14.73	8.3	0	0.35	0.06	0.08	0.06	0	0.75	5.01	7.08
CAPN6	0	0	0.04	0.01	0	0.51	0	0	0.03	0	0.27	0.05	0	0.05	0.01	0	10	0.02	0	0	0	0	0.02	0.02	0	0	0.01	0	0.01	0	0.15	16.16	0	0	0.02	0.13	1.06	0	0.13	0.41	0.44	0.28	0	0.04	0	0	0.02	0.8	0.01
DCX	0	0.03	5.12	0.02	0	0.02	0	0.01	0.02	0	0.01	0.03	0.02	0.01	0.09	0.01	0.02	0.01	0.02	0.02	0.01	0.03	0	0.01	0	0	0.05	0	0	0.06	0.02	1.94	0	0.08	0.99	0.01	0	0.01	55.76	23.51	0	0.07	0.01	0.04	0	0	0.01	0.03	0.04
ALG13	19.71	22.92	21.66	13.01	13.78	11.99	15.51	14.74	20.82	26.79	20.79	20.67	14.17	31.83	11.79	23.03	13.18	16.3	9.87	18.86	19.35	15.96	36.27	16.5	20.62	21.74	38.71	18.73	43.61	13.3	11.13	20.06	31.25	11.68	13.34	18.74	27.02	27.21	15.68	20.51	26.95	11.66	12.89	12.72	12.61	14	19.2	10.19	23.32
TRPC5	0	0.02	0	0	0	0	0	0	0	0	0	0.01	0	0	0	0	0	0.01	0.01	0.01	0	0	0.02	0	0	0	0.01	0	0	0.01	0	1.76	0	0	0	0.01	0	0.01	0.32	0	0	0.01	0	0	0	0	0.01	0.01	0
ZCCHC16	0	0	0	0	0	0	0	0	0	0	0	0	0	0	0	0	0	0	0	0	0	0.03	0	0	0	0	0	0	0	0.01	0	0.2	0	0.02	0	0	0	0	0.1	0	0	0	0	0	0	0	0.03	0	0
LHFPL1	0	0	0.34	0	0	0	0	0	0	0	0	0	0	0.08	0	0	0	0	0	0	0	0	0	0	0	0	0	0	0	0.42	0.01	0.89	0	0.52	0.11	0.23	0.05	0.12	0.09	0.1	0	0.02	1.95	0	0	0	0.1	0.12	0
AMOT	3.99	0.05	24.78	0.95	0.36	8.93	0.75	0	0.04	0.01	9.02	0.8	0.43	4.85	8.23	0	0.06	6.06	0.03	0.02	0.19	0	1.08	0.06	0.22	0.02	0.04	0.52	0.36	5.8	0.24	11.16	0.16	8.31	7.48	0.12	8.78	9.47	0.05	9.1	0.17	0.03	7.76	0.86	0.19	0.19	3.09	7.7	0.07
HTR2C	0.03	0	0.07	0	0.01	0.01	0	0	0	0	0.02	0	0.01	2.58	0	0	0.01	0	0	0.09	0.01	0	0	0	0	0.04	0.35	0	0.14	0.01	0	0.2	0	0.01	0	0.98	0	0.63	0	0.03	0.06	0.04	0.31	0.09	0.03	0	0	0.54	0
IL13RA2	0.4	0	4.52	0.11	2.49	0.07	24.68	22.3	0.17	0.17	0	0	0	0.52	0.13	0.04	0.1	0	0	0	0	0	0.07	0.58	0.08	0.02	2.37	0	0	0.02	0.04	0.03	120.98	0	0	0.03	1.83	0.2	0.07	7.06	2.31	0.22	0.41	0.11	0.3	0	14.48	0.46	386.3
LRCH2	0.01	0	6.41	4.41	3.72	0.02	3.67	7.51	3.82	9.11	0.01	0.01	0.09	0.09	0.33	6.01	0.02	5.39	0	0.03	0	0.01	0.13	0.02	4.65	0	0.01	0	0	0	0.02	6.18	5.85	0.02	4.51	0.02	3.92	0.51	0.01	8.63	0	0	0.05	0	0.01	0	0.02	2.65	0.1
RBMXL3	0	0	0	0	0	0	0	0	0	0	0	0	0	0	0	0	0	0	0	0	0	0	0	0	0	0.01	0	0	0	0	0	0.01	0	0.01	0	0	0	0	0	0	0	0	0	0	0	0	0	0	0
LUZP4	0	0	0	0	0	0	0	0	0	0	0	0	0	0	0	0	0	0	0	0	0	0.03	0	0	0	0	0	0	0	0	0	0	0	0	0	0	0	0	0	0	0	0	0.24	0	0	0	0.02	0	0.03
PLS3	178.62	186.26	174.31	47.84	112.71	259.05	175.83	188.7	181.01	227.32	185.79	145.52	0.63	552.26	226.92	303.23	2.73	216.76	17.84	170.61	64.75	0.11	8.59	114.65	355.92	0.51	0.26	156.73	45.32	0.38	1.48	234.52	226.29	0.38	114.5	3.46	175.85	87.03	0.86	39.16	463.82	80.66	68.85	56.36	2.05	385.62	309.58	56.1	301.44
AGTR2	0	0	0	0	0	0.02	0	0	0	0	0	0	0	0	0	0	0	0	0	0	0	0	0	0	0	0	0	0	0	0	0.01	0	0	0	0	0	0	0	0	0	0	0	0	0	0	0	0	0	0
SLC6A14	0.02	0.06	0.01	0.05	0.03	0.03	0.01	0.01	0.02	0.03	0.03	0.04	0.04	0.05	0.32	0.02	0.08	0.03	0.03	1.07	2.38	0.04	0.08	0.1	0.04	0.04	0.05	0.03	0.03	0.01	0.03	0.05	0.03	0.09	0.02	0.16	0.04	0.19	0.05	0.05	0.02	0.05	0.01	0.06	0.02	0	0.05	0.16	0.08
CT83	0	0	0	0	0	0	0	0	0	0	0	0	0	0	0	0	0	0	0	49.21	0	0	0	0	0	10.96	0.15	0	0	0	0	0	0.75	0	0	16.11	0	0	0.08	0.13	0	0	0	0	0	0	0	13.15	0.1
KLHL13	0.99	0.44	6.88	13.3	0.02	0.27	0.47	0.01	0.41	0.02	7.31	0.14	0	15.57	14.98	0.01	0.03	11.89	0.45	40.34	0.09	0.94	1.94	1.75	21.27	0.09	0.02	0	1.11	4.57	1.01	13.16	8.91	0.02	36.08	0.07	80.31	3.05	0.05	99.54	0.53	0.96	0.73	19.56	0.17	0.64	2.37	3.1	1.9
WDR44	14.27	8.56	9.91	5.4	9.52	5.4	21.35	14.22	16.69	24.46	5.32	16.2	3.36	13.66	11.15	19.82	17.24	8.09	16.69	16.55	2.88	9.3	10.99	9.1	13.42	13.23	11.38	14.4	6.16	7.4	4.41	18.17	14.04	6.6	8.41	5	11.09	8.25	5.11	7.22	25.42	6.28	6.11	6.97	5.63	16.77	13.18	5.4	16.95
DOCK11	0.12	5.36	4.78	4.21	18.69	12.33	5.78	11.72	5.14	13.88	0.62	0.09	13.16	0.58	0.24	4.72	21.23	6.89	35.9	4.31	0.15	19.34	81.61	0.32	0.2	11.12	23.17	2.92	3.14	11.78	20.39	5.12	8.66	8.91	11.99	0.43	0.1	1.12	2.03	12.09	21.65	14.05	5.15	2.1	13.74	0.31	4.4	1.53	23.86
IL13RA1	26.38	33.39	17.2	44.25	78.41	30.05	52.51	69.23	27.11	36.4	17.88	48.07	0.06	100.19	25.09	30.96	153.59	13.6	4.64	22.3	37.62	0.53	11.25	16.85	50.84	14.64	2.3	34.48	33.92	0.1	5.3	15.82	32.67	0.15	41	0.22	32.71	26.14	7.5	6.46	103.39	26.48	19.2	21.35	19.28	64.09	55.38	27.98	89.15
ZCCHC12	0.01	0.04	0.64	0	0	0.06	0.02	0.02	0.22	0.19	0.48	0.05	0	0.29	0.01	0.18	0	9.15	0.06	0	0.05	0	0.03	0	0.04	0.01	0.03	0.09	0.52	0.01	0.12	3.16	0	0.1	0	0	0.02	0	1.63	2.64	0.03	0.1	0.01	0	0.03	0	0	0.06	0.07
LONRF3	4.01	6.08	0.17	0.13	0	0	0.03	0	0.1	0.02	0.63	4.96	0.04	3.04	0.02	0.11	0.18	3.45	5.25	7.27	4.51	3.99	0.64	0	1.45	11.86	0.02	0.8	4.31	0	1.41	0.04	13.46	0.02	2.91	0	3	1.55	0.31	0.07	14.07	0.31	9.18	0	2.94	0.27	0.16	0.32	0.07
RP13-347D8.7	0.07	0	0	0	0	0	0	0	0	0	0	0.03	0	0.03	0	0	0	0	0	0	0	0	0.04	0.04	0	0	0	0	0.05	0	0	0	0	0	0	0.03	0	0	0	0	0	0	0	0	0	0	0	0	0
KIAA1210	0.01	0.06	0.01	0.02	0	0.08	0.01	0.01	0.01	0.01	0.01	0.02	0.41	0.05	0.03	0.02	0.02	0.05	0.02	0.02	0.01	0.01	0.04	0.01	0	0.01	0.04	0.01	0.84	0.01	0.06	0.03	0.04	0.03	0.02	0.02	0.01	0.01	0.09	0.07	0	0.44	0.05	0.03	0.01	0.03	0.02	0.67	0.08
PGRMC1	141.03	90.55	190.18	206.66	134.71	120.23	201.34	222.72	114.74	148.03	100.63	169.21	33.27	239.4	111.33	159.37	46.17	223.27	47.12	64.23	93.88	68.74	23.83	39.76	67.23	50.06	20.31	122.11	131.49	52.59	40	505.14	154.64	70.18	116.75	46.64	123.19	97.07	210.98	84.96	185.2	214.35	73.6	62.04	36.87	51.32	84.61	131.77	284.89
SLC25A43	24	18.02	1.37	7.33	27.47	10.1	12.41	15.2	10.92	11.02	8.56	11.88	2.2	8.29	17.52	10.03	22.02	4.4	8.85	4.41	9.63	7.49	8.78	17.39	12.14	1.77	10.26	11.34	37.39	0.08	8.26	8.97	28.66	2.31	0.02	2.81	14.71	7.56	1.47	0	21.21	31.3	18.5	7.02	6.26	16.7	18.78	5.94	19.39
SLC25A5	758.41	738.83	309.4	502.5	199.58	560.06	267.68	277.17	605.35	562.34	565.57	470.4	785.07	391.33	526.58	569.58	270.45	686.41	331.3	329.94	334.99	804.77	514.45	522.3	571.16	269.74	316.06	299.28	1474.26	728.07	647.53	661.14	1206.74	446.58	383.81	592.72	374.73	548.51	444.88	378.88	578.32	612.62	503.93	317.65	340.48	235.47	302.79	463.96	643.98
CXorf56	28.12	29.81	20.21	23.55	9.93	26.31	16.85	14.35	25.33	23.29	22.99	27.79	34.17	49.23	18.51	35.37	27.16	34.46	15.72	20.56	13.55	38.49	24.17	14.17	16.14	34.15	21.66	10.43	36.62	24.8	17.75	33.15	31.83	27.97	21.54	25.85	13.13	18.37	17.99	28.19	43.44	17.41	22.67	17.06	14.65	18.55	19.6	14.8	34.87
UBE2A	100.17	85.82	57.91	46.25	84.75	52.87	98.35	83.38	125.38	123.23	40.91	67.56	64.97	108.64	71.56	124.95	117.28	45.94	36.1	50.73	30.5	80.25	58.03	61.71	79.11	44.84	56.43	128.66	92.83	126.39	60.11	97.72	98.46	72.16	60.28	58.75	82.17	59.39	52.69	48.8	164.39	52.62	66.54	57.72	58.64	76.38	85.23	40.6	160.61
NKRF	16.67	17.2	10.96	11.95	6.6	16.14	9.64	7.46	13.99	15.7	16.85	14.17	24.17	18.37	19.37	17.68	15.77	29.1	15.99	15.17	9.35	27.64	11.62	10.12	12.82	17.52	9.94	11.26	22.48	18.06	17.54	24.64	19.67	15.8	15.39	24.2	15.03	11.15	21.21	16.04	16.97	18.42	13.18	9.72	14.07	10.36	9.48	10.74	19.13
2017-09-06	5.69	9.17	37.42	63.41	5.4	51.83	16.01	33.71	29.1	52.08	2.81	12.62	93.41	13.67	3.27	20.87	74.32	12.69	51.92	13.95	15.77	52.27	25.78	1.89	38.44	38.62	48.84	15.5	3.66	240.6	23.51	40	28.76	247.3	30.29	73.55	25.05	5.42	19.85	417.92	52.08	13.4	16.51	22.82	22.59	23.59	8.38	18.34	25.55
SOWAHD	0.45	0.06	0.17	0.1	0	4.39	0.07	0.04	0.48	0.74	0.82	0.14	0.21	0.61	0.08	0.1	0.75	0.52	0.09	0.06	0.88	0.7	0.07	0.08	0.03	0.09	0.62	0.1	0.37	0.02	1.93	1.01	0.29	2.42	0.1	0.13	0.08	0.16	0.36	0.21	1.1	2.55	0.14	0.56	5.89	0.09	0.12	0.13	0.18
RPL39	3161.93	2049.75	3137.29	2399.69	4715.5	2918.76	2809.23	3024.81	3443.06	3184.34	1920.49	2333.68	4043.33	3196.81	2583.29	3610.04	1883.27	7100.16	2420.58	2222.24	2280.21	3774.02	1883.6	5369.95	3539.04	3001.33	2791.73	2823.52	3740.43	2652.83	5422.96	5038.07	4634.1	2792.79	4022.29	4844.9	3147.58	2278.71	2218.09	4086.06	4543.34	2858.6	4432.8	1888.25	3414.99	2749.94	1335.02	1405.04	3422.38
UPF3B	24.35	15.33	33.68	25.46	7.06	20.77	22.65	12.11	18.46	17.4	26.39	17.45	35.61	20.82	23.42	25.31	26.17	29.83	41.89	37.36	10.91	40.06	19.36	8.83	15.8	41.62	29.12	13.7	26.59	29.37	41.02	66.5	42.66	31.34	38.51	26.29	12.81	10.92	53.23	33.37	57.57	16.32	31.15	10.76	19.93	13	21.21	16.75	32.05
RNF113A	12.13	18.52	9.63	14.07	9.36	18.09	10.51	18.2	14.8	18.22	14.52	10.57	17.71	22.04	15.29	11.61	16.73	14.29	12.57	15.18	14.15	22.9	20.52	13.22	12.83	9.54	23.61	13.22	32.23	16.18	22.13	13.35	27.05	16.45	19.27	26.56	12.13	14.24	14.86	11.72	20.42	21.86	21.43	6.77	18.12	9.14	15.83	5.67	20.57
NDUFA1	169.14	185.59	141.65	142.69	74.26	173.04	126.29	110.69	96.1	124.8	95.31	138.68	112.51	211.39	161.16	112.8	202.78	257.35	146.07	249.31	177.42	199.8	152.7	137.83	107.92	80.63	170	119.12	261.82	145.08	149.94	212.39	335.39	164.26	132.1	328.75	234.04	216.68	123.12	145.96	326.23	281.5	161.1	89.67	196.73	137.03	85.82	92.34	169.91
AKAP14	0.06	0	0	0	0	0.37	0	0	0.2	0	0	0	0	0.28	0	0	0	0	0	0.28	0.38	0	0.04	0	0	0.04	0.11	0.59	0.09	0	0.15	0.09	0	0.84	0	0	0	0.41	2.91	0.1	0	0	0	0.14	0	0	0	0	0
NKAP	4.3	5.39	4.41	3.93	4.16	6.13	3.13	2.8	4.21	3.35	2.89	3.35	3.6	5.54	3.12	3.81	6.6	7.58	2.27	2.75	2.21	4.55	4.23	4.31	2.71	5.19	3.47	3.01	4.65	5.13	5.26	4.51	6.78	5.85	4.75	4.65	1.93	1.51	5.99	6.6	7.76	2.68	5.91	3.18	3.45	3.97	3.23	1.83	7.26
RHOXF2B	0.03	0	0.04	0	0.02	0.21	0.05	0.01	0.01	0.01	0	0.04	0.52	0.01	0	0	0.04	0.02	0.17	0.07	0	168.79	0.04	0	0	191.8	0.06	0.02	0.04	0	216.89	0.01	0	0.04	0.1	0.02	0	0	0.03	0.12	0.08	0.01	0.04	0.02	0.37	0.56	0.03	0.07	0.23
RHOXF1	0	0	0.2	0.05	0	0	0	0	0	0	0	0.06	0	0.06	0	0	0.8	0.94	0.11	0	0	0	0.05	0	0	0	0.06	0	0	0	0.48	0	0	0	0	0	0	0	0.09	0.25	0	0	0	0	0	0	0	0	0
RHOXF2	0.21	0	0.02	0	0.02	0.02	0	0	0	0	0	0	0.08	0.02	0.03	0.03	0.04	0	0.12	0	0	30.23	0.01	0	0	209.22	0.02	0.02	0	0	108.33	0	0	0	0.06	0.1	0	0.01	0.03	0	0	0.02	0.04	0	42.98	0.81	0.01	0.01	0.07
ZBTB33	12.36	14.02	20.51	17.65	12.65	23.45	9.12	11.64	11.47	14.64	7.92	10.68	14.88	18.85	18.93	14.99	21.38	21.84	19.43	15.71	8.8	17.26	20.78	14.5	17.58	12.78	16.89	12.71	12.98	16.59	8.94	25.36	15.5	21.01	15.26	22.98	9.47	19.98	44.32	16.99	24.2	16.54	19.81	11.21	20.44	17.14	9.65	7.55	13.69
TMEM255A	0.09	0.07	0.84	0.01	0.05	0.05	0.16	0	1.41	0.48	0.21	0.06	0.12	0.29	0.03	0.73	0.04	1.04	0	0	0.2	0	0.13	0.07	0	0.06	18.24	0.41	0.03	0.05	0.1	8.91	0	0.1	0	11.75	0	0	6.02	0.31	0.52	0.02	21.19	0.02	0.25	0	0.05	11.81	0.08
ATP1B4	0.03	0.02	0.02	0.06	0.01	0.02	0.06	0	0	0.03	0	0.03	0	0.02	0.02	0.02	0.02	0.1	0.05	0.03	0.05	0.04	0.05	0	0	0.03	0.02	0	0.06	0.03	0.01	0.04	0	0.03	0.03	0.01	0	0.02	0.07	0.04	0.02	0.02	0.01	0.1	0	0.07	0.07	0.08	0.04
LAMP2	67.83	67.94	53.87	65.07	163.83	144.5	111.01	183.48	115.76	224.34	51.86	118.82	39.2	106.51	112.79	194.27	57.79	51.85	38.95	56.08	58.18	151.89	101.36	140.22	143.43	45.34	136.15	169.26	109.36	43.26	61.72	42.38	61.11	37.45	89.08	68.16	137.9	45.47	21.73	30.44	149.49	105.88	220.02	79.09	141.68	147.07	175.64	90.25	215.86
CUL4B	44.85	38.48	34.49	34.43	52.36	27.03	95.92	109.3	85.28	92.35	31.91	124.37	36.83	35.9	33.04	99.94	28.02	34.27	22.46	41.4	18.82	21.41	30.25	17.79	138.54	35.08	27.82	74.55	20.85	28.8	17.96	53.06	39.61	27.32	33.46	36.28	22.96	20.23	46.29	35.09	89.17	30.63	32.67	32.44	16.66	180.6	64.79	38.16	82.4
MCTS1	92.99	66.69	57.87	54.69	73.2	76.64	66.19	57.7	89.29	88.79	53.37	90.19	81.63	103.2	61.04	133.48	67.2	63.25	33.19	54.35	34.82	74.22	59.86	62.01	98.15	91.37	53.1	99.33	93.44	72.58	78.63	65.57	133.22	62.65	52.25	96.11	77.59	41.84	86.85	72.88	58.11	65.84	55.43	60.88	57.39	66.34	76.59	49.61	79.01
C1GALT1C1	28.2	27.84	16.58	26.81	33.93	25.57	48.82	65.48	27.79	54.6	16.72	88.75	14.99	26.66	39.3	45.65	33	36.69	12.08	19.15	20.34	18.81	18.01	17.8	79.04	7.72	17.23	29.47	33.46	6.55	14.21	18.85	28.43	3.42	12.69	39.86	45.58	17.18	21.66	18.54	58.13	27.9	22.49	30.31	15.4	71.9	13.5	17.72	51.29
CT47B1	0	0	0	0	0	0	0	0	0	0	0	0	0	0.01	0	0	0	0	0	0	0	0	0	0	0	0.01	0	0	0	0	0	0	0	0	0	0	0	0	0	0	0	0	0	0	0	0	0	0	0
CT47A8	0	0	0.03	0	0	0	0	0	0	0	0	0	0	0	0	0	0	0	0	0	0	0	0	0	0	0	0	0	0	0	0	0	0	0	0	0	0	0	0.03	0	0	0	0.01	0	0	0	0	0	0.02
RP1-321E8.5	0	0	0	0	0	0	0	0	0	0	0	0	0	0	0	0	0	0	0.79	0	0	0	0.23	0	0.57	0	0	0	0	0	0.09	0	0	0	0	0	0	0	0	0	0	0	0	0	0	0	0	0	0
CT47A12	0	0	0	0	0	0.13	0	0	0	0	0	0	0	0.06	0	0	0	0.07	0.01	0	0	0	0	0	0	0.08	0	0	0.05	0.03	0.04	0	0.08	0	0	0	0	0	0	0	0	0	0	0	0	0	0	0.16	0.18
CT47A11	0	0	0	0	0	0	0	0	0	0	0	0	0	0.13	0	0	0	0	0	0	0	0	0	0	0	0	0	0	0	0	0	0	0	0	0	0	0	0	0	0	0	0	0	0	0	0	0	0	0
CT47A10	0	0	0	0	0	0	0	0	0	0	0	0	0	0	0	0	0	0	0	0	0	0	0	0	0	0	0	0	0	0	0	0	0	0	0	0	0	0	0	0	0	0	0	0	0	0	0	0	0.02
CT47A9	0	0	0	0	0	0	0	0	0	0	0	0	0	0	0	0	0	0	0	0	0	0	0	0	0	0	0	0	0	0	0	0	0	0	0	0	0	0	0	0	0	0	0	0	0	0	0	0	0.02
CT47A6	0	0	0	0	0	0	0	0	0	0	0	0	0	0	0	0	0	0	0	0	0	0	0	0	0	0	0	0	0	0	0	0	0	0	0	0	0	0	0	0.04	0	0	0	0	0	0	0	0	0
CT47A7	0	0	0	0	0	0	0	0	0	0	0	0	0	0	0	0	0	0	0	0	0	0	0	0	0	0	0	0	0	0	0.02	0	0	0	0	0	0	0	0	0	0	0	0	0	0	0	0.06	0	0
CT47A5	0	0	0	0	0	0	0	0	0	0	0	0	0	0	0	0	0	0	0.11	0	0	0	0	0	0	0	0	0	0	0	0	0	0	0	0	0	0	0	0	0	0	0	0	0	0	0	0	0	0.02
CT47A4	0	0	0	0	0	0	0	0	0	0	0	0	0	0	0	0	0	0	0	0	0	0	0	0	0	0	0	0	0	0	0	0	0	0	0	0	0	0	0	0	0	0	0	0	0	0	0	0	0.02
CT47A3	0	0	0	0	0	0	0	0	0	0	0	0	0	0	0	0	0	0	0	0	0	0	0	0	0	0	0	0	0	0	0	0	0	0	0	0	0	0	0	0	0	0	0	0	0	0	0	0	0.02
CT47A2	0	0	0	0	0	0	0	0	0	0	0	0	0	0	0	0	0	0	0	0	0	0	0	0	0	0	0	0	0	0	0	0	0	0	0	0	0	0	0	0	0	0	0	0	0	0	0	0	0.02
CT47A1	0	0	0	0	0	0	0	0	0	0	0	0	0	0	0	0	0	0	0	0	0	0	0	0	0	0	0	0	0	0	0	0	0	0	0	0	0	0	0	0	0	0	0	0	0	0	0	0	0
GLUD2	0.04	1.85	0.54	0.08	0.02	0.1	0.51	0.48	0.1	0.33	0	0.94	0.03	0.71	0.08	0.08	0.06	0	0	0	0.18	0.06	3.2	0.02	0.06	7.69	0.06	0.02	1.31	0.06	0.01	1.52	0.1	0.06	0.08	0.02	0.06	0.1	0.06	0.05	0	2.41	8.33	2.39	3.63	0.06	0.02	1.53	0.07
GRIA3	0	0.04	0	0.03	0.33	0.01	20.36	28.03	0.41	0.88	0	0.04	0	0.07	0.07	0.54	0.02	0.11	0.01	0.06	0	0.02	0.03	5.84	0.03	0.02	0.06	0.05	0.01	0.03	0.03	1.4	0.65	0.01	0.01	0.01	0.01	0.01	0.71	1.64	0.01	0.01	0	0.03	0	0.03	6.54	0.1	14.12
THOC2	51.88	43.97	60.38	61.38	29.25	31.68	33.51	31.24	39.67	55.34	28.39	52.22	43.41	41.86	39.21	69.26	53.89	62.04	76.1	45.53	32.09	78.65	51.14	26.02	32.92	115.17	38.46	36.31	47.76	69.05	61.21	34.06	44.22	78.72	37.04	34.81	50.68	52.89	55.35	44.25	117.87	22.78	29.09	28.51	40.38	34.08	37.96	20.8	51.39
XIAP	13.84	11.99	10.15	8.28	10.61	12.89	14.3	10.08	8.37	7.55	4.99	15.92	10.6	22.91	5.14	15.94	14.32	7.72	8.92	7.42	6.31	14.45	17.46	11.61	10.46	14.26	11.9	14.7	12.61	8.26	5.61	8.52	9.67	9.87	11.55	10.88	10.34	18.09	8.24	10.76	24.49	9.89	10.67	7.58	5.97	12.87	0.5	6.39	25.23
STAG2	54.75	52.48	84.37	50.19	37.49	53.08	49.17	50.46	54.89	72.32	44.95	57.47	82.69	75.62	49.48	80.05	76.51	69.16	95.64	77.44	24.61	111.79	70.88	35.07	42.26	94.62	85.57	37.12	52.09	145.96	39.99	44.76	79.02	115.7	109.19	67.15	36.32	94.22	90.41	64.93	139.2	36.2	54.19	27.21	42.9	50.19	0.39	32.92	64.91
SH2D1A	0.14	0	0	0	0	0	0	0.9	0.02	0	0	0	9.14	0.07	0.2	0	90.03	0	0.03	0	0	0.04	0.26	0	0	0.03	148.77	0	0	210.39	3.27	0.14	0.23	0.1	0.05	0.11	0	0	0.09	0	0	0.1	0.02	0.04	0.07	0	0	0.09	0.08
RP5-1052M9.5	0	0	0.01	0	0	0	0	0	0	0	0	0	0	0	0	0	0.01	0	0	0	0	0	0	0	0	0	0	0	0	0	0.4	0.03	0	0	0	0	0	0	0	0	0	0	0.01	0	0.01	0	0.11	0.03	0
TENM1	0.21	0.01	0.52	0.01	0.01	0.02	0.01	0.01	0	0	0.01	0	0.03	0.02	0	0.01	0.11	0.04	0.09	0.06	0	0.01	0.01	0.11	0	0.04	0.49	0	0	4.76	0.03	0.34	0.8	0.02	0.02	0.04	1.52	0	2.31	0.02	0.02	0.3	0.04	0.43	0	0	3.24	0.15	0.02
RP13-147D17.3	0.01	0.02	0.02	0	0.01	0.07	0	0	0.02	0.01	0	0.01	0.01	0.03	0	0	0.02	0.07	0	0.01	0.01	0	0.01	0.01	0	0.02	0.01	0	0	0.01	0.02	0.15	0	0	0.02	0.01	0	0.01	0	0.03	0	0.2	0	0.14	0	0	0.02	0.6	0.16
DCAF12L2	0	0.07	0.39	0	0	0.03	0	0	0	0	0.07	0	0	0.01	0	0	0	0	0	0	0	0	0	0	0	0.01	0	0	0	0	0	2.63	0	0	0	0.04	0.03	0	0.02	0	0	0.03	0	0.08	0.21	0	0	4.4	0
DCAF12L1	0.02	0	0.01	0	0	0	0	0	0	0	0	0	0	14.2	0	0	0	0	0	0.02	0	0	0	0	0	0	0	0	0	0	0.01	0	0	0.03	0.01	0	0.04	0	0.02	0	0	0.01	0	0	0.54	0	0	8.7	0
PRR32	0	0	0	0	0	0	0	0	0	0	0	0	0	0.01	0	0	0	0	0	0	0	0	0	0	0	0	0	0	0	0	0	0	0	0	0	0	0	0	0	0	0	0	0	0	0.05	0	0	0	0
ACTRT1	0	0	0	0	0	0	0	0	0	0	0	0	0	0	0	0	0	0	0	0	0	0	0	0	0	0	0	0	0	0	0	0	0	0	0	0	0	0	0	0	0	0	0	0	0	0	0	0	0
SMARCA1	21.6	49.44	109.21	67.42	49.35	36.88	42.01	115.6	67.31	79.27	15.83	76.03	0.05	70.96	20.59	78.16	0.16	11.93	0.22	33.15	71.12	0.03	0.12	6.01	44.69	11.68	4.34	65.63	0.04	0.51	0.13	44.51	28.84	0.06	57.73	0.19	53.78	24.07	31.21	76.89	7.6	0.73	9.74	46.73	0.44	30.8	47.71	26.05	29.73
OCRL	19.02	22.45	20.97	21.49	18.95	18.91	25.79	19.81	29.28	28.61	12.74	15.65	1.69	45.53	12.39	33.04	0.11	20.42	5.27	17.76	10.13	8.07	0.6	22.98	19.34	8.51	12.89	27.75	22.98	3.98	5.93	6.26	29.69	4.69	20.08	9.32	15.39	20.66	25.63	29.98	16.1	17.68	12.7	13.7	9.31	18.43	25.98	13.42	26.12
APLN	0.21	0.6	58.18	0.52	2.56	0.05	0.22	0.05	1.07	1.8	0	0.01	0	5.93	0.05	1	0.09	0.1	0.06	0.42	0.07	2.66	1.32	0.08	419.74	0.16	1.41	2.24	0.04	0.2	0.46	1.56	25.07	0.34	0.5	0.67	0.08	0.01	2.42	6.7	0.27	0.12	0.03	0.13	0.61	70.58	2.18	0.22	34.17
XPNPEP2	0	0	0.81	0	36.36	0.63	0	0.1	0	0	0.36	0.05	0.12	0.1	0	0.02	0	0	0.02	0	1.8	0	0.02	0	0	0.06	0.01	0	0	0.38	0.3	0.06	0	0.74	0	0.73	0	0	0.18	1.97	0	0	0	0	0.12	0	0	0	2.47
SASH3	0.2	0	0	0.03	0	0.07	0	0	0	0	0.06	0	116.76	0.11	0.11	0	0.08	0	36.39	0	0.04	45.98	0.19	0.02	0	0.19	9.65	0	0	95.65	56.45	0.04	0	80.07	0.23	0.1	0	0	0.09	0.03	0.18	0.23	0.22	0.16	15.86	0.3	0	0.37	0.11
ZDHHC9	40.08	21.47	32.86	62.57	61.06	26.13	37.51	41.03	19.37	25.29	31.09	51.29	1.21	69.67	26.93	28.94	2.45	21.74	8.29	16.68	34.08	4.9	13.92	51.08	33.11	9.07	12.84	28.19	30.57	7.13	7.25	17.94	37.58	7.52	20.76	18.77	22.8	20.2	31	23.44	13.51	48.6	16.21	25.96	6.85	26.68	20.86	7.64	46.48
UTP14A	30.51	34.6	19.94	49.35	23.39	32.69	32.07	23.29	34.55	28.72	32.44	29.68	58.96	70.04	38.73	43.81	25.54	37.1	42.27	21.9	20.5	53.28	30.51	25.53	24.75	42.51	18.12	26.92	43.88	39.26	32.27	41.97	39.5	34.51	29.43	39.35	19.44	21.11	24.75	58.64	22.86	29.44	35.07	19.93	26.07	21.26	16.17	22.31	42.93
BCORL1	3.34	8.28	20.7	30.86	6.1	5.7	4.21	4.74	5.85	6.97	9.17	2.07	1.27	10.17	1.99	5.72	3.58	6.78	15.96	2.98	2.61	3.5	4.43	3.02	6.4	7.78	12.66	3.48	1.7	5.37	8.55	5.79	5.95	12.82	8.14	1.75	2.68	0.41	4.1	12.55	2.87	0.59	2.63	6.88	4.52	5.28	5.11	6.91	5.84
ELF4	49.94	18.93	3.69	0.43	13.82	51.44	22.05	26.58	28.67	32.96	24.03	34.78	20.9	47.85	32.01	29.04	29.16	15.73	51.33	18.65	9.3	40.01	61.75	24.15	25.18	20.01	5.59	14.01	25.26	6.66	18.07	2.47	18.95	16.26	6.39	8.71	14.19	51.85	16.53	6.52	24.7	16.75	5.67	10.5	32.17	23.1	21.23	17.75	37.7
AIFM1	49.22	92.44	40.65	95.7	22.59	52.34	29.66	24.45	48.85	41.03	60.56	35.68	86.89	111.71	47.02	53.79	43.26	71.5	68.94	51.5	68.29	54.22	68.21	31.96	37.49	59.98	39.22	31.25	103.75	56.16	67.28	29.58	72.77	56.94	44.64	97.77	89.85	44.92	62.04	32.67	43.51	69.9	71.5	45.19	40.92	26.95	24.74	25.23	63.96
RAB33A	0.23	0.17	5.44	0.05	0.49	0.11	0.64	1.25	1.25	2.19	0.06	0.58	3.03	0.1	0.15	1.38	20.38	0.18	22.41	0.08	0	16.21	70.54	0.11	0.5	0.07	65.99	0.18	0.17	7.63	4.58	0.92	0.88	0.06	0.03	0.77	0.13	0.03	20.62	15.45	0.19	0.19	0.32	0.06	7.27	0.12	0.13	0.09	0.36
ZNF280C	2.9	3.77	10.65	9	3.04	3.93	2.62	3.28	3.03	4.74	2.11	4.61	5.66	11.34	2.88	5.54	6.44	1.95	3.07	2.13	1.31	8.8	2.7	0.81	3.11	1.54	3.36	3.18	3.22	4.89	2.88	6.27	3.2	7.56	3.56	2.12	2.57	4.22	6.18	7.62	3.21	1.33	2.8	1.84	2.55	3.07	3.55	3.15	5.48
SLC25A14	7.86	10.57	8.09	5.64	3.53	4.27	5.65	7.14	11.73	12.25	3.9	4.67	4.42	21.23	4.42	12.05	7.33	13.83	1.83	7.15	7.55	6.21	3.13	4.19	5.92	4.94	6.06	16.76	10.56	6.61	6.85	6.87	17.59	6.3	10.29	8.49	5.58	3.11	12.05	9.69	7.53	5.28	8.85	4.28	2.91	3.89	6.69	4.65	14.52
GPR119	0	0	0	0	0	0	0	0	0	0	0.66	0	0	0.03	0	0.06	0	0	0	0	1.18	0	0	0	0	0	0	0	0	0	0	0	0	0	0.04	0.04	0	0	0.03	0	0	0	0	0	0	0	0	0.06	0
RBMX2	24.89	25.37	27.38	26.57	35.04	27.26	21.97	20.84	26.18	29.57	17.5	29.85	20.45	57	25.7	39.22	25.29	39.11	21.25	18.74	15.3	29.39	23.78	23.47	26.6	18.99	16.09	26.45	36.56	36.6	29.04	21.14	44.95	30.03	27.16	25.26	21.51	17.94	37.99	41.51	17.58	25.41	35	21.31	18.18	18.27	22.09	19.14	50.26
ENOX2	18.17	13.71	22.47	8.84	12.43	8.83	14.46	16.05	10.67	6.84	5.94	15.56	10.42	38.39	12.49	13.49	17.97	15.06	30.39	6.93	6.55	19.72	20.21	19.13	14.41	19.02	8.38	7.34	22.2	12.74	3.46	11.86	19.34	10.26	13.68	11.06	9.77	11.6	7.96	14.46	15.93	7.26	19.11	6	9.13	11.58	10.66	6.96	16.4
ARHGAP36	0	0	0	0.05	0	0.15	0	0	0	0	0	0	0	0.02	0	0	0.02	0.03	0	0	0.02	0	0.01	0	0	0	0	0	0.08	0.05	0.01	1.09	0	0	0	0	0	0	0.45	188.21	0	0.02	0	0.07	0	0	0	0.17	0
IGSF1	0.41	0.67	0.54	0.02	0.02	0.65	0.04	0.04	0.01	0	0.57	0.09	0.04	5.45	0.08	0.05	5.54	0.42	0.04	1.64	22.83	0.03	0.05	0.01	0.01	0.49	0.07	0.03	0.31	0.03	0.05	3.72	0.08	0.04	0.01	0.07	0.07	0.13	3.15	30.64	0.06	0.23	0.02	0.6	0.08	0	0.42	0.9	0.06
OR13H1	0.02	0	0	0	0	0	0	0	0	0	0	0	0	0	0	0	0	0	0	0	0	0	0	0	0	0	0	0	0	0	0	0.09	0	0	0	0	0	0	0	0	0	0	0	0	0	0	0	0	0
STK26	28.49	10.16	1.35	0.06	3.4	68.99	0.92	3.25	0.54	0.6	24.51	25.41	31.75	18.34	32.09	0.05	35.9	60.48	57.27	18.57	19.3	106.92	4.47	21.54	11.72	25.83	29.04	10.09	22.05	112.25	78.88	64.22	4.07	90.66	38.23	39.83	24.33	41.41	31.3	31.16	20.44	12.83	0.71	20.77	23.65	0.29	12.66	14.31	36.17
FRMD7	0	0	0.32	0	0	0.12	0	0	0	0	0	0	0	0	0	0	0	0	0	0.03	0	0	0	0.02	0	0	0	0	0.02	0	0	0.06	0	0	0	0.03	0	0	0.01	0.1	0	0.01	0.01	0.03	0.02	0	0.03	0.01	0
RAP2C	19.71	15.49	24.54	25.55	23.41	36.98	21.05	24.95	21.95	23.19	14.25	25.61	22.7	36.29	14.39	29.56	53.2	19.15	22.04	13.16	16.92	32.55	29.05	19.65	22.3	17.73	26.1	21.78	27.23	18.72	20.45	17	22.83	16.2	18.45	22.28	23.49	13.05	6.06	29.33	15.93	13.17	20.9	28.43	14.78	19.55	23.9	14.68	46.52
MBNL3	6.29	0.06	8.54	1.35	2.56	15.16	0.44	2.58	1.08	0.01	102.32	19.98	23.39	0.69	6.93	0.81	3.11	7.05	26.16	17.78	116.91	26.04	9.04	5.21	0.94	2.39	6.62	1.36	14.77	45.26	7.9	1.36	1.51	48.49	10.4	12.93	4.34	14.92	3.76	11.18	15.74	6.46	3.52	2.98	5.68	3.19	6.3	1.32	7.64
HS6ST2	9.26	0.14	14.34	0.44	0.03	0.94	0	0	0	0	14.09	0	0.01	14.31	0.49	0	0.03	42.35	0.05	21.2	0.04	0.07	0.02	14.49	0.83	0	0.01	0	6.01	0.3	0.04	11.84	0.55	0.02	64.04	0.04	10.01	26.95	2.06	86.74	15.72	0.06	0.16	0.02	0.05	0	0	2.71	9
USP26	0.05	0.08	0.13	0.11	0.05	0.08	0.04	0.03	0.11	0.03	0.02	0.05	0.08	0.01	0.06	0.03	0.04	0.13	0.05	0.09	0.04	0.01	0.02	0.06	0.02	0.05	0.07	0.06	0.02	0.02	0.09	0.05	0.04	0.11	0.03	0.03	0.09	0.06	0.09	0.03	0.06	0.02	0.02	0.02	0.07	0.04	0.12	0.06	0.07
TFDP3	0	0	0	0.03	0	0	0	0	0	0	0	0	0	0	0	0	0	0	0	0	0	0.05	0.06	0	0	0	0	0	0	0	0.01	0.03	0	0	0	0	0	0.02	0.02	0	0	0	0	0	0	0	0	0.02	0
GPC4	0.03	0	207.11	7.71	0.92	25.11	1.4	0	0	0	0.11	0.46	0.26	67.45	0.14	0.06	0.09	10.61	0	0.01	0.03	0.04	0.08	0.12	0.05	0.01	0.02	0.24	4.56	0.09	0.12	110.21	3.02	0.59	18.61	0.01	207.49	6.72	0.22	1.69	0.95	0.09	0.15	3.05	2.21	0	21.08	26.48	0.05
GPC3	0.01	0.06	23.1	1.8	0.1	0.09	0	0	0	0	136.82	0.16	0.02	0.28	0.05	0.08	0.18	22.41	0	0.82	1446.4	0	0.52	0.19	0.09	0.01	0	0	0.36	0.5	0.13	157.88	0	0.07	0.23	0.08	106.33	5.58	20.17	45.11	0.21	0.2	0.54	0.54	18.28	0	0.12	2.37	0
CCDC160	0.01	0.05	29.39	2.34	0.07	0.13	0.03	0	0.02	0.03	0.15	0.12	0	0.48	0.04	0	0.09	0.3	0	0.13	0.03	0	0.03	0	0.11	0.04	0.02	0.31	0.09	0.02	0	4.15	0.08	0.02	0.16	0.02	6.25	1.97	0.11	0.19	0	0.3	0.33	3.49	0	0	0.03	0.34	0
PHF6	24.39	20.67	96.45	37.38	16	17.95	23.21	17.72	26.78	34.33	11.38	24.89	32.05	57.71	21.74	46.46	33.87	29.35	38.7	26.04	10.89	34.57	20.31	16.64	33.85	28.84	15.4	29.57	14.05	56.86	13.67	29.92	28.22	62.72	34.59	23.64	23.08	26.6	39.75	42.05	22.37	14.41	22.56	16.87	16	25.34	26.34	20	31.46
HPRT1	118.29	57.7	17.56	33.94	38.55	51.69	59.72	54.78	82.03	111.73	47.68	74.17	109.16	147.56	71.64	145.68	118.07	198.15	74.16	60.54	40.46	142.59	64.3	25.65	85.67	57.68	2.76	58.1	105.29	112.36	98.15	36.56	157.37	75.4	87.06	108.51	80.26	51.7	131.34	64.63	54.12	30.73	37.78	32.95	49.94	42.02	58.89	47	160.72
PLAC1	0.14	0.1	0.04	0.03	0.16	0.89	0	0.96	0	0.23	1	0.32	0.31	1	0.28	0.32	0.49	18.23	0	0.08	0.22	0	0	11.04	1.95	0.11	1.27	0.1	0.8	0.08	0.2	0	2.44	0	0.34	2.5	0	0	3.56	0.05	0.07	2.77	0.55	0.17	0.03	0	0.51	0.84	0.26
FAM122B	44.38	41.78	35.84	24.13	16.5	24.57	33.43	27.96	40.79	40.2	33.97	38.91	35.7	71.93	29.6	76.29	57.39	34.24	44.92	61.38	9.13	73.52	53.93	22.81	21.45	29.66	44.54	38.73	52.48	46.71	50.63	19.82	45.59	52.94	38.24	30.23	20.21	41.63	38.82	24.82	22.51	21.33	11.35	14.3	31.78	15.14	35.91	24.82	86.72
FAM122C	0.66	0.35	1.95	1.42	1.25	1.17	0.89	0.85	1.56	1.53	0.93	1.78	0.56	3.13	0.54	1.03	3.25	0.84	1.33	4.25	0.12	1.39	1.01	0.27	0.85	1.11	3.01	1.1	2.11	1.41	0.85	0.91	0.92	1.24	1.84	0.99	0.4	0.37	1.12	1.25	1.49	0.21	1.83	0.38	0.84	0.6	0.96	0.57	1.53
MOSPD1	17.02	13.72	12.41	8.09	7.92	26.32	27.2	46.87	28.06	28.41	30.77	6.71	4.72	41.16	6.15	38.28	20.33	10.52	5.01	26.56	10.32	12.39	8.09	14.33	18.66	6.26	18.62	30.8	20.82	9	4.46	12.82	31.48	7.57	21.55	8.52	9.71	44.05	8.78	9.8	17.31	12.16	43.51	6.15	6.53	9.25	14.7	9.65	52.01
SMIM10	0.06	0	0.13	0	14.02	5.91	7.35	22.89	4.71	7.38	6.05	0.15	0.02	21.23	0	7.2	22.63	14.08	23.11	22.05	0	18.54	4.57	0	3.34	11.59	0	15.03	0	0.02	23.72	0	0.05	0.02	2.12	0	1.03	3.71	5.29	0.09	11.39	0	12.4	0.03	11.38	0.65	12.58	8.78	25.24
FAM127C	0.05	5.48	19.42	14.87	6.56	0.15	18.48	24.54	16.11	17.89	8.94	0.73	0	49.9	0.81	12.4	0.08	9.84	2.44	13.2	0	0.02	0.05	1.81	10.42	0	0.06	24.36	20.03	0.08	1.03	5.63	23.38	0.03	21.8	0.1	14.95	3.93	15.74	33.87	17.99	7.99	6.75	8.42	7.79	13.8	0.17	9.87	63.06
FAM127A	60.25	72.35	78.25	105.84	219.29	53.79	152.5	113.12	95.66	137.34	55.02	22.71	0.05	207.61	62.13	37.79	43.1	106.26	16.33	92.9	25.53	0.07	31.59	68.09	103.94	26.31	0.2	144.94	101.06	0.26	31.99	32.61	138.23	0.05	80.94	0.51	81.79	25.46	69.28	148.69	66.06	34.81	65.49	28.2	21.41	123.55	140.59	54.54	323.35
FAM127B	42.37	49.33	25.85	53.48	16.1	42.84	18.28	13.29	38.92	44.16	47.17	16.42	0.06	48.57	26.31	12.95	15.1	56.2	10.04	36.6	0	2.52	11.52	36.47	25.98	14.04	0	16.2	128.85	2.67	18.84	14.67	56.66	9.5	29.65	0.09	6.25	19.79	61.88	74.62	25.88	10.94	35.93	15.75	5.27	30.46	31.2	31.94	60.75
SMIM10L2B	0.02	0.03	1.33	1.14	0.2	0.64	0.38	0.17	0.21	0.32	0.46	0.04	0	0.24	0.14	0.08	0	0.37	0.07	0.07	0.04	0.02	0.1	0.16	0.15	0.06	0.03	0.14	0.05	0.34	0.05	1.7	0.17	0	0.38	0.02	0.57	0.21	0.76	0.23	0.3	0.12	0.02	0.01	0.17	0	0.12	0.56	0.17
CT55	0.02	0	0.09	0.34	0	0.07	0	0.09	0	0.17	0	0.03	0	0.06	0.06	0	0.03	0.27	0.04	0.03	0.04	0.09	0.21	0	0	6.74	0.07	0	0	0	0.02	0.13	0.05	0.03	0.03	0.18	0	0.03	0.02	0.11	0.09	0.38	0.01	0	0.23	0	0.05	0.07	0.1
ZNF75D	2.94	3.93	4.62	6.91	6.59	6.78	4.71	6.09	4.14	9.18	2.21	3.65	2.51	7.52	3.98	4.09	3.14	3.75	2.18	5.24	2.4	3.3	5.88	4.26	3.83	1.91	3.91	3.28	6.13	4.07	4.75	2.27	5.43	4.37	4.47	2.17	3.75	3.66	1.87	5.57	3.33	3.97	0.69	1.76	3.95	3.95	4.15	1.12	6.64
ZNF449	2.49	3.75	7.99	6.22	9.97	3.84	4.59	3.36	3.23	8.06	1.14	3.34	1.27	6.48	2.89	5.24	2.29	4.46	2.14	2.65	1.44	1.54	3.07	5.12	5.45	2.09	1.42	8.12	1.27	1.97	1.36	2.82	4.16	1.85	5.31	1.86	3.83	1.35	2.31	5.15	1.42	2.96	3.2	2.73	1.4	5.27	7.72	3.06	4.95
SMIM10L2A	0	0.14	0.25	4.81	0.02	0.04	0	0.01	0.01	0.01	2.16	0.09	0	0.76	0.05	0	0	0.87	0.17	0.01	0	0	0.37	3.94	0.15	0.03	0.01	0.02	0.09	0.16	0.04	1.1	2.27	0.08	0.01	0.01	1.19	0.13	0.36	1.04	0.16	0.03	0	0.02	0.04	0	0.01	0.33	0
DDX26B	0.11	0	6.87	7.53	1.66	0	1.56	2.88	1.72	5.97	0.62	2.69	4.92	5.72	4.77	1.31	5.11	2.49	5.5	0.35	0	4.74	0.39	1.62	2.23	3.51	8.17	1.29	4.2	4.69	12.87	3.25	2.74	4.43	1.62	4.05	1.29	2.3	1.36	2.63	2.52	1.8	0.23	2.48	8.04	1.31	5	3.13	0.02
CT45A1	0.1	0	0	4.63	0	0	0	0	0	0	0	0	0.2	0.04	0.18	0	0	0.24	0	0	0	0	203.07	0	0	1.83	77.63	0	0.63	0.13	0	0	0	0.05	0	4.63	0	0	0	0	0	0	0.11	1.98	0	0	0	22.56	0
CT45A3	0.19	0	0	4.98	0	0	0	0	0	0	0	0	0.42	0.23	0.1	0	2.47	0	0	0	0	0	108.29	0	0	0.13	26.01	0	0	0.23	0	0.13	0.48	0	0	0.63	0	0	0	0	0	0.05	0	68.6	0.38	0	0	2.76	0
CT45A5	0.28	0.1	0	12.47	0	0.37	0	0	0	0	0	0.03	1.67	0.11	0.1	0	0.64	0.11	0	0	0	0	47.96	0	0	3.11	27.61	0	0.12	0	0.04	0	0	0	0	14.81	0	0	0	0	0	0	0.02	6.28	0	0	0	7.81	0
CT45A6	0.34	0	0	0.47	0	0	0	0	0	0	0	0	1.22	0.03	0.02	0	1.6	0	0	0	0	0	0	0	0	0	1.04	0	0.17	0	0	0	0.08	0.11	0	0.88	0	0	0	0	0	0	0	10.5	0	0	0	0	0
CT45A2	0	0.1	0	10.05	0	0	0	0	0	0	0	0.06	0	0	0	0	0	0.07	0	0	0	0	43.43	0	0	4.87	1.14	0	0	0.07	0	0	0.06	0	0	3.89	0	0	0	0	0	0	0	1.41	0	0	0	0.13	0.04
CT45A7	0.14	0	0	0	0	0	0	0	0	0	0	0	0	0.01	0	0.07	0	0.07	0	0	0	0	0.9	0	0	0	0.62	0	0	0.19	0	0	0.25	0	0	0	0	0	0	0	0	0	0.02	0.01	0.29	0	0.18	0.1	0.09
CT45A8	0	0.09	0	18.94	0	0	0	0	0	0	0	0.09	0.03	0	0.2	0	0	0	0	0	0	0	39.45	0	0	0	0.97	0	0.14	0.07	0	0	0.06	0	0	1.08	0	0	0	0	0	0	0	1.41	0	0	0	0.07	0.04
CT45A9	0	0.09	0	14.37	0	0	0	0	0	0	0	0.03	0.03	0	0.2	0	0	0	0	0	0	0	114.14	0	0	0	0.31	0	0.14	0	0	0	0	0	0	0.95	0	0	0	0	0	0	0	0.06	0	0	0	0.09	0
CT45A10	0.12	0.11	0	78.63	0	0	0	0	0	0	0.11	0	0	0	0	0.07	0.34	0	0	0	0.15	0	7.4	0	0	23.77	67.61	0	0.15	0.1	0.12	0	0	0	0	4.73	0	0	0	0	0	0	0.01	0	0	0	0.18	19.29	0.04
SAGE1	0.06	0.07	0	19.02	0	0	0	0	0	0	0	0.04	0	0	0.02	0	0.02	0	0.04	0	0	0	0.04	0	0	13.89	18.34	0	0	0	0.02	0.02	0	0.02	0.03	0.37	0	0	0.02	0.01	0	0	0.03	0	0	0	0.02	7.49	0
MMGT1	23.56	14.35	15.79	23.27	21.55	19.83	25.02	22.94	22.64	46.72	15.44	35.76	12.73	53.86	21.09	36.43	18.45	21.28	9.89	13.69	8.18	19.82	16.31	28.18	15.41	13.62	25.74	23.27	21.38	15.01	10.66	11.23	22.85	15.57	24.54	23.06	16.93	11.53	27.17	22.37	16.8	14.04	31.93	14.89	10.12	15.64	29.5	18.55	40.83
SLC9A6	18.56	9.54	10.28	3.96	10.64	18.16	14.28	14.61	13.24	29.11	7.77	14.34	11.44	34.05	10.77	19.65	11.17	11.82	4.32	11.32	5.07	9.93	12.73	10	10.32	6.95	16.19	13.74	8.07	13.47	6.27	6.65	13.35	9.62	16.56	11.1	13.34	8.53	11.62	7.86	12.81	1.08	8.95	4.82	6.89	13.89	17.01	12.06	23.94
FHL1	0.4	40.63	60.07	53.24	36.21	1.31	146.49	218.65	31.91	78.92	0.29	11.26	0.55	55.5	0.44	27.68	0.46	125.7	0.64	24.66	0.02	0.23	24.98	17.42	30.07	0.15	18.43	66.8	1.58	20.44	0.98	18.89	48.43	63.52	2.57	26.19	0.96	0.12	50.44	67.78	6.98	0.16	9.9	0.33	1.67	83.57	153.79	75.64	5.7
MAP7D3	29.28	10.71	8.71	14.08	14.05	11.72	26.8	14.17	23.57	33.78	9.75	14.52	12.45	47.2	14.1	33.42	14.76	23.46	9.32	12.54	0.04	20.4	9.11	6.97	16.75	8.07	19.05	15.83	16.18	24.63	6.17	12.44	0.34	27.27	22.99	6.02	0.67	4.12	7.33	13.9	19.62	5.18	9.02	0.15	7.81	49.23	26.68	16.27	32.33
ADGRG4	0	0.01	0	0	0	0.01	0	0	0.01	0	0	0	0	0.01	0	0.02	0	0.01	0	0	0	0	0	0	0	0	0	0	0	0	0.02	0	0.01	0	0	0.02	0	0	0.01	0.02	0	0	0	0	0	0.42	0	0.14	0
BRS3	0	0	0.01	0	0	0.01	0	0	0	0	0	0.02	0	0.01	0	0	0	0	0	0.04	0	0	0	0.03	0	0	0.03	0	0	0	0.02	0	0	0	0	0	0	0.01	0.08	0.01	0	0	0	0	0	0	0	0	0
HTATSF1	128.35	69.62	94.66	63.1	36.36	81.39	56.49	47.59	51.72	52.4	38.05	56.59	78.8	148.6	55.02	69.42	78.48	90.97	61.52	65.04	38.88	103.43	47.08	45.87	47.8	57.54	56.7	60.32	83.48	105.16	70.52	55.32	105	92.74	115.17	69.9	45.09	81.96	79.21	110.89	66.97	39.25	41	36.49	62.14	45.4	66.63	53.21	71.98
VGLL1	102.67	0	0	0.16	0	166.27	0	0	0	0	14.51	56.4	0	0.05	4.79	0	0.04	0.28	0	0.14	0.26	0	0.11	1.13	0	0	0	0	3.86	0.28	0.27	0.11	0	0.16	0	0.13	0	244	0.28	0.27	0	219.8	0.25	4.93	0.32	0	0	0.14	0.26
CD40LG	0.02	0	0.04	0	0	0.05	0	0	0	0.03	0	0	0.01	0	0	0	0	0	0.3	0	0	0.13	0.2	0	0	0.01	0.02	0	0	19.33	0	0	0	0.05	0.04	0	0	0.02	0.02	0	0	0.06	0	0.02	0	0	0	0	0.05
ARHGEF6	1.03	0.06	5.06	0.05	19.68	0.14	1.36	7.61	1.43	7.79	0.01	0.03	3.92	2.25	0.72	1.48	24.73	1.86	101.61	0.1	0.03	113.25	452.94	0.12	2.55	0.49	15.63	16.43	0.21	54.31	55.14	4.89	2.18	23.23	35.88	0.09	1.22	22.36	0.36	7.22	0.3	0.89	3.21	3.27	39.42	0.43	7.51	1.35	8.7
RBMX	204.21	226.69	443.26	186.22	128.61	252.12	192.44	199.02	286.02	314.83	222.56	200.63	302.84	216.11	135.09	341.73	170.96	207.96	290.45	164.46	196.96	283.39	251.26	81.29	210.38	264.36	151.13	211.18	227.08	422.99	151.62	285.65	192.37	392.65	290.77	181.99	172.58	220.03	307.3	299.33	193.07	121.75	165.73	175.42	159.67	131.52	171.17	197.04	113.12
GPR101	0	0	0	0	0	0	0	0	0	0	0	0	0	0	0	0	0	0.19	0	0	0	0	0.03	0	0	0	0	0	0	0.02	0	0.03	0.05	0	0	0	0	0	0	0	0	0	0	0	0	0	0	0.01	0
ZIC3	0.04	0.05	39.51	0.07	0.03	0.04	0	0	0.02	0	0.26	0.04	0.04	0.08	0.02	0.03	0.04	0.07	0.03	0.08	0.14	0	0.32	0.02	0	0.02	0.14	0	0.64	0.05	0.07	44.78	0.09	0.1	0.05	0	0	0.4	0.23	0.03	0.04	0.05	0.01	0.61	0	0.28	0.08	1.1	0.02
FGF13	0.15	0.49	40.99	0.21	0.12	0.43	0.11	0.07	0.08	0.1	0.2	0.23	0.26	0.86	2.04	0.12	0.28	10.02	0.29	0.25	1.19	0.31	0.53	0.7	0.09	2.06	9.68	3.56	0.25	0.13	0.25	4.27	12.92	5.87	2.93	23.02	4.77	0.26	0.27	0.23	0.12	0.28	20.71	0.18	0.24	0.74	1.33	2.03	69.72
F9	0	0	0	0	0	0	0	0	0	0	0	0	0.02	0	0	0	0	0	0.08	0	0	0.22	0.03	0.01	0	0.08	0	0	0	0	0	0.04	0	0	0.28	0	0	0	0	0	0.25	0.01	0	0	0	0.05	0	0	0
MCF2	0.05	0	0.18	0.27	0.04	0.06	0.05	0.08	0.04	0.12	0.03	0.04	0.2	0.53	0	0.14	0.26	0.18	0.11	0.27	0	0.05	1.46	0.17	0.03	0	0.36	2.65	0	0.46	0.4	2.51	0	0.13	1.84	0.05	0.05	0.06	0.38	0.1	0	0	0.09	0.01	0.09	0.07	0.06	0.33	0.56
ATP11C	14.71	6.42	14.12	21.6	19.44	17.42	16.71	21.31	14.55	20.93	5.2	11.76	17.26	40.91	12.22	23.55	20.51	18.59	10.94	10.41	8.44	16.97	6.57	4.26	22.67	12.5	12.89	17.29	7.01	15.88	9.16	24.16	12.38	17.78	14.9	13.96	9.94	22.07	13.01	19.52	8.3	0.65	8.06	5.5	7.91	25.24	20.95	7.36	24.15
CXorf66	0	0	0	0	0	0	0	0	0	0	0	0	0	0	0	0	0	0	0	0	0	0	0	0	0	0	0	0	0	0	0	0	0	0	0	0	0	0	0	0	0	0	0	0	0	0	0	0	0
SOX3	0	0	6.07	0.03	0	0	0	0	0	0.02	0	0.01	0	0.75	0	0	0	6.06	0	0	0	0	0	0	0	0	0	0	0.23	0	0	14.66	0	0	0	0	0	0	0	0	0	0	0	0.03	0	0	0	0.02	0
CDR1	0	1.67	3.76	0	8.12	0.03	6.37	5.59	0.64	2.17	0	0	0	0	0.05	0.47	0	0.2	0	0	0	0	0.03	0.29	0	0	0.3	2.23	0.02	4.02	0	0.99	1.7	0.01	0	0	0	0	0.01	2.31	0	0	0	1.56	0.03	0	0.03	1.68	0
SPANXB1	70.84	1.69	0.1	0	0	0	0	0	0	0	0.37	0	0.09	0.28	0.1	0	0	0.26	0	0.7	0	0	0	0	0	0	0.81	0	0	0.3	0	0.24	0.27	0	0	0.32	0	0	0.1	0.09	0	0	0.19	0	0	0	0.12	28.04	1.86
LDOC1	0.12	91.93	15.27	39.88	22.15	0.23	20.48	24.21	30.12	43.55	0	34.94	0	17.72	42.06	22.05	0.06	28.71	0	36.77	0.04	0.04	8.17	13.03	23.08	0.66	0.15	24.38	106.59	0.05	0	16.19	157.05	0.02	13.53	0.05	29.86	19.22	0.05	14.13	0	15.75	0.19	25.16	0.07	41.15	0.17	33.31	0.18
SPANXC	7.84	0.53	0	0	0	0	0	0	0	0	0	0	0	0.03	0	0.34	0	0	0	0	0.29	0	0	0	0	0	0.13	1.02	0	0	0	0	0	0	0	0	0	0	0	0	0	0	0	0	0	0	0.52	4.28	0
SPANXA1	0.13	1.56	0	0	0	0	0	0	0	0	0	0	0	0.18	0.14	0	0	0	0	0	0	0	0	0	0	0	0	0	0	0	0	0	1.11	0	0	0.27	0.19	0	0	0	0	0.16	0	0	0	0	0	1.87	0.58
SPANXA2	0.09	0	0	0	0	0	0	0	0	0	0	0	0	0.04	0	0	0	0	0	0	0	0	0	0	0	0	0	0	0	0	0	0	0.24	0	0	0	0	0	0	0	0	0	0	0	0	0	0	1.56	0.25
SPANXD	2.23	0	0	0	0	0.09	0.27	0	0	0	0	0	0	0.04	0	0	0.08	0	0	0	0	0	0	0	0	0	0	0	0	0	0	0	0.14	0	0	0	0	0	0	0	0	0	0.01	0	0	0.26	0.07	4.84	0
MAGEC3	0.12	0	0.06	0	0.2	0	0.08	0.04	0	0	0	0.09	0	0.04	0	0	0	0	0	0.06	0	0	0	0	0.03	0	0.05	0	0	0	0	0	0.09	0	0.04	0	0	0	0.06	0	0	0	0.02	0	0	0.18	0.09	0.06	0.58
MAGEC1	4.04	0.1	0	5.09	0	0.01	0.01	0	0.02	0.01	0	0.02	0.03	0.25	0.05	0.04	0.05	0.08	0.11	0.02	0.02	0	0.1	0	0	48.28	36.97	0	0	0.03	0.02	0.01	0	0.06	0	0.09	0	0.04	1.06	0.32	0	0.14	2.92	0.07	0.08	0.06	0.16	35.65	60.63
MAGEC2	0.72	0	0	8.92	0	0	0	0.03	0	0	0	0	0.06	0.37	0	0	0.06	0.03	0.31	0.02	0	0	0.38	0	0	78.02	0.05	0	0	0	0.02	0.02	0.09	0	0	0	0	0	0.54	0.35	0	0.73	2.91	0.07	0.05	0.21	5.71	1.02	10.57
SPANXN4	0	0	0	0	0	0	0	0	0	0	0	0	0	0	0	0	0	0	0.5	0.63	0	0	0.08	0	0	0	0	0	0	0	0	0	0	0	0	0	0	0	0	0	0	0	0.01	0	0	0	0.14	0.09	0
SPANXN3	0.04	0	0	0	0	0	0	0	0	0	0	0	0	0	0	0	0	0.35	0	0	0	0	0	0	0	0	0	0	0	0	0	0	0	0	0	0	0	0	0	0	0	0	0	0	0	0	0	2	0.09
SLITRK4	0	0.03	0.21	0	0.01	0.02	0	0.01	0	0	0	0.05	0	0.01	0.01	0.02	0	0.02	0.01	3.96	0.01	0.39	0.55	0	0.01	0.01	0.04	1.84	0.04	0	0.02	1.33	0	0	0.01	0	0.11	0.01	0.01	0.01	0	0.01	0.01	8.39	0.69	0.01	0.03	3.54	0.01
SPANXN2	0	0	0	0	0	0	0	0	0	0	0	0	0	0	0	0	0	0	0	0	0	0	0	0	0	0	0	0	0	0	0	0	0	0	0	0	0	0	0	0	0	0	0.03	0	0	0	0.03	0.02	0
SPANXN1	0.07	0	0	0	0	0	0	0	0	0	0	0	0	0.01	0	0	0.17	0	0	0	0	0	0	0	0	0	0	0	0	0.03	0.02	0.07	0	0	0	0	0	0	0	0	0	0	0.01	0	0	0	0.41	0.3	0
SLITRK2	0.01	0	0.09	0	0.01	0.05	0.01	0	0.01	0	0.01	0.02	0	0.02	0.04	0.02	0.01	0.02	0.05	0.02	0.02	0	0.06	0.03	0.01	0.02	0.03	0.24	0	0.01	0.01	0.17	0	0.04	0.1	0.01	0.26	0.01	0.16	0.03	0.02	0.03	0.62	0.01	0.07	0.02	0.11	0.94	0.06
TMEM257	0	0	0	0	0	0	0	0	0	0	0	0	0	0	0.03	0	0	0	0	0	0	0	0	0	0	0	0	0	0	0	0	0	0	0	0.01	0	0.02	0	0.01	0	0	0	0	0	0	0	0.02	0.01	0
FMR1	38.79	35.47	39.3	25.1	13.47	30.63	19.98	19.92	34.18	64.44	35.85	35.97	63.14	89.31	66.18	39.48	32.24	41.14	22.36	48.28	27.88	22.02	13.06	11.68	25.81	14.1	40.66	27.64	44.24	25.27	12.82	17.99	20.43	31.68	110.44	26.05	32.64	93.75	41.25	24.28	28.83	18.28	27.27	20.49	16.73	24.43	29.47	26.83	34.35
FMR1NB	0.05	0	0	0	0	0.05	0	0	0	0	0	0.04	0	0.08	0.05	0	0	0	0	0	0	0	0	0	0	0.39	1.86	0	0	0.04	0	0.05	0.2	0.1	0	0	0	0.05	0	0	0	0	0.06	0	0	0	0	0.04	0
AFF2	0.12	0	1.7	0	0.01	0.02	0.21	0	0.07	0	0	0	53.17	0.16	0.04	0	0.04	2.62	0.27	0	0	25.22	0.87	0	0.03	0.09	0.05	1.86	0.01	3.4	6.08	2.72	0.02	7.22	0.1	0.05	0.04	0	1.13	0.05	0.08	0.01	0.03	0.01	0.92	3.4	0.03	1.25	0.05
IDS	40.05	46.15	21.82	12.23	29.05	9.01	21.89	54.68	21.73	43.5	8.66	29.48	78.18	63.46	23.04	29.35	36.72	16.87	10.64	11.18	4.18	15.05	88.86	15.41	31.43	5.09	55.63	29.18	44.55	15.58	6.29	17.38	32	11.33	19.22	14.62	23.18	9.15	34.47	71.42	10.82	17	25.13	6.9	5.61	36.35	30.55	32.71	47.09
AF011889.5	5.28	18.56	11.43	4.06	4.41	1.92	3.25	3.94	3.03	8.5	2.39	8.46	7.87	8.8	14.31	3.05	10.93	5.38	1.76	9.18	0.97	2.02	12.89	4.24	3.49	1.44	9.51	3.7	11.78	1.82	1.12	0.99	6	2.17	2.83	4.52	6.96	4.73	7.77	7	2.92	3.8	1.06	3.88	1.3	7.24	5.97	8.02	5.55
CXorf40A	15.72	22.51	11.51	15.28	13.47	11.78	15	13.84	16.72	22.42	6.67	13.28	27.38	48.89	18.42	15.65	30.69	24.82	8.43	26.02	7.5	21.51	23.6	18.41	17.22	7.28	22.43	13.43	57.63	17.18	20.68	4.63	34.71	15.41	18.06	27.1	12.95	18.22	27.55	14.42	9.28	18.11	17.09	11.36	12.71	13.65	10.86	7.98	28.64
MAGEA9B	0.58	0	0	0	0	0	0	0	0	0	0	0	0.03	0.08	0.11	0	0.16	0.09	0.08	0.19	1.46	0	0.71	0	0	0.67	0.34	0	0.11	0	0	0.12	0	0.21	0	4.32	0	104.85	0.05	0.16	0	0.08	0.07	0	0	0	0	0.3	0
HSFX2	0.16	0	0.5	0.09	0.21	0.07	0.25	0.2	0.32	0.04	0.37	0	0.09	0	0.65	0.21	0	0.24	0.2	0	0.05	0.06	0.2	0.65	0	0	0	0	0.23	0.05	0.44	0.26	0.34	0.04	0	0.09	0.29	0.18	0.01	0.12	0	0.11	0.24	0.09	0.17	0.32	0.62	0	0.03
TMEM185A	14.96	15.47	19.04	10.62	12	7.37	13.98	16.22	15.19	23.84	8.64	25.35	14.96	33.89	18.85	16.98	12.65	15.43	10.81	13.27	7.74	14.11	10.43	18.64	11.89	4.59	9.54	9.91	21.42	10	7.71	14.44	17.51	10.9	28.31	8.37	14.21	17.81	7.87	10.19	13.48	16.1	16.94	10.77	6.75	14.13	12.29	11.89	21.42
MAGEA11	0.1	0	0	0	0	0.08	0	0	0	0	0.05	0	0	0.1	0	0.05	0.04	0	0	0.68	0	0	0.04	0.11	0	0.17	0.05	0	0	0	0.05	0	5.28	0	0	0	0	0.17	0.04	0	0	0.59	0.11	0	0	0	0	25.11	3.28
HSFX1	0.33	1.12	0.75	1.01	0.7	0.25	0.2	0.28	0.25	0.55	0.5	0.66	0.51	1.43	0.47	0.07	0.19	0.83	0.11	0.59	0.08	0.15	0.37	0.62	0.32	0.05	0.18	0.1	2	0.12	0.21	0.21	0.46	0.28	0.8	0	0.61	0.35	0.62	0.18	0.15	0.54	0.43	0.2	0.05	0	1.08	0.81	0.2
MAGEA9	0	0	0	0	0	0	0	0	0	0	0	0	0	0	0	0	0	0	0	0.19	0	0	0.04	0	0	0.27	0	0	0	0	0	0	0	0	0	4.02	0	0.55	0	0	0	0	0	0	0	0	0	0	0
MAGEA8	0.05	0	0.08	0.02	0	1.53	0	0.02	0	0	0	0	0.08	0.03	0.06	0	0.05	0	0.04	0	0.03	0.03	0.06	0	0	0.04	0	0	0.03	0.02	0.02	0.13	0	0.04	0	0	0	0.18	0.02	0	0	0.07	0.04	0.08	0.05	0	0	35.58	0
CXorf40B	29.56	43.34	26.78	21.76	24.88	28.05	28.58	28.29	37.62	48.46	31.1	24.03	32.25	84.42	16.05	28.16	26.45	37.03	18.41	38.45	25.12	32.12	32.31	35.42	33.79	22.01	39.98	30.3	69.42	25.75	26.97	19.93	52.63	27.26	26.57	38.1	18.51	36.93	24.46	19.48	15.74	26.82	29.96	22.49	18.65	25.74	31.72	20.63	51.16
MAMLD1	6.31	2.63	3.88	7.22	2.86	0.01	5.87	11.63	9.69	22.76	0	0.33	0	3.37	0.2	13.52	10.33	0.3	0.16	6.22	0.15	0.35	0.06	0.48	1.83	0.21	0.12	8.23	1.11	0.03	0.14	0.77	5.13	0.5	14.33	0.3	1.27	0.15	1.23	0.92	2.6	0.16	3.05	0.24	0.07	2.32	5.46	7.2	34.46
MTM1	10.98	5.17	7.74	2.63	4.74	4.75	5.03	6.49	6.18	7.05	3.65	6.02	14.5	9.65	7.82	7.8	5.14	4.64	4.93	3.56	9.14	18	15.49	9.6	7.24	3.19	13.08	6.8	3.25	5.09	14.76	3.99	6.79	6.87	4.3	2.83	8.59	5.57	2.42	2.33	5.38	7.92	5.92	3.48	21.87	6.25	4.39	2.81	10.65
MTMR1	28.21	18.46	21.34	16.43	4	27.91	23.82	29.25	26.07	38.4	16.45	22.01	50.45	38.33	25.48	41.74	26.7	24.31	4.01	21.23	5.82	16.63	12.99	20.07	14.28	12.39	12.74	16.89	21.24	24.81	3.41	10.01	28.27	14.84	33.19	21.72	16.79	29.22	37.72	21.19	11.44	17.87	7.09	28.61	7.97	17.77	18.14	15.41	2.22
CD99L2	7.12	71.63	28.96	34.03	65.6	8.42	54.8	61.07	29.79	44.58	4.73	8.94	20.82	144.52	11.42	25.49	63.26	28.96	11.34	12.72	5.53	16.81	20.48	10.27	31.88	7.9	53.22	33.62	13.26	15.2	19.52	12.35	39.5	17.22	23.27	27.81	23.61	4.26	45.79	21.09	27.16	16.3	22.87	5.9	24.38	37.04	46.44	15.33	57.35
HMGB3	229.38	103.9	347.8	171.03	29.55	422.88	95.34	59.67	118.54	64.2	75.25	93.44	131.4	333.27	109.02	138.12	116.82	86.72	142.55	73.83	98.02	192.33	68.7	123.14	140.24	75.32	75.93	127.81	154.36	216.4	117.32	209.48	128.3	296.53	277.4	72.44	71.27	99.26	298.2	175.23	178.26	133.7	44.02	148.58	106.69	104.14	52.46	130.98	158.23
GPR50	0.01	0	0	0	0.03	0	0	0	0	0	0	0	0	0.01	0.04	0	0	4.82	0	0	0	0	0.5	0.11	0	0.04	0	0	0	0	0.03	0.69	0	0	0	0	0.02	0	0.04	0	0	0.02	0.03	0	0.02	0	0	0.05	0.02
VMA21	18.8	21.25	26.49	26.34	17.22	25.4	20.05	20.64	19.93	20.53	14.77	24.26	45.38	71.12	17.05	32	20.66	17.17	24.77	18.75	22.07	41.61	26.87	19.7	20.63	13.38	23.28	33.64	15.51	28.73	32.81	33.29	22.89	32.84	30.94	28.54	19.2	13.91	11.54	21.71	19.65	18.46	21.84	14.21	22.89	20.84	34.27	16.42	41.31
PASD1	0.07	0	0	0	0	33.03	0	0	0	0	0	0	0.1	0.02	0.02	0	0.14	0	0.02	0	0	0	47.76	0	0	0.01	0.03	0	0	0.03	0.01	0	5.1	0	0	0.12	0	0	0	0.02	0	0	0	0	0	0	0	0.74	0.05
PRRG3	0.08	0.06	0.14	0.14	0.01	0.1	0.08	0.02	0.02	0.02	0.29	0.13	0.08	0.07	0.13	0.06	0.05	0.05	0.08	0.51	0.08	0.1	0.53	0.01	0.03	0.07	0.17	0.07	0.07	0.05	0.11	1.09	0.03	0.08	0.03	0.04	0.04	0.14	0.3	0.14	0.01	0.1	0.03	0.08	0.05	0.04	0.17	0.15	0.57
FATE1	0	0	0	0	0	0.33	0	0	0	0	0.08	0	0.04	0.03	0	0	0	0	0	0	0	0	0	0	0	0	0.11	0	0	0	0.07	0	0	0	0	0	0	0	0.1	0.05	0.08	0	0.01	0	0	0	0	0.01	0.25
CNGA2	0	0	0	0	0	0	0	0	0	0	0	0	0	0	0	0	0	0	0	0.02	0	0	0.05	0	0	0	0	0	0	0	0	0.01	0	0	0	0	0	0	0	0	0	0.12	0	0	0	0	0	0	0
MAGEA4	382.5	0	0	243.75	0	0.25	0	0	0	0	0.15	0.28	0.03	0.49	0.6	0	0.78	0	0.08	0.16	0.09	0	436.61	0	0	0.02	1.3	0	0	0.35	0.04	0.28	0.31	0.2	0	0.13	0	0.08	0	0.06	0	0.17	0.86	0.25	2.79	0	0.52	137.93	0.05
GABRE	0.25	0	0.14	0	0	0	0.45	0	0.83	0.41	1.57	0.58	0	10.95	1.71	0.57	0	0.38	1.25	3.57	0.51	0	0.15	0.4	0.4	0.42	0	0.21	0	0	0	0.1	0	0	0	0	0	0.07	0	0	5.99	0.61	0	0	0	0.86	0	0	1.85
MAGEA10	0.1	0.07	0.07	0.09	0.08	0.31	0.23	0.08	0.1	0.17	0.1	0.21	0.1	0.08	0.05	0.43	0.03	0.03	0.22	0.21	0.06	0.03	0.2	0.08	0.02	0.2	0.28	0.4	0.08	0.07	0.11	0.06	7.49	0.06	0.15	0.04	0.05	0.06	0.28	5.37	0.03	0.09	0.06	0.21	0.12	0.25	0.15	0.19	0.09
GABRA3	0.07	0.81	0.02	0.03	0.03	3.21	0	0	0	0.01	0.23	0.03	0.02	0.04	0.07	0.01	0.03	0.04	0.16	3.02	0	0	7.42	0.07	0.01	1.37	10.36	0	0	0.02	0.01	2.71	7.82	0	0	0.02	0	0.04	0.32	5.52	0.06	4.03	0.37	0.18	0.93	0.08	5.28	7.35	0.34
GABRQ	0.04	0.05	0.03	0.05	0	0.01	0.02	0	0	0	0	0.01	0	0.48	0.03	0	0	0.33	0.27	8.27	0	0	0.05	0.01	0.01	0.03	0.03	0	0	0	0	2.16	1.01	0	2.97	0.03	0	0.02	0.02	1.77	12.78	1.63	0	0.07	0	0.1	0.03	0.02	0.04
MAGEA3	0.88	4.94	0	0	0	67.89	0	0.02	0	0	0.05	0.05	0.31	0.11	0.42	0	0.17	0	0.26	35.85	0.89	0	96.08	0	0	157.77	12.34	0	0	0.15	0.19	0	146	0.36	0	2.11	0	0.06	39.18	163.31	0	132.88	7.09	1.71	7.31	0.88	10.5	21.48	9.44
MAGEA2B	0.31	0.13	0	1.34	0	36.9	0	0	0	0	0	0	0.09	6.81	0.15	0	0	0	0.61	0.08	0	0	35	0	0	31.8	7.82	0	0	0.1	0	0.04	3.26	0.08	0	0	0	0.09	14.68	56.92	0	12.26	1.57	0.11	0.86	0.03	0.09	1.53	0.23
CSAG1	0.17	1.54	0	7.94	0	1.79	0	0.22	0	0	0	0	0.11	0.03	0.09	0	0.45	0	2.14	2.15	0.07	0	56.11	0.28	0	38.77	0.42	0	0	0.23	0	0	56.07	0.06	0	0.37	0	0.09	7.69	36.89	0	16.23	13.96	1.02	0.17	0	3.64	0.98	19.67
MAGEA12	0.21	0.25	0	4.49	0	2.42	0	0.03	0	0	0	0	0.13	0.05	0.02	0	0	0	0.81	0.9	0.04	0	50.27	0	0	79.28	0.02	0	0.03	0.04	0.01	0	38.35	0.13	0	0.78	0	0.07	3.97	50.96	0.05	17.9	10.08	0.73	0.18	0.4	0.19	90.47	11.77
MAGEA2	0.37	0.13	0	5.29	0	20.36	0	0	0	0	0.05	0.04	0.04	0.05	0.13	0	0.08	0	0	0.03	0.07	0	40.29	0	0	58.54	19.37	0	0	0.08	0	0.04	3.03	0.1	0.02	0.12	0.02	0	23.05	52.55	0.09	36.56	10.64	0.05	3.71	0.24	0.57	4.03	1.08
MAGEA6	1.02	15.93	0	0.31	0	36.04	0	0.05	0	0	0.15	0.09	0.08	0.09	0.14	0	0.15	0	0.86	36.19	0.76	0	138.09	0	0	121.32	54	0	0.16	0.34	0.06	0.25	136.4	0.13	0	5.92	0	0.08	9.18	61.19	0	104.07	15.37	2.11	6.79	0.57	63.14	104.62	3.44
CETN2	122.21	56.77	75.44	53.4	74.36	29.36	50.41	57.61	71.58	57.1	23.6	64.46	35.79	144.02	47.37	87.75	20.89	35.5	10.02	22.7	56.86	37.37	10.7	68.84	51.33	26.76	14.59	62.79	49.82	28.31	32.38	26.6	74.11	28.24	53.69	35.7	105.37	27.34	43.95	51.44	42.28	30.7	27.38	41.33	24.14	47.23	53.47	45.63	100.62
NSDHL	118.47	44.23	64.41	31.65	28.93	35.55	22.43	28.59	43.58	57.63	56.21	63.29	47.86	81.64	60.07	39.93	20.8	45.07	24.51	32	47.31	22.03	18.71	33.17	36.79	41.2	21.15	29.89	45.85	22.01	22.64	26.12	53.99	18.41	45.74	38.1	73.55	44.07	27.75	28.33	25.17	26.27	21.93	21.8	23.44	30.85	21.53	37.83	49.28
ZNF185	108.21	23.4	2.47	1.49	2.82	5.4	5.07	0.38	13.77	2.14	0.78	32.24	1.19	131.72	15.41	57.82	1.42	2.23	7.12	7.07	2.86	0.45	0.57	50.43	63.32	0.47	0.83	0.39	22.34	0.47	0.49	1.9	81.39	0.5	0.43	0.69	5.78	9.22	1.2	8.78	0.32	17.04	2.87	21.95	1.84	192.22	0.8	52.82	2.83
PNMA5	0.66	0.03	0	0	0.02	0.53	0	0	0	0	0	0	0	0.14	0.44	0	0.12	0.04	0.44	0	0	0	312.06	0	0	0.01	0.51	0	0	0.38	0.01	0.31	0.02	0.27	0	0	0	0	0	0	0	0	0.03	0.01	0.39	0	0	0.23	0.01
PNMA3	0	0	0.04	0.14	0.01	0.01	0.05	0	0	0	0	0.08	0	0.26	0.01	0	0.03	0	0.05	0	0	0.13	0.66	0	0	0.24	0.03	0.04	0.04	0.01	0	3.24	0	0.04	0	0.11	0	0	1.25	0.85	0.07	0	0.01	0.03	0.57	0	0.03	0.3	0
PNMA6A	0.03	4.9	0.18	1.49	0	0	0.8	0.2	0.31	0	0.04	0.51	0.02	1.76	0.06	0.09	0	0.59	0	0.26	0.16	2.65	5.98	0.02	0.2	1.29	0	0.09	0.38	0.95	0	3.41	0	0	0	0.05	0.24	0	3.93	2.08	0.47	0.02	5.28	0.03	2.88	0	0	15.56	0
MAGEA1	0.64	0.13	0	0	0	0.03	0	0	0	0	0.05	0	0.01	1.76	0.14	0	0.12	0	66.72	9.04	0	0	109.23	0	0	0.36	0.81	0	0.05	0.23	0	0.12	1.63	0.12	0.04	44.77	0	0.17	0.11	0.02	0	0.37	0.27	7.33	0.36	0	0.07	123.24	0.49
LL0XNC01-16G2.1	0	0	0	0.2	0	0.01	0	0	0	0.21	0	0	0	0	0	0	0	0	0	0	0	0	0	0	0	0	0	0	0	0	0.01	0.04	0	0	0	0	0	0	0.03	0	0	0	0	0	0	0	0	0	0
ZNF275	9.36	4.29	9.04	6	6.98	4.4	6.24	9.81	4.38	6.72	4.06	2.12	13.19	13.85	1.64	6.57	4.01	7.67	5.37	3.07	4.77	6.03	4.72	3.4	4.74	8.34	0.02	6.86	6.08	7.19	4.02	4.17	6.99	9.86	9.38	4.51	2.65	5.58	5.43	6.72	3.96	0.31	6.98	1.63	8.96	5.09	6.89	8.74	10.81
U82695.5	0	0	0	0	0	0.07	0	0.01	0	0	0	0	0	0	0	0	0.02	0.06	0	0	0	0	0	0	0	0.01	0	0	0	0	0.07	0	0.04	0	0	0	0	0	0.54	0	0	0	0	0	0.13	0	0	0	0
ZFP92	0	0.54	0	0	0.03	0.01	0.45	0.73	0.77	0.78	0.37	0.05	0	0.5	0.4	0.65	3.54	0.04	1.3	0.04	0.01	0.38	3.12	0.41	1.22	1.06	0	0	0.01	0.76	0.23	0.23	0	0	0.01	0.21	0.01	0.01	0.42	0.97	0.02	0.01	0.78	0.06	1.64	0.02	0	1.86	0.01
TREX2	1.84	2.35	0.25	0.88	0.37	0.25	0.58	0.48	0.51	1.39	0.65	0.47	0.16	1.26	1.99	0	2.2	4.95	0.23	0.36	0.22	0.52	1.25	0.96	0.21	0.28	1.81	0.16	1.89	1.22	1.07	0.84	1.62	3.27	0.74	1.17	0.21	0.6	0.72	0.35	0.26	0.21	0.62	0.4	0.48	0	0.93	1.75	1.88
HAUS7	37.96	62.45	29.48	53.86	9.81	39.86	24.94	13.44	30.84	56.78	41.49	20.97	29.66	86.84	31.97	24.78	46.44	65.04	27.12	42.52	25.76	39.81	36.73	5.46	19.98	34.36	14.86	16.63	64.08	38.16	38.13	18.65	62.81	40	47.42	43.56	8.27	21.8	38.92	26.65	17.11	25.84	9.5	12.95	16	12.82	28.21	59.21	62.4
BGN	0.04	0	28.74	0.12	47.93	0.95	258.56	317.47	51.44	17.7	32.01	0	0.05	52.23	0.14	9.66	0	0	0	0.43	2.58	0	0.25	1.58	455.76	0.23	0	0	0.02	0.27	0.03	0.23	1.4	0.23	0.24	0	0.1	0	0.8	0.49	0	0	0.86	1.2	0	95.65	240.74	2.21	0.93
ATP2B3	0	0	0	0.01	0.01	0.27	0.01	0.01	0.01	0	0	0	0	0.07	0.01	0	0	0.05	0	0	0.02	0	0	0.01	0.01	0	0.01	0	0.01	0.01	0.59	0.14	0	0.01	0	0.01	0	0.01	11.76	3.13	0	0.02	0	0.01	1.71	0.02	0.01	0.61	0.03
FAM58A	34.2	27.14	11.23	37.62	7.2	17.16	19.5	16.17	19.89	21.16	23.94	12.03	22.66	40.94	21.91	21.2	18.08	35.27	6.9	12.05	15.23	21.4	15.51	13.83	15.37	8.64	10.68	15.68	34.72	15.4	20.7	14.46	46.28	19.47	17.74	11.52	12.33	13.24	17.63	20.91	12.65	13.88	21.2	6.4	16.37	10.97	18.67	27.82	39.11
DUSP9	1.46	0.73	0.12	30.26	0	10.03	0.11	0	0.05	0	5.38	1.79	0.02	14.95	6.67	0.04	1.1	6.73	0	2.11	252.24	0	4.93	0.4	0	8.76	0	0.07	1.63	0.09	0.52	1.14	13.82	0.05	0.02	0.04	0.1	7.54	0.48	1.3	2.55	2.17	1.23	0.6	2.67	0.18	0.05	7.78	0.02
PNCK	0.34	0.16	0.47	29.89	0	3.36	0.32	0.31	0.03	0.03	0	0.2	0	0.94	0.37	0	0	3.62	0	0	0.37	0	0.12	0.13	0.07	0.42	0.22	0.19	0.55	0	0.04	0.91	0.06	0.07	0	0	0.09	0.14	0.3	4.01	0	0.11	2.11	0.34	0.33	0	0.25	1.41	0
SLC6A8	137.95	6.08	46.26	148.64	7.04	10.57	19.65	30.8	27.34	35.15	16.65	1.91	0.2	16.58	50.75	17.57	2.58	82.24	0.61	35.98	40.99	0.94	9.41	12.1	12.43	35.01	1.76	13.68	7.13	0.69	2.33	47.96	62.42	7.02	5.17	1.51	23.98	24.24	70.57	70.84	35.98	124.58	86.01	30.42	16.11	12.17	47.7	80.4	58.29
BCAP31	398.27	343.07	112.72	513.91	103.21	247.22	206.31	199.44	228.39	309.61	251.8	280.79	187.51	888.32	388.24	209.47	123.43	320.31	149.51	201.37	172.12	235.05	285.32	263.65	253.89	200.26	336.08	238.69	319.39	129.86	202.44	127.4	324.15	163.55	130.91	404.6	277.23	353.89	177.14	222.29	102.9	344.69	229.04	159.75	177.52	263.5	214.68	211.23	276.42
ABCD1	11.51	3.66	2.66	10.44	2.24	33.07	5.38	5.48	3.91	7.15	2.2	6.23	2.55	65.58	1.55	0.55	11	1.98	9.28	26.87	23.05	5.14	19.72	1.28	5.6	5.4	8.97	4.96	3.61	3.67	3.88	3.34	46.52	7.13	6.08	3.97	2.37	1.13	3.32	12.29	17.48	37.01	20.13	3.52	7.32	6.46	5.51	7.84	13.35
PLXNB3	8.12	1.02	1.17	0.72	0.5	0.68	7.24	1.34	1.12	2.87	0.04	0.18	0.02	5.12	0.87	0.85	0.18	0.09	5.23	6.86	4.47	0.02	0.61	3.68	2.91	0.46	2.29	1.89	5.86	0.1	0.91	0.25	13.04	2.56	0.95	0.09	0.99	3.45	2.91	8.01	0.47	5.85	14.96	9.81	0.05	12.27	8.52	4.68	6.34
SRPK3	4.49	6.19	1.19	3.16	0.16	1.49	0.55	0.36	1.19	1.49	4.76	0.84	3.72	0.65	1.28	0.37	4.15	4.32	2.43	2.82	0.64	1.05	6.77	0.51	0.23	3.15	4.22	1.43	8.42	0.82	4.8	1.24	1.76	2.17	45.44	1.07	0.56	1.85	9.45	4.06	0.08	2.67	1.29	4.2	3.98	0.13	1.78	4.46	3.32
IDH3G	78.29	73.23	46.33	61.38	41	55.3	38.62	51.63	73.45	80.85	55.78	58.4	81.22	72.48	57.87	27.92	34.85	83.86	38.24	73.39	37.18	47.61	75.68	31.65	50.95	21.43	43.42	53.43	95.71	55.18	44.34	21.09	98.11	54.47	38.79	68.95	66.42	43.9	70.22	43.24	30.29	71.43	35.61	37.24	34.22	44.61	49.12	32.73	68.85
SSR4	288.68	377.93	136.82	724.23	267.53	278.91	233.76	327.6	260.04	367.98	431.27	250.39	335.67	671.12	282.33	98.24	178.52	191.1	118.79	260.74	280.8	291.36	296.43	250.06	253.79	131.66	692.31	182.62	451.97	169.16	343.71	84.9	622.51	212.85	174.42	604.74	266.94	309.74	317.06	235.32	174.37	209.43	234.89	170.07	524.65	209.15	162.16	189.89	297.7
PDZD4	0.01	1.47	24.17	5.93	0.12	0.05	0.6	0.02	0.72	0.79	0.55	0.09	0	0.34	0.18	0.18	0.03	0.81	0	1.14	0.02	0.01	3.16	0.06	0.01	0.09	0.09	0.31	3.85	0.18	0.59	12.45	0.37	0.12	16.83	0.05	0.02	0.09	34.79	30.46	1.47	0.07	7.01	2.67	0.21	0.08	0.04	14.94	0.3
L1CAM	82.97	6.58	27.36	0.27	0.01	11.53	111.73	302.33	114.7	194.6	31.33	0.89	0.05	115.51	3.47	61.8	0.33	0.94	0.04	182.38	4.18	0.28	18.09	1.16	0.09	0.26	0.26	0.53	98.11	0.35	1.7	6.5	4.62	0.27	157.84	0.64	163.22	1.59	96.53	56.71	78.19	48.37	41.93	6.41	1.22	0.25	0.13	56.85	5.39
AVPR2	0.11	0	0	0.06	0	0.07	0	0	0.15	0.08	0	0.2	1.33	3.04	0	0	1.05	0.12	1.17	0.37	0	1.51	1.18	0	0.09	0.04	1.25	0	0.05	0.8	0.63	0.14	0.06	1.37	0.69	1.25	0.08	0	4.63	0.77	0.06	0	0.07	0.03	1.09	0	0.03	0.04	0.03
ARHGAP4	1.35	0.57	1	5.66	0.04	2.5	0.85	0.36	0.16	0.2	0.37	37.82	65.94	5.15	0.9	0	23.35	3.22	32.05	0.33	1.2	52.46	51.12	0.3	7.63	0.31	65.77	0.45	3.62	72.94	0.86	3.05	0.29	38.72	11.66	121.69	0.35	0.63	9.84	12.86	0.97	1.61	0.7	18.84	57.25	1.5	0.39	1.38	0.85
NAA10	115.27	123.59	24.91	76.38	25.45	68.65	38.37	21.48	56.15	51.32	73.71	35.9	71.43	138.37	54.51	22.51	38.84	227.43	32.4	63.58	61.63	56.05	66.97	43.07	57.6	65.35	29.56	33.49	132.4	91.36	66.28	42.35	173.11	81.27	62.84	76.21	33.26	47.74	63.08	68.61	18.83	53.02	84.04	35.77	38.85	33.05	24.94	90.52	82.34
RENBP	0.06	0	2.87	0.17	0	0.67	0	0.27	0	0	0.35	0	0	31.99	0.03	0	0	1.35	24.16	0	1.69	0	101.78	0	0	7.06	6.58	0	0.52	4.54	0.22	0.48	0	11.78	0	0.09	0	0	0.21	2.12	0	0.07	61.62	0.21	6.41	1.02	0	1.08	0
HCFC1	39.43	52.07	37.96	45.28	7.89	54.37	15.39	11.41	19.62	18.67	50.72	26.2	58.59	42.8	32.18	10.63	40.4	45.18	43.95	30.7	33.14	48.26	68.53	13.75	18.88	61.78	36.09	12.42	48.23	68.11	49.45	49.98	32.56	88.86	30.63	34.45	12.06	33.09	50.14	49.03	35.73	25.79	14.62	29.8	36.46	24.6	39.4	51.45	32.47
TMEM187	10.23	12.02	2.83	9.6	6.77	1.53	4.06	1.87	1.31	4.42	2.2	17.32	1.31	24.86	9.28	1.05	14.04	4.94	2.96	4.62	2.98	1.26	3.12	7.34	2.94	2.65	10.57	4.88	9.69	5.09	1.35	2.14	13.39	5.36	1.55	13.62	5.37	2.99	4.55	4.04	7.33	4.3	3.89	10.22	2.6	5.42	2.3	2.51	8.71
IRAK1	405.73	159.89	24.53	186.52	26.45	102.84	57.34	51.48	94.78	91.55	116.55	176.15	141.21	349.41	109.5	38.23	144.4	156.57	64.43	106.23	58.07	136.33	104.32	68.33	51.55	114.98	158.78	60.18	130.24	57.35	96.62	60.77	323.11	165.9	119.92	230.51	51.11	69.38	160.88	104.71	85.97	66.75	104.7	32.57	121.28	69.59	121.64	203.64	264.91
MECP2	31.7	18.59	19.03	20.38	7.38	13.23	14.83	15.82	18.17	31.8	12.65	15.91	33.22	39.89	15.23	9	31.41	30.67	16.98	13.36	6.86	19.11	30.38	8.8	12.85	17.14	27.54	10.43	17.15	22.74	15.77	14.54	23.95	20.42	17.63	10.8	9.97	13.76	29.19	15.75	14.61	12.21	27.15	10.9	17.09	15.43	15.65	34.7	30.97
OPN1LW	0.02	0	0	0	0	0	0	0	0	0	0	0	0	0.01	0	0	0	0	0	0	0	0	0	0	0	0	0	0	0	0	0	0	0	0	0	0	0	0	0	0	0	0	0	0	0	0	0	0	0
OPN1MW	0.04	0	0	0	0	0	0	0	0	0	0	0	0	0.03	0	0	0	0.18	0	0	0	0	0	0	0	0.03	0.07	0	0	0	0	0.03	0	0	0	0	0	0	0	0	0	0	0	0	0.07	0	0	0	0
OPN1MW2	0.04	0	0	0	0	0	0	0	0	0	0	0	0	0	0	0	0	0	0	0	0	0	0	0	0	0	0	0	0	0	0	0	0	0	0	0	0	0	0	0	0	0	0	0	0	0	0	0	0
OPN1MW3	0	0	0	0	0	0	0	0	0	0	0	0	0	0	0	0	0	0	0	0	0	0	0	0	0	0.02	0	0	0	0	0	0	0	0	0	0	0	0	0	0	0	0	0	0	0	0	0	0	0
TEX28	0	0	0	0	0	0	0	0	0	0	0	0	0	0	0	0	0	0	0	0	0	0	0	0	0	0	0.03	0	0	0	0	0	0	0	0	0	0	0	0	0	0	0	0	0	0.02	0	0	0	0
TKTL1	0.29	0	0.15	0	0	1.21	0	0	0	0	0.03	0	0.04	0.25	0	0	0.23	0.74	0.03	0	0	0	0.04	0	0.06	0.09	0	0	0.02	0.03	0.19	0	0.03	0	0	0.04	0.02	0	0.08	0.58	0	0	1.31	0	315.86	0	0	0.03	0.14
FLNA	830.79	652.68	252.1	300.8	196.28	395.35	524.2	557.47	519.11	479.14	390.02	151.15	58.7	1474.76	470.56	153.05	311.85	72.78	235.94	631.44	112.4	250.04	289.61	93.68	350.13	67.33	395.92	337.03	166.48	121.15	68.87	265.46	440.81	136.7	219.52	50.54	164.48	155.57	65.39	133.48	550.87	62.29	328.53	75.41	67.03	826.23	621.35	634.62	602.58
EMD	80.29	30.8	22.86	23.67	28.24	39.71	37.36	38.09	51.22	55.76	25.21	15.41	52.08	61.76	44.14	22.54	39.82	88.85	30.59	33.35	12.37	26.36	31.82	30.64	32.38	25.5	21.89	31.55	29.79	47.07	38.38	38.7	97.37	43.75	33.29	48.34	22.5	13.94	34.49	38.36	24.38	28.41	42.24	24.92	16.55	28.93	26.95	54.22	57.93
RPL10	4997.33	2356.89	2515.26	1819.24	7369.68	2169.96	1814.71	3985.5	3739.35	4932.32	1920.25	2198.1	8074.47	4771.43	1913.66	3310.79	2314.41	3660.43	1363.88	1242.8	1745.61	2624.01	1898.91	5704.66	5335.42	1948.16	2507.73	3307.33	2194.38	2918.72	2022.71	2011.79	4114.78	3908.5	2333.63	4366.36	3318.39	1604.22	2394.15	3600.19	551.67	3378.97	4985.53	1544.47	3065.69	2551.62	1382.36	2785.42	2971.67
DNASE1L1	19.18	20.57	6.95	12.26	57.77	8.8	52.04	76.14	17.98	36.73	5.13	27.95	25.6	71.96	9.08	13.59	9.47	13.8	4.87	15.68	5.33	7.71	32.37	27.97	69.1	6.5	26.03	55.99	28.23	2.99	2.97	5.4	24.3	6.85	31.41	39.32	25.15	8.87	25.75	13.59	20.01	24.67	19.54	11.92	6.04	100.17	19.02	23.76	26.62
TAZ	20.35	23.5	9.24	9.77	7.42	17.13	6.94	12.72	11.23	16.15	7.2	25	19.77	40.36	30.69	8.22	22	18.07	4.98	11.08	9.3	8.46	11	19.21	15.3	9.96	20.36	8.97	10.86	21.88	21.19	2.72	24.89	20.27	13.71	25.77	12.54	5.34	13.91	17.5	5.48	11.36	17.36	8.69	12.64	11.09	9.79	13.31	22.59
ATP6AP1	95.12	91.73	84.18	134.62	51.51	153.45	66.55	89.89	111.36	167.85	79.71	116.37	45.93	304.95	100.74	63.44	54.6	119.77	33.18	87.22	65.76	47.56	229.35	87.62	139.75	40.15	126.04	66.13	121.42	35.51	57.12	31.86	95.31	60.84	55.15	115.72	95.48	71.75	99.66	93.21	72.96	207.1	115.61	114.76	98.29	107.16	85.61	81.91	139
GDI1	74.96	70.3	169.88	132.52	56.21	52.22	102.35	65.37	115.75	125.47	37.71	39.08	48.95	116.44	58.61	82.79	114.93	68.9	19.22	76.08	21.06	16.57	65.66	64.53	67.69	23.7	75.46	124.57	66.13	53.72	32.98	45.7	130.18	59.79	43.6	27.13	65.63	31.67	278.91	194.26	62.07	56.33	72.19	42	25.1	75.7	112.72	103.51	111.35
FAM50A	102.6	129.52	46.21	62.4	85.57	89.43	125.92	108.57	132.5	209.66	108.83	47.25	4.38	142.32	39.9	106	79.39	65.31	33.61	114.67	57.05	27.29	94.06	52.92	98.75	44.06	66.42	116.49	61.3	32.85	28.59	31.86	82.48	53.76	113.82	58.63	68.13	93.4	99.01	63.46	57.64	65.13	140.18	71.01	44.64	118.55	96.42	83.51	150.65
PLXNA3	9.79	2.01	6.29	15.03	5.84	8.24	13.23	2.76	3.36	4.78	6.87	4.1	1.47	7.79	8.53	1.29	0.93	4.44	1.85	17.08	3.14	0.87	7.85	4	3.48	4.72	1.28	4.76	10.55	1.64	5.41	2.09	4.58	6.64	0.54	0.54	3.67	5.84	15.7	7.35	6.19	7.76	2.1	5.94	1.64	8.5	7.76	7.5	0.79
LAGE3	47.75	51.91	23.68	45.36	14.9	52.19	11.85	12.99	30.57	34.02	31.65	30.58	69.07	119.75	20.51	12.52	53.49	64.36	34.29	38.58	17.17	39.1	50.6	10.91	18.58	35.54	46.87	39.55	113.37	69.49	101.78	38.67	126.39	55.88	36.18	93.47	14.4	16.09	65.33	51.73	38.57	86.36	58.39	44.53	31.57	15.32	21.46	53.88	71.25
UBL4A	68.2	43.66	14.05	36.05	20.25	45.72	28.84	19.77	31.94	35.46	39.83	26.52	42.93	94.13	26.16	18.39	36.69	41.56	38.45	30.81	19.6	40.75	39.22	31.36	20.74	42.98	20.86	23.37	49.25	37.53	32.14	16.48	73.86	37.55	41.03	44.11	22.07	26.52	31.98	43.46	20.14	46.4	42.79	26.91	25.78	20.55	34.29	41.26	52.5
SLC10A3	58.89	25.69	7.46	35.45	19.23	47.49	41.6	24.13	30.08	31.52	21.14	27.99	36.7	85.7	50.12	8.39	31.09	10.78	14.31	25.04	13.79	15.26	21.78	20.2	18.78	16.14	35.04	17.91	68.34	8.43	10.76	5.9	50.46	15.25	19.34	26.95	18.43	19.75	8.12	13.01	32.95	41.56	10.24	16.87	10.12	24.34	38.01	25.24	83.86
FAM3A	38.27	37.44	10.13	31.86	10.59	27.8	18.64	12.23	13.73	17.04	15.75	22.81	20.35	102.49	27.63	3.38	21.6	19.94	9.94	24.16	9.26	6.04	15.12	12.31	8.65	19.16	14.67	14.26	34.97	11.3	20.51	4.41	47.7	15.55	9.94	54.29	12.12	14.31	23.67	16.27	10.55	18.12	28.41	17.17	7.8	9.55	19.56	12.56	50.12
G6PD	149.58	2277.83	49.61	177.46	198.02	41.93	101.09	279.7	112.48	202.02	96.6	55.78	82.09	167.01	131.71	58.42	106.72	49.48	109.16	390.78	176.03	96.1	335.86	42.49	212.15	64.91	33.62	181.86	723.84	61.8	52.26	35.35	166.62	67.7	28.1	84.84	271.69	177.46	59.35	65.86	128.83	341.96	75.93	64.01	65.76	247.41	73.1	267.45	96.6
IKBKG	34.44	36.22	9.39	28.79	12.29	25.07	21.86	27.18	25.57	37.88	23.48	20.24	22.59	59.99	31.87	11.12	35.19	18.01	23.22	38.39	37.04	20.41	76.31	14.04	26.97	13.04	22.06	18.21	29.46	21.43	27.05	8.88	60.62	26.38	14.51	23.4	20.07	19.85	19.87	17.86	34.25	22.34	14.61	16.18	19.04	27.64	24.44	30.41	62.37
CTAG1A	0.19	0	0	0	0	0	0	0	0	0	0	0	0	0.04	0.14	0	0.18	0.12	0	0	0	0	0.13	0	0	0.02	0.09	0	0	0.12	0	0.34	0	0.07	0	0	0	0	0	0.02	0.04	0.12	0.11	0.03	0.05	0	0	0.11	0.13
CTAG1B	0.19	0	0	0	0	0	0	0	0	0	0	0	0	0.04	0.14	0	0.18	0.12	0	0	0	0	0.13	0	0	0.02	0.09	0	0	0.12	0	0.34	0	0.21	0	0	0	0	0	0.02	0.04	0.12	0.11	0.03	0.05	0	0	0.11	0.13
CTAG2	0.39	0	0	0	0	0.07	0	0	0	0	0	0	0.29	0.06	0	0	0.13	0	0.15	0.76	0	0	0	0	0	126.47	2.16	0	0	0.2	0.03	0	0	0.09	0	215.5	0	0	0.5	0.09	0.04	146.79	0.29	0.25	0.47	0.31	6.27	0.29	0.7
GAB3	0.66	0	0.9	1.26	1.66	0.73	0.63	0.89	0.2	0.34	0.04	0.77	1.96	0.67	0.39	0	3.48	0.97	21.18	1.88	1.85	5.6	22.68	0.56	4.29	5.25	5.48	0.77	0.24	2.17	4.28	0.22	0.12	3.21	0.25	0.25	1.09	0.07	4.14	0.53	0.46	0.25	0.36	1.34	2.9	3.66	1.39	2.14	0.89
DKC1	196.15	111.17	73.73	98.79	32.34	106.28	71	47.62	113.88	111.64	128.8	95.96	306.02	202.33	104.5	175.9	96.3	116.61	195.57	86.12	93.11	230.13	110.9	93.19	71.45	178.63	75	69.66	99.66	158.34	140.3	124.27	140.89	154.11	161.48	154.12	58.32	100.33	191.82	85.75	78.92	95.92	89.44	61.07	77.37	56.6	86.3	137.21	105.68
MPP1	35.92	7.51	18.45	17.2	13.67	57.42	12.85	18.68	23.28	29.6	19.16	3.25	22.89	27.25	4.2	18.96	31.76	34.28	191.79	4.01	16.82	35.12	104.7	6.43	47.51	84.05	3.74	23.49	0.22	81.16	36.81	1.94	25.5	124	4.66	10.74	10.83	2.67	5.5	8.01	13.28	0.9	10.38	3.05	17.23	21.82	22.56	12.96	46.91
SMIM9	0	0	0	0	0	0.06	0	0	0	0	0	0	0.09	0.01	0	0	0	0	0	0	0	0	0	0	0	0	0	0	0	0	0	0	0	0	0	0	0	0	0	0	0	0	0	0	0	0	0	0	0
F8	4.72	3.94	0.82	1.49	7.09	0.27	2.47	1.53	1.92	3.34	0.11	5.63	8.4	7.39	0.53	1.77	4.31	1.51	2.2	1.35	0.06	1.48	4.71	0.44	1.07	0.82	6.3	8.3	2.15	1.36	0.91	1.35	4.1	1.15	1.43	1.15	1.39	1.03	4.05	2.66	7.47	0.5	2.88	1.5	3.25	1.06	10.05	5.36	15.21
H2AFB1	0.06	0	0.14	0.1	0	0	0.21	0	0	0.43	0	0	0	0.1	0	0	12.3	0	0.16	0	0	0.33	0.08	0	0	0	0.2	0	0.23	0	0	0.1	0.22	0.17	0	0	0	0.1	0.21	0.44	0	0	0.27	0.09	0.47	0.32	0.09	0.09	0
F8A1	91.75	42.74	9.14	13.67	10.42	0.26	22.85	18.57	25.84	34.94	15.53	35.39	8.21	81.84	10	22	56.99	6	10.52	9.7	12.64	17.3	5.16	8.34	5.04	1.13	30.06	13.66	40.99	28.16	59.92	16.45	50.13	57.54	8.72	7.2	23.61	28.96	53.84	20.39	17.43	15.08	27.24	22.28	28.42	14.03	16.05	37.4	11.21
FUNDC2	4.72	2.96	4.72	3.33	3.45	3.82	2.65	2.87	3.53	7.42	2.65	1.89	5.03	7.48	2.02	2.5	3.38	6.33	1.98	2.87	1.21	3.63	2.47	4.57	2.15	2.6	3.49	3.26	2.09	2.67	1.72	3.28	6.8	2.6	3.35	4.77	2.9	1.75	3.1	5.8	2.83	2.03	2.96	2.66	2.92	2.24	2.74	4.19	4.72
MTCP1	1.04	3.61	1.91	2.86	0.71	2.05	2.05	1.01	1.39	3.57	2.88	5.23	1.59	2.29	3.36	1.81	1.41	2.31	0.9	7.6	1.31	1.88	2.25	1.18	1.19	0.83	2.76	0.9	1.3	2.5	3.18	0.92	0.6	2.98	1.98	3.45	1.47	1.35	1.13	1.53	1.86	0.73	1.36	1.64	0.74	1.23	1.72	3.14	1.58
CMC4	35.23	9.21	5.89	12.12	10.7	8.87	6.73	9.06	10.26	17.95	6.32	6.7	19.71	19	11.55	7.5	27.26	18.48	4.17	4.67	6.26	6.89	5.36	11.85	7.75	4.22	7.09	9.63	11.58	9.43	10.33	3.55	26.29	8.1	13.29	12.52	9.28	2.05	14.27	10.6	11.2	8.64	10.68	8.14	3.39	9.07	16.51	10.88	10.12
BRCC3	71.79	45.06	20.42	15.11	8.71	32.74	27.78	16.75	18.51	42.06	37.6	30.87	56.26	55.15	27.61	27.29	42.63	39.14	14.22	52.35	25.83	44.71	20.83	9.48	23.06	23.54	16.29	13.36	26.6	17.47	12.69	18.3	32.55	30.87	34.14	22.85	17.9	30.55	39.55	15.37	23.11	25.67	15.42	22.37	12.7	25.3	17.35	28.23	24.32
VBP1	132.55	48.63	113.17	71	44.37	31.87	62.33	45.99	88.06	143.29	53.29	66.62	139.13	144.65	51.79	118.05	95.39	107.76	73.38	56.75	34.62	105.54	54.23	58.02	73.6	144.86	80.57	89.48	48.22	101.67	74.93	66.58	106.07	97.45	87.97	79.26	61.96	54.56	145.87	79.74	53.69	44.36	63.97	47.45	68.35	42.32	74.54	97.65	120.66
RAB39B	0.06	0.38	5.12	0.04	0.01	0.01	0.04	0	0.17	0.15	0	0.01	19.35	1.13	0.08	0.12	10.73	0.52	2.08	0.01	0.06	0.04	4.15	0.07	0	0.04	24.91	0.15	1.58	8.05	0.01	6.74	0.58	0	0.02	1.56	0	0.03	15.43	10.74	0	0.04	4.84	0.42	0.16	0	0.71	2.32	0.02
CLIC2	0.6	0.09	1.07	0.79	3.38	0.1	0.25	2.31	0.09	0.36	0.09	0.18	0.12	0.38	0.1	0.18	85.15	0.49	11.48	0.26	0.02	0.37	0.61	0.05	0.15	44.88	31.63	0.35	0.23	0.1	0.63	0.25	0.36	0.37	0.07	54.2	0.34	0.17	0.66	1.09	0.08	0.13	0.36	0.05	0.76	0.14	4.08	1.48	1.69
H2AFB2	0.6	0	0	0.45	0	0	0	0	0	0	0	0.94	0	0.06	0.21	0	0.03	0.47	0	0.93	0	0.46	0.32	0	0	0.03	0	0	0.17	0.32	0.56	0	0	0.22	0	0	0.35	0	0.26	0	0	0	0.05	0	0	0	0	0.3	0.19
F8A2	0	0	0	0	0	0.25	0	0	0	0	0	0	0	0	0	0	0	0	0	0	0	0	0	0	0	0	0	0	0	0	0	0	0	0	0	0	0	0	0	0	0	0	0	0	0	0	0	0	0
F8A3	0.92	0.12	2.11	0.04	4.26	0	0.37	0	0	0	3.52	0	8.58	1.13	10.04	0	1.65	5.19	13.76	6.53	0.14	16.45	6.28	0	4.72	0.06	0	12.25	0.07	17.38	0.06	4.05	0.73	1	0.05	7.75	6.59	5.75	0.1	4.38	8.94	0	0.16	0	8.59	4.1	19.7	0.2	13.44
H2AFB3	0.34	1.23	0	0.84	0	0	0	0	0	0	0	0	0.42	0.92	0	0	8.43	0.17	0	1	0.29	0	0	0	0	0.07	0	0	0	0	1.06	0	0	0	0	0	0.14	0	0.15	0	0	0	0.15	0	0.45	0	0	0.16	0
TMLHE	21.91	11.01	9.66	26.65	12.66	0.1	8.45	11.8	11.38	30.81	7.23	12.18	0.03	36.81	11.75	13.35	9.6	13.28	10.1	13.17	7	8.41	6.78	14.4	16.36	14.21	6.47	17.1	7.21	10.35	7.5	3.03	0.17	11.67	15.16	6.62	11.21	6.8	11.01	14.84	9.96	0.44	8.53	10.01	8.03	13.56	10.18	10.3	19.07
SPRY3	0.2	0.08	1.01	3.44	0.24	0.03	0.76	0.48	0.25	0.44	0.1	0.57	0.02	1.67	0.13	0.25	0.1	0.16	0.41	0.64	0.05	0.16	0.16	0.35	0.49	0.05	0.2	0.61	0.1	0.1	0.09	0.37	0	0.21	0.09	0.65	0.32	0.28	0.32	0.29	0.5	0	0.17	0.23	0.19	0.78	0.28	0.42	0.13
VAMP7	62.14	27.69	20.45	39.72	37.09	53.21	45.82	38.87	44.56	93.56	27.44	40.08	70.69	92.49	22.2	60.98	38.46	37.44	36.81	30.4	16.24	67.51	54.32	26.73	45.09	79.53	38.19	45.58	27.31	26.83	30.48	14.68	41.23	22.81	39.21	51.09	48.03	28.3	18.46	47.86	34.01	24.03	37.36	29.43	47.37	46.82	43.37	48	59.26
IL9R	0.02	0.25	0.02	0.32	0.03	0.54	0	0.02	0.04	0.14	0.17	0.5	0.25	0.07	0.49	0.02	0.35	0.33	21.38	0.02	0.03	0.41	218.1	0.16	0	3.31	0.58	0	0.86	7.63	3.1	0.08	0.04	0.57	0.1	0.05	0.02	15.29	0.26	0.09	0	0.32	0.2	0.27	0.3	0	0.09	0.64	0.11
AL356585.2	0	0.08	0	0	0	0	0	0	0	0	0	0	0	0	0	0	0	0	0.26	0.1	0.05	0.04	0	0	0	0.67	0.2	0	0.14	0	0.05	0	0.05	0	0	0	0	0	0	0	0	0	0	0	0.07	0	0.25	0.02	0
TUBA3C	2.46	0	0	0	0	0.04	0	0	0	0	0	0	0	0.19	0.08	0.04	97.49	0	0	0	0.29	0	0.35	0	0	1.03	0.04	0	0.07	0.08	0.07	0	1.07	0.26	0	0.03	0	0.13	0.03	0	0	0.16	0.09	0.16	0.39	0	0.45	263.61	0.24
TPTE2	0.03	0	0.24	0	0	0.03	0	0	0.05	0.03	0	0.04	0.02	0.01	0	0.11	4.49	0.08	0.07	0.03	0	0.03	0.22	0.05	0	0.05	1.04	0	0.13	0.13	0.04	0	0.04	0.11	0.07	0	0	0	0	0.02	0	0	0.15	0	0.47	0	0.02	0.1	0.02
MPHOSPH8	22.67	14.89	23.69	36.26	27.8	40.79	32.3	22.37	21.97	19.78	20.87	39.24	29.26	28.13	37.49	29.97	47.48	20.97	58.94	17.98	20.99	37.94	45.31	25.86	27.2	28.98	18.33	18.94	19.31	29.6	25.3	23.48	16.81	26.78	53.47	22.5	31.43	15.92	38.57	21.29	37.97	24.35	27.17	18.59	26.34	30.38	17.95	17.19	32.34
PSPC1	42.85	18.18	45.58	21.54	13.74	57.8	21.74	27.28	44.38	41.76	55.29	24.34	46.79	25.68	21.61	47.75	26.33	24.32	67.09	9.71	55.89	43.12	40.52	4.63	34.12	36.97	18.74	35.12	40.75	51.6	33.32	64.78	24.51	39.67	44.67	23.67	36.99	58.58	49.92	23.16	37.37	44.1	17.7	32.23	37.96	20.03	28.38	28.65	25.68
ZMYM5	7.51	4	10.09	7.4	7.7	3.57	6.98	10.2	11.84	10.38	8.88	14.65	8.52	8	7.12	14.57	8.81	5.44	19.84	5.23	5.07	13.11	10.14	8.21	11.08	8.17	7.26	10.21	16.27	9.77	10.34	5.39	6.18	12.2	12.28	3.29	8.23	7.58	10.95	9.38	10.8	6.52	20.83	12.17	9.33	8.77	7.02	5.45	8.85
ZMYM2	12.73	11.65	47.45	19.35	15.41	22.16	12.53	19.01	17.29	21.61	16.45	25.59	24.75	12.49	19.99	24.31	12.93	9.35	54.73	12.9	6.87	41.28	15.7	20.9	26.73	21.03	17.12	21.64	15.73	40.73	9.28	44.59	7.35	50.79	50.7	11.26	10.97	16.67	66.06	59.18	30.34	15.15	21.07	25.14	24.6	15.58	9.13	15.45	10.61
GJA3	3.87	0.23	0	3.48	0.78	0.03	0.46	2.87	0.56	0.72	0.37	6.81	0	0.17	0.13	0.55	0.22	1.8	1.69	0	0.02	5.24	0.06	0.9	0.01	0.47	0.04	0.15	0.01	0.06	0.04	0.56	1.4	0.29	0	0	0.01	0.45	0.01	0	0.38	0.01	2.98	0.84	1	0.02	0.06	0.01	1.42
GJB2	7.7	0.62	0	0.24	2.12	1.74	0	0.01	0	0	1.12	129.49	0.04	0.7	26.1	0.17	11.9	1.7	0.12	0.11	0.25	0.08	4.56	77.63	0	0.15	7.88	0.24	1.16	1.13	0.03	0.39	13.58	0.27	0.04	5.89	0.19	138.31	0.16	0.01	0.33	0.13	0.29	2.13	0.33	0.06	0.21	0.06	2.37
GJB6	0.2	0	0	0.04	0	0.23	0	0	0	0	0	9.49	0.02	0	2.91	0	0	0	0	0.02	0.03	0	0	14.21	0	0.01	0.02	0	0	0	0.02	0.19	0	0	0	0	0.04	133.39	0.01	0	0	0	0	0.28	0	0	0	0	0
CRYL1	7.38	6.57	6.17	41.28	25.4	6.09	9.32	16.02	4.6	3.81	2.4	7.82	0.21	19.47	1.92	5.21	18.13	4.45	13.12	0.9	37.18	3.59	11.18	5.17	42.83	1.27	5.39	11.14	22.99	10.41	4.91	0.45	9.81	5.86	3.97	0.84	31.03	14	5.22	5.33	7.53	2.42	38.79	20.85	12.19	41.53	6.16	3.06	13.71
IFT88	7.27	10.15	15.44	17.7	11.59	10.54	5.6	7.93	8.82	6.63	5.45	12.71	5.12	6.3	13.59	13.78	6.8	4.48	8.31	3.77	8.45	7.64	6.02	6.96	11.67	10.9	2.16	14.14	5.95	9.37	5.28	5.57	3.62	12.44	10.97	1.03	14.12	3.67	8.36	16.1	13.56	4.42	10.67	15.39	8.14	7.08	6.64	6.86	10.24
IL17D	14.34	2.05	3.47	7.1	7.92	17.68	3.81	4.23	2.43	3.11	6.34	7.72	7.95	0.85	7.49	1.98	3.8	11.29	0.74	0.52	6.25	9.7	2.12	5.76	19.56	4.06	0.03	8.43	12.17	10.96	6.33	10.78	2.49	16.24	8.42	0.92	1.05	11.33	24.4	7.11	2.79	2.89	13.85	9.04	7.01	22.22	1.77	3.24	1.36
N6AMT2	9.66	7.72	6.86	10.58	20.37	16.35	12.19	8.89	11.52	6.27	9.88	10.7	12.94	9.91	7.96	12.34	10.77	7.57	20.62	2.69	15.55	36.53	4.03	7.77	18.71	12.18	1.75	29.44	23.45	12.47	25.81	11.97	5.78	17.48	7.24	2.47	13.22	10.15	18.64	10.1	13.12	4.6	12.59	6.09	28.24	10.85	8.41	0	17.79
XPO4	8.8	6.79	11.93	10.69	6.95	12.01	9.46	6.7	12.11	10.47	12.63	10.92	15.81	5.6	14.35	23.17	14.04	7.37	31.35	6.25	7.08	24.58	9.72	6.8	13.26	15.05	5.12	10.31	6.33	12	8.61	13.64	6.46	14.93	19.2	6.43	6.85	9.66	16.11	10.07	10.28	10.44	9.09	7.7	11.29	10.77	9.05	7.5	10.57
LATS2	5.97	6.75	15.98	9.09	17	14.28	18.8	18.61	21.14	18.77	17.51	8.92	0.01	9.96	8.56	32.34	3.57	2.32	11.18	6.24	10.98	2.74	3.76	13.2	26.8	2.11	0.4	24.12	8.98	0.33	7.42	3.92	3.33	2.72	27.85	0.04	12.3	2.55	0.4	0.07	18.56	8.59	18.11	9.26	4.34	33.31	23.68	16.79	16.56
SAP18	158.6	92.31	157.89	160.79	98.18	238.93	192.43	135.32	190.72	146.48	151.52	301.81	134.82	258.33	164.87	222.01	267.72	92.28	240.42	88.66	207.09	291.62	182.89	114.07	131.1	114.94	74.88	156.13	178.64	336.18	379.68	201.41	101.91	238.36	243.84	130.21	217.22	128.89	218.86	171.55	155.83	160.89	220.78	195.21	357.69	157.76	124.63	146.92	214.45
SKA3	21.53	11.58	22.41	17.86	3.36	17.05	27.54	11.27	37.44	26.69	17.53	22.72	24.14	8.97	20.04	42.02	26.88	14.33	40.09	5.66	8.29	27.84	14.62	0.69	16.55	21.18	10.06	22.34	14.63	43.13	19.83	26.3	21.92	31.75	46.77	10.89	7.32	7.59	33.75	11.27	11.5	12.6	5.44	14.12	17.84	6.6	15.65	24.03	13.95
MRPL57	14.74	27.33	20.61	17.65	8.94	21.1	16.86	10.12	17.22	13.5	33.07	26.92	7.08	21.42	25.26	13.46	23.83	28.27	39.67	14.56	30.69	19.55	18.75	14.98	15.06	17.46	8.94	10.96	45.06	43.17	40.74	15.26	32.5	29.31	30.43	11.86	17.13	16.33	49.05	20.67	17.23	15.05	22.94	19.07	15.31	10.21	9.63	18.61	19.14
ZDHHC20	31.36	18.4	28.69	17.29	19.33	68.17	32.57	31.14	23.36	21.64	30.83	94.15	27.27	19.05	50.42	45.34	38.71	19.75	59.91	8.57	14.28	36.25	24.49	14.59	32.69	16.92	11.28	31.28	23.15	51.81	11.05	23.75	18.51	46.49	50.69	9.29	22.51	52.71	32.5	13.47	53.6	23.37	16.27	27	15.57	56.25	26.01	26.36	41.7
MICU2	29.91	17.46	44.5	26.69	36.6	37.49	48.12	37.38	55.08	39.84	23.43	47.49	38.12	33.91	39.68	78.07	50.4	42.6	82.41	14.14	22.44	55.22	45.13	33.31	33.43	29.55	16.66	81.12	22.69	37.59	41.65	30.82	28.15	46.2	110.93	24.78	88	22.09	42.59	29.62	41.14	33.88	28.91	41.47	43.66	40.69	25.37	24.1	49.2
FGF9	0	0.05	0.22	0	0	0.01	0.09	0	0.07	0	0.06	1.32	0	0.95	0.01	0.01	0.03	1.38	0.02	0	0.01	0.28	0.01	0.15	0	0	0.05	0	0	0.01	0.03	0.06	0	0.43	0.67	1.59	2.49	0	8.07	0.01	0	0.03	0	0	0.02	0.03	0	0.82	0.97
AL354828.1	0.15	0	0.13	0.18	0.05	0.33	0.1	0.03	0.12	0.12	0.86	0.16	0.17	0.06	0.32	0.22	0.23	0.27	0	0.45	0.25	0.38	0.26	0.04	0.18	0.25	0.17	0.05	0.23	0.15	0.21	0.32	0.08	0.27	0.09	0.29	0.17	0.38	0.25	0.18	0.2	0.1	0.03	0.32	0.09	0.12	0.24	0.22	0.18
AL354828.2	0.17	0	0.03	0.12	0	0.21	0	0	0	0	0.18	0.28	0.13	0.14	0.25	0	0.08	0.24	0.39	0.68	0	0.41	0.23	0	0	0.06	0.14	0	0	0	0.26	0.36	0	0.51	0.4	0.18	0	0.14	0.07	0.5	0.7	0.2	0.02	0.37	0.07	0	0.29	0.32	0.22
SGCG	0	0	1.18	0.03	0.13	0.03	0.1	0.06	0.03	0.03	0	0	0	1.86	0.02	0.06	0.03	0.19	0	0	0	0	0.2	0.63	0.03	0	0	0.87	0.04	0.02	0.01	0.09	0.1	0.02	0.26	0	0.03	0	0.29	0.08	0	0.02	0.08	0	0.36	0.35	0.02	0.2	0.03
SACS	7.08	10.3	20.96	6.84	17.01	3.36	15.34	18.68	7.1	5.97	4.87	4.05	4.11	7.47	1.52	21.83	12	11.61	18.64	5.71	6.71	30.46	7.01	2.05	18.96	11.24	2.03	26.76	3.47	11.19	15.11	18.25	7.98	14.65	37.73	11.66	12.17	0.87	18.09	15.68	10.78	3.2	7.35	1.97	8.11	40.6	20.85	19.19	11.19
TNFRSF19	0.15	3	3.58	0.08	33.17	3.44	3.33	65.66	1.91	2.76	19.64	0.16	0	0.05	0.14	3.55	0	2.66	0.72	1.76	59.09	0.23	0.84	0.55	0.12	0.13	0.02	11.1	0.87	0	0.08	2.35	4.63	0.02	13.26	0	6.32	0.37	37.4	5.8	0.18	0.03	111.19	0.02	0.22	0.06	11.44	0.63	0.12
MIPEP	12.61	14.45	7.72	16.9	16.2	15.9	8.63	12.83	13.95	12.23	17.71	24.55	12.12	9.52	31.38	17.93	9.18	10.49	6.64	5.11	12.66	13.78	3.47	18.88	15.81	12.84	1.98	19.69	8.13	10.07	6.17	10.76	14.81	12.49	20.25	10.17	25.24	7.59	21.33	6.46	11.6	13.3	16.83	17.1	6.47	8.67	9.03	7.98	14.12
C1QTNF9B	0.78	1.72	0.69	0.76	0.85	0.16	0.22	0.8	1.31	1.31	0.65	1.08	0.11	0.06	1.65	0.87	1.03	1.41	0.36	0.67	0.77	0.18	0.42	1.02	1.18	0.43	0.78	5.63	1	0.23	0.05	1.16	1.82	0.71	0.9	1.1	1.3	0	2.67	0.08	1.32	0.08	1.56	0.55	0.2	0.14	1.8	0.56	0.09
SPATA13	2.76	4.59	25.42	3.01	1.52	1.02	6.54	26.96	3.7	3.23	5.4	11.63	14.63	3.89	5.13	9.45	43.07	8.21	4.47	2.64	5.12	6.3	3.34	0.27	5.43	0.09	12.04	3.44	8.65	11.77	1.74	8.42	6.02	11.49	9.66	7.59	13.1	7.97	11.01	7.65	1.66	12.29	11.72	2.22	3.07	6.22	5.05	4.21	0.39
C1QTNF9	0.06	0.06	0.14	0.07	0.06	0.03	0.1	0.02	0.14	0.09	0.32	0.15	0.09	0.06	0.16	0.17	0.08	0.12	0	0.17	0	0.03	0.07	0.07	0	0.07	0.21	0.21	0.28	0.1	0.14	0.07	0.29	0.08	0.04	0.02	0.18	0.11	0.12	0.04	0.13	0	0.05	0.09	0.03	0	0.23	0.14	0.17
C1QTNF9B-AS1	0	0	0	0	0	0.32	0.19	0	0	0	0	0	0	0	0.64	0	0	0	0	0	0	0	0	0	0	0	0	0	0.56	0	0	0.45	0	0.16	0	0.13	0	0	0	0	0	0	0	0.31	0	0	0	0.02	0
PARP4	37.14	33.77	17.8	30.12	47.55	14.68	40.92	50.99	38.47	35.77	12.73	94.63	22.72	44.34	42.7	32.64	67.8	17.36	40.81	23.19	24.27	46.59	37.9	11.68	57.31	11.77	9.9	41.26	15.05	30.04	17.87	20.39	42.36	31.72	32.51	30.95	58.25	68.79	19.2	22.15	37.57	10.65	26.35	6.65	32.21	80.53	18.61	20.59	22.52
ATP12A	0	0	0	0.02	0	0	0	0	0	0	0	0	0.05	0.02	0.02	0	0.12	0.25	0.65	0	0	0.02	0	0.07	0	0.01	0.06	0	0	0.01	0	0.22	0	0	0.01	0	0	0	0.08	0	0	0.07	0.04	0	0	0	0	0.04	0
RNF17	0	0.04	0	0.04	0	0.35	0	0	0	0	0	0.02	0	0	0.03	0	0	0.07	0	0.02	0	0	0.02	0.02	0	0.02	0.01	0	0.04	0	0.02	0.02	0	0	0	0	0	0.02	0.05	0.05	0	0	0	0	0	0	0	0.08	0.05
CENPJ	9.43	9.3	33.97	29.83	4.82	18.72	20.97	9.05	14.07	13.55	11.17	16.49	14.1	6.85	22.7	22.19	16.73	12	63.47	16.34	7.78	26.11	19.81	2.9	9.69	18.13	25.43	13.2	8.01	18.28	28.17	19.58	7.28	22.7	23.19	7.01	4.55	9.62	20.47	17.26	13.4	10.05	7.95	6.28	14.86	8.99	17.43	12.68	23.05
PABPC3	0.2	0.03	0.01	0.1	0.03	0.13	0.13	0.01	0.03	0.04	0.05	0.25	0.07	0.15	0.07	0.01	0.08	0	0.1	0.06	0.15	0.06	0.15	0	0.03	0.05	0.13	0.04	0.05	0.35	0.26	0.11	0.02	0.1	0.03	0.07	0.01	0.22	0.47	0.14	0	0.11	0.18	0.1	0.03	0.04	0.09	0.09	0.2
AMER2	0.01	0.03	3.61	0.04	0.03	0.02	0.01	0.01	0.01	0.03	0.01	0.04	0.06	0.02	0.05	0	0	0.03	0.01	0.03	0.01	0	0.04	0.03	0.02	0	0.06	0.02	0.05	0.05	0.01	0.82	0.03	0.01	0.01	0.02	0.05	0.03	3.59	0.07	0	0.02	0.01	0.06	0.01	0.01	0.03	0.02	0.03
MTMR6	9.69	10.3	18.15	14.45	13.84	8.62	28.97	31	30.83	25.23	6.25	16.99	12.16	9.37	11.91	36.94	18.96	7.11	18.7	5.58	4.25	34.63	32.46	16.82	22.69	8.77	13.58	27.98	5.96	20.12	7.48	5.49	7.88	9.72	24.85	16.28	18.2	10.24	11.44	14.56	11.84	14.75	14.02	7.18	18.34	28.88	20.1	10.96	21.18
NUP58	33.13	20.45	52.67	37.17	17.38	39.02	47.03	33.39	53.24	45.39	31.3	35.24	46.36	24.95	36.45	87.83	55.94	27.69	81.2	14.21	17.94	52.66	90.98	43.71	29.69	44.01	19.62	54.04	11.58	68.79	29.19	31.95	18.04	53.7	68.11	20.48	23.62	23.42	74.29	33.67	38.03	20.09	35.09	17.18	39.89	23.89	36.42	38.7	33.41
ATP8A2	0.02	0.02	0.12	0.02	0	0.17	0.03	0.01	0.02	0	0.14	0	0.58	0.99	0.62	0.06	0.02	0.26	0.91	0.02	0	0.04	19.32	0.02	0.44	0.01	0.06	1.48	0.32	3.24	0.02	2.11	0.72	0	2.73	0.74	0.16	0.12	3.98	0.02	0.22	0.26	0.13	0.06	0.28	0.24	0.12	1.22	0.32
SHISA2	0.12	0.07	0.35	0.09	0.12	0.07	0.14	0.03	0.11	0.01	0	0.09	0.04	4.82	0.1	0.48	0.1	1.35	0.08	0.07	0.02	0.41	4.29	0.01	1.21	0.04	0.15	21.13	1.13	2.25	0.49	18.51	8.7	0.01	56.68	0.29	1.77	6.83	0.74	0.07	0.56	0.04	5.23	0.84	0.2	1.72	0.13	1	34.19
RNF6	28.91	25.95	10.58	14.66	19.66	22.97	47.07	36.56	32.79	24.11	29.8	36.68	42.37	25.64	38.55	56.28	53.01	17.36	57.78	16.1	21.32	54.17	57.38	61.9	29.85	22.74	0.12	45.78	22.68	30.81	25.13	8.72	18.36	27.55	39.96	16.34	32.81	34.51	22.73	12.62	31.69	40.43	41.52	19.41	44.5	38.64	29.98	19.33	38.13
CDK8	8.83	7.37	15.98	15.38	7.23	9.65	16.13	10.58	12.94	9.74	19.78	12.13	7.7	7.69	10.79	16.78	23.2	9.57	18.3	4.45	5.67	25.59	9.9	8.68	8.6	28.78	0	10.47	8.3	19.95	9.55	12.98	9.31	14.05	15.56	5.2	6.09	7.45	16.15	8.63	8.7	11.46	11.01	5.2	9.85	8.7	8.79	11.82	15.17
WASF3	0.05	0.27	38.04	0.17	11.16	3.57	12.76	18.36	20.27	10.95	0	3.18	10.8	1.94	3.08	18.23	0.02	8.52	0.71	0.04	10.42	4.19	9.64	7.81	28.76	0.37	0.07	6.97	2.48	0.06	0.14	10.63	3.45	0.01	21	0.08	2.25	5.16	10.65	19.03	8.19	5.39	9.01	0.05	0.36	14.3	16.92	7.43	7.81
GPR12	0	0	0.01	0.03	0.01	0.13	0	0.01	0	0	0	2.09	0.04	0	0.01	0.01	0.02	0.01	0.03	0.03	0	0	0.01	0.02	0	0	0	0	0.03	0	0.02	0	0.03	0.01	0	0.01	0	0.02	16.81	0.02	0	0.02	0	0	0.01	0	0.02	0.09	0.02
USP12	21.18	13.54	27.7	13.58	16.28	9.71	28.22	18.92	16.85	13.06	22.49	32.57	24.65	15.41	13	37.12	51.63	14.6	47.54	12.97	13.15	24.59	31.45	19.96	35.21	16.12	11.68	31.5	10.79	15.44	25.99	20.14	24.25	19.76	34.63	5.67	27.35	13.56	36.35	19.77	30.42	17.83	21.19	10.54	20.04	41.07	18.66	19.08	37.94
RPL21	819.08	697.75	1322.13	1007.56	1787.23	1090.31	1408.46	1225.49	1188.67	801.69	1551.68	1495.52	2567.4	590.05	1083.54	1442.34	1055.26	1293.72	2515.32	524.53	997.07	3070.5	938.22	1952.56	1204.98	1052.5	621.64	1219.33	1024.93	1580.01	1510.25	1752.44	1190.18	1319.4	2485.08	1048.03	898.57	886.06	1359.06	1138.41	823.9	1150.89	1060.81	972.09	2289.42	1323.7	555.42	767.79	832.11
RASL11A	0.6	2.26	0.6	1.26	5.8	0.4	3.16	3.04	0.34	0.3	13.04	1.46	0.62	1.15	0.43	0.36	3.37	16.19	3.22	0.28	0.78	0.88	1.2	1.09	1.03	0.53	0.11	0.15	1.3	0.08	3.05	2.48	18.39	0.95	0.06	0.32	2.25	9.39	1.89	0.55	1.51	4.84	0.32	0.43	1	0.54	0.25	0.97	5.4
GTF3A	83.1	74.14	69.48	133.62	73.61	93.83	86.07	75	116.66	78.03	102.43	128.27	209.82	65.6	59.31	169.37	285.68	88.95	217.3	54.43	94.12	358.41	138.93	103.76	93.82	172.35	69.54	123.46	138.97	269.9	316.71	124.13	206.09	152.9	173.14	186.36	109.05	32.7	198.62	91.09	76.01	78.86	112.06	71.8	156.85	55.7	66.01	73.46	46.04
MTIF3	28.47	20.24	48.65	23.3	55.84	24.14	39.74	41.34	31.31	33.07	24.59	34.75	25.34	29.27	24.25	44.73	34.78	30.28	40.24	13.78	25.59	37.34	36.31	47.89	49.56	23.42	10.04	43.04	43.84	33.44	36.32	25.72	23.27	22.06	25.95	28.45	52.73	26.32	42.54	23.35	30.33	31.48	42.23	30.58	47.68	33.55	22.61	14.18	55.28
LNX2	5.76	3.29	6.64	6.84	2.23	6.77	4.91	4.03	5.18	4.92	10.65	11.22	7.14	4.6	10.81	7	5.68	4.64	11.32	5.03	6.47	5.43	6.8	16.7	8.37	3.56	2.71	6.72	6.18	8.17	2.83	7.39	3.82	8.51	12.61	3.61	9.1	9.07	20.17	3.89	8.43	11.7	7.94	10.34	3.58	10.49	3.18	4.64	2.98
POLR1D	76.88	75.6	89.23	88.32	123.26	112.55	73.11	106.98	91.38	100.55	117.54	151.94	180.09	59.82	119.55	116.31	85.78	88.03	171.8	65.94	169.91	151.4	131.03	188.12	118.74	91.32	36.76	90.79	74.94	143.79	144.01	215.12	67.72	114.53	151.36	88.43	128.96	118.83	182.75	124.75	58.89	86.31	230.29	66.47	108.28	81.44	48.43	76.62	74.74
GSX1	0	0	0.1	0	0	0	0	0	0	0	0	0	0	0	0	0	0	0	0	0	0	0	0	0	0	0	0	0	0	0	0	0	0	0.03	0	0	0	0	0	0.02	0	0	0	0	0.1	0	0	0	0
PDX1	0	0	0	1.24	0	0.02	0	0	0	0	1.05	1.28	0	0.38	0	0	3.92	2.28	0	4.2	0.04	0	0	0.14	0	0.01	0	0	0	0.01	0.03	0	0.03	0	0	0.14	0	0.15	0.08	0.28	0	0	0	0.04	0	0	0	0.37	0
ATP5EP2	0.06	0	0	0	0	0.19	0	0	0	0	0.46	0	0	0.15	0	0	0	0	0	0.21	0	0.21	0.15	0	0	0.09	0.14	0	0.53	0.14	0.09	0	0	0	0	0	0	0.29	0.19	0.36	0	0	0.1	0.16	0	0	0.19	0	0.19
CDX2	0	0.05	0.04	0.01	0	0.18	0	0	0	0	9.44	3.34	0	0	0.01	0	0	5.7	0	0.15	0	1.03	0.03	0	0	0	0	0	0	0	0.82	0	0.02	0.06	0	0.05	0	0.01	0.01	0.06	0	0	0	0	0.04	0	0.01	0.75	0.01
URAD	0	0	0	0	0	2.66	0	0	0	0	2.15	0	0	0	0	0	0	0	0	0	0	0	0	0	0	0	0	0	0	0	0.02	0	0	0.2	0	0	0	0	0	0.07	0	0	0	0	0.08	0	0	0.02	0.05
FLT3	0	0	0	0	0	0	0	0	0	0	0	0	1.69	0.16	0	0	0	0.12	0	0	0	0.21	0	0	0	0	0.02	0	0	0.37	1.99	0.85	0	38.81	0	0	0	0	0.72	0	0	0	0	0.02	17.48	0	0	0	0.01
PAN3	10.04	6.81	17.73	17.22	8.44	14.18	9.78	14.4	11.02	11.04	9.61	19.85	28.51	8.25	14.58	18.97	23.94	7.83	28.93	6.02	6.53	19.69	16.43	8.94	13.25	15.55	8.3	9.89	10.46	21.88	32.92	19.32	6.84	57.76	20.01	9.76	12.82	11.64	20.95	15.12	14.64	13.88	11.91	9.39	28.96	13.04	11.02	10.76	10.39
FLT1	0.11	0.04	0.1	0.64	0.63	0.39	61.16	46.12	23.92	14.44	0.06	0.23	0.14	0.11	0.33	43.74	0.11	1.88	0.31	0.06	0.07	0.09	308.75	0.06	53.7	1.62	0.25	0.01	0.33	3.64	2.44	38	0.14	2.68	0.09	0.1	0.1	0.12	9.77	0.68	0.03	0.09	0.24	0.32	0.18	5.33	0.22	1.32	0.18
POMP	90.7	114.15	130.06	143.09	114.91	118.22	197.35	166.97	212.92	177.56	204.74	202.32	131.35	130.81	134.14	300.95	129.47	122.75	154.42	91.39	130.42	167.02	120.85	132.73	153.17	199.33	52.41	247.1	140.87	143.91	189.67	226.59	137.35	156	194.3	85.69	195.06	128.92	181.05	124.98	111.27	111.45	123.23	97.6	162.78	136.68	107.82	116.23	162.27
SLC46A3	0.02	2.7	0.08	7.41	1.74	0.21	2.5	13.01	2.97	4.5	0.13	6.05	4.08	5.02	0.57	4.52	3.93	6.59	3.46	0.07	0	0	4.14	2.13	4.8	3.68	0	12.57	2.36	7.62	0.44	0.35	2.35	3.58	13.75	0.2	21.97	0.79	1.64	0.53	0.05	10.98	4.68	20.31	3.36	1.81	1.55	3.12	0.42
MTUS2	0.03	0.01	0.83	0.05	0.27	0.02	0.05	0.12	0.01	0.05	0.03	0.02	1.23	0.02	11.81	0.06	0.08	0.53	0.03	3.75	0.01	0	0	0.06	0	0.02	0.31	0.15	0.11	0	0.38	0.14	0	0.01	0.03	0.73	0	1.86	2.01	0.16	0.53	0	0.19	0.12	0.03	0	0.15	0.27	0.02
SLC7A1	36.66	30.31	28.34	53.74	19.9	31.51	74.07	47.11	68.77	53.3	55.99	63.32	59.37	22.04	166.18	93.5	72.76	27.62	55.59	24.39	25.17	72.45	34.67	92.99	30.82	36.06	27	26.07	43.14	53.95	15.52	27.46	20.49	41.69	57.2	33.14	35.42	22.08	114.51	49.07	52.99	36.22	62.21	20.05	51.47	28.58	57.36	42.49	47.95
UBL3	10.75	6.96	23.27	13.24	21.74	24.04	84.12	47.1	38.85	32.46	15.06	24	7.72	20.76	10.7	114.63	15.82	12.2	10.15	7.02	10.07	13.25	12.85	34.13	12.68	5.1	5.47	14.78	63.2	10.11	8.92	14.09	10.16	13.02	29.37	8.52	20.68	11.56	32.31	14.61	14.94	36.19	78.83	24.41	18.97	10.75	53.15	14.02	27.81
KATNAL1	10.24	8.7	16.33	8.19	18.15	0.43	40.18	12.3	23.08	18.88	1.58	10.22	13.51	5.29	2.85	36.23	15.19	4.05	12.11	8.01	3.02	5.34	7.69	4.36	21.93	6.52	5.83	25.53	1.9	12.25	3.91	7.18	5.7	15.33	18.82	1.38	6.76	0.68	8.08	15.25	13.38	1.98	7.07	3.93	2.81	19.76	21.57	34.69	11.27
HMGB1	709.52	558.39	1385.57	976.93	265.87	531.88	855.17	442.73	888.04	624.3	812.93	1167.96	1176.68	485.58	783.82	1582.21	806.71	569.63	1546.7	299.6	619.66	1989.23	888.52	307.55	1082.47	1040.68	411.23	710.48	1151.08	2590.05	1692.24	1184.27	633.9	2436.6	1867.33	673.43	677.46	633.53	1488.71	1211.38	985.8	511.29	405.35	627.92	1247.95	663.11	628.58	964.59	641.42
USPL1	5.07	7.62	19.05	10.77	8.24	7.81	11.16	8.47	11.76	9.78	9.59	13.23	9.19	6.17	10.35	17.98	10.11	7.77	14.35	8.4	6.97	12.28	10.91	9.91	15.51	14.6	5.97	11.67	3.76	17.32	19.63	16.38	5.13	18.43	13.85	8.18	7.68	3.06	19.33	16.23	7.66	6.06	9.04	8.63	12.83	9.64	8.67	9.03	10.81
ALOX5AP	0.58	0.69	1.14	0	0	0.11	0.06	0.31	0	0	1.05	6.04	106.5	2.03	1.02	0.13	580.72	0	16	0.3	0.71	265.54	900.35	0.15	1.1	0.16	2.23	1.52	0.07	15.19	7.65	0.06	0.23	2.83	3.64	8.21	1.05	0.27	11.51	0.14	0.29	0.24	0.76	0	279.14	0.88	0.05	3.3	0.35
MEDAG	0	0	0.06	0	58.52	0.09	0.51	0.1	1.23	1.05	0	0.01	0.02	0.04	0	0.52	0.15	0	0	0	0	0	0.16	0	34.08	0.01	0	3.34	0	0.03	0.19	3.95	0	0.01	36.62	0.02	0	0	7.65	0.05	0	0.25	0	0.12	0.01	36.74	0.03	0.26	157.48
TEX26	0	0	0	0	0	0	0	0	0	0	0	0	0	0	0	0	0	0	0	0	0	0	0	0	0	0	0	0	0	0	0.01	0	0	0	0	0	0	0	0	0	0	0	0	0	0	0	0	0	0
HSPH1	60.83	118.22	104.31	9.57	39	67.75	99.78	84.46	165.87	80.34	127.93	92.78	128.84	67.93	116.62	220.77	131.39	47.65	139.76	48.33	93.91	86.73	104.84	170.28	87.33	118.59	20.01	105.47	72.45	126.84	78.81	150.58	89.76	111.82	83.69	41.5	101.96	66.79	128.26	96.07	114.12	78.14	42.72	32.96	70.55	52.68	60.51	81.41	83.06
B3GLCT	4.21	6.01	26.51	4.57	3.56	4.29	9.78	10.47	12.77	9.42	2.93	11.53	13.84	7.83	7	12.37	54.98	10.64	1.17	4.19	3.47	6.15	8.82	5.97	10.3	3.11	2.17	9.05	4.64	9.3	1.53	7.91	3.81	9.46	8.44	0.48	4.6	5.38	2.99	11.56	10.53	3.53	10.11	2.18	5.95	14.25	13.69	9.82	5.99
RXFP2	0	0	0	0	0.03	0	0	0	0	0	0	0	0	0	0	0	0.01	0	0	0	0	0	0	0	0	0	0	0	0	0	0.03	0	0	0	0	0	0	0	0	0.01	0	0	0	0	0	0	0.01	0.01	0.41
FRY	0.01	0.07	1.15	0.95	1.71	0.09	2.04	7.18	0.84	0.81	6.79	0.17	0.94	0.48	0.52	0.68	3.04	0.36	1.06	1.24	2.91	1.43	0.94	0.29	22.57	0.01	3.36	1.22	0.15	0.1	5.04	1.81	0.83	0	1	2.2	1.05	25.5	2.71	1.65	4.95	1.91	0.2	0.27	11.73	9	1.1	0.49	0.69
ZAR1L	0.03	0	0.03	0.09	0	0.06	0.04	0	0.13	0.11	0.55	0.07	0.2	0.08	0.06	0.1	0.13	0	0.06	0.07	0.05	0.1	0	0	0.05	0.1	0.07	0.05	0.37	0.05	0.09	0.24	0.14	0.25	0.21	0.05	0	0.05	0.03	0.05	0	0.07	0.05	0.04	0.15	0	0.09	0.01	0.18
BRCA2	4.18	3.72	6.88	4.9	1.25	6.86	4.28	2.56	5.33	5.04	8.02	5.47	11.99	3.09	5.59	10.45	10.12	2.86	9.52	1.73	2.63	12.16	4.5	0.26	3.92	6.33	4.06	5.49	4.17	9.95	5.73	8.29	2.1	11	17.24	2.27	1.17	4.06	3.12	5.28	6.47	1.98	1.95	2.89	5.06	3.04	6.48	7.31	6.76
N4BP2L1	0.83	0.3	1.31	0.47	2.8	0.47	0.52	1.81	1.16	2	3.2	4.53	7.32	1.35	0.1	1.61	14.41	2.15	21.38	0.76	7.73	7.14	1.25	0.64	0.68	0.08	13.24	0.84	0.66	14.94	38.08	1.94	0.51	15.96	0.65	6.02	3.72	1.47	4.09	4.45	4	0.13	1.3	0.52	11.37	0.35	0.5	0.33	0.32
N4BP2L2	13.5	9.57	33.12	22.11	23.86	26.53	24.6	22.88	22.09	21.55	16.36	34.67	13.9	15.18	23.06	28.82	38.55	13.5	34.83	15.76	14.8	33.47	15.85	25.48	30.01	25.46	13.58	28.98	13.95	28.78	23.15	32.95	12.88	24.37	30.23	13.29	22.17	15.2	15.33	29.88	22.46	17.32	32.61	22.86	32.84	23.6	14.76	16.03	12.86
PDS5B	10.83	6.63	32.17	16.25	7.68	8.86	17.35	11.16	15.88	16.63	8.35	17.78	32.22	6.85	14.25	19.61	33.43	8.28	36.37	8.87	9.64	29.68	21.13	4.62	10.8	12.79	21.2	13.08	12.14	36.33	17.72	24.16	8.26	41.52	43.61	10.74	8.3	8.14	9.97	21.73	24.98	17.31	6.84	20.85	16.64	21.12	16.1	16.57	10.97
KL	0	0	0.01	0	0	0.02	0	0	0	0	0.02	0.68	0	0.03	0.01	0.02	0.02	0	0	0.01	0.01	0.02	2.13	0.01	0	0	0	0	0	0	0.01	0.01	0	0.04	0	0.02	0.01	0.01	0.13	0.02	0	3.41	0	0	0.23	0	0	0.02	0.01
STARD13	9.95	1.48	3.41	2.31	11.2	0.62	17.94	21.19	16.22	10.47	0.77	3.57	0.08	2.68	9.21	21.23	9.27	3.39	4.68	2.55	3.57	0.06	4.09	3.14	14.21	0	1.29	41.55	2.55	0.04	0.03	2.29	5.34	0.26	16.16	0.11	7.98	2.63	0.14	5.9	3.49	6.09	2.02	17.41	3.17	29.34	8.58	9.79	20.51
RFC3	39.02	39.9	81.03	61.65	6.77	42.74	51.42	22.62	74.15	66.91	47.96	59.21	119.53	23.66	59.5	103.14	59.9	57.39	86.66	34.16	43.29	93.77	39.33	4.06	22.47	61.04	29.53	40.42	39.78	80.73	35.62	96.72	35.22	33.89	92.53	26.73	17.93	31.59	50.1	79.23	48.76	45.69	25.08	46.14	43.53	11.64	41.41	48.88	49.96
NBEA	0.03	4.13	10.28	5.49	0.06	0.33	5.76	8.35	7.13	6.2	0.16	1	2.05	0.08	0.33	15.5	1.31	3.3	0.05	2.11	0.77	1.49	3.84	0.95	1.28	0.16	13.52	0.87	1.64	0.93	0.01	4.6	1.79	1.17	4.39	0.64	6.72	1.67	7.18	83.59	5.32	0.08	2.73	1.74	0.33	0.09	1.9	1.21	0.05
MAB21L1	0	0.06	0.73	0.02	0	0.14	29.8	23.37	37.74	22.22	0	0.01	0.01	0	0	42.21	0.01	2.9	0.02	0	0.02	0	0	0.2	0	0.01	0.03	0.38	0	0.05	0.03	0.09	0.03	0.03	8.51	0.04	0.04	0.02	4.04	135.27	0.02	0.08	0.01	0	0	0	2.12	0.41	0
DCLK1	0.03	0.41	6.7	0.04	18.89	0.03	0.2	0.39	0.23	0.24	0	0.12	0	0.01	0.06	0.14	0	1.04	0	0.56	0.01	0	0.04	9.28	0.24	0	0.11	0.33	0.13	0.03	0.03	36.83	0.46	0	2	0.01	0.77	0	8.63	4.71	0.07	0.02	1.79	0.03	0	0.06	0.14	6.33	7.15
SOHLH2	7.06	0.27	0.86	0.07	0.99	4.51	0.13	0.06	0.21	0.21	0.16	0.15	0.12	0.14	0.19	0.48	0.07	0.17	1.6	0.06	0.03	8.53	0.04	0.48	0.91	0.41	8.4	2.27	0.09	0.04	9.82	0.28	0	0.27	0.26	0.63	0.92	0.62	0.25	1.57	0.03	0	0.08	0.16	0.48	0	0.06	0.96	0.58
CCDC169-SOHLH2	0	0.06	0	0	0	1.39	0.03	0.04	0.1	0.03	0	0	0.01	0.02	0.03	0.03	0	0.12	0.94	0	0	2.21	0.02	0	0.3	0.06	0	0.83	0	0.05	1	0	0	0	0.02	0	0.18	0.11	0	0.78	0	0.04	0	0.05	0.35	0.23	0.04	0.14	0.05
CCDC169	0.23	0.55	0.91	0.47	2.23	5.73	0.92	1.15	0.73	0.83	0.3	0.3	0.54	0.56	0.49	1.65	0.77	0.58	4.7	0.92	0.26	14.25	0.5	1.03	3.02	4	1.32	2.6	0.2	0.48	4.08	0.48	0.5	0.47	1.44	0.27	0.59	1.98	1.02	2.77	0.44	0.55	0.23	0.51	4.76	0.97	1.04	2.65	0.76
SPG20	0.11	20.23	58.79	0.05	74.35	41.04	45.93	65.6	49.66	51.05	0.07	0.01	0.07	31.05	27.65	55.37	4.17	43.1	61.65	19.65	9.97	57.49	117.3	42.72	66.05	27.39	8.49	80.89	3.97	17.39	76.32	30.02	7.3	0.06	96.51	1.76	47.02	22.5	7.3	15.38	48.99	13.78	44.95	9.95	56.79	53.91	39.5	20.99	51.84
CCNA1	0.1	0	0.09	0	0.09	0	0.06	0	0.34	0.24	0	0	0	14	1.07	0.12	0.02	0.65	0.08	0.29	0	6.04	300.67	23.99	0.78	0	0.36	0.21	3.34	0.36	44.4	2.42	7.94	0.03	7.85	0.04	1.79	0.02	2.88	6.02	0.05	6.14	0.18	0	46.69	3.66	0	0.07	0.11
SERTM1	0	0	0.02	0	0	0	0	0	0	0	0	0	0	0.03	0.02	0	0	1.31	0	0.21	0	0	0.01	0	0.03	0.01	0.01	0	0	0	0.01	3.52	0.02	0	0	0	0	0	0.21	2.17	0	0	0	0	0	0	0.07	0.43	0
RFXAP	6.48	1.66	10.3	13.63	3.67	6.5	4.99	5.09	10.2	6.6	4.32	5.22	23.21	4.6	5.95	11.88	22.64	16.47	13.92	5.43	6.94	22.79	9.66	4.64	6.93	8.1	4.64	2.82	2.81	23.16	12.94	11.17	2.98	22.79	18.72	6.81	3.53	3.65	10.06	11.29	6.14	2.89	3.58	3.69	11.43	5.33	2.79	6.45	9.2
SMAD9	0.06	0.15	0.82	7.76	0.98	0.32	8.18	0.86	2.5	1.55	0.09	0.19	0.22	5.7	0.45	2.84	0.34	10.82	0.06	2.95	4.67	0.69	0.17	0.6	4.28	0.12	0.08	5.06	0.44	0.16	0.54	1.27	0.89	0.19	8.63	0.07	0.1	1.14	8.63	41.46	2.13	0.22	0.44	0.59	0.29	7.46	3.79	3.28	2.09
ALG5	26.25	35.99	35.6	34.47	44.62	25.51	69.02	69.67	62.7	53.2	64.83	89.69	30.91	31.23	64.19	60.17	43.01	80.45	88.9	22.2	33.81	67.47	43.88	64.5	43.49	41.21	37.49	51.23	41.22	46.5	42.72	36.88	29.74	63.24	42.94	73.65	54.11	44.91	33.7	58.89	36.8	47.33	37.07	35.94	56.04	32.84	37.16	22.36	38.95
EXOSC8	39.29	30.61	92.56	59.34	21.26	69.18	57.92	38.67	85.54	72.02	60.91	78.73	46.76	27.56	54.6	103.45	88.39	71.51	158.76	24.79	61.33	114.53	51.41	35.92	58.77	76.36	28.52	54.86	44.55	59.32	73.92	98.2	40.68	43.29	92.61	36.81	38.11	25.36	28.39	49.01	39.8	31.55	47.69	30.53	76.39	29.21	33.06	50.18	38.52
SUPT20H	11.66	15.38	48.94	26.35	18.12	20.82	30.06	17.76	36.17	27.81	22.36	22.64	18.29	13.47	20.3	51.38	34.25	27.36	72.07	7.66	20.6	25.28	30.73	16.56	39.64	23.75	4.94	38.5	15.29	36.54	14.63	32.38	17.7	33.46	34.74	4.1	22.7	16.97	11.31	26.94	25.13	14.87	19.98	14.12	19.54	24.03	16.03	14.45	17.13
AL138706.2	5.11	0	23.51	20.61	9.1	19.9	6.74	0	16.13	4.06	0	16.98	3.52	1.63	6.85	10.74	0	2.26	5.33	3.36	0	2.17	2.97	2.64	25.14	0	0	20.41	0	8.52	14.05	15.99	0	12.25	0	4.37	0	6.25	0	4.76	6.53	5.64	1.09	3.3	14.33	0	0	0.59	7.33
CSNK1A1L	0	0	0.03	0	0	0	0.02	0.02	0	0	0	0	0	0	0	0	0	0	0	0	0	0	0	0	0	0.01	0	0	0	0	0	0	0	0.01	0	0	0	0.02	0.02	0	0	0.02	0	0	0	0	0	0	0
POSTN	0.01	0	69.83	1.5	35.57	0.25	19.51	0	5.2	0.71	0	1.26	0.11	0.05	0.08	2.58	0.03	0.04	0.06	0.02	0	0.18	0.11	0	0.63	0.08	0.01	9.83	0	0.31	0.29	4.15	0	0.21	0.15	0.2	0	0	0.49	0.21	0.14	0.45	0.02	0.87	0.04	0.06	610.65	0.35	397.01
TRPC4	0.01	0	8.07	0.02	1.83	0	16.32	2.14	7.54	4.25	0	0.27	0	0.03	0.01	3.91	0	0.12	0	0.27	0	0	0	0	0	0	0.01	1.21	0	0	0.01	1.79	0	0.32	0	0	0	0	0	0.01	0	0	0	0.01	0	0	5.79	0.14	8.01
UFM1	29.26	19.29	48.2	44.62	69.22	44.43	82.5	60.32	45.33	49.77	53.44	58.32	38.24	29.39	47.94	66.17	73.52	27.48	39.62	23.72	38.43	52.34	53.78	60.86	40.07	27.35	50.79	57.44	32.98	36.56	33.94	50.44	46.85	46.53	87.66	36.8	45.44	36.17	22.47	46.01	35.74	43.24	63.93	39.41	36.36	48.23	56.85	38.39	86.39
FREM2	0.01	0.01	15.44	0.02	0.01	0.03	0.01	0	0.05	0.02	1.75	0.01	0.01	0	0.13	0	0.29	3.34	0.02	0.02	0.01	0.01	0.09	0.04	0	0.01	0.01	0	6.05	0.02	0.03	2.35	0.23	0.01	1.46	0.1	1.82	5.81	0.28	0.17	0	4.83	0.28	1.14	0	0	0.01	0.95	0.01
STOML3	0	0	15.41	0	0	0.07	0	0	0	0	0	0.02	0.01	0	0.02	0	0	0.03	0.04	0	0	0	0	0.02	0	0	0	0	0	0	0	0.02	0.04	0	0	0	0	0.02	0.47	0	0	0.02	0	0.02	0	0	0	0.01	0
PROSER1	13.99	11.03	37.01	24.07	6.97	57.24	12.58	10.55	13.59	15.15	32.21	21.46	26.67	11.07	24.04	23.01	52.59	30.53	49.14	8.87	18.48	45.82	28.62	22.63	20.15	24.65	15.76	13.06	21.3	28.39	19.4	55.93	12.16	33.66	38.44	16.37	11.13	19.74	24.82	25.75	11.05	20.16	17.24	27.16	22.17	18.1	8.36	14.32	15.58
NHLRC3	4.46	2.91	13.32	5.97	10.93	19.83	6.57	7.73	7.56	10.31	8.12	19.43	9.82	13.6	9.27	6.77	18.43	5.55	10.05	4.35	7.53	8.77	13.73	4.19	4.26	3.58	11.89	6.22	2.97	6.99	11	3.62	2.95	8.33	34.63	5.32	9.32	8	3.63	5.98	5.22	5.08	13.73	8.36	11.73	4.93	10.84	5.75	13.51
LHFP	10.2	3.71	118.83	4.9	81.28	50.85	52.95	72.33	29.07	22.8	0.53	10.41	12.78	1.32	15.54	24.9	16.17	16.34	43.22	2.59	0.05	0.68	1.09	3.52	24.46	0.09	0.11	50.53	7.75	0.05	9.35	9.01	15.22	7.15	50.52	0.11	15.82	12.22	0.92	4.22	6.11	5.53	13.19	6.45	0.15	45.09	77.87	12.39	23.05
COG6	9.46	6.31	11.61	7.48	18.98	20.05	14.14	19.67	13.53	17.31	7.08	15.17	13.21	9.06	12.6	15.61	19.68	14.58	15.83	5.03	8.91	14.24	16.23	11.47	12.02	6.76	4.91	20.27	8.3	10.44	10.88	10.77	8.38	11.76	28.66	6.29	8.26	10.92	7.44	8.84	16.48	9.8	10.44	14.17	7.58	16.97	7.84	9.84	16.24
FOXO1	0.68	1.58	12.35	0.29	5.61	11.55	1.59	2.08	0.51	0.32	3.12	2.71	32.82	7.7	9.6	0.72	19.53	9.37	0.08	1.03	6.99	0.37	1.1	25.79	26.55	0.83	10.16	2.63	1.28	0.08	0.42	18.14	2.91	29.86	13.98	2.5	17.41	4.72	3.12	0.74	1.8	6.45	1.45	1.43	0.79	15.24	0.3	2.53	0.13
MRPS31	16.83	16.52	29.78	18.44	16.55	29.12	20.47	13.6	29.1	20.33	38.75	24.47	80.74	21.77	44.07	35.64	27.79	26.37	41.96	9.09	20.58	38.25	19.16	15.71	20.1	28.46	8.29	16.76	16.73	30.47	29.75	29.34	19.78	32.53	24	14.74	30.84	17.62	15.48	20.35	17.83	20.66	29.87	22.68	28.4	12.14	9.63	17.14	21.22
SLC25A15	9	18.01	19.2	24.8	6.21	24.05	6.42	3.24	7.63	5.18	17.56	16.98	46.63	7.98	14.56	7	14.37	14.53	44.15	6.57	18.93	14.2	5.78	6.6	10.78	25.23	8.29	10.72	25.48	11.29	4.95	41.68	9.39	29.94	15.41	9.87	8.71	7.45	12.63	28.06	14.66	16.03	9.26	17.24	17.54	10.16	10.09	17.51	14.81
ELF1	30.82	18.37	15.21	14.47	51.99	55.73	30.26	69.62	45.93	54.14	42.46	80.64	145.08	20.82	69.6	29.84	41.5	22	162.76	11.55	25.56	82.29	241.76	58.32	58.74	40.39	37.52	27.28	24.58	110.01	42.44	12.55	14.7	164.01	24.49	41.04	38.91	43.92	6.97	22.6	33.1	23.82	50.05	20.76	91.93	51.37	21.19	13.13	16.38
WBP4	11.92	8.09	23.96	14.58	16.44	14.35	25.59	17.28	21.75	17.41	11.67	12.55	13.97	11.22	16.66	28.73	18.78	11.95	24.62	5.8	9.85	13.72	15.16	16.35	16.66	13.31	6.02	20.55	8.8	20.05	11.91	14.8	6.76	21.08	14.52	5.32	16.05	10.64	6.61	14.26	10.28	7.77	11.19	8.01	17.97	14.39	14.41	13.95	18.79
KBTBD6	3.23	6.42	12.86	15.24	8.06	3.98	6.48	6.16	8.27	7.37	8.08	3.7	3.54	4.37	9.66	13.42	4.29	20.51	9.04	6.49	7.79	5.94	3.4	7.06	5.31	7.52	2.1	9.71	4.12	7.28	4.75	9.78	7.66	6.44	12.06	2.26	6.8	6.36	6.21	12.34	11.18	8.17	5.99	6.98	6.73	5.86	4.61	5.73	4.33
KBTBD7	1.96	4.16	8.98	9.81	2.93	3.24	1.86	2.6	2.77	1.99	4.88	3.7	2.86	3.16	6.53	2.87	5.08	8.15	9.42	4.19	3.62	1.45	7.38	5.96	2.71	4.62	0.35	4.64	5.03	7.67	2.64	9	2.15	9.55	5.54	1.4	4.76	4.05	6.15	7.62	3.53	7.43	2.42	5.63	6.51	2.64	1.76	2.43	1.5
MTRF1	7.93	10.9	14.66	11.68	13.17	9.47	11	7.3	14.27	14.86	23.94	20.2	18.05	8.2	22.99	19.66	14.59	16.46	21.38	11.33	16.32	16.89	18.96	9.1	18.47	14.03	4.19	15.38	7.05	15.25	13.79	13.75	8.33	13.17	12.1	8.38	11.82	6.26	4.38	9.42	12.69	8.05	9.63	6.88	7.42	8.01	12.15	5.64	10.89
NAA16	6.31	5.31	14.17	9.81	4.45	5.44	7.36	5.88	7.86	7.18	5.81	4.88	8.6	3.86	8.69	9.89	6.88	14	13.17	3.86	4.8	13.17	8.38	2.86	6.99	6	4.62	4.57	4.45	13.9	2.94	12.41	7.43	11.58	5.79	6.9	5.02	5.19	5.82	12.04	8.38	5.75	2.42	4.39	6.05	5.09	5.76	5.01	8.68
RGCC	1.04	0.48	34.44	0	40	1.39	0.72	254.46	0.21	1.21	36.98	0.63	75.44	0.93	0.96	0.46	10.32	4.68	0	5.16	2.35	2.97	1.1	4.83	29.95	7.39	0.11	0.88	0.24	19.28	1.5	0.53	0.82	0.18	0	0.04	0.28	0.05	1.6	0.47	0.36	0	0.57	0.92	13.54	19.97	0.22	4.02	2.07
VWA8	4.64	6.87	7.62	9.82	7.15	6.93	7.09	9.75	6.84	5.7	8.33	7.32	10.04	5.22	16.34	8.82	14.85	11.71	11.82	4.89	8.69	13.9	1.58	8.85	6.16	11.48	6.96	5.47	5.41	8	5.68	11.51	6.73	0.09	4.69	10.17	14.88	15.03	5.62	10.85	11.08	12.03	8.95	6.3	8.92	5.53	5.44	6.15	6.68
DGKH	4.94	5.84	5.18	3.81	3	0.55	3.06	2.82	2.92	3.57	0.52	4.21	3.19	4.03	10.77	4.02	3.51	11.7	7.1	2.32	0.33	2.65	1.91	6.2	9.28	2.91	2.15	3.98	4.13	2.81	1.22	2.12	4.11	4.85	4.1	2.14	6.37	13.33	3.53	2.93	3.48	3.11	2.38	3.5	6.2	8.24	4.3	4.05	4.41
AKAP11	13.28	13.84	18.2	10.2	20	7.81	17.09	13.51	11.12	10.83	13.98	10.88	22.37	7.22	15.7	21.89	30.97	6.94	7.9	7.08	5.79	17.61	18.32	12.28	14.74	26.34	8.89	20.16	8.75	10.46	4.56	10.91	6.63	9.82	12.54	10.5	9	8.91	9.25	12.06	16.44	7.59	5.66	8.23	7.97	20.21	19.85	10.98	28.56
TNFSF11	0.01	0.14	0	0.04	0.07	0.03	0.03	0.03	0	0	0	0.18	0.55	0.01	0.09	0	0.06	0	0.06	0.16	0	0	0.06	0.16	0.24	0.03	0	0	0	0	0.06	3.06	0.05	0	0.09	0	0.03	0.05	0.08	0.09	0	0.03	0.01	0	0.21	0.06	0.08	0.02	0
FAM216B	0	0.03	0.01	0	0	0	0	0	0	0	0	0	0	0	0	0.02	0	0.04	0	0.07	0.02	0	0.01	0	0	0	0.03	0.03	0	0	0.03	0.01	0	0.01	0	0	0	0.01	0.07	0.02	0	0	0.03	0	0.03	0	0	0	0.14
EPSTI1	2.49	0.1	0.02	0.06	3.61	2.9	2.03	21.06	89.01	96.71	19.21	5.01	2.69	0.82	10.13	11.74	68.86	0.21	10.66	0.02	0.09	0.05	1.78	3.73	1.22	0.03	12.9	2.15	0.16	15.33	1.82	0.56	0.16	0.19	0.11	24.66	12.12	0.61	2.36	0.09	0.4	0.01	1.48	0.61	1.34	3.24	0.03	0.08	0.96
DNAJC15	0.02	0.09	2.54	2.04	9.23	1.91	8.62	7.97	11.09	6.17	10.08	9.35	5.59	0.08	6.61	12.17	16.04	0.03	6.7	3.59	6.03	0.01	4.54	12.03	8.07	0	0.97	8.29	3.23	0.14	1.24	0.08	0.04	2.65	2.44	8.03	14.05	3.15	3.71	3.89	0.02	4.12	5.85	3.77	7.06	8.35	4.75	2.36	7.65
ENOX1	0.17	0.32	3.83	0.09	10.39	0.75	1.46	3.45	5.94	5.83	2.11	0.38	0.07	0.25	0.16	2.76	4.07	5.2	0.7	2.98	0.07	0.14	0.84	0.96	0.39	0.06	0.6	3.36	0.25	5.09	0.16	4.16	1.47	0.01	25.35	0.05	2.59	0.62	14.99	5.19	2.39	2.81	0.81	0.75	0.09	15.45	1.95	0.67	18.2
CCDC122	1.86	1.58	0.78	0.08	2.83	2.12	4.78	4.83	2.62	3	2.57	6.75	2.51	2.94	3	3.63	5.27	2.46	1.31	0.68	1.19	0.7	0.36	4.75	1.18	0.01	0.79	3.25	2.02	0.47	0.38	0.94	1.75	0.78	0.02	1.34	3.23	0.99	2.36	3.09	3.95	0.08	2.65	0.68	0.49	5.38	0.25	0.83	4.67
LACC1	4.04	2.33	1.36	0.01	7.35	9.03	8.5	20.44	2.7	3.63	4.37	9.04	6.81	2.25	5.92	4.22	6.07	1.59	10.81	1.71	1.27	2.32	31.35	5.76	4.88	0.01	4.8	5.24	1.74	0.31	2.31	1.01	2.08	2.12	0.01	3.55	5.5	4.35	2	2.65	3.69	0.91	3.92	1.39	4.06	93.51	3.43	1.14	17.1
SMIM2	0.49	0.45	0.57	0.14	0.15	0.63	0	2.15	0.75	0.25	0.8	0.15	0.76	0.63	1.43	0.77	0	0.97	0	0.79	0	0.12	0.09	2.31	0.08	0.03	0.2	0	0.13	0.57	0.03	0.43	0.67	0.57	0.05	0.11	0.99	0.24	1.62	0.77	2.17	0.68	1.06	0.05	0.09	0.2	0	0.54	0.7
SERP2	0	0	2.21	0	1.29	0	0.39	0.54	2.25	1.57	0	0.05	0	1.79	0.07	2.27	0	0.12	0.42	0	0.09	0.07	0	0	0.29	0	0	3.2	0	0	0.15	2.5	0	0	0	0	0.58	0	3.02	5.7	0	0.21	0	0	0	0.42	0	0.14	4.6
TSC22D1	18.92	61.61	64.44	24.84	35.05	72.94	19.99	78.14	23.72	25.96	63.48	66.44	25.89	45.51	47.96	33.88	6.49	20.49	221.41	82.98	16.24	11.43	26.69	59	47.78	6.2	0.16	39.69	16.94	36.51	7.39	46.42	58.45	29.44	12.7	7.56	37.7	28.59	40.11	48.5	68.84	47.7	14.82	29.33	13.47	41.47	27.8	27.13	54.72
NUFIP1	6.43	5.17	9.39	7.34	4.6	10.95	7.26	5.96	14.43	9.65	12.8	10.15	15.39	6.63	10.04	19.41	6.15	12.82	14.64	2.62	9.52	16.87	5.67	7.94	6.54	11.85	2.57	9.15	6.45	14.24	8.48	22.46	8.67	15.77	8.77	9.12	7.09	5.04	6.17	12.27	7.81	7.46	7.26	7.09	7.9	4.87	7.84	7.11	9.58
GPALPP1	11.95	10.54	21.04	12.42	11.74	14.48	16.22	12.74	20.19	20.3	16.75	21.65	22.32	11.81	19.82	24.26	25.02	22.92	21.15	10.05	9.91	26.84	9.86	7.92	15.05	18.55	4.77	13.77	11.64	25.95	14.74	14.75	9.94	28.35	17.03	9.28	9.53	10.82	10.15	15.83	17.26	7.13	9.68	9.34	17.84	16.63	11.53	8.81	12.93
GTF2F2	37.31	14.27	28.87	20.08	17.83	23.36	38.85	24.3	42.52	43.32	22	57.43	30.6	23.9	41.2	63.94	30.13	35.09	45.26	14.11	23.82	44.85	24.48	39.89	24.65	32.49	11.3	103.4	18.31	33.54	40.99	34.73	35.37	35.33	21.47	17.12	75.15	11.95	18.37	27.5	24.83	17.11	30.06	17.4	30.67	19.23	37.94	34.11	28.56
KCTD4	0.02	0	0	0	0.08	0	1.34	0.46	0.05	0.23	0	0.06	0	0.49	0.06	1.3	0	0	0	0	0	0	0	0.02	0	0.01	0.08	0.74	0	0	0.01	0.02	0	0	0.04	0	8.81	0	0	0	0	0	0	0	0	0.22	13.78	0.06	0.08
TPT1	1659.14	1529.33	2761.9	1703.57	7846.44	3200.41	3338.27	4938.06	2286.36	2488.6	3156.39	4222.3	2885.66	3059.99	2853.44	3293.05	1737.94	1828.42	2893.42	1025	2911.05	3524.56	4262.98	8367.96	4342.14	2176.29	774.61	4263.86	2649.92	4360.33	6669.35	3196.85	1648.75	3070.99	2564.83	2099.52	4807.87	3134.98	1397.74	3367.08	1393.12	3104.2	4737.62	2236.61	8584.59	2774.46	1114.16	1682.09	1726.24
SLC25A30	3.42	7.67	4.93	19.84	10.85	1.68	15.34	8.55	14.17	8.95	7.34	9.18	0	14.63	6.51	17.45	11.96	8.68	13.05	3.74	16.19	16.65	16.63	8.77	22.32	7.96	0.01	25.93	3.58	6.23	9.12	7.39	9.92	17.39	8.07	5.36	24.9	2.59	1.16	5.32	10.79	11.5	11.38	11.19	18.78	8.16	14.03	8.48	14.83
COG3	7.42	6.82	13.98	11.88	14.42	13.02	11.63	15.7	14.55	12.62	9.09	13.33	8.28	5.68	15.97	22.86	8.41	8.82	11.67	6.05	13.3	15.17	10.5	14.75	12.83	7.62	4.97	15.73	9.96	8.6	11.35	11.57	8.36	11.28	8.04	7.49	10.98	10.84	8.31	13.57	9.5	13.02	14.4	11.13	13.18	11.91	7.44	6.24	13.17
ERICH6B	0	0	0	0	0	0	0	0	0	0	0	0	0	0	0	0	0	0	0	0	0	0	0	0	0	0	0	0	0	0	0	0.02	0	0	0	0	0	0	0	0	0	0	0	0	0	0	0	0	0
SPERT	0	0	0	0	0	0	0	0	0	0	0	0.17	0	0.38	0	0	0.78	0	0	0	0.15	0	0	0.21	0	0	0	0	0.25	0	0	0.11	0	0	0	0	0	0	0.34	0.07	0	0.43	0	0	0.02	0	0	0	0.02
SIAH3	0.02	0.02	0.14	0.02	0.01	0.02	0.01	0.01	0.07	0.05	0.04	0.02	0.01	1.04	0.03	0.04	0.02	0.01	0.05	0.04	0.01	0.03	0.04	0	0.01	0.02	0.03	0.04	0.02	0.04	0.03	0.08	0	0.02	0.02	0.01	0.02	0.02	0.04	0.03	0.03	0.01	0	0.02	0.03	0.02	0.03	0.02	0.02
ZC3H13	16.71	21.49	54.68	21.42	28.46	26.52	28.44	21.89	26.52	18.7	28.81	28.77	37.59	20.73	29.79	42.31	43.21	38.48	54.9	14.99	21.02	60.72	28.41	16.37	23.79	29.87	11.24	23.38	20.05	31.36	23.4	54.24	14.39	36.35	35.19	11.15	16.39	21.6	18.06	36.21	32.7	15.46	141.32	14.88	22.5	41.36	23.6	22.91	20.29
CPB2	0.08	0.07	0.19	0.02	0.03	0.08	0.09	0.03	0.08	0.03	0.05	0.02	0.25	0.03	0.16	0	0.08	0.13	0.5	0.15	118.02	0.51	0.14	0.03	0	0.17	0.02	0	0	0.23	0.08	0.08	0	0.15	0.47	0.13	0	0.05	0.15	0.05	0.13	0.04	1.78	0.07	0.09	0	0.11	0.07	0.05
LCP1	30.64	0.21	1.91	0.02	0	384.13	0.08	0.94	3.57	2.8	188.06	1.05	611.15	164.08	1.44	3.68	729.41	181.56	165.51	0.26	0.51	666.42	741.72	0.07	0	87.85	395.53	0	1.41	482.08	365.23	0.98	7.48	401.38	1.29	425.34	0.08	186.68	2.25	7.62	1.72	66.1	4.91	3.8	518.49	2.39	21.24	13.34	1.26
LRRC63	0.01	0	0.06	0.03	0	0.31	0.07	0	0	0	0	0.04	0	0.1	0	0.11	1.19	0	0.09	0	0	0	0.17	0	0.02	0.02	0.22	0	0	0.47	0	0.03	0	0	0	0	0.09	0	0.15	0.09	0	0	0.06	0	0.45	0	0.04	0.01	0
KIAA0226L	0.46	0	2.88	0	0.28	0.36	0.03	0.54	0.33	0.09	4.45	0	99.54	1.17	0.02	0.32	0.51	0.31	0.18	0	0	0.12	0	0	0	0.21	0.15	0	0	1.69	0.5	1.23	1.52	36.68	0.32	4.02	0	0.02	3.26	0.08	0.44	0.18	1.67	0.11	21.44	0	0.12	1.29	0.29
LRCH1	6.43	9.44	9.13	8.94	8.77	22.93	10.52	13.05	14.04	13.86	19.49	10.81	16.83	3.23	9.26	20.81	22.53	6.13	18.93	2.83	7.57	10.95	30.45	6.95	10.97	3.77	5.01	9.29	10.9	11.96	10.89	5.22	5.12	7.39	9.77	4.43	21.16	6.12	17.31	15.53	7.47	5.14	14.5	4.99	12.36	10.24	8.74	6.29	10.26
ESD	113.59	66.97	216.77	140.77	286.34	56.83	154.36	212.18	230.34	186.22	104.22	135.97	105.29	50.74	114.83	303.28	157.07	232.27	170.31	49.87	133.34	297.66	68.95	140.63	196.31	168.68	27.68	345.1	97.34	269.48	156.74	57.02	129.14	239.65	124.84	69.29	265.65	41.59	127.45	130.25	86.69	51.18	114.96	123.17	142.59	129.76	89.86	112.25	164.33
HTR2A	0.02	0	0.01	0.01	3.26	1.44	0.03	0.02	0	0.03	0.02	0.02	0.01	0	0.05	0.01	0	0.03	1.37	0.03	0.02	0.05	0.06	0	0.04	0.06	0.04	0.06	0	0.01	0.03	0.01	0.03	0.01	0.01	0.02	0	0	0.07	0.06	0.02	0.02	0.01	0.05	0.38	0.05	2.37	1.62	0.01
SUCLA2	34.07	42.45	56.63	30.61	33.09	32.02	51.67	56.25	58.89	41.41	70.39	37.14	37.56	43.2	47.14	77.26	48.46	55.61	55.95	29.5	36.69	51.45	30.23	46.85	38.7	36.73	13.19	52.24	20.63	50.44	43.33	58.23	52.92	50.88	51.17	29.42	67.24	31.14	36.01	37.8	54.04	33.83	27.73	37.45	38.21	26.37	33.55	23.03	45.61
NUDT15	38.87	23.97	47.92	20.15	19.61	34.74	29.76	26.73	35.32	35.54	32.57	36.93	24.1	18.55	45.31	56.1	16.56	38.44	28.88	17.41	29.37	38.79	25.96	23.73	34.73	25.71	9.23	51.06	16.75	31.7	29.2	77.84	29.23	24.25	30.38	15.23	31.93	26.54	34.83	33.39	25.49	30.52	21.44	19.89	24.23	18.04	26.3	33.82	31.35
MED4	35.21	23.41	85.78	44.65	50.34	57.95	48.75	57.92	62.85	46.46	40.95	59.34	47.42	15.3	53.25	84.43	79.96	48.3	77.6	33.78	53	102.5	67.75	55	52.92	55.78	29.57	63.4	31	98.18	77.41	86.26	31.45	80.29	57.07	37.11	66.11	49.44	45	65.77	49.96	43.94	48.02	46.84	64.63	42.16	37.33	45.77	44.29
ITM2B	64.94	58.06	104.1	183.66	164.42	150.78	163.09	196.09	88.34	115.51	37.9	306.19	14.27	150.79	262.83	76.78	54.23	123.69	126.35	34.8	85.5	111.4	786.66	87.6	102.97	33.05	119.2	97.28	38.63	183.15	194.36	288.8	79.37	92.28	100.93	70.38	959.83	277.63	42.62	149.55	181.86	104.07	78.39	85.25	98.9	164.19	77.82	82.54	96.15
RB1	24.45	13.63	39.62	40.34	15.54	17.51	45.87	36.35	52.11	46.04	10.72	42.62	25.93	11.57	33.33	82.2	47.15	17.21	59.86	20.72	15.22	45.84	53.35	18.74	32.62	20.16	20.7	54.13	10.26	145.99	18.3	19.36	15.06	70.44	38.88	28.8	43.88	21.62	2.33	42.86	56.96	20.05	34.57	27.48	50.42	24.95	33.97	23.58	39.38
LPAR6	0.12	1.74	19.16	0.13	5.45	0.25	3.44	9.28	0.83	2.21	0	5.15	0.08	0.12	10.19	0.45	0.07	3.53	0.18	0.18	9.85	0.08	0.16	8.11	26.33	0.06	0.31	3.21	0.08	14.56	3.6	7.72	4.88	14	0.06	0.14	4.01	9.52	0.15	0.14	0.06	0.07	3.06	1.92	0.13	6.75	2.17	0.07	0.19
RCBTB2	1.28	1.08	21.51	1.38	10.24	0.07	5.67	6.69	3.63	2.82	0.68	1.28	3.43	4.62	2.7	4.2	5.26	4.02	10.63	2.05	0.83	4.38	6.32	4.57	10.01	0.79	5.01	11.62	0.43	222.96	9.86	12.04	3.32	21.19	2.05	13.54	5.59	2.89	5.86	4.55	5.57	0.88	6.39	0.49	9.23	8.35	4.42	2.1	1.15
CYSLTR2	0.05	0.02	0.2	0.07	0.08	0.04	0.05	0.04	0.03	0.08	0.05	0.11	0.05	0.11	0.1	0.04	83.36	0.18	0.11	0.4	0.04	0.13	0.14	0.12	0.44	0.11	0.05	0.08	0.03	0.81	0.02	0.76	0.06	0.27	0.01	0.01	0.05	0.04	1.31	0.27	0.06	0.04	0.02	0.03	0.28	0.03	0.26	0.06	0.02
FNDC3A	10.17	11.85	46.72	11.65	50.86	8.98	45.07	57.16	46.64	35.29	14.82	24.35	6.45	9.23	11.12	70.01	20.59	20.12	12.88	25.12	22.73	10.66	2.05	17.88	43.7	16.09	15.08	45.9	3.63	10.72	16.93	23.3	10.29	11.57	18.24	11.25	32	17	21.09	31.26	21.47	13.37	29.9	9.1	17.55	33.96	25.85	18.8	22.62
MLNR	0	0.62	0.03	0	0	0	0.04	0.04	0	0	0	0.09	0.05	0.05	0	0.05	0.07	0.37	0	0.06	0.04	0	0	0	0	0.17	0.06	0.05	0	0.18	0.02	1.31	0	0.04	0	0	0	0	0.35	0.05	0	0	0.1	0.35	2.72	0	0.03	0	0
CDADC1	1.9	2.44	2.24	2.58	4.15	1.14	4.3	2.55	2.34	2.54	2.22	1.52	2.1	1	3.2	3.08	5.9	3.42	3.02	1.69	1.87	5.02	1.54	3.96	3.11	1.95	1.53	2.66	0.59	4.81	3.27	0.85	2.1	3.67	2.35	2.02	2.76	0.56	1.53	1.21	3.62	1.64	2.26	1.5	3.65	2.28	1.36	2.62	3.28
CAB39L	1.47	1.54	10.59	2.92	7.11	14.06	8.21	16.59	5.43	4.57	32.98	4.98	9.8	1.22	2.73	10.57	4.46	4.83	3.29	1.65	1.92	2.41	1.52	4.38	6.29	0.6	2.32	7.58	2.11	2.67	1.72	8.32	2.57	2.52	1.46	1.49	6.99	33.23	1.65	4.45	5.51	8.66	9.91	16.93	3.85	6.36	2.7	2.9	5.08
SETDB2	2.67	1.84	5.93	5.83	6.53	2.97	7.11	8.55	6.97	6.75	10.37	6.25	26.67	1.6	5.38	6.97	7.91	5.16	11.63	3.77	5.21	15.79	6.28	7.46	5.31	5.14	3.64	5.7	2.02	6.17	9.38	3.21	4.55	13.39	7.33	5.53	5.26	2.24	3.66	3.82	3.99	3.91	14.16	4.16	11.45	3.16	6.94	2.71	8.82
PHF11	10.47	4.44	1.76	0	30.98	14.22	23.94	26.15	37.12	40.8	0	24.84	20.8	7.33	7.23	22.77	54.79	8.02	12.79	6.46	8.7	8.36	18.9	11.06	21.59	2.75	8.99	25.14	7.46	26.9	15.62	5.64	3.06	29.2	0	6.15	27.25	17.46	1.09	0.32	7.98	12.01	0.43	8.73	15.97	18.86	9.69	4.03	12.98
RCBTB1	4.98	11.67	27.5	23.49	21.93	15.66	17.92	17.02	14.6	15.66	9.03	12.34	13.84	4.37	7.05	25.96	26.23	14.75	20.61	6.93	19.15	14.76	15.51	14.13	22.96	9.27	5.91	26.43	4.06	21.7	6.83	28.99	7.26	31.63	20.29	8.5	14.8	12.29	17.22	20.58	11.45	6.19	16.55	10.33	8.97	15.95	11.65	9.96	23.03
ARL11	0.17	0.05	0.03	0.08	0.03	1.76	0.01	0.02	0.02	0.01	0.52	0.05	5.41	0.06	0.12	0.04	0.03	0.16	1.85	0.11	0.43	3.94	8.96	0.1	0.38	0.27	0.14	0.05	1.01	3.78	6.74	0.1	0.04	4.61	0.04	1.44	0.03	0.04	0.1	0.1	0.02	3.16	0.02	3.14	9.32	0.06	0.05	0.09	0.13
EBPL	45.38	37.24	25.72	99.48	53.92	40.54	44.55	31.55	36.44	27.65	65.88	64.95	45.38	22.3	94.08	50.99	46.83	125.06	49.08	19.14	77.91	63.59	34.6	81.48	53.6	35.25	19.2	40.41	26.53	25.31	95.72	84.96	78.71	59.53	14.54	70.87	59.1	13.76	26.53	61.96	22.04	54.58	19	59.05	43.15	26.19	26.5	28.43	21.25
KPNA3	34.09	24.14	49.39	39.03	38.1	24.31	58.91	46.26	55.53	42.08	67.13	31.32	60.23	13.29	39.86	95.48	46.97	38.73	55.32	17.66	65	73.76	33.78	28.62	62.19	30.97	15.86	69.27	13.75	40.33	31.93	57.88	17.28	59.23	47.65	17.94	27.71	25.56	24.75	35.39	27.09	23.66	21.73	17.53	24.96	55.92	43.43	37.61	37.78
SPRYD7	8.83	7.78	5.42	5.68	6.44	11.93	16.5	7.44	12.57	7.54	12.88	7.21	7.1	5.84	7.56	18.15	15.18	10.05	9.46	4.57	7.51	20.21	6.41	14.48	7.01	10.76	6.28	26.31	4.77	0.83	7.58	2.12	8.9	4.49	8.93	4.24	10.61	6.13	5.41	6.05	6.19	9.64	7.49	11.33	10.59	8.86	12.15	7.05	10.56
TRIM13	9.26	11.09	40.83	29.8	24.57	18.17	14.45	20.85	13.84	10.07	13.98	20.84	28.06	4.96	14.36	17.56	14.02	14.91	34.82	6.23	12.86	29.78	19.21	24.77	25.54	18.74	8.69	23.38	7.56	25.27	36.99	37.54	8.39	34.43	1.85	8.16	22.87	13.76	19.51	28.72	16.53	12.01	18.77	16.91	31.55	23.23	13.71	13.53	10.73
KCNRG	0.39	0.37	1.26	0.4	0.41	0.2	0.07	0.81	0.76	0.06	1.27	0.38	0.61	0.26	0.47	0.62	0.57	0.6	1.55	0.43	0.49	1.16	0.42	0.62	1.34	0.65	0.16	0.84	0.41	1.28	0.88	0.88	0.55	1.03	0	0	0.52	0.88	1.3	2.42	0.5	0.61	0.61	0.6	0.31	0.46	0.75	0.34	0.44
DLEU1	13.82	10.23	10.02	14.17	8.99	7.51	16.17	12.54	12.97	9.88	18.53	23.61	33.54	7.39	13.3	20.91	12.12	29.57	43.78	9.86	10.94	23.6	18.48	23.29	12.72	32.64	7.08	20.61	4.66	15.34	16.27	23.89	20.82	14.75	10.93	25.07	10.56	5.14	10.58	9.03	9.87	9.9	13.39	11.86	3.09	8.07	12.73	11.8	9.26
DLEU7	0.02	0.1	0.97	0.03	0	0	0.03	0.02	0.02	0	0	0.09	0	0.04	0.02	0.02	0	0.1	0	0	0	0	0.03	0	0.05	0	0.03	0	0.3	0.08	0.07	11.06	0	0.12	0.27	0.02	0	0	0	0	0	0	0.05	0.11	0.13	0.13	0.11	0.1	0.02
RNASEH2B	14.47	10.97	7.72	14.46	13.19	20.36	9.89	9.22	15.15	12.97	14.75	21.87	35.94	6.75	14.92	16.63	16.27	33.27	37.22	9.67	7.32	55.61	23.31	8.57	13.29	23.28	14.64	15.01	7.21	104.33	75.07	25.24	15.08	125.22	18.83	21.47	8.35	9.39	22.94	33.26	16.16	4.48	10.82	7.92	68.77	9.66	15.47	13.68	14.79
FAM124A	0.09	1.56	1.28	1.11	0.11	0.14	0.19	0.52	0.26	0.25	0.14	0.62	0.49	0.07	0.18	0.16	0.11	2.49	0.09	0.37	0.07	0.74	0.98	0.19	8.83	0.14	0.11	0.03	0.27	3.71	0.23	34.87	2.56	1.02	0.11	1.85	0.1	0.2	3.01	14.12	0.66	1.69	1.64	0.34	0.74	0.23	0.14	1.28	0.87
SERPINE3	0.02	0	0.12	0.13	0	0	0.08	0.06	0.06	0.09	0.51	0.06	0.17	0.09	0.18	0.13	0.26	0.04	0.23	0.52	0.04	0.46	0.23	0.79	0.05	0.04	0.03	0.19	0.05	0.11	0.06	0.25	0.61	0	0.08	0	0.21	0.31	0.38	0.11	0.64	0.03	0.06	0.29	0.42	0.68	0.2	0.56	0.07
INTS6	12.47	10.14	26.04	11.85	23.58	16.87	22.85	22.53	26.75	21.94	11.86	30.43	12.62	5.67	22.05	41.54	29.91	9.28	27.34	11.97	12.05	29.03	24.82	26.93	22.72	18.59	18.12	26.53	8.61	20.63	17.49	20	12.45	15.78	17.08	9.68	17.59	7.4	18.44	17.81	30.04	16.36	17.02	11.91	27.61	15.02	14.86	12.88	16.69
WDFY2	1.28	2.41	11.23	4.37	8	3.65	9.43	5.77	5.32	4.37	1.42	1.43	3.31	1.02	4.47	10.44	3.49	3.26	8.74	2.46	9.31	5.28	3.93	6.82	2.21	2.51	1.73	7.79	2.37	3.7	10.1	13.59	3.54	5.5	4.44	2.17	5.47	3.07	3.72	8.13	3.53	3.72	4.11	2.26	10.54	7.73	10.59	2.23	4.96
DHRS12	0.82	2.84	5.5	7.15	3.67	4.99	1.45	3.32	1.98	1.31	3.19	13.71	2.89	1.11	1.72	0.34	3.45	2.53	1.13	0.68	2.24	0.63	0.99	4.73	4.36	1.5	3.17	2.35	3.54	1.26	2.3	6.72	0.49	0.49	0.75	4.59	6.81	2.17	3.97	7.42	2.78	4.24	5.59	5.55	2.68	7.47	1.24	1.93	0.28
CCDC70	0	0	0	0.03	0	0.04	0	0	0	0	0.07	0	0	0.04	0	0	0	0	0	0	0.06	0.05	0	0	0	0.04	0	0	0	0	0	0	0	0	0.06	0	0	0	0	0	0	0	0.05	0	0	0.39	0	0.05	0
ATP7B	0.76	2.69	5.16	4.36	0.57	31.88	1.31	0.38	1.48	1.12	16.2	0.23	0.06	0.59	0.36	1.04	0.42	6.63	46.96	0.43	12.32	0.52	10.34	3.53	2.98	12.63	0.1	1.29	0.76	0.26	0.82	1.69	1.64	1.78	1.45	0.01	21.27	2.67	4.5	2.37	2.05	2.19	1.48	7.5	0.25	1.66	0.29	1.85	2.7
ALG11	5.98	8.55	15.82	14.87	9.53	13.53	15.19	12.14	12.42	11.19	10.6	14.28	9.77	4.55	12.54	17.22	14.93	11.56	29.05	6.79	8	21.63	26.85	12.32	9.86	16.9	9.16	13.6	4.7	10.81	6.39	16.76	7.16	15.6	11.28	5.78	9.68	10.55	7.87	13.22	14.5	9.43	8.82	14.38	10.86	14.29	12.26	10.74	12
UTP14C	5	8.15	17.88	13.29	9.08	13.46	13.58	10.05	9.84	9.52	7.37	10.35	10.05	4.02	11.6	13.51	13.32	10.56	24.12	4.25	6	19.14	15.73	12.01	7.36	14.14	4.97	13.34	3.25	11.91	8.46	16.54	5.95	13.12	12.35	4.23	13.55	7.33	7.06	12.93	10.17	10.67	8.63	11.95	12.74	11.01	9.66	10.69	10.36
NEK5	0.16	0.16	0.13	0.59	0.19	0.78	0.02	0.01	0.03	0.06	0.05	0.35	0.14	0.08	0.14	0.03	0.06	0.11	0.27	0.18	0.11	0.33	0.52	0.2	0.09	0.45	0.24	0	0.42	0.21	0.21	0.47	0.22	0.08	0.16	0.01	0.51	0.18	0.28	0.32	0.15	0.02	0.33	1.09	0.33	0.14	0.09	0.1	0.07
NEK3	0.31	1.98	18.92	10.21	6.5	0.32	5.35	5.13	6.9	7.99	6.29	9.47	0.01	0.38	1.27	4.36	12.28	9.3	1.44	1.39	14.06	15.33	8.67	6.11	9.46	2.48	4.63	6.39	4.19	0.85	14.63	18.84	0.46	0.52	1.6	5.03	8	1.58	2.24	13.98	3.07	4.44	10.33	2.4	16.45	8.08	1.06	6.55	5.46
THSD1	0.79	3.6	0.42	3.27	7.18	0.81	7.21	3.38	3	4.98	0.12	0.56	0.27	1.02	3.94	4.86	8.75	2.68	0.49	0.01	0.02	1.64	0.54	13.91	33.87	0	0.21	15.54	0.06	0.58	0.23	0.23	0.84	0.57	4.26	0	3.37	0.17	0.13	0.72	0.22	0.09	0.64	0.43	0.24	7.8	1.01	1.88	0.01
VPS36	6.41	11.01	20.75	12.76	20.54	17.4	14.05	10.36	15.35	9.66	11.82	20.99	18.56	8.19	18	17.62	18.05	14.88	27.26	12.77	8.85	32.73	27.81	27.64	14.09	20.39	15.92	26.59	7.29	24.38	26.04	19.91	5.83	28.49	11.56	11.03	21.87	15.27	12.55	23.81	12.57	20.83	19.81	15.23	45.49	21.56	10.46	13.3	9.84
CKAP2	66.92	36.68	157.47	73.45	14.1	38.65	104.29	58.86	130.48	87.05	48.66	82.97	104.7	18.44	77.69	187.31	92.53	83.8	118.25	30.63	28.73	105.17	45.37	18.32	71.72	50.44	42.16	130.24	27.52	73.96	41.17	94.39	39.52	79.33	88.39	44.57	32.51	33.01	57.39	67.09	73.97	37.92	29.87	52.23	42.27	46.78	39.79	65.19	59.21
HNRNPA1L2	2.95	2.3	5.86	7.1	2.19	3	3.89	3.05	2.35	2.01	3.02	3.66	4.73	1.32	5.02	4.24	6.06	3.5	5.9	4.59	3.56	8.92	1.53	3.11	4.75	3.24	2.24	2.49	3.21	6.61	7.82	4.93	2.94	6.25	4.03	2.65	3.05	4.6	3.61	5.67	2.29	2.23	3.14	2.81	4.63	3.31	3.43	3.74	3.14
SUGT1	40.92	45.59	72.16	51.58	39.78	67.45	85.28	53.73	57.25	47.76	91.17	100.95	73.48	26.41	69.98	86.76	79.19	34.62	85.34	44.03	57.33	59.39	60.54	37.09	87.09	80.83	23.54	79.58	25.46	56.44	86.37	85.46	44.45	72.63	41.07	30.94	80.79	41.56	28.46	32.68	55.39	31.78	37.27	40.88	47.38	62.02	50.78	62.73	55.46
LECT1	0	0.08	0.02	0.05	0	0	0	0	0	0	0	0	0	0	0.07	0.04	0	0.06	0	0	0.12	0	0.11	0	0	0.06	0	0	0	0.13	0	47.48	0	0.07	0	0	0	0.03	0.38	0	0.06	0	0	0	0.07	0	0	0.36	0
PCDH8	0	0	23.61	0.01	0	0.09	0.28	0	0	0	0	0	0	0	0.04	0	0	0.07	0	0	0	0	0.02	0	0	0	0.01	0	0.1	0.01	0	4.99	0	1.68	0	0	0	0	6.41	0.01	0	0	0	0	0.15	0	0	0.25	0
OLFM4	0.01	0	0.12	0	0	5.11	2	14.93	0	0	0	0.02	0.01	1.02	23.01	0	0.7	0	0	0	0	0	0.04	0	0	0	0.08	0	0	0.01	1.29	0.07	0.03	0.01	0.83	4.11	0.15	0	1.37	2.01	0	0.12	0	0.01	0	0	0	3.14	0.56
PRR20A	0	0	0	0	0	0	0	0	0	0	0	0	0	0	0	0	0	0.01	0	0	0	0	0	0	0	0	0	0	0	0	0	0	0	0	0	0	0	0	0	0	0	0	0	0	0	0	0	0.02	0
PRR20C	0	0	0	0	0	0	0	0	0	0	0	0	0	0	0	0	0	0.01	0	0	0	0	0	0	0	0	0	0	0	0	0	0	0	0	0	0	0	0	0	0	0	0	0	0	0	0	0	0.04	0
PRR20B	0	0	0	0	0	0	0	0	0	0	0	0	0	0	0	0	0	0.01	0	0	0	0	0	0	0	0	0	0	0	0	0	0	0	0	0	0	0	0	0	0	0	0	0	0	0	0	0	0.02	0
PRR20D	0	0	0	0	0	0	0	0	0	0	0	0	0	0	0	0	0	0.01	0	0	0	0	0	0	0	0	0	0	0	0	0	0	0	0	0	0	0	0	0	0	0	0	0	0	0	0	0	0.02	0
PRR20E	0	0	0	0	0	0	0	0	0	0	0	0	0	0	0	0	0	0.01	0	0	0	0	0	0	0	0	0	0	0	0	0	0	0	0	0	0	0	0	0	0	0	0	0	0	0	0	0	0.02	0
PCDH17	0.01	0	13.86	0.01	0.02	0.02	0.01	0.01	0	0	0	0.12	0.44	2.27	0.03	0.01	0.02	8.12	0.38	0.21	0.01	0	0.02	0	0.06	0.11	0.06	0	0	0.02	0.02	0.98	0.03	0.01	0.18	0.04	0.27	0.06	2.62	0.5	0	0.01	0.01	0.07	0.02	0	2.24	1.31	0.04
DIAPH3	41.47	14.03	15.73	8.48	4.95	25.94	54.83	23.22	59.59	53.99	34.34	27.59	11.4	4.92	28.07	93.48	16.68	16.44	20.35	26.62	6.48	24.68	15.34	0.47	24.23	15.89	15.73	51.27	5.27	22.52	8.41	14.7	8.32	17.18	37.77	8.97	15.92	7.72	9.77	15.27	35.15	17.08	7.89	15.67	11.37	23.82	39.92	27.1	12.74
TDRD3	5.95	6.72	15.84	34.89	9.4	9.19	6.47	6.98	8.18	5.51	4.11	9.78	11.95	2.93	8.33	9.14	11.68	9.29	27.74	9.48	6.5	17.45	13.72	11.28	10.1	6.27	7.1	7.96	5.69	15.87	7.26	12.26	5.26	9.49	7.53	7.72	9.04	7.2	16.69	18.01	11.76	10.03	21.74	6.46	6.38	8.33	5.44	5.92	5.89
PCDH20	0	0.02	2.67	0.05	0	0.03	0	0	0	0	0	0	0	0.58	0.02	0	0	0.55	0.19	0	0	0.69	0	0.02	0	0	0.01	0	0	0	0.01	0.36	0.52	0	0.01	0.01	38.8	0	0.94	2.09	0	2.73	0.43	0.99	0.08	0	0	0	0
RP11-310K10.1	0	0	0	0	0	0	0	0	0	0	0	0	0	0	0	0	0	0	0	0	0	0	0	0	0	0	0	0	0	0	0	0	0	0	0	0	0	0	0	0	0	0	0	0	0	0	0	0	0
PCDH9	0.06	17.49	25	0.03	3.59	0.04	3.27	0.18	2.52	1.04	0.11	0.11	4.15	0.12	0.07	1.22	0.06	9.32	0.32	0.16	0.03	0.62	0.28	0.51	1.81	0.61	0.22	34.72	1.24	9.83	0.03	0.22	2.37	16.66	0.82	0.04	0.43	0.03	3.88	1.45	0.02	0.15	0.3	0.04	0.1	40.15	1.41	1.37	5.56
KLHL1	0	0	0.02	0	0	0	0	0	0	0	0	0	0.01	0	0	0	0.06	0	0.02	1.64	0	0	0	0	0.02	0	0	0	0	0.01	0	0	0	0.01	0	0	0	0	0.21	0	0	0	0	0	0	0	0	0	0
DACH1	0.02	0	14.15	0	0	0.08	0	1.3	0.01	0.01	0.11	0.03	0	0.02	0.01	0	0	15.47	0.19	0.02	0.02	30.1	0	0	5.27	0.01	0.01	0.03	0.03	0.77	10.57	0.32	0.25	0.01	0	0.03	0.01	0.01	43.55	31.48	0	0.05	0.01	0.89	18.18	0	0.44	0.39	0.04
MZT1	82.11	13.46	50.87	35.37	12.12	40.64	63.07	24.98	42.81	51.45	23.12	52.99	46.52	52.6	26.44	80.25	72.37	48.46	75.36	21.01	28.94	112.75	58.11	20.03	39.42	42.02	35.5	76.2	12.84	58.29	50.07	39.28	25.76	46.44	56.96	22.31	31.07	18.43	71.04	58.64	33.57	34.72	35.45	32.81	46.9	26.43	40.05	48.24	53.68
BORA	40.71	7.23	25.17	16.14	2.4	17.36	12.93	11.22	21.93	24.69	17.57	22.97	21.75	8.07	17.29	29.86	26.29	11.7	33.46	8.57	11.87	56.42	20.42	2.75	16.58	15.58	9.11	14.37	8.3	25.92	13.02	11.34	8.69	21.23	14.63	9.39	6.24	9.63	7.98	8.62	16.19	11.01	8.77	9.42	17.25	5.95	6.5	15.53	10.68
DIS3	25.59	12.13	25.46	20.29	22.13	16.43	21.6	24.95	23.78	30.24	17.03	20.95	25.46	20.4	21.06	39.5	27.13	24.07	37.32	19.18	12.8	56.34	20.44	14.53	23.07	25.2	10.4	26.02	7.89	24.4	21.97	24.25	14.55	22.1	19.09	11.18	19.29	18.55	27.45	32.53	22.24	13.01	19.37	15.71	21.57	21.25	15.2	13.06	16.25
PIBF1	11.39	3.74	16.62	9.06	17.33	6.17	9.84	12.64	10.86	13.66	4.67	18.97	8.38	12.84	9.83	17.9	11.1	7.93	7.35	7.4	4.6	24.19	6.59	6.74	12.74	10.3	4.26	13.16	2.8	12.06	11.73	8.74	3.58	10.87	11.69	8.47	18.02	5.56	11.12	16.15	9.59	4.68	12.19	9.81	14.75	9.39	5.86	6.5	8.69
KLF5	19.4	27.65	0.22	0.41	1.11	32.93	10.92	24.11	5.25	6.71	23.5	98.15	0.31	62.58	113.55	8.74	0.86	9.57	0.38	42.9	1.93	8.38	1.7	112.4	0.12	1.42	1.65	21.13	6.01	1.73	0.51	1.37	39.92	1.85	27.43	1.77	65.48	108.84	3.44	1.46	121.32	13.73	6.29	2.38	1.72	0.25	7.76	23.81	0.24
KLF12	0.28	3.01	18.13	0.05	15.52	0.17	6.49	3.98	12.51	15.38	1.96	4.52	11.3	3.83	4.86	26.38	10.03	5.89	0.77	6.3	0.17	8.86	2.92	0.84	14.26	0.31	2.76	21.87	1.4	17.45	0.28	3.93	3.8	10.47	6.42	0.1	2.91	0.39	5.79	21.65	5.31	1.59	6.06	0.59	1.12	0.09	17.9	6.95	7.74
TBC1D4	11.34	13.59	9.14	0.55	15.89	11.57	9.37	4.71	8.12	9.42	70.08	13.61	1.93	2.34	10.49	8.68	39.7	21.81	37.37	13.44	17.66	15.95	0.47	14.24	51.2	10.71	0.98	8.28	4.78	23.62	2.33	12.98	8.19	23.88	8.49	10.63	6.46	7.46	20.05	5.55	5.11	10.99	6.41	4.73	0.43	21.32	9.7	12.79	4.89
COMMD6	175.29	56.83	85.6	67.99	155.27	58.43	116.38	81.98	43.49	79.63	77.34	96.49	57.03	141.05	92.19	64.62	152.5	96.13	102.59	36.14	45.14	104.74	85.63	126.74	84.14	28.69	52.7	89.44	38.04	63.66	125.84	51.99	112.38	68.45	71.55	59.73	72.43	51.04	81.41	119.45	73.01	49.78	138.49	80.56	133.01	128.67	59.66	61.97	72
UCHL3	194.67	33.23	31.04	20.22	47.09	87.07	69.67	65.55	97.34	112.92	168.38	92.63	82.3	54.77	106.23	152.18	57.42	59.34	65.07	40.67	89.41	138.7	45.9	97.6	86.24	72.23	22.99	132.49	61.32	57.55	71.94	46.86	101.22	51.56	48.93	52.59	92.96	71.53	110.61	29.47	49.9	67.84	29.9	49.06	33.06	66.12	45.09	56.76	45.62
LMO7	67.87	39.87	1.71	1.21	42.6	14.53	289.24	136.1	78.98	89	88.52	86.04	4.73	24.35	65.15	94.18	97.39	4.14	42.51	153.77	68.86	12.17	21.19	22.61	29.94	1.49	0.44	435.93	23.36	9.44	4.08	2.21	60.22	6.6	151.8	1.12	27.29	14.22	6.46	12.42	66.26	8.12	11.14	13.21	7.63	45.43	205.78	40.84	23.63
LMO7DN	0.09	0.09	0.08	0.11	0.1	0.09	0.35	0.07	0	0.2	0.3	0.07	0.02	0.02	0.17	0.05	0.04	0	0.07	0.25	0	0	0	0.08	0.05	0.1	0.03	1.19	0	0	0.02	0	0	0.05	0.03	0	0.04	0.04	0.06	0.07	0	0	0.01	0.07	0	0	0.24	0.01	0.36
KCTD12	1.54	1.39	15.16	0.02	36.59	4.16	5.85	1.25	3.94	5.43	0.49	0.31	0.04	3.64	47.78	3.42	1.43	32.24	0.19	26.87	0.02	14.74	0.16	15.56	190.32	0.33	0.19	44.64	1.1	6.83	0.24	7.88	7.2	0.37	7.19	13.66	13.26	0.23	5.11	8.44	18.42	0.42	1.81	1.01	8.16	151.37	2.69	5.22	0.4
IRG1	0	0	0	0	0	0	0	0	0.06	0.02	0	0	0	0	0	0.05	0	0	0	0	0.02	0	0	0	0	0	0	0	0	0	0.01	0	0.17	0	0	0	0	0	0	0	0	0	0	0	0	0	0	0	0
CLN5	24.32	9.69	15.94	14.43	34.36	22.45	19.57	36.64	19.29	35.13	9.03	25.5	8.76	18.24	28.77	20.94	23.9	34.42	15.8	12.76	8.66	19.14	19.59	19.43	28.34	8.18	13.7	36.49	5.53	11.75	8.52	9.33	11.7	8.56	14.63	7.35	32.64	9.84	6.73	12.43	17.14	12.07	22.93	17.99	20.33	26.27	12.38	9.9	11.39
FBXL3	38.47	10.11	21.29	13.78	35.19	16.55	41.68	32.32	26.53	35.36	13.29	26.53	20.22	30.2	28.67	39.12	52.49	53.21	33.14	22.94	9.9	37.19	24.18	24.69	31.46	12.65	15.21	28.45	12.16	27.29	15.86	8.3	18.99	25	23.8	11.78	22.93	18.19	30.11	22.16	33.52	22.54	21.79	15.77	34.41	38.04	27.03	18.86	17.51
MYCBP2	18.87	9.79	12.83	13.07	19.45	7.26	11.36	16.06	10.71	14.37	8.03	9.71	44.01	7.88	17.33	15.01	22.72	20.39	46.78	14.68	13.75	87.69	15.66	14.54	22.03	10.08	13.55	17.2	10	24.51	46.96	6.86	12.63	31.24	12.71	10.38	14.63	16.91	23.79	10.08	17.24	17.38	9.48	8.14	56.22	28.54	10.83	9.51	6.81
SCEL	16.55	0.48	0	0.03	0	0.04	0	0	0	0	0.06	28.95	0.05	1.95	54.95	0	0.02	0	0.06	0.13	0	0.03	0.03	12.1	0.1	0.02	0.1	0	0	0.06	0.02	0.13	15.53	0.03	0.05	0	89	0.04	3.1	0	0.05	1.32	0.04	0	0.04	0.06	0.02	1.94	0.07
SLAIN1	0.27	3.23	40.69	0.89	0	6.94	0.24	0.02	0.11	0.03	3.38	7.56	23.24	2.01	0.26	0.05	37.78	51.72	24.87	5.28	0.53	61.78	1.77	0.12	1.32	0.78	30.21	0.06	0.84	72.51	4.96	15.75	11.7	56.52	3.49	0.12	14.45	2.7	69.1	31.61	0	8.58	6.22	0.02	23.54	0.43	0.52	1.88	0.45
EDNRB	4.9	0.21	59.54	0.06	1.54	0.21	0.01	0.09	0	0	24.03	0.05	0.03	0.12	0.24	0	0.03	0.1	0.02	0	0	0.03	0.18	0	0.58	0.02	0.09	1.36	0	0.02	0.06	0.06	0	0.09	0.04	0.03	0.01	0	0.09	0.43	0.1	0.03	42.09	0.05	0.26	0.37	0.42	0.12	0.08
POU4F1	0.02	0.64	2.66	0.08	0	4.27	0.01	0.01	0.01	0.03	2.94	0	0	0	0.09	0.04	0	13.01	13.86	0	1.35	6.14	3.91	0.12	0.01	2.85	0	0.63	0.01	0.98	0.91	0	0	9.99	17.37	0.02	0	0.01	20.14	0.27	0.03	0.08	0.55	0.01	1.07	0.2	0	0.01	0.33
RNF219	20.56	8.19	38.45	21.31	8.96	17.14	16.22	11.66	17.32	22.51	15	15.17	28.35	8.65	20.33	31.24	22.99	20.8	54.29	7.8	10.97	46.89	15.98	11.98	12.89	14.26	3.83	20.34	5.02	29.07	12.7	0.05	9.31	38.02	31.01	10.65	9.5	9.98	33.29	16.82	14.18	12.59	11.31	8.02	31.58	10.48	15.9	15.35	9.9
RBM26	48.46	26.39	69.61	33.46	22.71	37.13	31.48	25.24	35.24	37.94	32.43	40.48	59.3	28.13	45.71	52.77	46.57	52.17	57.29	43.26	24.42	95.35	43.02	21.53	33.44	44.05	19.3	35.4	14.28	59.19	40.05	43.73	15.96	66.8	56.66	30.43	26.37	25.21	62.99	38.15	34.09	28.68	17.86	32.46	66.37	31.34	31.69	33.45	24.23
NDFIP2	117.27	20.45	22.94	27.48	35.24	42.16	41.04	54.29	46.52	80.47	41.17	128.52	4.01	30.81	158.22	72.57	64.68	52.27	5.6	50.08	18.64	84.41	15.69	78.74	20.1	24.55	7.27	47.03	14.86	7.04	15.22	17.12	21.16	0.57	44.68	17.42	92.47	61.69	27.82	35.53	58.31	39.4	30.07	41.15	59.36	16.75	15.85	21.37	28.94
SPRY2	1.73	7.58	91.68	269.71	53.7	6.08	63.35	27.52	15.7	19.46	31.86	9.87	0	11.96	6.37	18.11	0.14	15.3	11.71	3.4	6.69	54.51	4.61	11.64	27.55	4.28	0.33	31.92	1.39	7.51	19.75	36.62	20.06	25.38	118.1	0.17	23.94	10.35	1.37	54.08	6.54	2.58	126	6.53	40.97	39.35	15.35	6.36	30.65
SLITRK1	2.62	0	1.2	0	0.23	0	0.28	0.02	0.02	0.01	0	0	0	0.01	0	0.03	0	0	0	0	0	0	0.01	0	0	0	0.17	0.88	0.01	0.01	0	0.27	0	0	0	0.23	0	0	0.33	0	0	0.01	0.01	0.01	0.03	0	0.38	0.02	0
SLITRK6	0.06	2.25	0.12	0.42	0	0.04	2.3	0.2	0	0	0	0	0	0	1.21	0.02	0.03	0	0.04	0.47	0.03	0	0	19.11	0	0	0.08	0	2.48	0.01	0.01	0.03	1.78	0.21	0	0.01	0	76.35	1.15	1.32	0.57	0.09	0.14	0.46	0.01	0	0.26	1.07	0.04
SLITRK5	0.03	0.7	6.99	1.56	0.02	0.03	0.01	0.01	0.01	0.01	0.01	0.38	0.03	0.06	0.03	0.04	0.01	1.2	0.81	2.4	0.02	0.04	0.01	0.12	0.02	0.06	0.3	0.07	0	0.05	0.02	1.77	0.86	0.66	0.19	0.1	0.2	0.02	1.32	0.21	0	0.16	0.01	0.52	1.16	0.02	2.41	0.04	0.06
GPC5	0	0	0.35	0.06	0	0	0.05	0	0	0.01	41.3	0	0.03	0.07	0.05	0	0	0.42	0	18.96	0	0.03	0.05	0.36	0	0.01	0.05	0.02	0.07	0.01	0.02	0.12	0.3	0	0	0	0.31	0.06	0.4	0.64	0	1.27	0.02	0.02	0.2	0	0	1.13	0.14
GPC6	0.07	4.33	10.16	4.23	14.67	0.01	6.14	0.07	4.6	6.5	0.01	0.06	0.19	0.06	0.06	8.81	0.02	3.99	0.01	0.07	13.78	0.16	0.1	0.4	0.01	0.03	0.1	5.78	0.01	0.04	0.1	6.69	3.25	0.03	1.6	0.1	4.34	0.01	4.92	18.14	0	1.48	0.03	13.2	0.01	0.02	26.57	24.06	23.7
DCT	0.35	0	0.3	0	0.04	0	0	0	0.01	0	0.01	0	0.18	0.09	0	0.01	0.11	0.11	0.01	0	0	0.05	0	0.02	0	0.45	0.37	0	0	0.03	0	0.06	0.04	0	0.14	0	0	0	1.15	0.05	0	0	202.98	0	0.12	0.03	0	0.12	0.07
TGDS	14.47	6.21	11.14	9.49	9.01	13.47	12.52	11.45	12.7	12.8	15.58	13.86	18.16	13.74	9.05	13.52	18.76	7.26	18.34	5.33	12.07	55.91	11.89	6.55	10.66	18.12	6.23	10.32	7.7	15.62	22.82	14.8	8.04	14.92	11.07	10.47	12.97	5.84	18.66	9.38	11.87	17.33	32.39	9.8	25.36	9.75	5.5	14.94	7.89
GPR180	12.82	3.35	5.1	5.06	8.02	2.1	8.29	6.3	8.69	12.06	3.69	8.71	3.51	3.98	8.08	12.37	11.85	4.31	8.47	3.38	0.01	10.85	6.51	4.19	8.02	2.44	1.69	7.8	1.68	5.57	1.93	3.42	3.81	7.21	6.69	1.43	7.94	3.5	8.85	5.74	4.87	7.55	9.41	6.68	3.76	7.14	5.68	4.87	6.43
SOX21	0	2.22	80.71	0.03	0	0.03	0	0	0	0.01	0	0.16	0	0	0.06	0	0	1.09	0.02	0	0	0.03	0.01	0.01	0	0.01	0.01	0	0.02	0.03	0.02	22.06	11.61	0.03	0	0	0	0.21	0.64	0.01	0	0	0	0.04	0.01	0.05	0	0.02	0
ABCC4	19.25	30.94	5.56	9.25	9.07	1.63	13.9	12.9	13.08	11.53	39.74	13.62	8.7	10.14	24.41	17.07	31.43	12.26	277.02	7.86	7.03	25.48	278.86	2.33	14.95	32.09	0.36	15.3	4.55	5.4	2.9	6.65	8.74	8.42	15.12	20.12	54.06	35.39	16.35	11.82	5.43	1.04	8.6	0.11	10.75	23.59	14.72	10.12	12.12
CLDN10	0.05	0.12	2.16	0.36	0.06	0.2	0.07	0.2	0.36	0.16	0	5.47	0.09	10.03	0.16	0.14	0	0.09	8.75	0.05	0.64	0.04	0	0	6.76	0.09	0	0.13	0.07	0.01	0.16	28.07	0	0.05	0.14	0.12	41.06	0	0.57	0.39	0.18	0.03	0	0.64	3.58	0.99	0.19	0.53	0.04
DZIP1	2.84	10.44	37.51	36.05	24.73	7.45	23.57	26.01	28.35	35.41	0.33	0.08	0.01	5.91	0.01	33.03	2	20.85	32.56	5.92	16.94	0.17	0.22	0.64	17.73	0.1	0.08	18.82	0.01	0.01	0.06	17.37	0.86	0.05	25.25	0.02	22.57	3.3	11.14	26.21	22.71	0.01	0.94	0.03	9.17	1.41	29.8	15.28	3.88
DNAJC3	28.22	16.3	14.11	37.87	19.97	41.12	37.73	32.56	18.8	17.9	18.77	58.43	21.19	39.21	28.7	29.72	26.73	7.72	36.45	17.3	24.94	39.54	45.49	25.71	36.92	12.4	0.27	28.58	10.02	13.67	11.31	10.63	12.97	15.64	24.03	15.82	33.76	31.56	9.71	16.6	33.59	56.18	17.25	35.09	36.71	41.39	38.49	14.11	24.35
UGGT2	18.16	8.86	20.15	10.04	24.69	15.96	29.36	20.98	14.9	26.56	11.45	15.52	5.39	11.98	11.42	22.66	0.38	7.66	8.44	14.5	6.98	20.39	19.09	5.62	12.01	5.5	8.36	18.92	5.33	0.37	8.48	8.71	4.81	0.27	14.13	7.36	11.21	16.95	5.21	17.14	20.03	13.99	11.37	15.52	8.51	20.89	16	11.27	16.93
HS6ST3	0	0	0.05	0.01	0.08	0.14	0	0	0	0.01	0	0	0	0.02	0.01	0	0	1.01	0	0.78	0.01	0.17	0.05	0	0.04	0	0.01	0.04	0.98	0	0	0.31	0.03	0.01	0	0	0	13.82	1.09	0.79	0.15	0.11	0	0.49	0	0.18	0	0.33	0.01
OXGR1	0	0	0.01	0	0	0	0	0	0	0	0.06	0.1	0	0.01	0.19	0	0	0.27	0	0	0	0	0	0	0	0.04	0	0.13	0.24	0	0	0	0	0	0	0.09	0	2.65	0.04	0.12	0.03	1.12	0	0.68	0	0	0	1.76	0
MBNL2	29.55	10.63	12.68	12.45	25.16	1	64.35	30.96	32.26	33.92	11.4	43.29	8.19	29.27	41.66	42.96	28.42	5.44	12.78	18	23.31	1.29	10.67	40.39	55.06	15.65	4.35	14.65	6.57	6.61	3.14	0.44	18.62	3.52	26.63	6.73	34.74	30.23	19.08	29.36	46.3	33.38	59.24	17.06	1.37	17.24	5.1	16.84	9.06
RAP2A	16.3	4.78	19.29	13.09	13.02	7.41	11.51	7.22	12.14	14.2	8.17	9.48	10.2	8.01	12.6	16.48	24.66	7.98	13.93	13.7	9.98	10.89	8.44	12.49	23.64	4.74	19.04	14.52	5.19	7.64	13.48	11.22	7.39	11.21	20.32	6.48	9.6	4.91	26.13	40.21	10.19	17.04	15.54	17.19	4.67	17.43	12.58	13.31	11.79
IPO5	147.53	100.85	202.41	175.06	238.9	121.09	204.99	153.4	309.91	228.61	190.63	111.45	347.64	78.11	126.92	440.99	114.71	124.28	237.2	141.48	124.37	228.9	79.66	76.89	160.39	166.36	45.69	239.52	34.99	176.76	49.24	206.51	122.95	253.47	225.55	100.07	60.19	87.25	178.27	131.14	132.4	107.93	71.36	102.53	105.63	111.46	221.3	117.88	105.45
FARP1	0.66	9.93	68.47	79.71	27.29	22.24	90.17	58.26	54.28	48.46	80.6	35.12	0.22	34.32	1.35	111.35	1.24	20.69	0.41	30.26	91.04	0.26	0.57	9.15	35.13	0.15	0.57	37.41	14.93	2.28	0.26	25.2	17.37	30.04	34.84	1.65	78.01	60.68	30.18	60.78	16.42	17.45	50.57	30.22	0.19	31.68	59.86	21.57	39.4
RNF113B	0	0	0	0	0.04	0	0	0	0.03	0	0	0.03	0	0.01	0	0	0	0	0	0	0	0	0	0	0	0	0	0	0	0	0.01	0.03	0	0	0	0	0	0.03	0	0	0	0.03	0	0	0	0	0	0.01	0
STK24	140.68	44.48	84.48	73.82	52.43	117.02	62.33	81.8	91.98	93.66	119.92	186.67	81.7	34.48	125.8	90.48	265.16	37.82	109.23	41.99	57.29	98.5	72.87	180.87	72.14	40.27	55.05	54.56	53.45	75.08	32.23	76.79	34	106.13	50.86	43.06	71.33	114.27	58.64	75.72	49.46	55.64	78.07	84.1	80	97.54	62.94	48.61	49.08
SLC15A1	0.11	0.11	0.17	0.31	0.06	0.58	0.05	0.09	0.07	0.04	8.22	49.17	0.16	2.34	0.29	0.04	0.3	0.25	0.17	0.23	0.11	0.15	0.2	0.09	0.09	0.17	0.25	0.06	0.11	0.15	0.5	0.67	0.04	0.16	0.16	2.31	2.69	1.14	0.26	0.82	0.25	41.29	0.1	0.3	0.11	0.19	0.67	0.25	0.45
DOCK9	59.78	20.64	11.89	15.38	7.21	209.56	15.36	14.15	14.75	12.67	118.5	48.71	43.09	39.32	57.46	28.46	55.1	14.49	0	27.47	1.58	0.12	2.71	33.28	169.58	11.2	10.35	54.08	17.45	31.12	0.22	5.98	15.38	2.04	44.51	1.92	34.37	43.58	30.98	28.35	31.72	57.15	13.08	17.56	0.32	163.5	11.04	13.38	6.88
UBAC2	27.33	17.5	14.17	19.39	26.64	33.35	13.5	45.78	26.51	21.4	15.51	57.69	9.37	26.07	24.8	15.74	20.53	19.07	19.36	6.91	7.99	21.74	13.18	24.18	21.07	17.18	4.71	19.54	6.4	16.83	4.41	18	13.9	15.16	12.18	6.57	14.76	12.54	18.16	24.33	14.13	29.43	18.22	24.67	58.18	14.86	10.99	11.47	10.81
GPR18	0.11	0	0	0.06	0	0.03	0	0.03	0	0.06	0.05	0.08	6.18	0.03	0.05	0	2.54	0	0	0	0.19	0.77	0.05	0	0	0.04	2.41	0	0.04	0.89	0.05	0.19	0.11	0.88	0.05	0	0	0	0.15	0.09	0.11	0	0.7	0	13.57	0.23	0.03	0.04	0.03
GPR183	0.11	0	0.13	0.03	0	0	0.09	0.59	0.25	0.86	0	0.04	0.43	0.06	0.09	0.43	144.75	0	1.29	0.3	0	85.14	0.33	0	0	2.36	0.02	0.09	0.03	0.04	0.72	0.11	0	0.13	0.13	0.04	0	0.02	0.07	0.1	0.14	0	0.23	0.02	1.28	0	0.02	0.04	0.05
TM9SF2	162.95	51.11	74.82	99.76	93.64	104.87	105.1	124.59	80.3	130.49	76.89	205.46	51.68	94.75	161.99	113.28	74.71	53.39	80.08	66.38	67.86	186.22	87.72	95.16	91.76	80.74	50.2	85.14	48	47.4	57.72	66.14	65.66	44.84	59.03	54.22	134.71	109.48	84.27	93.02	76.02	213.95	70.87	163.83	187.82	89.03	68.52	53.68	65.53
CLYBL	0.37	2.13	16.48	7	4.93	3.51	0.71	1.35	1.32	2.58	0.32	10.94	2.18	4.54	3.45	1.76	14.24	2.27	17.23	3.1	8.05	8.23	1.19	5.95	1.83	2.46	7.04	1.38	3.32	3.8	9.1	10.82	3.24	5.52	0.68	4.89	12.36	0.93	62.7	8.65	3.65	2.9	2.66	7.6	8.94	0.25	0.73	2.03	1.31
ZIC5	0.01	2.02	21.75	1.71	0	3.99	0.02	0	0	0	0.88	1.92	0	3.01	0	0.01	3.74	11.74	0	1.38	0.4	0.02	0.01	0.33	0	2.96	0	0.01	1.3	0.07	1.09	15.11	0.35	1.8	0.85	0.03	0.04	0.07	100.81	0.04	2.59	1.53	0.03	0.05	1.92	0	1.27	0.06	0.37
ZIC2	0.45	4.59	84.55	5.08	0	5.26	0.02	0	0	0	0.59	5.06	0.02	6.86	0.17	0.03	40.08	60.29	5.7	2.65	2.98	0	3.76	4.46	0	5.85	0	0	2.24	0.34	21.55	80.04	1.89	17.91	3.23	0.15	0.35	1.78	210.18	0.04	2.98	0.43	0.07	3.99	22.31	0	19.83	0.1	3.38
PCCA	9.18	16.44	28.02	9.08	16	15.3	8.61	11.88	8.96	8.49	19.53	11.72	0.47	14.45	10.6	15.09	16.03	9.22	21.72	8.88	33.91	1.01	9.45	11.1	16.16	8.35	9.07	12.64	8.57	2.1	36.3	18.33	7.36	18.77	12.72	11.78	116.94	16.17	103.9	11.27	7.78	28.42	13.14	25.79	28.65	11.61	9.26	8.26	5.63
GGACT	12.46	1.62	11.27	11.4	10.04	4.75	7.53	1.89	1.4	3.77	0.18	11.13	1.02	4.67	0.67	0.54	18.68	7.07	5.44	0.84	0.52	6.86	16.8	7.16	4.83	2.77	0.26	1.97	0.73	1.14	0.75	0.7	3.62	0.83	2.72	1.23	10.53	1.94	157.35	5.4	3.08	4.71	5.03	5.56	19.05	4.54	0.06	0.13	2.8
TMTC4	8.39	7.28	40.3	20.18	7.44	43.96	4.59	3.87	4.72	3.92	6.72	15.32	20.54	16.51	5.95	5.76	15.18	8.46	10.88	10.05	8.8	12.58	0.28	7.77	18.76	8.29	2.56	4.9	6.54	9.33	5.78	11.09	7.33	11.38	7.06	4.48	15.42	5.93	24.66	23.08	11.04	14.93	4.14	13.82	29.62	28.9	4.39	8.07	3.87
NALCN	0.18	7.29	1.53	0.25	0.25	0.22	0.77	0.68	1.78	0.51	0.17	8.32	0.05	0.48	12.64	4.85	0.07	0.91	0.53	3.13	0.11	0.2	0.31	0.48	6.95	0.14	0.4	5.05	0	0.16	0.05	0.47	1.56	0.11	0.04	0.09	3.66	1.68	1.51	0.37	0.15	0.11	0.63	0.27	0.11	15.45	0.55	0.25	0.37
ITGBL1	3.69	0.28	0.03	0.05	96.57	0.02	55.41	54.64	27.1	18.13	0	2.19	0	0.37	62.46	44.22	0.02	0.06	19.11	0.44	0	0.04	0.03	1.13	63.64	1.35	0.49	257.58	0	0.07	0.02	0.03	22.06	0.12	0.08	0.02	0.06	2.21	0.2	0.04	0.07	0.14	0.03	0.1	0.02	7.22	23.71	34.81	25.33
FGF14	0.13	0	1.49	0	1	0.01	0.29	0.22	0.27	0.19	0	0.08	0	0.04	0.62	0.44	0	0	0.28	0.08	0	0	0	0.03	0.33	0.02	0.01	2.43	0	0	0.03	0.1	0.42	0	0	0	0.01	0.11	5.42	20.76	0	0	0.12	0	0	0.45	0.25	0.3	0.27
TPP2	36.19	14.72	45.67	36.67	29.13	31.8	34.97	24.34	24.12	31.47	28.71	47.76	32.51	13.08	35.23	45.09	29.44	29.41	77.25	28.53	19.18	78.13	44.26	9.29	31.48	46.63	35.23	30.97	10.01	36.74	46.47	37.55	20.84	45.59	33.86	28.51	25.48	26.95	50.37	37.11	27.64	32.1	14.54	23.1	73.12	24.88	24.43	18.83	14.85
METTL21C	0	0	0.03	0.03	0	0.18	0	0	0	0	0.25	0	0	0.01	0	0	0	0	0	0.04	0	0	0	0	0	0	0	0	0	0	0.18	0	0	0	0	0	0.56	0	0	0.11	0	0	0.01	0	0	0	0	0	0
CCDC168	0.02	0	0.05	0.02	0	0	0.03	0	0.01	0.02	0.03	0.01	0.08	0.01	0	0.03	0.05	0.03	0.09	0.02	0	0.18	0.04	0.03	0.01	0.03	0	0.01	0	0.15	0.09	0	0.05	0.05	0	0	0.02	0.01	0.06	0.02	0.02	0.01	0	0	0.19	0	0	0.02	0.04
TEX30	39.88	14.85	37.33	28.53	11.84	0.43	48.56	12.54	36.22	35.2	32.89	37.17	18.66	22.63	21.69	53.08	49.77	19.14	40.21	22.96	0.31	71.54	74.28	9.68	26.17	23.92	0.04	39.48	18.3	48.87	184.25	13.9	35.04	33.64	16.42	12.75	44.12	14.29	59.34	24.38	38.62	33.43	26.64	29.82	124.72	10.88	26.6	21.52	40.3
KDELC1	6.98	5.29	35.7	32.24	19.48	8.55	17.75	13.07	17.89	32	13.9	9.85	0.05	15.42	11.58	18.54	3.15	19.95	8.7	11.81	12.47	19.85	29.77	8.71	35.06	14.26	0.05	8.52	6.75	9.03	12.64	23.12	16.3	0	24.98	6.47	39.63	0.59	6.38	35.22	21.93	4.14	9.17	14.91	7.21	10.67	12.43	9.65	13.47
BIVM	13.69	4.46	17.04	18.32	22.94	3.99	15.25	15.3	10.51	12.52	4.96	6.21	0.05	7.41	9.5	15.4	13.4	16.97	11.89	9.46	6.23	12.41	19.08	13.12	14.5	12.44	0.08	19.03	2.81	13.74	11.67	4.26	12.72	0.04	8.43	4.58	36.56	5.39	29.86	24.14	7.88	6.41	9.21	13.04	13.56	10.51	13.66	3.99	9.67
BIVM-ERCC5	6.35	1.78	6.51	2.26	11.23	1.83	7.65	11.22	5.79	6.5	1.56	5.27	0.03	3.52	5.51	7.03	6.53	1.48	5.89	3.29	1.05	8.72	8.1	4.77	8.25	3.31	0.06	8.17	1.14	7.83	0.32	1.58	2.24	0.06	4.16	1.9	7.27	2.34	4.82	3.86	4.8	2.89	3.7	5.86	4.56	4.52	3.22	1.8	1.94
ERCC5	24.68	10.93	17.6	12.14	19.07	13.36	22.72	25.46	11.62	17.5	14.16	45.45	19.08	12.68	30.55	12.05	23.66	16.37	24.09	25.7	11.16	52.13	29.15	16.39	19.52	9.73	18.15	18.79	6.62	21.35	32.77	9.26	18.3	24.05	13.6	15.22	22.3	15.1	16.17	21.6	14.26	23.61	9.97	19.76	39.94	24.06	11.52	6.81	10.32
SLC10A2	0.02	0	0.17	0	0	0.09	0	0	0.01	0	0.02	0	0.07	0.01	0	0	0	0	0.02	0	0	0.01	0	0	0	0	0.01	0	0	0	0.12	0.03	0	0	0	0.03	0.03	0.01	0.01	0.02	0	0	0.01	0.01	0	0.03	0	0	0.16
DAOA	0	0	0	0	0	0	0	0	0	0	0	0	0	0	0	0	0	0	0	0	0	0	0	0	0	0	0	0	0	0	0	0	0	0	0	0	0	0	0	0	0	0	0	0	0	0	0	0	0
EFNB2	38.89	4.78	180.87	0.22	0.93	0.83	16.51	9.05	16.81	9.79	41.66	60.72	0.03	18.5	48.62	18.89	0.2	36.93	0.94	10.41	0.09	12.63	1.19	38.34	22.32	0.28	0.89	18.06	9.68	0.62	0.13	10.71	8.5	34.08	7.01	0.45	28.83	4.24	13.71	87.96	7.76	3.26	0.17	2.84	0.41	16.45	38.85	0.28	0.86
ARGLU1	125.19	71.01	342.71	72.74	65.35	74.54	131.59	38.3	48.39	76.66	133.03	177.9	124.1	49.6	139.76	94.63	210	72.49	179.16	321.3	56.6	257.67	111.77	59.5	56.06	65.41	93.92	56.48	38.68	104.08	108.41	92.04	27.24	200.29	84.16	57.64	43.75	131.66	106.63	137.36	78.12	87.43	27.71	86.3	111.42	98.93	67.56	71.41	71.24
FAM155A	0.02	0.01	0.69	0.04	0.02	0.09	0.92	0	0	0	0.03	1.31	0.01	0.08	0.05	0.03	0	0.02	0.07	0.02	0.02	0.02	0.05	0	2.13	0.06	0.05	0.04	0.58	0.01	0.04	0.89	0.06	0.03	0.21	0.03	9.3	1.68	8.91	18.13	0	0.02	0.01	4.14	0.05	0.18	5.2	2.21	1.73
LIG4	13.42	5.27	15.13	9.46	9.25	5.27	12.59	9.09	10.34	12.9	5.72	5.93	18.67	11.23	5.55	18.56	14.24	8.91	11.01	8.8	2.5	13.17	11.03	11.74	11.2	3.95	3.45	14.4	6.32	22.25	7.62	3.93	3.36	22.85	5.84	2.96	10.99	7.8	11.26	10.51	3.53	6.82	8.82	7.29	17	16.37	6.53	7.55	7.04
ABHD13	8.53	3.67	10.37	5.45	6.59	4.91	8.02	7.66	7.58	9.41	5.1	8.01	5.92	9.15	7.75	12.5	10.28	6.34	9.03	3.85	4.2	16.63	10.51	7.39	8.1	4.92	3.28	7.03	3.12	8.24	5.58	4.98	4.37	7.96	7.28	3.36	8.65	6.92	9.36	10.5	5.36	6.21	8.04	7.26	12.96	8.32	5.73	6.27	6.37
TNFSF13B	0.16	0.45	0.19	0.11	0.56	0.21	0.3	0.71	0.61	2.05	0.14	1.57	0.22	0.2	0.09	0.1	10.84	0.03	0.82	0.25	0.02	8.09	0.29	0.31	0.09	0.1	0.45	1	0.06	0.1	3.38	0.13	0	0.02	0.21	0.05	0.49	0.24	1.56	0.37	0.03	0.06	0.32	0.12	14.96	0.19	0.31	0.06	0.02
MYO16	0.03	0.06	0.55	0	0	0	0	0	0	0	0	0.01	0	0.1	0.03	0	0.05	0	0.05	0.2	0	0.02	0	0.02	0	0.05	0.05	0	0.12	0	0.01	0.01	0	0	0	0	0.25	0	0	2.45	0.04	0.01	0.03	0	0	0	0.01	0.37	1.29
IRS2	5.11	5.98	4.24	0.04	4.82	2.26	5.41	6.06	3.58	3.11	0.55	6.23	0.03	3.72	2.35	4.58	2.23	27.14	2.61	6.32	0.04	8.54	2.99	21.41	1.19	1.74	0.05	30.64	2.35	0.13	19.75	4.62	1.32	12.05	3.79	1.94	7.98	1.29	7.3	42.81	3.62	0.11	20.07	0.81	42.36	0.16	7.79	0.09	0.55
COL4A1	33.47	13.61	189	0.15	95.93	259.53	208	47.12	123.49	63.08	3.42	0.5	0.08	846.11	22.92	28.86	1.2	26.28	0.1	19.55	0.04	0.13	0.32	6.01	171.38	0.13	0.14	24.94	0.05	0.08	0.44	27	3.27	0.3	54.99	0.17	214.15	0.02	1.5	27.8	0.15	0.35	42.91	0.18	8.93	268.02	38.33	122.95	0.83
COL4A2	81.28	46.8	226.67	0.42	83.86	347.8	268.3	92.28	171.82	83.53	4.89	0.43	0.3	1033.18	78.75	34.08	11.36	44.54	0.35	58.46	1.92	0.31	0.81	4.17	162.48	0.53	0.56	25.7	1.47	0.21	5.4	35.98	16.81	0.43	91.89	0.28	153.69	1.43	8.24	39.7	0.22	1.09	78.22	0.51	2.82	277.14	99.66	268.15	2.31
RAB20	17.42	2.65	1.92	3.56	2.27	29.93	1.47	4.99	7.55	12.06	39.21	34.79	0.05	13	6.65	4.08	20.73	2.79	17.63	2.45	15.23	2.27	5.03	1.46	2.62	3.39	0.07	1.51	18.25	0.14	18.14	4.03	7.86	1.79	0.13	6.23	10.53	20.89	0.68	2.25	4	63.89	20.6	50.67	20.44	1.87	2.02	4.39	0.21
CARKD	16.49	7.72	13.6	9.89	10.24	22.84	12.2	11.18	14.6	15.64	24.06	16.74	2.56	14.41	13.62	7.56	13.4	16.08	11.04	17.71	11.19	13.03	9.76	20.74	13.65	9.45	0.14	10.48	15.67	9.84	19.63	12.43	9.55	3.64	5.26	3	12.32	12.73	28.09	15.09	8.77	32.78	7.82	18.86	18.07	7.84	10.22	8.91	0.17
CARS2	98.88	33.33	20.55	47.25	35.05	27.13	41.76	36.14	45.27	57.7	43.27	43.75	37.69	63.52	51.93	38.14	44.9	54.85	29.38	52.1	41.05	64.34	33.75	34.57	29.26	20.59	11.64	57.43	20.13	29.18	16.65	17.68	33.68	48.27	14.8	15.09	39.38	26.15	43.49	29.82	42.28	45.35	44.59	27.5	59.65	26	40.02	15.93	48.05
ING1	25.1	10.15	19.59	17.66	4.35	19.06	12.32	9.87	8.81	11	17.77	17.53	13.23	21.69	15.69	7.56	32.31	14.05	14.59	10.31	10.95	17.2	13.35	5.34	5.49	13.69	10.81	5.13	12.61	30.36	15.77	19.53	8.65	24.63	9.77	7.25	6.19	11.7	22.9	22.23	15.19	21.31	15.59	8.98	17.05	8.05	11.2	14.61	11.09
[truncated: 17,898 more rows]
[truncated: 7 more columns]
