# Supplementary material for: Enhanced validation of antibodies for research applications
Source: Nat Commun. 2018 Oct 8;9:4130. doi: 10.1038/s41467-018-06642-y (PMC6175901; doi:10.1038/s41467-018-06642-y)
Supplement: Supplementary file 6 — Supplementary Data 3 [file 41467_2018_6642_MOESM6_ESM.xlsx]

## Sheet: Table S5
Supplementary Data 3 - Relative protein abundance (normalized reporter intensity) determined by TMT10plex
Median normalized reporter ion intensity quantified across three technical replcates including 1 s.d.
Gene	Antibody ID	Sample	TMT reporter	Standard deviation (s.d.)
COX5B	HPA034517	RT4	5.284	2.377
COX5B	HPA034517	U251	3.218	0.651
COX5B	HPA034517	A549	5.232	0.69
COX5B	HPA034517	HEPG2	4.309	1.671
COX5B	HPA034517	U2OS	3.47	0.438
COX5B	HPA034517	BJ	2.554	0.338
COX5B	HPA034517	Caco2	7.043	1.796
CYP51A1	HPA041325	RT4	2.484	0.588
CYP51A1	HPA041325	U251	1.068	0.265
CYP51A1	HPA041325	A549	0.923	0.308
CYP51A1	HPA041325	HEPG2	2.255	0.042
CYP51A1	HPA041325	U2OS	1.196	0.39
CYP51A1	HPA041325	BJ	1.465	0.294
CYP51A1	HPA041325	Caco2	1.214	0.339
DDX21	HPA036593	RT4	11.81	3.046
DDX21	HPA036593	U251	15.111	4.934
DDX21	HPA036593	A549	10.269	1.204
DDX21	HPA036593	HEPG2	13.761	2.205
DDX21	HPA036593	U2OS	16.651	0.805
DDX21	HPA036593	BJ	9.864	1.682
DDX21	HPA036593	Caco2	25.568	5.854
EIF5	HPA000867	RT4	19.018	0.197
EIF5	HPA000867	U251	9.065	2.717
EIF5	HPA000867	A549	7.581	2.031
EIF5	HPA000867	HEPG2	8.449	2.278
EIF5	HPA000867	U2OS	10.087	2.679
EIF5	HPA000867	BJ	8.979	1.728
EIF5	HPA000867	Caco2	18.07	5.471
KPNA4	HPA045500	RT4	2.183	0.999
KPNA4	HPA045500	U251	3.399	1.609
KPNA4	HPA045500	A549	2.012	1.011
KPNA4	HPA045500	HEPG2	1.779	0.799
KPNA4	HPA045500	U2OS	2.129	0.903
KPNA4	HPA045500	BJ	2.466	1.062
KPNA4	HPA045500	Caco2	1.97	0.761
LRRC59	HPA030829	RT4	6.665	3.032
LRRC59	HPA030829	U251	10.131	1.123
LRRC59	HPA030829	A549	10.461	3.545
LRRC59	HPA030829	HEPG2	11.92	5.172
LRRC59	HPA030829	U2OS	8.075	0.603
LRRC59	HPA030829	BJ	9.388	0.799
LRRC59	HPA030829	Caco2	26.1	6.061
MCM6	HPA004818	RT4	12.666	4.188
MCM6	HPA004818	U251	7.605	1.769
MCM6	HPA004818	A549	7.952	2.042
MCM6	HPA004818	HEPG2	9.147	2.467
MCM6	HPA004818	U2OS	10.33	1.562
MCM6	HPA004818	BJ	4.388	0.38
MCM6	HPA004818	Caco2	8.922	1.509
MSN	HPA011135	RT4	8.892	1.692
MSN	HPA011135	U251	40.236	6.311
MSN	HPA011135	A549	29.283	4.629
MSN	HPA011135	HEPG2	8.335	1.511
MSN	HPA011135	U2OS	29.068	2.839
MSN	HPA011135	BJ	48.758	4.328
MSN	HPA011135	Caco2	9.022	1.054
NASP	HPA028136	RT4	35.778	10.851
NASP	HPA028136	U251	25.551	3.019
NASP	HPA028136	A549	27.754	5.182
NASP	HPA028136	HEPG2	52.707	9.882
NASP	HPA028136	U2OS	75.392	16.511
NASP	HPA028136	BJ	13.412	0.846
NASP	HPA028136	Caco2	91.577	27.013
OSMR	HPA017278	RT4	0.164	0.268
OSMR	HPA017278	U251	0.329	0.318
OSMR	HPA017278	A549	0.409	0.466
OSMR	HPA017278	HEPG2	0.197	0.36
OSMR	HPA017278	U2OS	0.515	0.257
OSMR	HPA017278	BJ	0.457	0.219
OSMR	HPA017278	Caco2	0.094	0.104
PDIA3	HPA003230	RT4	46.848	14.662
PDIA3	HPA003230	U251	36.387	4.109
PDIA3	HPA003230	A549	30.032	1.864
PDIA3	HPA003230	HEPG2	61.559	7.464
PDIA3	HPA003230	U2OS	31.892	4.216
PDIA3	HPA003230	BJ	45.853	7.394
PDIA3	HPA003230	Caco2	81.226	23.812
PLGRKT	HPA011144	RT4	0.447	0.205
PLGRKT	HPA011144	U251	1.235	0.178
PLGRKT	HPA011144	A549	0.55	0.234
PLGRKT	HPA011144	HEPG2	0.343	0.235
PLGRKT	HPA011144	U2OS	0.811	0.25
PLGRKT	HPA011144	BJ	0.843	0.216
PLGRKT	HPA011144	Caco2	0.186	0.224
PMPCA	HPA021648	RT4	1.69	0.713
PMPCA	HPA021648	U251	2.077	0.754
PMPCA	HPA021648	A549	3.017	0.777
PMPCA	HPA021648	HEPG2	3.592	1.404
PMPCA	HPA021648	U2OS	2.629	0.845
PMPCA	HPA021648	BJ	2.491	0.82
PMPCA	HPA021648	Caco2	2.385	0.879
PPP1R13L	HPA041231	RT4	13.828	2.314
PPP1R13L	HPA041231	U251	8.752	2.802
PPP1R13L	HPA041231	A549	3.44	0.774
PPP1R13L	HPA041231	HEPG2	3.005	0.866
PPP1R13L	HPA041231	U2OS	9.113	1.662
PPP1R13L	HPA041231	BJ	4.249	1.113
PPP1R13L	HPA041231	Caco2	4.583	1.565
RAB3GAP1	HPA034494	RT4	8.025	0.318
RAB3GAP1	HPA034494	U251	8.475	0.713
RAB3GAP1	HPA034494	A549	6.641	0.894
RAB3GAP1	HPA034494	HEPG2	7.357	0.459
RAB3GAP1	HPA034494	U2OS	6.594	0.949
RAB3GAP1	HPA034494	BJ	10.664	1.19
RAB3GAP1	HPA034494	Caco2	6.066	1.821
S100A10	HPA003340	RT4	2.556	1.114
S100A10	HPA003340	U251	2.908	1.171
S100A10	HPA003340	A549	8.019	3.145
S100A10	HPA003340	HEPG2	0.875	0.426
S100A10	HPA003340	U2OS	5.63	2.283
S100A10	HPA003340	BJ	3.219	1.408
S100A10	HPA003340	Caco2	5.052	1.866
SCAF11	HPA045456	RT4	5.315	4.289
SCAF11	HPA045456	U251	4.633	1.162
SCAF11	HPA045456	A549	5.384	4.36
SCAF11	HPA045456	HEPG2	5.018	3.855
SCAF11	HPA045456	U2OS	6.099	1.254
SCAF11	HPA045456	BJ	3.97	0.694
SCAF11	HPA045456	Caco2	33.124	8.301
STX4	HPA001330	RT4	2.575	1.632
STX4	HPA001330	U251	1.788	0.59
STX4	HPA001330	A549	3.425	1.77
STX4	HPA001330	HEPG2	2.67	1.209
STX4	HPA001330	U2OS	1.992	0.449
STX4	HPA001330	BJ	2.885	0.521
STX4	HPA001330	Caco2	3.056	0.698
TKT	HPA029481	RT4	32.246	1.967
TKT	HPA029481	U251	26.993	4.5
TKT	HPA029481	A549	48.228	10.649
TKT	HPA029481	HEPG2	13.694	1.868
TKT	HPA029481	U2OS	10.752	0.719
TKT	HPA029481	BJ	18.479	1.595
TKT	HPA029481	Caco2	11.525	1.598
TNS1	HPA036089	RT4	0.973	0.353
TNS1	HPA036089	U251	1.145	0.268
TNS1	HPA036089	A549	1.076	0.288
TNS1	HPA036089	HEPG2	1.101	0.388
TNS1	HPA036089	U2OS	4.472	1.07
TNS1	HPA036089	BJ	7.629	1.095
TNS1	HPA036089	Caco2	1.624	0.364
TOMM20	HPA011562	RT4	0.819	0.207
TOMM20	HPA011562	U251	0.79	0.166
TOMM20	HPA011562	A549	0.665	0.145
TOMM20	HPA011562	HEPG2	0.964	0.059
TOMM20	HPA011562	U2OS	0.731	0.092
TOMM20	HPA011562	BJ	0.578	0.109
TOMM20	HPA011562	Caco2	0.875	0.032
VARS	HPA046710	RT4	10.11	2.061
VARS	HPA046710	U251	15.411	1.568
VARS	HPA046710	A549	8.467	1.323
VARS	HPA046710	HEPG2	12.072	2.684
VARS	HPA046710	U2OS	11.277	0.094
VARS	HPA046710	BJ	13.308	1.116
VARS	HPA046710	Caco2	7.499	1.194
