# Supplementary material for: Enhanced validation of antibodies for research applications
Source: Nat Commun. 2018 Oct 8;9:4130. doi: 10.1038/s41467-018-06642-y (PMC6175901; doi:10.1038/s41467-018-06642-y)
Supplement: Supplementary file 7 — Supplementary Data 4 [file 41467_2018_6642_MOESM7_ESM.xlsx]

## Sheet: Table S4
Supplementary Data 4 - Ratio to standard determined by PRM
Gene	Antibody ID	Sample	Ratio to Standard	Standard Deviation (s.d.)
ALDH1A2	HPA010022	A431	NA	NA
ALDH1A2	HPA010022	A549	0.034	NA
ALDH1A2	HPA010022	HEK293	2.331	0.666
ALDH1A2	HPA010022	U2OS	0.238	NA
ALDH1A2	HPA010022	HEPG2	NA	NA
ALDH1A2	HPA010022	HELA	0.451	0.004
ALDH1A2	HPA010022	RT4	0.049	NA
ALDH1A2	HPA010022	SHSY5Y	0.03	NA
ANXA1	HPA011272	A431	10.384	1.199
ANXA1	HPA011272	A549	9.741	0.712
ANXA1	HPA011272	HEK293	4.457	0.304
ANXA1	HPA011272	U2OS	4.86	0.426
ANXA1	HPA011272	HEPG2	0.012	0.011
ANXA1	HPA011272	HELA	6.248	0.293
ANXA1	HPA011272	RT4	5.511	0.349
ANXA1	HPA011272	SHSY5Y	0.022	0.021
ANXA3	HPA013398	A431	21.914	3.523
ANXA3	HPA013398	A549	12.41	1.573
ANXA3	HPA013398	HEK293	3.471	0.335
ANXA3	HPA013398	U2OS	2.744	0.308
ANXA3	HPA013398	HEPG2	2.197	0.409
ANXA3	HPA013398	HELA	31.748	3.528
ANXA3	HPA013398	RT4	9.014	2.394
ANXA3	HPA013398	SHSY5Y	0.045	0.007
ASS1	HPA020934	A431	4.296	0.755
ASS1	HPA020934	A549	0.329	0.038
ASS1	HPA020934	HEK293	1.042	0.047
ASS1	HPA020934	U2OS	1.075	0.207
ASS1	HPA020934	HEPG2	1.321	0.048
ASS1	HPA020934	HELA	0.164	0.061
ASS1	HPA020934	RT4	2.462	0.785
ASS1	HPA020934	SHSY5Y	0.012	0.006
BPGM	HPA016493	A431	0.998	0.061
BPGM	HPA016493	A549	0.842	0.078
BPGM	HPA016493	HEK293	0.976	0.045
BPGM	HPA016493	U2OS	0.279	0.114
BPGM	HPA016493	HEPG2	0.706	0.091
BPGM	HPA016493	HELA	1.319	0.232
BPGM	HPA016493	RT4	30.864	10.858
BPGM	HPA016493	SHSY5Y	1.162	0.146
CANT1	HPA019639	A431	0.418	0.104
CANT1	HPA019639	A549	0.337	0.053
CANT1	HPA019639	HEK293	0.201	0.049
CANT1	HPA019639	U2OS	0.7	0.115
CANT1	HPA019639	HEPG2	0.592	0.097
CANT1	HPA019639	HELA	0.249	0.102
CANT1	HPA019639	RT4	0.394	0.077
CANT1	HPA019639	SHSY5Y	0.238	0.127
CAPG	HPA019092	A431	15.715	2.294
CAPG	HPA019092	A549	6.488	0.496
CAPG	HPA019092	HEK293	0.532	0.029
CAPG	HPA019092	U2OS	1.53	0.388
CAPG	HPA019092	HEPG2	2.518	0.04
CAPG	HPA019092	HELA	12.62	2.408
CAPG	HPA019092	RT4	7.273	0.647
CAPG	HPA019092	SHSY5Y	0.019	NA
CLPP	HPA010649	A431	3.616	1.326
CLPP	HPA010649	A549	1.962	0.673
CLPP	HPA010649	HEK293	5.501	0.095
CLPP	HPA010649	U2OS	1.586	0.677
CLPP	HPA010649	HEPG2	3.182	0.522
CLPP	HPA010649	HELA	4.173	NA
CLPP	HPA010649	RT4	5.474	1.592
CLPP	HPA010649	SHSY5Y	2.608	NA
CLPP	HPA070712	A431	3.616	1.326
CLPP	HPA070712	A549	1.962	0.673
CLPP	HPA070712	HEK293	5.501	0.095
CLPP	HPA070712	U2OS	1.586	0.677
CLPP	HPA070712	HEPG2	3.182	0.522
CLPP	HPA070712	HELA	4.173	NA
CLPP	HPA070712	RT4	5.474	1.592
CLPP	HPA070712	SHSY5Y	2.608	NA
DECR1	HPA023162	A431	9.644	4.124
DECR1	HPA023162	A549	4.842	1.697
DECR1	HPA023162	HEK293	1.202	0.094
DECR1	HPA023162	U2OS	2.158	1.056
DECR1	HPA023162	HEPG2	11.451	0.826
DECR1	HPA023162	HELA	7.414	3.49
DECR1	HPA023162	RT4	15.113	1.026
DECR1	HPA023162	SHSY5Y	5.46	NA
EPS8	HPA003897	A431	1.235	0.571
EPS8	HPA003897	A549	1.1	0.374
EPS8	HPA003897	HEK293	0.206	0.071
EPS8	HPA003897	U2OS	0.332	0.135
EPS8	HPA003897	HEPG2	1.253	0.661
EPS8	HPA003897	HELA	0.584	0.184
EPS8	HPA003897	RT4	3.248	1.303
EPS8	HPA003897	SHSY5Y	0.082	0.051
ERBB2	HPA001338	A431	1.381	0.355
ERBB2	HPA001338	A549	0.612	0.057
ERBB2	HPA001338	HEK293	0.408	0.143
ERBB2	HPA001338	U2OS	0.297	0.118
ERBB2	HPA001338	HEPG2	3.853	0.387
ERBB2	HPA001338	HELA	0.744	0.336
ERBB2	HPA001338	RT4	4.284	1.177
ERBB2	HPA001338	SHSY5Y	NA	NA
HNMT	HPA035480	A431	0.032	NA
HNMT	HPA035480	A549	0.309	0.042
HNMT	HPA035480	HEK293	3.244	0.472
HNMT	HPA035480	U2OS	1.42	0.55
HNMT	HPA035480	HEPG2	80.433	5.932
HNMT	HPA035480	HELA	7.817	1.081
HNMT	HPA035480	RT4	25.765	3.695
HNMT	HPA035480	SHSY5Y	0.043	NA
HNMT	HPA035481	A431	0.032	NA
HNMT	HPA035481	A549	0.309	0.042
HNMT	HPA035481	HEK293	3.244	0.472
HNMT	HPA035481	U2OS	1.42	0.55
HNMT	HPA035481	HEPG2	80.433	5.932
HNMT	HPA035481	HELA	7.817	1.081
HNMT	HPA035481	RT4	25.765	3.695
HNMT	HPA035481	SHSY5Y	0.043	NA
LCP1	HPA019493	A431	4.229	0.596
LCP1	HPA019493	A549	0.011	0.006
LCP1	HPA019493	HEK293	13.65	2.876
LCP1	HPA019493	U2OS	0.3	0.181
LCP1	HPA019493	HEPG2	0.067	0.105
LCP1	HPA019493	HELA	0.33	NA
LCP1	HPA019493	RT4	71.112	17.312
LCP1	HPA019493	SHSY5Y	0.192	0.063
MEF2D	HPA004807	A431	0.281	0.096
MEF2D	HPA004807	A549	0.338	0.026
MEF2D	HPA004807	HEK293	0.17	0.029
MEF2D	HPA004807	U2OS	0.847	0.373
MEF2D	HPA004807	HEPG2	0.182	0.015
MEF2D	HPA004807	HELA	1.282	0.2
MEF2D	HPA004807	RT4	0.22	0.014
MEF2D	HPA004807	SHSY5Y	0.585	0.376
MSN	HPA011227	A431	2.234	0.122
MSN	HPA011227	A549	3.269	0.151
MSN	HPA011227	HEK293	1.123	0.167
MSN	HPA011227	U2OS	2.62	0.143
MSN	HPA011227	HEPG2	0.001	NA
MSN	HPA011227	HELA	7.225	0.479
MSN	HPA011227	RT4	0.022	0.018
MSN	HPA011227	SHSY5Y	0.007	0.004
PAK1	HPA003565	A431	1.079	0.085
PAK1	HPA003565	A549	0.55	0.097
PAK1	HPA003565	HEK293	1.836	0.375
PAK1	HPA003565	U2OS	1.359	0.224
PAK1	HPA003565	HEPG2	0.132	0.022
PAK1	HPA003565	HELA	0.448	0.083
PAK1	HPA003565	RT4	3.025	0.851
PAK1	HPA003565	SHSY5Y	0.79	0.104
PCYT2	HPA023034	A431	3.465	1.465
PCYT2	HPA023034	A549	1.689	0.164
PCYT2	HPA023034	HEK293	1.643	0.417
PCYT2	HPA023034	U2OS	1.714	0.335
PCYT2	HPA023034	HEPG2	30.288	8.895
PCYT2	HPA023034	HELA	2.204	0.191
PCYT2	HPA023034	RT4	9.14	0.957
PCYT2	HPA023034	SHSY5Y	2.879	0.551
PIK3R1	HPA001216	A431	0.658	NA
PIK3R1	HPA001216	A549	0.458	0.186
PIK3R1	HPA001216	HEK293	0.458	0.029
PIK3R1	HPA001216	U2OS	0.873	NA
PIK3R1	HPA001216	HEPG2	1.364	0.153
PIK3R1	HPA001216	HELA	0.413	NA
PIK3R1	HPA001216	RT4	3.708	0.575
PIK3R1	HPA001216	SHSY5Y	0.385	NA
PRKCD	HPA001890	A431	2.855	1.036
PRKCD	HPA001890	A549	0.922	0.087
PRKCD	HPA001890	HEK293	1.152	0.131
PRKCD	HPA001890	U2OS	1.613	0.389
PRKCD	HPA001890	HEPG2	4.272	0.892
PRKCD	HPA001890	HELA	1.362	0.389
PRKCD	HPA001890	RT4	7.296	0.811
PRKCD	HPA001890	SHSY5Y	0.611	NA
RRBP1	HPA011924	A431	3.174	2.988
RRBP1	HPA011924	A549	3.938	0.646
RRBP1	HPA011924	HEK293	0.751	0.153
RRBP1	HPA011924	U2OS	2.406	0.596
RRBP1	HPA011924	HEPG2	16.741	2.854
RRBP1	HPA011924	HELA	2.123	0.527
RRBP1	HPA011924	RT4	2.692	0.746
RRBP1	HPA011924	SHSY5Y	0.675	0.167
SELENBP1	HPA011731	A431	0.036	NA
SELENBP1	HPA011731	A549	5.185	0.267
SELENBP1	HPA011731	HEK293	1.551	0.115
SELENBP1	HPA011731	U2OS	0.227	0.038
SELENBP1	HPA011731	HEPG2	13.623	2.142
SELENBP1	HPA011731	HELA	9.171	1.101
SELENBP1	HPA011731	RT4	0.024	0.058
SELENBP1	HPA011731	SHSY5Y	0.103	0.04
SFN	HPA011105	A431	8.44	2.652
SFN	HPA011105	A549	1.608	0.216
SFN	HPA011105	HEK293	0.153	0.013
SFN	HPA011105	U2OS	5.641	1.001
SFN	HPA011105	HEPG2	0.663	0.165
SFN	HPA011105	HELA	3.344	0.541
SFN	HPA011105	RT4	7.593	0.852
NA	HPA011105	SHSY5Y	NA	NA
SRC	HPA030875	A431	1.268	0.183
SRC	HPA030875	A549	5.966	0.907
SRC	HPA030875	HEK293	1.093	0.049
SRC	HPA030875	U2OS	0.667	0.181
SRC	HPA030875	HEPG2	3.313	1.188
SRC	HPA030875	HELA	0.168	0.016
SRC	HPA030875	RT4	7.22	1.015
SRC	HPA030875	SHSY5Y	1.546	0.383
STOM	HPA010961	A431	0.136	0.327
STOM	HPA010961	A549	3.007	1.197
STOM	HPA010961	HEK293	2.019	0.833
STOM	HPA010961	U2OS	0.741	0.484
STOM	HPA010961	HEPG2	5.711	2.598
STOM	HPA010961	HELA	13.295	5.883
STOM	HPA010961	RT4	0.992	0.258
STOM	HPA010961	SHSY5Y	0.316	0.073
STOM	HPA011419	A431	0.136	0.327
STOM	HPA011419	A549	3.007	1.197
STOM	HPA011419	HEK293	2.019	0.833
STOM	HPA011419	U2OS	0.741	0.484
STOM	HPA011419	HEPG2	5.711	2.598
STOM	HPA011419	HELA	13.295	5.883
STOM	HPA011419	RT4	0.992	0.258
STOM	HPA011419	SHSY5Y	0.316	0.073
STUB1	HPA041222	A431	0.807	0.13
STUB1	HPA041222	A549	1.524	0.248
STUB1	HPA041222	HEK293	3.417	0.668
STUB1	HPA041222	U2OS	2.344	0.888
STUB1	HPA041222	HEPG2	2.074	0.575
STUB1	HPA041222	HELA	7.304	0.603
STUB1	HPA041222	RT4	2.442	0.599
STUB1	HPA041222	SHSY5Y	3.616	0.489
STUB1	HPA043531	A431	0.807	0.13
STUB1	HPA043531	A549	1.524	0.248
STUB1	HPA043531	HEK293	3.417	0.668
STUB1	HPA043531	U2OS	2.344	0.888
STUB1	HPA043531	HEPG2	2.074	0.575
STUB1	HPA043531	HELA	7.304	0.603
STUB1	HPA043531	RT4	2.442	0.599
STUB1	HPA043531	SHSY5Y	3.616	0.489
STXBP1	HPA008209	A431	0.048	0.022
STXBP1	HPA008209	A549	0.136	0.017
STXBP1	HPA008209	HEK293	0.203	0.018
STXBP1	HPA008209	U2OS	0.094	0.022
STXBP1	HPA008209	HEPG2	0.038	0.008
STXBP1	HPA008209	HELA	0.414	0.076
STXBP1	HPA008209	RT4	0.019	0.007
STXBP1	HPA008209	SHSY5Y	0.463	0.087
UGDH	HPA036656	A431	1.802	NA
UGDH	HPA036656	A549	38.161	6.3
UGDH	HPA036656	HEK293	1.208	0.416
UGDH	HPA036656	U2OS	2.628	0.312
UGDH	HPA036656	HEPG2	53.95	9.673
UGDH	HPA036656	HELA	6.027	1.681
UGDH	HPA036656	RT4	10.44	0.471
UGDH	HPA036656	SHSY5Y	2.558	NA
*Protein values are based on peptides quantified by PRM (Table S15). First,
the median for peptide was calculated from triplicate measurements. For
proteins covered by multiple peptides (Table S15), the median ratio-to-standard
across multiple peptides was calculated for each protein respecitvely.
