# Supplementary material for: Enhanced validation of antibodies for research applications
Source: Nat Commun. 2018 Oct 8;9:4130. doi: 10.1038/s41467-018-06642-y (PMC6175901; doi:10.1038/s41467-018-06642-y)
Supplement: Supplementary file 8 — Supplementary Data 5 [file 41467_2018_6642_MOESM8_ESM.xlsx]

## Sheet: Table S16
Supplementary Data 5 - Western blot band intensities used for orthogonal validation
Gene	Antibody ID	Sample	Mw	Intensity (Relative to strongest)
ALDH1A2	HPA010022	A431	NA	0
ALDH1A2	HPA010022	A549	53.65	1
ALDH1A2	HPA010022	HEK293	NA	0
ALDH1A2	HPA010022	U2OS	NA	0
ALDH1A2	HPA010022	HEPG2	53.65	0.016
ALDH1A2	HPA010022	HELA	NA	0
ALDH1A2	HPA010022	RT4	NA	0
ALDH1A2	HPA010022	SHSY5Y	NA	0
ANXA1	HPA011272	A431	36	1
ANXA1	HPA011272	A549	36	1
ANXA1	HPA011272	HEK293	36	0.35
ANXA1	HPA011272	U2OS	36	0.71
ANXA1	HPA011272	HEPG2	35	0.06
ANXA1	HPA011272	HELA	38	0.21
ANXA1	HPA011272	RT4	39	0.2
ANXA1	HPA011272	SHSY5Y	37	0.01
ANXA3	HPA013398	A431	32.89	1
ANXA3	HPA013398	A549	32.89	0.77
ANXA3	HPA013398	HEK293	32.47	0.174
ANXA3	HPA013398	U2OS	32.05	0.105
ANXA3	HPA013398	HEPG2	32.89	0.093
ANXA3	HPA013398	HELA	33.77	0.697
ANXA3	HPA013398	RT4	34.21	0.362
ANXA3	HPA013398	SHSY5Y	NA	0
ASS1	HPA020934	A431	43	1
ASS1	HPA020934	A549	NA	0
ASS1	HPA020934	HEK293	43	0.04
ASS1	HPA020934	U2OS	42	0.29
ASS1	HPA020934	HEPG2	41	0.04
ASS1	HPA020934	HELA	NA	0
ASS1	HPA020934	RT4	43	0.4
ASS1	HPA020934	SHSY5Y	NA	0
BPGM	HPA016493	A431	NA	0
BPGM	HPA016493	A549	NA	0
BPGM	HPA016493	HEK293	NA	0
BPGM	HPA016493	U2OS	NA	0
BPGM	HPA016493	HEPG2	NA	0
BPGM	HPA016493	HELA	NA	0
BPGM	HPA016493	RT4	27	1
BPGM	HPA016493	SHSY5Y	NA	0
CANT1	HPA019639	A431	38.33	0.198
CANT1	HPA019639	A549	NA	0
CANT1	HPA019639	HEK293	NA	0
CANT1	HPA019639	U2OS	38.33	1
CANT1	HPA019639	HEPG2	39.02	0.46
CANT1	HPA019639	HELA	NA	0
CANT1	HPA019639	RT4	NA	0
CANT1	HPA019639	SHSY5Y	NA	0
CAPG	HPA019092	A431	40.32	1
CAPG	HPA019092	A549	40.16	0.35
CAPG	HPA019092	HEK293	NA	0
CAPG	HPA019092	U2OS	40.34	0.1
CAPG	HPA019092	HEPG2	40.34	0.116
CAPG	HPA019092	HELA	40.53	0.57
CAPG	HPA019092	RT4	40.36	0.544
CAPG	HPA019092	SHSY5Y	NA	0
CLPP	HPA010649	A431	27	0.262
CLPP	HPA010649	A549	27	0.123
CLPP	HPA010649	HEK293	27	1
CLPP	HPA010649	U2OS	26	0.163
CLPP	HPA010649	HEPG2	26	0.735
CLPP	HPA010649	HELA	26	0.614
CLPP	HPA010649	RT4	27	0.885
CLPP	HPA010649	SHSY5Y	28	0.108
CLPP	HPA070712	A431	37	0.259
CLPP	HPA070712	A549	37	0.223
CLPP	HPA070712	HEK293	36	0.687
CLPP	HPA070712	U2OS	36	0.36
CLPP	HPA070712	HEPG2	36	0.63
CLPP	HPA070712	HELA	37	0.738
CLPP	HPA070712	RT4	38	1
CLPP	HPA070712	SHSY5Y	38	0.15
DECR1	HPA023162	A431	26	0.637
DECR1	HPA023162	A549	26	0.575
DECR1	HPA023162	HEK293	26	0.717
DECR1	HPA023162	U2OS	26	0.655
DECR1	HPA023162	HEPG2	26	1
DECR1	HPA023162	HELA	26	0.673
DECR1	HPA023162	RT4	26	0.92
DECR1	HPA023162	SHSY5Y	26	0.345
EPS8	HPA003897	A431	93.46	0.742
EPS8	HPA003897	A549	90.34	0.856
EPS8	HPA003897	HEK293	NA	0
EPS8	HPA003897	U2OS	NA	0
EPS8	HPA003897	HEPG2	88.83	0.205
EPS8	HPA003897	HELA	NA	0
EPS8	HPA003897	RT4	90.34	1
EPS8	HPA003897	SHSY5Y	NA	0
ERBB2	HPA001338	A431	NA	0
ERBB2	HPA001338	A549	NA	0
ERBB2	HPA001338	HEK293	NA	0
ERBB2	HPA001338	U2OS	NA	0
ERBB2	HPA001338	HEPG2	182.35	0.812
ERBB2	HPA001338	HELA	NA	0
ERBB2	HPA001338	RT4	185.11	1
NA	HPA001338	SHSY5Y	NA	0
HNMT	HPA035480	A431	28	0.025
HNMT	HPA035480	A549	NA	0
HNMT	HPA035480	HEK293	NA	0
HNMT	HPA035480	U2OS	NA	0
HNMT	HPA035480	HEPG2	29	1
HNMT	HPA035480	HELA	NA	0
HNMT	HPA035480	RT4	30	0.292
HNMT	HPA035480	SHSY5Y	NA	0
HNMT	HPA035481	A431	26.09	0.459
HNMT	HPA035481	A549	25.54	0.243
HNMT	HPA035481	HEK293	25.19	0.794
HNMT	HPA035481	U2OS	24.68	1
HNMT	HPA035481	HEPG2	24.37	0.734
HNMT	HPA035481	HELA	24.11	0.472
HNMT	HPA035481	RT4	24.3	0.748
HNMT	HPA035481	SHSY5Y	24.54	0.624
LCP1	HPA019493	A431	66	0.051
LCP1	HPA019493	A549	NA	0
LCP1	HPA019493	HEK293	64	0.289
LCP1	HPA019493	U2OS	NA	0
LCP1	HPA019493	HEPG2	NA	0
LCP1	HPA019493	HELA	NA	0
LCP1	HPA019493	RT4	66	1
LCP1	HPA019493	SHSY5Y	NA	0
MEF2D	HPA004807	A431	66.29	0.084
MEF2D	HPA004807	A549	66.29	0.155
MEF2D	HPA004807	HEK293	66.29	0.073
MEF2D	HPA004807	U2OS	66.29	0.744
MEF2D	HPA004807	HEPG2	NA	0
MEF2D	HPA004807	HELA	67.47	1
MEF2D	HPA004807	RT4	67.47	0.065
MEF2D	HPA004807	SHSY5Y	68.67	0.036
MSN	HPA011227	A431	77.67	1
MSN	HPA011227	A549	75.84	0.77
MSN	HPA011227	HEK293	77.75	0.37
MSN	HPA011227	U2OS	76.46	0.81
MSN	HPA011227	HEPG2	82.91	0.2
MSN	HPA011227	HELA	80.69	0.87
MSN	HPA011227	RT4	85.74	0.2
MSN	HPA011227	SHSY5Y	86.16	0.13
PAK1	HPA003565	A431	66.59	0.721
PAK1	HPA003565	A549	65.57	0.243
PAK1	HPA003565	HEK293	64.56	0.901
PAK1	HPA003565	U2OS	64.56	0.626
PAK1	HPA003565	HEPG2	NA	0
PAK1	HPA003565	HELA	63.95	0.107
PAK1	HPA003565	RT4	65.33	1
PAK1	HPA003565	SHSY5Y	67.36	0.285
PCYT2	HPA023034	A431	43.9	0.034
PCYT2	HPA023034	A549	43.44	0.031
PCYT2	HPA023034	HEK293	43.87	0.057
PCYT2	HPA023034	U2OS	44.3	0.042
PCYT2	HPA023034	HEPG2	45.88	1
PCYT2	HPA023034	HELA	47.73	0.052
PCYT2	HPA023034	RT4	50.27	0.266
PCYT2	HPA023034	SHSY5Y	49.57	0.037
PIK3R1	HPA001216	A431	NA	0
PIK3R1	HPA001216	A549	NA	0
PIK3R1	HPA001216	HEK293	NA	0
PIK3R1	HPA001216	U2OS	NA	0
PIK3R1	HPA001216	HEPG2	79.91	0.118
PIK3R1	HPA001216	HELA	NA	0
PIK3R1	HPA001216	RT4	77.15	1
PIK3R1	HPA001216	SHSY5Y	NA	0
PRKCA	HPA006563	A431	79.16	0.073
PRKCA	HPA006563	A549	79.16	0.723
PRKCA	HPA006563	HEK293	77.75	0.492
PRKCA	HPA006563	U2OS	77.75	0.443
PRKCA	HPA006563	HEPG2	76.36	1
PRKCA	HPA006563	HELA	76.36	0.59
PRKCA	HPA006563	RT4	76.36	0.214
PRKCA	HPA006563	SHSY5Y	79.16	0.186
PRKCA	HPA006649	A431	NA	0
PRKCA	HPA006649	A549	75	1
PRKCA	HPA006649	HEK293	73.63	0.322
PRKCA	HPA006649	U2OS	75	0.398
PRKCA	HPA006649	HEPG2	72.29	0.939
PRKCA	HPA006649	HELA	70.97	0.537
PRKCA	HPA006649	RT4	NA	0
PRKCA	HPA006649	SHSY5Y	72.29	0.232
PRKCD	HPA001890	A431	74.34	0.304
PRKCD	HPA001890	A549	NA	0
PRKCD	HPA001890	HEK293	NA	0
PRKCD	HPA001890	U2OS	73.69	0.047
PRKCD	HPA001890	HEPG2	73.04	0.494
PRKCD	HPA001890	HELA	NA	0
PRKCD	HPA001890	RT4	77.27	1
PRKCD	HPA001890	SHSY5Y	NA	0
RRBP1	HPA011924	A431	111	0.04
RRBP1	HPA011924	A549	108	0.13
RRBP1	HPA011924	HEK293	NA	0
RRBP1	HPA011924	U2OS	NA	0
RRBP1	HPA011924	HEPG2	100	1
RRBP1	HPA011924	HELA	NA	0
RRBP1	HPA011924	RT4	NA	0
RRBP1	HPA011924	SHSY5Y	NA	0
SELENBP1	HPA011731	A431	NA	0
SELENBP1	HPA011731	A549	50	0.093
SELENBP1	HPA011731	HEK293	NA	0
SELENBP1	HPA011731	U2OS	NA	0
SELENBP1	HPA011731	HEPG2	49.17	1
SELENBP1	HPA011731	HELA	49.17	0.13
SELENBP1	HPA011731	RT4	NA	0
SELENBP1	HPA011731	SHSY5Y	NA	0
SFN	HPA011105	A431	28	1
SFN	HPA011105	A549	28	0.05
SFN	HPA011105	HEK293	27	0.03
SFN	HPA011105	U2OS	27	0.58
SFN	HPA011105	HEPG2	27	0.05
SFN	HPA011105	HELA	28	0.1
SFN	HPA011105	RT4	29	0.72
NA	HPA011105	SHSY5Y	NA	0
SRC	HPA030875	A431	55	0.045
SRC	HPA030875	A549	56	1
SRC	HPA030875	HEK293	NA	0
SRC	HPA030875	U2OS	NA	0
SRC	HPA030875	HEPG2	58	0.033
SRC	HPA030875	HELA	NA	0
SRC	HPA030875	RT4	58	0.7
SRC	HPA030875	SHSY5Y	NA	0
STOM	HPA010961	A431	NA	0
STOM	HPA010961	A549	28.21	0.253
STOM	HPA010961	HEK293	NA	0
STOM	HPA010961	U2OS	NA	0
STOM	HPA010961	HEPG2	27.78	0.736
STOM	HPA010961	HELA	27.37	1
STOM	HPA010961	RT4	30.88	0.052
STOM	HPA010961	SHSY5Y	NA	0
STOM	HPA011419	A431	58.8	0.88
STOM	HPA011419	A549	57.86	0.024
STOM	HPA011419	HEK293	56.93	0.661
STOM	HPA011419	U2OS	56.93	0.443
STOM	HPA011419	HEPG2	58.8	1
STOM	HPA011419	HELA	60.74	0.344
STOM	HPA011419	RT4	61.74	0.311
STOM	HPA011419	SHSY5Y	64.81	0.061
STUB1	HPA041222	A431	32.64	0.199
STUB1	HPA041222	A549	32.64	0.544
STUB1	HPA041222	HEK293	32.64	1
STUB1	HPA041222	U2OS	32.64	0.551
STUB1	HPA041222	HEPG2	33.15	0.577
STUB1	HPA041222	HELA	33.68	0.899
STUB1	HPA041222	RT4	33.68	0.581
STUB1	HPA041222	SHSY5Y	33.68	0.543
STUB1	HPA043531	A431	33.55	0.061
STUB1	HPA043531	A549	33	0.368
STUB1	HPA043531	HEK293	33	1
STUB1	HPA043531	U2OS	33.55	0.308
STUB1	HPA043531	HEPG2	33.55	0.236
STUB1	HPA043531	HELA	34.1	0.682
STUB1	HPA043531	RT4	34.1	0.339
STUB1	HPA043531	SHSY5Y	35.23	0.247
STXBP1	HPA008209	A431	69	0.122
STXBP1	HPA008209	A549	67	0.089
STXBP1	HPA008209	HEK293	65	0.059
STXBP1	HPA008209	U2OS	66	1
STXBP1	HPA008209	HEPG2	68	0.126
STXBP1	HPA008209	HELA	69	0.836
STXBP1	HPA008209	RT4	69	0.929
STXBP1	HPA008209	SHSY5Y	71	0.218
UGDH	HPA036656	A431	54.54	0.06
UGDH	HPA036656	A549	54.01	1
UGDH	HPA036656	HEK293	54.54	0.01
UGDH	HPA036656	U2OS	54.54	0.15
UGDH	HPA036656	HEPG2	54.54	0.46
UGDH	HPA036656	HELA	57.24	0.1
UGDH	HPA036656	RT4	58.35	0.44
UGDH	HPA036656	SHSY5Y	60.07	0.03
COX5B	HPA034517	RT4	13.04	0.447
COX5B	HPA034517	U251	12.86	0.142
COX5B	HPA034517	A549	12.86	0.451
COX5B	HPA034517	HEPG2	12.86	1
COX5B	HPA034517	U2OS	12.86	0.439
COX5B	HPA034517	BJ	12.86	0.073
COX5B	HPA034517	Caco2	12.82	0.854
CYP51A1	HPA041325	RT4	55	0.415
CYP51A1	HPA041325	U251	NA	0
CYP51A1	HPA041325	A549	NA	0
CYP51A1	HPA041325	HEPG2	51.88	1
CYP51A1	HPA041325	U2OS	NA	0
CYP51A1	HPA041325	BJ	NA	0
CYP51A1	HPA041325	Caco2	52.65	0.11
DDX21	HPA036593	RT4	106.14	0.121
DDX21	HPA036593	U251	107.42	0.264
DDX21	HPA036593	A549	107.42	0.149
DDX21	HPA036593	HEPG2	107.42	0.142
DDX21	HPA036593	U2OS	107.42	0.288
DDX21	HPA036593	BJ	106.14	0.073
DDX21	HPA036593	Caco2	107.42	1
EIF5	HPA000867	RT4	57.39	0.795
EIF5	HPA000867	U251	56.58	0.356
EIF5	HPA000867	A549	56.93	0.224
EIF5	HPA000867	HEPG2	56.93	0.521
EIF5	HPA000867	U2OS	56.93	0.395
EIF5	HPA000867	BJ	56.13	0.157
EIF5	HPA000867	Caco2	56.13	1
GPRASP2	HPA017438	NA	NA	0
GPRASP2	HPA017438	NA	121.75	0.34
GPRASP2	HPA017438	NA	121.75	0.413
GPRASP2	HPA017438	NA	NA	0
GPRASP2	HPA017438	NA	119.02	1
GPRASP2	HPA017438	NA	122.17	0.116
GPRASP2	HPA017438	NA	122.59	0.016
KPNA4	HPA045500	RT4	59.89	0.15
KPNA4	HPA045500	U251	59.89	1
KPNA4	HPA045500	A549	59.89	0.768
KPNA4	HPA045500	HEPG2	59.89	0.059
KPNA4	HPA045500	U2OS	59.89	0.598
KPNA4	HPA045500	BJ	59.89	0.325
KPNA4	HPA045500	Caco2	59.89	0.546
LRRC59	HPA030829	RT4	35.5	0.199
LRRC59	HPA030829	U251	35	0.516
LRRC59	HPA030829	A549	34.31	0.593
LRRC59	HPA030829	HEPG2	34.31	0.869
LRRC59	HPA030829	U2OS	34.31	0.349
LRRC59	HPA030829	BJ	35	0.311
LRRC59	HPA030829	Caco2	35.5	1
MCM6	HPA004818	RT4	111.9	0.465
MCM6	HPA004818	U251	113.31	0.157
MCM6	HPA004818	A549	114.73	0.546
MCM6	HPA004818	HEPG2	117.63	0.077
MCM6	HPA004818	U2OS	120.61	1
MCM6	HPA004818	BJ	NA	0
MCM6	HPA004818	Caco2	122.51	0.877
MSN	HPA011135	RT4	NA	0
MSN	HPA011135	U251	80.42	0.756
MSN	HPA011135	A549	78.43	0.702
MSN	HPA011135	HEPG2	NA	0
MSN	HPA011135	U2OS	75.41	0.694
MSN	HPA011135	BJ	76.9	1
MSN	HPA011135	Caco2	NA	0
NASP	HPA028136	RT4	181.01	0.231
NASP	HPA028136	U251	181.01	0.154
NASP	HPA028136	A549	181.01	0.2
NASP	HPA028136	HEPG2	178.39	1
NASP	HPA028136	U2OS	182.19	0.888
NASP	HPA028136	BJ	186.07	0.026
NASP	HPA028136	Caco2	182.77	0.788
OSMR	HPA017278	RT4	37.56	0.207
OSMR	HPA017278	U251	37.03	0.591
OSMR	HPA017278	A549	36.24	1
OSMR	HPA017278	HEPG2	NA	0
OSMR	HPA017278	U2OS	35.96	0.739
OSMR	HPA017278	BJ	35.69	0.769
OSMR	HPA017278	Caco2	NA	0
PDIA3	HPA003230	RT4	47.76	0.362
PDIA3	HPA003230	U251	47.76	0.243
PDIA3	HPA003230	A549	NA	0
PDIA3	HPA003230	HEPG2	47.09	1
PDIA3	HPA003230	U2OS	47.09	0.209
PDIA3	HPA003230	BJ	46.43	0.271
PDIA3	HPA003230	Caco2	47.38	0.557
PLGRKT	HPA011144	RT4	15	0.21
PLGRKT	HPA011144	U251	14.82	1
PLGRKT	HPA011144	A549	14.78	0.657
PLGRKT	HPA011144	HEPG2	14.78	0.203
PLGRKT	HPA011144	U2OS	14.78	0.462
PLGRKT	HPA011144	BJ	14.6	0.554
PLGRKT	HPA011144	Caco2	14.78	0.012
PMPCA	HPA021648	RT4	55.43	0.2
PMPCA	HPA021648	U251	54.7	0.307
PMPCA	HPA021648	A549	53.3	0.492
PMPCA	HPA021648	HEPG2	53.3	0.926
PMPCA	HPA021648	U2OS	53	0.188
PMPCA	HPA021648	BJ	53.7	0.213
PMPCA	HPA021648	Caco2	54	1
PPP1R13L	HPA041231	RT4	121.36	0.292
PPP1R13L	HPA041231	U251	119.93	0.794
PPP1R13L	HPA041231	A549	118.51	0.1
PPP1R13L	HPA041231	HEPG2	118.51	0.019
PPP1R13L	HPA041231	U2OS	118.51	1
PPP1R13L	HPA041231	BJ	118.51	0.067
PPP1R13L	HPA041231	Caco2	117.11	0.072
RAB3GAP1	HPA034494	RT4	132.96	0.575
RAB3GAP1	HPA034494	U251	132.96	0.705
RAB3GAP1	HPA034494	A549	132.25	0.865
RAB3GAP1	HPA034494	HEPG2	132.25	0.414
RAB3GAP1	HPA034494	U2OS	132.25	0.677
RAB3GAP1	HPA034494	BJ	132.25	1
RAB3GAP1	HPA034494	Caco2	132.25	0.962
S100A10	HPA003340	RT4	10.82	0.039
S100A10	HPA003340	U251	10.82	0.128
S100A10	HPA003340	A549	10.54	1
S100A10	HPA003340	HEPG2	NA	0
S100A10	HPA003340	U2OS	10.65	0.406
S100A10	HPA003340	BJ	10.65	0.094
S100A10	HPA003340	Caco2	11.08	0.305
SCAF11	HPA045456	RT4	115.39	0.107
SCAF11	HPA045456	U251	112.67	0.045
SCAF11	HPA045456	A549	111.7	0.023
SCAF11	HPA045456	HEPG2	112.67	0.205
SCAF11	HPA045456	U2OS	110.01	0.089
SCAF11	HPA045456	BJ	110.01	0.032
SCAF11	HPA045456	Caco2	113.65	1
SPDL1	HPA044700	RT4	NA	0
SPDL1	HPA044700	U251	117.92	0.477
SPDL1	HPA044700	A549	117.62	0.446
SPDL1	HPA044700	HEPG2	117.32	0.984
SPDL1	HPA044700	U2OS	117.62	1
SPDL1	HPA044700	BJ	115.28	0.05
SPDL1	HPA044700	Caco2	117.62	0.697
STX4	HPA001330	RT4	35	0.361
STX4	HPA001330	U251	34.69	0.312
STX4	HPA001330	A549	34.69	0.63
STX4	HPA001330	HEPG2	34.69	1
STX4	HPA001330	U2OS	35.06	0.341
STX4	HPA001330	BJ	35.57	0.355
STX4	HPA001330	Caco2	35.57	0.388
TKT	HPA029481	RT4	67.08	0.543
TKT	HPA029481	U251	65.78	0.419
TKT	HPA029481	A549	63.93	1
TKT	HPA029481	HEPG2	63.38	0.113
TKT	HPA029481	U2OS	63.38	0.115
TKT	HPA029481	BJ	62.49	0.272
TKT	HPA029481	Caco2	63.38	0.184
TNS1	HPA036089	RT4	NA	0
TNS1	HPA036089	U251	NA	0
TNS1	HPA036089	A549	NA	0
TNS1	HPA036089	HEPG2	NA	0
TNS1	HPA036089	U2OS	166.6	0.864
TNS1	HPA036089	BJ	166.6	1
TNS1	HPA036089	Caco2	NA	0
TOMM20	HPA011562	RT4	14.18	0.342
TOMM20	HPA011562	U251	14.18	0.485
TOMM20	HPA011562	A549	14.18	0.505
TOMM20	HPA011562	HEPG2	14.18	1
TOMM20	HPA011562	U2OS	14.18	0.563
TOMM20	HPA011562	BJ	14.18	0.102
TOMM20	HPA011562	Caco2	14.03	0.656
VARS	HPA046710	RT4	151.57	0.367
VARS	HPA046710	U251	151.57	1
VARS	HPA046710	A549	153.72	0.802
VARS	HPA046710	HEPG2	157.27	0.329
VARS	HPA046710	U2OS	151.57	0.676
VARS	HPA046710	BJ	153.53	0.386
VARS	HPA046710	Caco2	152.06	0.359
