# Supplementary material for: Enhanced validation of antibodies for research applications
Source: Nat Commun. 2018 Oct 8;9:4130. doi: 10.1038/s41467-018-06642-y (PMC6175901; doi:10.1038/s41467-018-06642-y)
Supplement: Supplementary file 9 — Supplementary Data 6 [file 41467_2018_6642_MOESM9_ESM.xlsx]

## Sheet: Table S8
Supplementary Data 6 - Antibodies validated within HPA
Antibody ID	Orthogonal	Capture MS	Independent	Genetic	Recombinant	Number of Enhanced
HPA019799	Not Done	Enhanced	Enhanced	Enhanced	Enhanced	4
HPA011144	Enhanced	Enhanced	Enhanced	Enhanced	Not Done	4
HPA021648	Enhanced	Enhanced	Enhanced	Enhanced	Not Done	4
HPA027776	Enhanced	Enhanced	Enhanced	Enhanced	Not Done	4
HPA045095	Enhanced	Enhanced	Enhanced	Enhanced	Not Done	4
HPA024594	Enhanced	Enhanced	Enhanced	Enhanced	Not Done	4
HPA045500	Enhanced	Enhanced	Enhanced	Enhanced	Not Done	4
HPA041799	Enhanced	Enhanced	Enhanced	Enhanced	Not Done	4
HPA008214	Enhanced	Enhanced	Enhanced	Not Done	Enhanced	4
HPA019352	Enhanced	Enhanced	Enhanced	Not Done	Enhanced	4
HPA038451	Enhanced	Enhanced	Enhanced	Not Done	Enhanced	4
HPA006114	Enhanced	Enhanced	Enhanced	Not Done	Enhanced	4
HPA016960	Enhanced	Enhanced	Enhanced	Not Done	Enhanced	4
HPA016867	Enhanced	Enhanced	Enhanced	Not Done	Enhanced	4
HPA009285	Enhanced	Enhanced	Enhanced	Not Done	Enhanced	4
HPA044850	Enhanced	Enhanced	Enhanced	Not Done	Enhanced	4
HPA017139	Enhanced	Enhanced	Enhanced	Not Done	Enhanced	4
HPA031099	Not Done	Enhanced	Uncertain	Enhanced	Enhanced	3
HPA006801	Not Done	Enhanced	Not Done	Enhanced	Enhanced	3
HPA006717	Not Done	Enhanced	Not Done	Enhanced	Enhanced	3
HPA020582	Enhanced	Uncertain	Enhanced	Enhanced	Not Done	3
HPA047373	Enhanced	Uncertain	Enhanced	Enhanced	Not Done	3
HPA038051	Enhanced	Uncertain	Enhanced	Enhanced	Not Done	3
HPA038311	Enhanced	Uncertain	Enhanced	Enhanced	Not Done	3
HPA049439	Enhanced	Uncertain	Enhanced	Enhanced	Not Done	3
HPA061799	Enhanced	Not Done	Enhanced	Enhanced	Not Done	3
HPA043614	Uncertain	Enhanced	Enhanced	Enhanced	Not Done	3
HPA000704	Uncertain	Enhanced	Enhanced	Enhanced	Not Done	3
HPA025936	Uncertain	Enhanced	Enhanced	Enhanced	Not Done	3
HPA040914	Uncertain	Enhanced	Enhanced	Enhanced	Not Done	3
HPA003230	Uncertain	Enhanced	Enhanced	Enhanced	Not Done	3
HPA030741	Uncertain	Enhanced	Enhanced	Enhanced	Not Done	3
HPA029481	Uncertain	Enhanced	Enhanced	Enhanced	Not Done	3
HPA030829	Uncertain	Enhanced	Enhanced	Enhanced	Not Done	3
HPA004873	Uncertain	Enhanced	Enhanced	Enhanced	Not Done	3
HPA031052	Uncertain	Enhanced	Enhanced	Enhanced	Not Done	3
HPA018954	Uncertain	Enhanced	Enhanced	Enhanced	Not Done	3
HPA028487	Uncertain	Enhanced	Enhanced	Enhanced	Not Done	3
HPA024120	Not Done	Enhanced	Enhanced	Enhanced	Not Done	3
HPA054559	Not Done	Enhanced	Enhanced	Enhanced	Not Done	3
HPA047549	Not Done	Enhanced	Enhanced	Enhanced	Not Done	3
HPA043305	Not Done	Enhanced	Enhanced	Enhanced	Not Done	3
HPA035073	Not Done	Enhanced	Enhanced	Enhanced	Not Done	3
HPA018402	Not Done	Enhanced	Enhanced	Enhanced	Not Done	3
HPA040905	Not Done	Enhanced	Enhanced	Enhanced	Not Done	3
HPA034652	Not Done	Enhanced	Enhanced	Enhanced	Not Done	3
HPA035530	Not Done	Enhanced	Enhanced	Enhanced	Not Done	3
HPA036409	Not Done	Enhanced	Enhanced	Enhanced	Not Done	3
HPA003008	Not Done	Enhanced	Enhanced	Enhanced	Not Done	3
HPA035735	Not Done	Enhanced	Enhanced	Enhanced	Not Done	3
HPA034494	Not Done	Enhanced	Enhanced	Enhanced	Not Done	3
HPA041443	Not Done	Enhanced	Enhanced	Enhanced	Not Done	3
HPA034997	Not Done	Enhanced	Enhanced	Enhanced	Not Done	3
HPA036541	Not Done	Enhanced	Enhanced	Enhanced	Not Done	3
HPA017893	Not Done	Enhanced	Enhanced	Enhanced	Not Done	3
HPA021178	Not Done	Enhanced	Enhanced	Enhanced	Not Done	3
HPA021799	Not Done	Enhanced	Enhanced	Enhanced	Not Done	3
HPA006773	Not Done	Enhanced	Enhanced	Enhanced	Not Done	3
HPA059070	Not Done	Enhanced	Enhanced	Enhanced	Not Done	3
HPA042858	Not Done	Enhanced	Enhanced	Enhanced	Not Done	3
HPA024089	Not Done	Enhanced	Enhanced	Enhanced	Not Done	3
HPA003901	Not Done	Enhanced	Enhanced	Enhanced	Not Done	3
HPA027406	Not Done	Enhanced	Enhanced	Enhanced	Not Done	3
HPA003890	Not Done	Enhanced	Enhanced	Enhanced	Not Done	3
HPA016610	Not Done	Enhanced	Enhanced	Enhanced	Not Done	3
HPA048020	Not Done	Enhanced	Enhanced	Enhanced	Not Done	3
HPA036178	Not Done	Enhanced	Enhanced	Enhanced	Not Done	3
HPA025770	Enhanced	Enhanced	Uncertain	Enhanced	Not Done	3
HPA019587	Enhanced	Enhanced	Not Done	Enhanced	Not Done	3
HPA018987	Enhanced	Enhanced	Not Done	Enhanced	Not Done	3
HPA001330	Enhanced	Enhanced	Not Done	Enhanced	Not Done	3
HPA050459	Enhanced	Enhanced	Not Done	Enhanced	Not Done	3
HPA018476	Enhanced	Enhanced	Not Done	Enhanced	Not Done	3
HPA011562	Enhanced	Enhanced	Not Done	Enhanced	Not Done	3
HPA051702	Enhanced	Enhanced	Not Done	Enhanced	Not Done	3
HPA006214	Enhanced	Enhanced	Not Done	Enhanced	Not Done	3
HPA041122	Uncertain	Enhanced	Enhanced	Uncertain	Enhanced	3
HPA009972	Uncertain	Enhanced	Enhanced	Uncertain	Enhanced	3
HPA041300	Not Done	Enhanced	Enhanced	Uncertain	Enhanced	3
HPA022793	Not Done	Enhanced	Enhanced	Uncertain	Enhanced	3
HPA001800	Enhanced	Enhanced	Enhanced	Uncertain	Not Done	3
HPA051162	Enhanced	Enhanced	Enhanced	Uncertain	Not Done	3
HPA020451	Enhanced	Enhanced	Enhanced	Uncertain	Not Done	3
HPA053568	Enhanced	Enhanced	Enhanced	Uncertain	Not Done	3
HPA056786	Enhanced	Enhanced	Enhanced	Uncertain	Not Done	3
HPA025070	Enhanced	Uncertain	Enhanced	Not Done	Enhanced	3
HPA008320	Uncertain	Enhanced	Enhanced	Not Done	Enhanced	3
HPA025230	Uncertain	Enhanced	Enhanced	Not Done	Enhanced	3
HPA027167	Uncertain	Enhanced	Enhanced	Not Done	Enhanced	3
HPA041734	Not Done	Enhanced	Enhanced	Not Done	Enhanced	3
HPA030160	Not Done	Enhanced	Enhanced	Not Done	Enhanced	3
HPA018166	Not Done	Enhanced	Enhanced	Not Done	Enhanced	3
HPA024734	Not Done	Enhanced	Enhanced	Not Done	Enhanced	3
HPA010634	Not Done	Enhanced	Enhanced	Not Done	Enhanced	3
HPA040436	Not Done	Enhanced	Enhanced	Not Done	Enhanced	3
HPA038680	Not Done	Enhanced	Enhanced	Not Done	Enhanced	3
HPA037553	Not Done	Enhanced	Enhanced	Not Done	Enhanced	3
HPA003014	Not Done	Enhanced	Enhanced	Not Done	Enhanced	3
HPA003060	Not Done	Enhanced	Enhanced	Not Done	Enhanced	3
HPA019052	Enhanced	Enhanced	Uncertain	Not Done	Enhanced	3
HPA019364	Enhanced	Enhanced	Uncertain	Not Done	Enhanced	3
HPA001613	Enhanced	Enhanced	Not Done	Not Done	Enhanced	3
HPA055067	Enhanced	Enhanced	Not Done	Not Done	Enhanced	3
HPA029100	Enhanced	Enhanced	Not Done	Not Done	Enhanced	3
HPA012568	Enhanced	Enhanced	Not Done	Not Done	Enhanced	3
HPA023139	Enhanced	Enhanced	Not Done	Not Done	Enhanced	3
HPA003911	Enhanced	Enhanced	Enhanced	Not Done	Uncertain	3
HPA019473	Enhanced	Enhanced	Enhanced	Not Done	Uncertain	3
HPA047108	Enhanced	Enhanced	Enhanced	Not Done	Not Done	3
HPA050628	Enhanced	Enhanced	Enhanced	Not Done	Not Done	3
HPA054508	Enhanced	Enhanced	Enhanced	Not Done	Not Done	3
HPA054104	Enhanced	Enhanced	Enhanced	Not Done	Not Done	3
HPA056817	Enhanced	Enhanced	Enhanced	Not Done	Not Done	3
HPA047275	Enhanced	Enhanced	Enhanced	Not Done	Not Done	3
HPA000425	Enhanced	Enhanced	Enhanced	Not Done	Not Done	3
HPA040015	Enhanced	Enhanced	Enhanced	Not Done	Not Done	3
HPA030989	Enhanced	Enhanced	Enhanced	Not Done	Not Done	3
HPA063330	Enhanced	Enhanced	Enhanced	Not Done	Not Done	3
HPA000687	Enhanced	Enhanced	Enhanced	Not Done	Not Done	3
HPA020096	Enhanced	Enhanced	Enhanced	Not Done	Not Done	3
HPA037575	Enhanced	Enhanced	Enhanced	Not Done	Not Done	3
HPA007599	Enhanced	Enhanced	Enhanced	Not Done	Not Done	3
HPA063777	Enhanced	Enhanced	Enhanced	Not Done	Not Done	3
HPA036890	Enhanced	Enhanced	Enhanced	Not Done	Not Done	3
HPA036752	Enhanced	Enhanced	Enhanced	Not Done	Not Done	3
HPA029715	Enhanced	Enhanced	Enhanced	Not Done	Not Done	3
HPA029716	Enhanced	Enhanced	Enhanced	Not Done	Not Done	3
HPA031093	Enhanced	Enhanced	Enhanced	Not Done	Not Done	3
HPA031095	Enhanced	Enhanced	Enhanced	Not Done	Not Done	3
HPA019918	Enhanced	Enhanced	Enhanced	Not Done	Not Done	3
HPA006642	Enhanced	Enhanced	Enhanced	Not Done	Not Done	3
HPA050193	Enhanced	Enhanced	Enhanced	Not Done	Not Done	3
HPA063030	Enhanced	Enhanced	Enhanced	Not Done	Not Done	3
HPA043519	Enhanced	Enhanced	Enhanced	Not Done	Not Done	3
HPA050351	Enhanced	Enhanced	Enhanced	Not Done	Not Done	3
HPA061786	Enhanced	Enhanced	Enhanced	Not Done	Not Done	3
HPA041863	Enhanced	Enhanced	Enhanced	Not Done	Not Done	3
HPA041428	Enhanced	Enhanced	Enhanced	Not Done	Not Done	3
HPA041698	Enhanced	Enhanced	Enhanced	Not Done	Not Done	3
HPA041937	Enhanced	Enhanced	Enhanced	Not Done	Not Done	3
HPA042880	Enhanced	Enhanced	Enhanced	Not Done	Not Done	3
HPA061979	Enhanced	Enhanced	Enhanced	Not Done	Not Done	3
HPA030053	Enhanced	Enhanced	Enhanced	Not Done	Not Done	3
HPA044121	Enhanced	Enhanced	Enhanced	Not Done	Not Done	3
HPA047139	Enhanced	Enhanced	Enhanced	Not Done	Not Done	3
HPA050539	Enhanced	Enhanced	Enhanced	Not Done	Not Done	3
HPA008880	Enhanced	Enhanced	Enhanced	Not Done	Not Done	3
HPA002828	Enhanced	Enhanced	Enhanced	Not Done	Not Done	3
HPA015536	Enhanced	Enhanced	Enhanced	Not Done	Not Done	3
HPA056070	Enhanced	Enhanced	Enhanced	Not Done	Not Done	3
HPA069341	Enhanced	Enhanced	Enhanced	Not Done	Not Done	3
HPA027296	Enhanced	Enhanced	Enhanced	Not Done	Not Done	3
HPA054276	Enhanced	Enhanced	Enhanced	Not Done	Not Done	3
HPA031550	Enhanced	Enhanced	Enhanced	Not Done	Not Done	3
HPA036540	Enhanced	Enhanced	Enhanced	Not Done	Not Done	3
HPA029606	Enhanced	Enhanced	Enhanced	Not Done	Not Done	3
HPA041538	Enhanced	Enhanced	Enhanced	Not Done	Not Done	3
HPA039588	Enhanced	Enhanced	Enhanced	Not Done	Not Done	3
HPA011337	Enhanced	Enhanced	Enhanced	Not Done	Not Done	3
HPA005679	Enhanced	Enhanced	Enhanced	Not Done	Not Done	3
HPA030196	Enhanced	Enhanced	Enhanced	Not Done	Not Done	3
HPA030197	Enhanced	Enhanced	Enhanced	Not Done	Not Done	3
HPA030198	Enhanced	Enhanced	Enhanced	Not Done	Not Done	3
HPA019230	Enhanced	Enhanced	Enhanced	Not Done	Not Done	3
HPA020260	Enhanced	Enhanced	Enhanced	Not Done	Not Done	3
HPA038622	Enhanced	Enhanced	Enhanced	Not Done	Not Done	3
HPA026874	Enhanced	Enhanced	Enhanced	Not Done	Not Done	3
HPA037915	Enhanced	Enhanced	Enhanced	Not Done	Not Done	3
HPA019061	Enhanced	Enhanced	Enhanced	Not Done	Not Done	3
HPA023304	Enhanced	Enhanced	Enhanced	Not Done	Not Done	3
HPA022959	Enhanced	Enhanced	Enhanced	Not Done	Not Done	3
HPA030827	Enhanced	Enhanced	Enhanced	Not Done	Not Done	3
HPA044393	Enhanced	Enhanced	Enhanced	Not Done	Not Done	3
HPA053673	Enhanced	Enhanced	Enhanced	Not Done	Not Done	3
HPA023034	Enhanced	Enhanced	Enhanced	Not Done	Not Done	3
HPA005753	Enhanced	Enhanced	Enhanced	Not Done	Not Done	3
HPA023646	Enhanced	Enhanced	Enhanced	Not Done	Not Done	3
HPA024334	Enhanced	Enhanced	Enhanced	Not Done	Not Done	3
HPA067104	Enhanced	Enhanced	Enhanced	Not Done	Not Done	3
HPA050165	Enhanced	Enhanced	Enhanced	Not Done	Not Done	3
HPA005680	Enhanced	Enhanced	Enhanced	Not Done	Not Done	3
HPA050556	Enhanced	Enhanced	Enhanced	Not Done	Not Done	3
HPA026720	Enhanced	Enhanced	Enhanced	Not Done	Not Done	3
HPA019365	Enhanced	Enhanced	Enhanced	Not Done	Not Done	3
HPA004924	Enhanced	Enhanced	Enhanced	Not Done	Not Done	3
HPA029318	Enhanced	Enhanced	Enhanced	Not Done	Not Done	3
HPA064737	Enhanced	Enhanced	Enhanced	Not Done	Not Done	3
HPA023874	Enhanced	Enhanced	Enhanced	Not Done	Not Done	3
HPA020637	Enhanced	Enhanced	Enhanced	Not Done	Not Done	3
HPA020728	Enhanced	Enhanced	Enhanced	Not Done	Not Done	3
HPA020734	Enhanced	Enhanced	Enhanced	Not Done	Not Done	3
HPA026425	Enhanced	Enhanced	Enhanced	Not Done	Not Done	3
HPA052751	Enhanced	Enhanced	Enhanced	Not Done	Not Done	3
HPA053471	Enhanced	Enhanced	Enhanced	Not Done	Not Done	3
HPA046964	Enhanced	Enhanced	Enhanced	Not Done	Not Done	3
HPA061798	Enhanced	Enhanced	Enhanced	Not Done	Not Done	3
HPA028425	Enhanced	Enhanced	Enhanced	Not Done	Not Done	3
HPA073876	Enhanced	Enhanced	Enhanced	Not Done	Not Done	3
HPA023871	Enhanced	Enhanced	Enhanced	Not Done	Not Done	3
HPA052645	Enhanced	Enhanced	Enhanced	Not Done	Not Done	3
HPA069053	Enhanced	Enhanced	Enhanced	Not Done	Not Done	3
HPA039363	Enhanced	Enhanced	Enhanced	Not Done	Not Done	3
HPA039456	Enhanced	Enhanced	Enhanced	Not Done	Not Done	3
HPA039809	Enhanced	Enhanced	Enhanced	Not Done	Not Done	3
HPA025762	Enhanced	Enhanced	Enhanced	Not Done	Not Done	3
HPA049137	Enhanced	Enhanced	Enhanced	Not Done	Not Done	3
HPA040304	Enhanced	Enhanced	Enhanced	Not Done	Not Done	3
HPA049461	Enhanced	Enhanced	Enhanced	Not Done	Not Done	3
HPA028118	Enhanced	Enhanced	Enhanced	Not Done	Not Done	3
HPA048587	Enhanced	Enhanced	Enhanced	Not Done	Not Done	3
HPA027341	Enhanced	Enhanced	Enhanced	Not Done	Not Done	3
HPA043531	Enhanced	Enhanced	Enhanced	Not Done	Not Done	3
HPA040852	Enhanced	Enhanced	Enhanced	Not Done	Not Done	3
HPA024087	Enhanced	Enhanced	Enhanced	Not Done	Not Done	3
HPA064582	Enhanced	Enhanced	Enhanced	Not Done	Not Done	3
HPA036950	Enhanced	Enhanced	Enhanced	Not Done	Not Done	3
HPA027824	Enhanced	Enhanced	Enhanced	Not Done	Not Done	3
HPA046119	Enhanced	Enhanced	Enhanced	Not Done	Not Done	3
HPA063535	Enhanced	Enhanced	Enhanced	Not Done	Not Done	3
HPA002989	Enhanced	Enhanced	Enhanced	Not Done	Not Done	3
HPA048815	Enhanced	Enhanced	Enhanced	Not Done	Not Done	3
HPA037559	Enhanced	Enhanced	Enhanced	Not Done	Not Done	3
HPA050441	Enhanced	Enhanced	Enhanced	Not Done	Not Done	3
HPA006764	Enhanced	Enhanced	Enhanced	Not Done	Not Done	3
HPA037017	Enhanced	Enhanced	Enhanced	Not Done	Not Done	3
HPA035083	Enhanced	Enhanced	Enhanced	Not Done	Not Done	3
HPA035856	Enhanced	Enhanced	Enhanced	Not Done	Not Done	3
HPA058113	Enhanced	Enhanced	Enhanced	Not Done	Not Done	3
HPA036900	Enhanced	Enhanced	Enhanced	Not Done	Not Done	3
HPA050139	Enhanced	Enhanced	Enhanced	Not Done	Not Done	3
HPA036939	Enhanced	Enhanced	Enhanced	Not Done	Not Done	3
HPA034765	Enhanced	Enhanced	Enhanced	Not Done	Not Done	3
HPA051505	Enhanced	Enhanced	Enhanced	Not Done	Not Done	3
HPA054758	Enhanced	Enhanced	Enhanced	Not Done	Not Done	3
HPA051801	Enhanced	Enhanced	Enhanced	Not Done	Not Done	3
HPA056273	Enhanced	Enhanced	Enhanced	Not Done	Not Done	3
HPA008422	Enhanced	Enhanced	Enhanced	Not Done	Not Done	3
HPA023900	Enhanced	Enhanced	Enhanced	Not Done	Not Done	3
HPA043389	Enhanced	Enhanced	Enhanced	Not Done	Not Done	3
HPA022012	Enhanced	Enhanced	Enhanced	Not Done	Not Done	3
HPA030103	Enhanced	Enhanced	Enhanced	Not Done	Not Done	3
HPA053987	Enhanced	Enhanced	Enhanced	Not Done	Not Done	3
HPA000931	Enhanced	Enhanced	Enhanced	Not Done	Not Done	3
HPA000982	Enhanced	Enhanced	Enhanced	Not Done	Not Done	3
HPA016707	Enhanced	Enhanced	Enhanced	Not Done	Not Done	3
HPA042828	Enhanced	Enhanced	Enhanced	Not Done	Not Done	3
HPA037998	Enhanced	Enhanced	Enhanced	Not Done	Not Done	3
HPA050453	Enhanced	Enhanced	Enhanced	Not Done	Not Done	3
HPA051253	Enhanced	Enhanced	Enhanced	Not Done	Not Done	3
HPA020595	Enhanced	Enhanced	Enhanced	Not Done	Not Done	3
HPA023310	Enhanced	Enhanced	Enhanced	Not Done	Not Done	3
HPA027735	Enhanced	Enhanced	Enhanced	Not Done	Not Done	3
HPA040260	Enhanced	Enhanced	Enhanced	Not Done	Not Done	3
HPA056300	Enhanced	Enhanced	Enhanced	Not Done	Not Done	3
HPA008819	Enhanced	Enhanced	Enhanced	Not Done	Not Done	3
HPA063904	Enhanced	Enhanced	Enhanced	Not Done	Not Done	3
HPA036979	Enhanced	Enhanced	Enhanced	Not Done	Not Done	3
HPA024637	Enhanced	Enhanced	Enhanced	Not Done	Not Done	3
HPA057347	Enhanced	Enhanced	Enhanced	Not Done	Not Done	3
HPA041656	Enhanced	Enhanced	Enhanced	Not Done	Not Done	3
HPA048082	Enhanced	Enhanced	Enhanced	Not Done	Not Done	3
HPA051998	Enhanced	Enhanced	Enhanced	Not Done	Not Done	3
HPA050924	Enhanced	Enhanced	Enhanced	Not Done	Not Done	3
HPA038672	Enhanced	Enhanced	Enhanced	Not Done	Not Done	3
HPA002815	Enhanced	Enhanced	Enhanced	Not Done	Not Done	3
HPA073708	Enhanced	Enhanced	Enhanced	Not Done	Not Done	3
HPA024596	Enhanced	Enhanced	Enhanced	Not Done	Not Done	3
HPA054102	Not Done	Not Done	Not Done	Enhanced	Enhanced	2
HPA021232	Not Done	Not Done	Not Done	Enhanced	Enhanced	2
HPA028136	Not Done	Uncertain	Not Done	Enhanced	Enhanced	2
HPA030518	Not Done	Uncertain	Not Done	Enhanced	Enhanced	2
HPA036910	Not Done	Not Done	Not Done	Enhanced	Enhanced	2
HPA028885	Not Done	Uncertain	Not Done	Enhanced	Enhanced	2
HPA023542	Not Done	Uncertain	Not Done	Enhanced	Enhanced	2
HPA016043	Not Done	Not Done	Not Done	Enhanced	Enhanced	2
HPA043942	Not Done	Enhanced	Not Done	Enhanced	Uncertain	2
HPA030383	Not Done	Enhanced	Not Done	Enhanced	Uncertain	2
HPA006731	Not Done	Enhanced	Not Done	Enhanced	Uncertain	2
HPA045495	Enhanced	Uncertain	Not Done	Enhanced	Uncertain	2
HPA041997	Not Done	Enhanced	Not Done	Enhanced	Uncertain	2
HPA006623	Not Done	Enhanced	Not Done	Enhanced	Not Done	2
HPA021242	Not Done	Not Done	Enhanced	Enhanced	Not Done	2
HPA039260	Not Done	Not Done	Enhanced	Enhanced	Not Done	2
HPA036593	Not Done	Uncertain	Enhanced	Enhanced	Not Done	2
HPA040534	Not Done	Uncertain	Enhanced	Enhanced	Not Done	2
HPA003198	Not Done	Uncertain	Enhanced	Enhanced	Not Done	2
HPA036233	Not Done	Uncertain	Enhanced	Enhanced	Not Done	2
HPA026490	Not Done	Uncertain	Enhanced	Enhanced	Not Done	2
HPA037677	Not Done	Uncertain	Enhanced	Enhanced	Not Done	2
HPA014909	Not Done	Not Done	Enhanced	Enhanced	Not Done	2
HPA025941	Uncertain	Enhanced	Uncertain	Enhanced	Not Done	2
HPA043433	Not Done	Enhanced	Uncertain	Enhanced	Not Done	2
HPA044258	Not Done	Enhanced	Uncertain	Enhanced	Not Done	2
HPA035829	Enhanced	Not Done	Not Done	Enhanced	Not Done	2
HPA041939	Uncertain	Enhanced	Not Done	Enhanced	Not Done	2
HPA036072	Uncertain	Enhanced	Not Done	Enhanced	Not Done	2
HPA024018	Uncertain	Enhanced	Not Done	Enhanced	Not Done	2
HPA030083	Not Done	Enhanced	Not Done	Enhanced	Not Done	2
HPA043206	Not Done	Enhanced	Not Done	Enhanced	Not Done	2
HPA044208	Not Done	Enhanced	Not Done	Enhanced	Not Done	2
HPA062245	Not Done	Enhanced	Not Done	Enhanced	Not Done	2
HPA041231	Not Done	Enhanced	Not Done	Enhanced	Not Done	2
HPA040934	Not Done	Enhanced	Not Done	Enhanced	Not Done	2
HPA029487	Not Done	Enhanced	Not Done	Enhanced	Not Done	2
HPA018126	Not Done	Enhanced	Not Done	Enhanced	Not Done	2
HPA063647	Not Done	Enhanced	Not Done	Enhanced	Not Done	2
HPA039306	Not Done	Enhanced	Not Done	Enhanced	Not Done	2
HPA054689	Not Done	Enhanced	Not Done	Enhanced	Not Done	2
HPA030520	Not Done	Enhanced	Not Done	Enhanced	Not Done	2
HPA007007	Not Done	Enhanced	Not Done	Enhanced	Not Done	2
HPA058707	Not Done	Enhanced	Not Done	Enhanced	Not Done	2
HPA020344	Not Done	Enhanced	Not Done	Enhanced	Not Done	2
HPA029762	Not Done	Enhanced	Not Done	Enhanced	Not Done	2
HPA017015	Enhanced	Uncertain	Not Done	Enhanced	Not Done	2
HPA006385	Uncertain	Enhanced	Not Done	Enhanced	Not Done	2
HPA049918	Uncertain	Enhanced	Not Done	Enhanced	Not Done	2
HPA040252	Uncertain	Enhanced	Not Done	Enhanced	Not Done	2
HPA003037	Uncertain	Enhanced	Not Done	Enhanced	Not Done	2
HPA043052	Uncertain	Enhanced	Not Done	Enhanced	Not Done	2
HPA051075	Uncertain	Enhanced	Not Done	Enhanced	Not Done	2
HPA008425	Uncertain	Enhanced	Not Done	Enhanced	Not Done	2
HPA036788	Uncertain	Enhanced	Not Done	Enhanced	Not Done	2
HPA020043	Uncertain	Enhanced	Not Done	Enhanced	Not Done	2
HPA023973	Uncertain	Enhanced	Not Done	Enhanced	Not Done	2
HPA042589	Uncertain	Enhanced	Not Done	Enhanced	Not Done	2
HPA042816	Uncertain	Enhanced	Not Done	Enhanced	Not Done	2
HPA050977	Uncertain	Enhanced	Not Done	Enhanced	Not Done	2
HPA061626	Uncertain	Enhanced	Not Done	Enhanced	Not Done	2
HPA000427	Not Done	Enhanced	Not Done	Enhanced	Not Done	2
HPA046710	Not Done	Enhanced	Not Done	Enhanced	Not Done	2
HPA022997	Not Done	Enhanced	Not Done	Enhanced	Not Done	2
HPA043645	Not Done	Enhanced	Not Done	Enhanced	Not Done	2
HPA041436	Not Done	Enhanced	Not Done	Enhanced	Not Done	2
HPA034517	Not Done	Enhanced	Not Done	Enhanced	Not Done	2
HPA050275	Not Done	Enhanced	Not Done	Enhanced	Not Done	2
HPA021012	Not Done	Enhanced	Not Done	Enhanced	Not Done	2
HPA049250	Not Done	Enhanced	Not Done	Enhanced	Not Done	2
HPA045028	Not Done	Enhanced	Not Done	Enhanced	Not Done	2
HPA023391	Not Done	Enhanced	Not Done	Enhanced	Not Done	2
HPA010025	Not Done	Enhanced	Not Done	Enhanced	Not Done	2
HPA004125	Not Done	Enhanced	Not Done	Enhanced	Not Done	2
HPA019095	Not Done	Enhanced	Not Done	Enhanced	Not Done	2
HPA008150	Not Done	Enhanced	Not Done	Enhanced	Not Done	2
HPA006149	Not Done	Enhanced	Not Done	Enhanced	Not Done	2
HPA003340	Not Done	Enhanced	Not Done	Enhanced	Not Done	2
HPA045168	Not Done	Enhanced	Not Done	Enhanced	Not Done	2
HPA041224	Not Done	Enhanced	Not Done	Enhanced	Not Done	2
HPA022275	Not Done	Enhanced	Not Done	Enhanced	Not Done	2
HPA035365	Not Done	Enhanced	Not Done	Enhanced	Not Done	2
HPA035010	Not Done	Enhanced	Not Done	Enhanced	Not Done	2
HPA030165	Not Done	Uncertain	Enhanced	Uncertain	Enhanced	2
HPA021125	Not Done	Enhanced	Uncertain	Uncertain	Enhanced	2
HPA042764	Not Done	Enhanced	Not Done	Uncertain	Enhanced	2
HPA043850	Not Done	Enhanced	Not Done	Uncertain	Enhanced	2
HPA023523	Not Done	Enhanced	Not Done	Uncertain	Enhanced	2
HPA001880	Uncertain	Enhanced	Not Done	Uncertain	Enhanced	2
HPA020044	Not Done	Enhanced	Not Done	Uncertain	Enhanced	2
HPA040719	Not Done	Enhanced	Not Done	Uncertain	Enhanced	2
HPA039903	Not Done	Enhanced	Not Done	Uncertain	Enhanced	2
HPA019481	Enhanced	Enhanced	Not Done	Uncertain	Uncertain	2
HPA028277	Not Done	Enhanced	Enhanced	Uncertain	Not Done	2
HPA035275	Enhanced	Uncertain	Enhanced	Uncertain	Not Done	2
HPA050118	Uncertain	Enhanced	Enhanced	Uncertain	Not Done	2
HPA045156	Uncertain	Enhanced	Enhanced	Uncertain	Not Done	2
HPA046290	Uncertain	Enhanced	Enhanced	Uncertain	Not Done	2
HPA055549	Uncertain	Enhanced	Enhanced	Uncertain	Not Done	2
HPA054227	Uncertain	Enhanced	Enhanced	Uncertain	Not Done	2
HPA018248	Uncertain	Enhanced	Enhanced	Uncertain	Not Done	2
HPA037478	Uncertain	Enhanced	Enhanced	Uncertain	Not Done	2
HPA057800	Uncertain	Enhanced	Enhanced	Uncertain	Not Done	2
HPA021062	Uncertain	Enhanced	Enhanced	Uncertain	Not Done	2
HPA055806	Uncertain	Enhanced	Enhanced	Uncertain	Not Done	2
HPA019098	Uncertain	Enhanced	Enhanced	Uncertain	Not Done	2
HPA031519	Uncertain	Enhanced	Enhanced	Uncertain	Not Done	2
HPA026306	Uncertain	Enhanced	Enhanced	Uncertain	Not Done	2
HPA050546	Uncertain	Enhanced	Enhanced	Uncertain	Not Done	2
HPA041345	Uncertain	Enhanced	Enhanced	Uncertain	Not Done	2
HPA036986	Uncertain	Enhanced	Enhanced	Uncertain	Not Done	2
HPA021643	Uncertain	Enhanced	Enhanced	Uncertain	Not Done	2
HPA030052	Uncertain	Enhanced	Enhanced	Uncertain	Not Done	2
HPA024130	Not Done	Enhanced	Enhanced	Uncertain	Not Done	2
HPA050862	Not Done	Enhanced	Enhanced	Uncertain	Not Done	2
HPA019907	Not Done	Enhanced	Enhanced	Uncertain	Not Done	2
HPA018990	Not Done	Enhanced	Enhanced	Uncertain	Not Done	2
HPA062833	Not Done	Enhanced	Enhanced	Uncertain	Not Done	2
HPA030751	Not Done	Enhanced	Enhanced	Uncertain	Not Done	2
HPA031569	Not Done	Enhanced	Enhanced	Uncertain	Not Done	2
HPA039513	Not Done	Enhanced	Enhanced	Uncertain	Not Done	2
HPA037459	Not Done	Enhanced	Enhanced	Uncertain	Not Done	2
HPA031753	Not Done	Enhanced	Enhanced	Uncertain	Not Done	2
HPA047248	Not Done	Enhanced	Enhanced	Uncertain	Not Done	2
HPA024373	Not Done	Enhanced	Enhanced	Uncertain	Not Done	2
HPA049475	Not Done	Enhanced	Enhanced	Uncertain	Not Done	2
HPA043527	Not Done	Enhanced	Enhanced	Uncertain	Not Done	2
HPA043464	Not Done	Enhanced	Enhanced	Uncertain	Not Done	2
HPA062132	Not Done	Enhanced	Enhanced	Uncertain	Not Done	2
HPA034829	Not Done	Enhanced	Enhanced	Uncertain	Not Done	2
HPA035531	Not Done	Enhanced	Enhanced	Uncertain	Not Done	2
HPA036687	Not Done	Enhanced	Enhanced	Uncertain	Not Done	2
HPA031846	Not Done	Enhanced	Enhanced	Uncertain	Not Done	2
HPA036661	Not Done	Enhanced	Enhanced	Uncertain	Not Done	2
HPA036984	Not Done	Enhanced	Enhanced	Uncertain	Not Done	2
HPA023535	Not Done	Enhanced	Enhanced	Uncertain	Not Done	2
HPA019228	Not Done	Enhanced	Enhanced	Uncertain	Not Done	2
HPA016649	Not Done	Enhanced	Enhanced	Uncertain	Not Done	2
HPA037916	Not Done	Enhanced	Enhanced	Uncertain	Not Done	2
HPA031189	Not Done	Enhanced	Enhanced	Uncertain	Not Done	2
HPA046497	Not Done	Enhanced	Enhanced	Uncertain	Not Done	2
HPA022989	Not Done	Enhanced	Enhanced	Uncertain	Not Done	2
HPA023571	Not Done	Enhanced	Enhanced	Uncertain	Not Done	2
HPA019714	Not Done	Enhanced	Enhanced	Uncertain	Not Done	2
HPA022904	Not Done	Enhanced	Enhanced	Uncertain	Not Done	2
HPA041465	Not Done	Enhanced	Enhanced	Uncertain	Not Done	2
HPA032054	Not Done	Enhanced	Enhanced	Uncertain	Not Done	2
HPA053730	Not Done	Enhanced	Enhanced	Uncertain	Not Done	2
HPA028398	Not Done	Enhanced	Enhanced	Uncertain	Not Done	2
HPA044227	Not Done	Enhanced	Enhanced	Uncertain	Not Done	2
HPA041404	Not Done	Enhanced	Enhanced	Uncertain	Not Done	2
HPA036569	Not Done	Enhanced	Enhanced	Uncertain	Not Done	2
HPA019543	Not Done	Enhanced	Enhanced	Uncertain	Not Done	2
HPA034874	Not Done	Enhanced	Enhanced	Uncertain	Not Done	2
HPA049123	Not Done	Enhanced	Enhanced	Uncertain	Not Done	2
HPA023373	Not Done	Enhanced	Enhanced	Uncertain	Not Done	2
HPA039006	Enhanced	Enhanced	Uncertain	Uncertain	Not Done	2
HPA038460	Enhanced	Enhanced	Uncertain	Uncertain	Not Done	2
HPA055475	Enhanced	Enhanced	Uncertain	Uncertain	Not Done	2
HPA037484	Enhanced	Enhanced	Uncertain	Uncertain	Not Done	2
HPA011880	Enhanced	Enhanced	Not Done	Uncertain	Not Done	2
HPA058593	Enhanced	Enhanced	Not Done	Uncertain	Not Done	2
HPA035190	Enhanced	Enhanced	Not Done	Uncertain	Not Done	2
HPA041216	Enhanced	Enhanced	Not Done	Uncertain	Not Done	2
HPA011252	Enhanced	Enhanced	Not Done	Uncertain	Not Done	2
HPA003601	Enhanced	Enhanced	Not Done	Uncertain	Not Done	2
HPA047258	Enhanced	Enhanced	Not Done	Uncertain	Not Done	2
HPA002691	Enhanced	Enhanced	Not Done	Uncertain	Not Done	2
HPA019535	Enhanced	Enhanced	Not Done	Uncertain	Not Done	2
HPA029493	Enhanced	Enhanced	Not Done	Uncertain	Not Done	2
HPA007831	Enhanced	Enhanced	Not Done	Uncertain	Not Done	2
HPA046164	Enhanced	Enhanced	Not Done	Uncertain	Not Done	2
HPA039973	Enhanced	Enhanced	Not Done	Uncertain	Not Done	2
HPA043490	Enhanced	Enhanced	Not Done	Uncertain	Not Done	2
HPA001788	Enhanced	Enhanced	Not Done	Uncertain	Not Done	2
HPA020559	Enhanced	Enhanced	Not Done	Uncertain	Not Done	2
HPA002865	Enhanced	Enhanced	Not Done	Uncertain	Not Done	2
HPA031232	Uncertain	Uncertain	Enhanced	Not Done	Enhanced	2
HPA017019	Not Done	Uncertain	Enhanced	Not Done	Enhanced	2
HPA049838	Not Done	Uncertain	Enhanced	Not Done	Enhanced	2
HPA029904	Not Done	Uncertain	Enhanced	Not Done	Enhanced	2
HPA030178	Not Done	Uncertain	Enhanced	Not Done	Enhanced	2
HPA023019	Not Done	Uncertain	Enhanced	Not Done	Enhanced	2
HPA027395	Not Done	Uncertain	Enhanced	Not Done	Enhanced	2
HPA019649	Not Done	Uncertain	Enhanced	Not Done	Enhanced	2
HPA027226	Not Done	Uncertain	Enhanced	Not Done	Enhanced	2
HPA003020	Not Done	Uncertain	Enhanced	Not Done	Enhanced	2
HPA018410	Not Done	Uncertain	Enhanced	Not Done	Enhanced	2
HPA025293	Not Done	Uncertain	Enhanced	Not Done	Enhanced	2
HPA027375	Not Done	Uncertain	Enhanced	Not Done	Enhanced	2
HPA027380	Not Done	Uncertain	Enhanced	Not Done	Enhanced	2
HPA027345	Not Done	Uncertain	Enhanced	Not Done	Enhanced	2
HPA018447	Not Done	Not Done	Enhanced	Not Done	Enhanced	2
HPA030659	Not Done	Not Done	Enhanced	Not Done	Enhanced	2
HPA021593	Not Done	Not Done	Enhanced	Not Done	Enhanced	2
HPA022539	Not Done	Not Done	Enhanced	Not Done	Enhanced	2
HPA021668	Not Done	Not Done	Enhanced	Not Done	Enhanced	2
HPA021759	Not Done	Not Done	Enhanced	Not Done	Enhanced	2
HPA001887	Not Done	Not Done	Enhanced	Not Done	Enhanced	2
HPA036642	Not Done	Not Done	Enhanced	Not Done	Enhanced	2
HPA034708	Not Done	Not Done	Enhanced	Not Done	Enhanced	2
HPA000226	Not Done	Not Done	Enhanced	Not Done	Enhanced	2
HPA000250	Not Done	Not Done	Enhanced	Not Done	Enhanced	2
HPA038309	Not Done	Not Done	Enhanced	Not Done	Enhanced	2
HPA028970	Not Done	Not Done	Enhanced	Not Done	Enhanced	2
HPA028971	Not Done	Not Done	Enhanced	Not Done	Enhanced	2
HPA036491	Not Done	Not Done	Enhanced	Not Done	Enhanced	2
HPA017055	Not Done	Not Done	Enhanced	Not Done	Enhanced	2
HPA021654	Not Done	Not Done	Enhanced	Not Done	Enhanced	2
HPA038671	Not Done	Not Done	Enhanced	Not Done	Enhanced	2
HPA024771	Not Done	Not Done	Enhanced	Not Done	Enhanced	2
HPA026700	Not Done	Not Done	Enhanced	Not Done	Enhanced	2
HPA017007	Not Done	Not Done	Enhanced	Not Done	Enhanced	2
HPA001578	Not Done	Not Done	Enhanced	Not Done	Enhanced	2
HPA041507	Uncertain	Enhanced	Uncertain	Not Done	Enhanced	2
HPA024032	Uncertain	Enhanced	Uncertain	Not Done	Enhanced	2
HPA029713	Not Done	Enhanced	Uncertain	Not Done	Enhanced	2
HPA036296	Not Done	Enhanced	Uncertain	Not Done	Enhanced	2
HPA016431	Not Done	Enhanced	Uncertain	Not Done	Enhanced	2
HPA011929	Not Done	Enhanced	Uncertain	Not Done	Enhanced	2
HPA012132	Not Done	Enhanced	Uncertain	Not Done	Enhanced	2
HPA022949	Not Done	Enhanced	Uncertain	Not Done	Enhanced	2
HPA024781	Not Done	Enhanced	Uncertain	Not Done	Enhanced	2
HPA028647	Not Done	Enhanced	Uncertain	Not Done	Enhanced	2
HPA025948	Not Done	Enhanced	Uncertain	Not Done	Enhanced	2
HPA001890	Not Done	Enhanced	Uncertain	Not Done	Enhanced	2
HPA018150	Not Done	Enhanced	Uncertain	Not Done	Enhanced	2
HPA026834	Not Done	Enhanced	Uncertain	Not Done	Enhanced	2
HPA041512	Not Done	Enhanced	Uncertain	Not Done	Enhanced	2
HPA009672	Enhanced	Uncertain	Not Done	Not Done	Enhanced	2
HPA027247	Enhanced	Uncertain	Not Done	Not Done	Enhanced	2
HPA045507	Enhanced	Uncertain	Not Done	Not Done	Enhanced	2
HPA052943	Uncertain	Enhanced	Not Done	Not Done	Enhanced	2
HPA038245	Uncertain	Enhanced	Not Done	Not Done	Enhanced	2
HPA000845	Uncertain	Enhanced	Not Done	Not Done	Enhanced	2
HPA043572	Uncertain	Enhanced	Not Done	Not Done	Enhanced	2
HPA019071	Uncertain	Enhanced	Not Done	Not Done	Enhanced	2
HPA027124	Uncertain	Enhanced	Not Done	Not Done	Enhanced	2
HPA019463	Uncertain	Enhanced	Not Done	Not Done	Enhanced	2
HPA031495	Not Done	Enhanced	Not Done	Not Done	Enhanced	2
HPA041708	Not Done	Enhanced	Not Done	Not Done	Enhanced	2
HPA000981	Not Done	Enhanced	Not Done	Not Done	Enhanced	2
HPA041111	Not Done	Enhanced	Not Done	Not Done	Enhanced	2
HPA024321	Not Done	Enhanced	Not Done	Not Done	Enhanced	2
HPA039266	Not Done	Enhanced	Not Done	Not Done	Enhanced	2
HPA043104	Not Done	Enhanced	Not Done	Not Done	Enhanced	2
HPA007316	Not Done	Enhanced	Not Done	Not Done	Enhanced	2
HPA028657	Not Done	Enhanced	Not Done	Not Done	Enhanced	2
HPA031573	Not Done	Enhanced	Not Done	Not Done	Enhanced	2
HPA038084	Not Done	Enhanced	Not Done	Not Done	Enhanced	2
HPA034627	Not Done	Enhanced	Not Done	Not Done	Enhanced	2
HPA043081	Not Done	Enhanced	Not Done	Not Done	Enhanced	2
HPA046049	Not Done	Enhanced	Not Done	Not Done	Enhanced	2
HPA029136	Not Done	Enhanced	Not Done	Not Done	Enhanced	2
HPA029961	Not Done	Enhanced	Not Done	Not Done	Enhanced	2
HPA029413	Not Done	Enhanced	Not Done	Not Done	Enhanced	2
HPA017880	Not Done	Enhanced	Not Done	Not Done	Enhanced	2
HPA008208	Not Done	Enhanced	Not Done	Not Done	Enhanced	2
HPA035772	Not Done	Enhanced	Not Done	Not Done	Enhanced	2
HPA041835	Not Done	Enhanced	Not Done	Not Done	Enhanced	2
HPA020092	Not Done	Enhanced	Not Done	Not Done	Enhanced	2
HPA020391	Not Done	Enhanced	Not Done	Not Done	Enhanced	2
HPA021188	Not Done	Enhanced	Not Done	Not Done	Enhanced	2
HPA039315	Not Done	Enhanced	Not Done	Not Done	Enhanced	2
HPA024434	Not Done	Enhanced	Not Done	Not Done	Enhanced	2
HPA022008	Not Done	Enhanced	Not Done	Not Done	Enhanced	2
HPA022479	Not Done	Enhanced	Not Done	Not Done	Enhanced	2
HPA024460	Not Done	Enhanced	Not Done	Not Done	Enhanced	2
HPA029823	Not Done	Enhanced	Not Done	Not Done	Enhanced	2
HPA026580	Not Done	Enhanced	Not Done	Not Done	Enhanced	2
HPA013329	Not Done	Enhanced	Not Done	Not Done	Enhanced	2
HPA040064	Not Done	Enhanced	Not Done	Not Done	Enhanced	2
HPA038308	Not Done	Enhanced	Not Done	Not Done	Enhanced	2
HPA038696	Not Done	Enhanced	Not Done	Not Done	Enhanced	2
HPA028658	Not Done	Enhanced	Not Done	Not Done	Enhanced	2
HPA027130	Not Done	Enhanced	Not Done	Not Done	Enhanced	2
HPA020131	Not Done	Enhanced	Not Done	Not Done	Enhanced	2
HPA050785	Not Done	Enhanced	Not Done	Not Done	Enhanced	2
HPA028700	Not Done	Enhanced	Not Done	Not Done	Enhanced	2
HPA026557	Not Done	Enhanced	Not Done	Not Done	Enhanced	2
HPA041501	Not Done	Enhanced	Not Done	Not Done	Enhanced	2
HPA038252	Not Done	Enhanced	Not Done	Not Done	Enhanced	2
HPA021337	Not Done	Enhanced	Not Done	Not Done	Enhanced	2
HPA037855	Not Done	Enhanced	Not Done	Not Done	Enhanced	2
HPA037856	Not Done	Enhanced	Not Done	Not Done	Enhanced	2
HPA043237	Not Done	Enhanced	Not Done	Not Done	Enhanced	2
HPA029616	Not Done	Enhanced	Not Done	Not Done	Enhanced	2
HPA050574	Not Done	Enhanced	Not Done	Not Done	Enhanced	2
HPA018253	Enhanced	Uncertain	Not Done	Not Done	Enhanced	2
HPA003751	Enhanced	Uncertain	Not Done	Not Done	Enhanced	2
HPA043541	Enhanced	Uncertain	Not Done	Not Done	Enhanced	2
HPA008572	Uncertain	Enhanced	Not Done	Not Done	Enhanced	2
HPA026085	Uncertain	Enhanced	Not Done	Not Done	Enhanced	2
HPA023361	Uncertain	Enhanced	Not Done	Not Done	Enhanced	2
HPA030542	Uncertain	Enhanced	Not Done	Not Done	Enhanced	2
HPA044014	Uncertain	Enhanced	Not Done	Not Done	Enhanced	2
HPA011543	Not Done	Enhanced	Not Done	Not Done	Enhanced	2
HPA019713	Not Done	Enhanced	Not Done	Not Done	Enhanced	2
HPA002988	Not Done	Enhanced	Not Done	Not Done	Enhanced	2
HPA029412	Not Done	Enhanced	Not Done	Not Done	Enhanced	2
HPA029292	Not Done	Enhanced	Not Done	Not Done	Enhanced	2
HPA025928	Not Done	Enhanced	Not Done	Not Done	Enhanced	2
HPA039630	Not Done	Enhanced	Not Done	Not Done	Enhanced	2
HPA016560	Not Done	Enhanced	Not Done	Not Done	Enhanced	2
HPA031010	Not Done	Enhanced	Not Done	Not Done	Enhanced	2
HPA041953	Not Done	Enhanced	Not Done	Not Done	Enhanced	2
HPA005436	Not Done	Enhanced	Not Done	Not Done	Enhanced	2
HPA003638	Not Done	Enhanced	Not Done	Not Done	Enhanced	2
HPA030492	Not Done	Enhanced	Not Done	Not Done	Enhanced	2
HPA034944	Not Done	Enhanced	Not Done	Not Done	Enhanced	2
HPA024062	Not Done	Enhanced	Not Done	Not Done	Enhanced	2
HPA017926	Not Done	Enhanced	Not Done	Not Done	Enhanced	2
HPA034596	Not Done	Enhanced	Not Done	Not Done	Enhanced	2
HPA040676	Not Done	Enhanced	Not Done	Not Done	Enhanced	2
HPA021175	Not Done	Enhanced	Not Done	Not Done	Enhanced	2
HPA020485	Not Done	Enhanced	Not Done	Not Done	Enhanced	2
HPA007832	Not Done	Enhanced	Not Done	Not Done	Enhanced	2
HPA009142	Not Done	Enhanced	Not Done	Not Done	Enhanced	2
HPA004484	Not Done	Enhanced	Not Done	Not Done	Enhanced	2
HPA011729	Not Done	Enhanced	Not Done	Not Done	Enhanced	2
HPA031966	Not Done	Enhanced	Not Done	Not Done	Enhanced	2
HPA024792	Not Done	Enhanced	Not Done	Not Done	Enhanced	2
HPA026719	Not Done	Enhanced	Not Done	Not Done	Enhanced	2
HPA042873	Not Done	Enhanced	Not Done	Not Done	Enhanced	2
HPA029429	Not Done	Enhanced	Not Done	Not Done	Enhanced	2
HPA040701	Not Done	Enhanced	Not Done	Not Done	Enhanced	2
HPA039666	Not Done	Enhanced	Not Done	Not Done	Enhanced	2
HPA040086	Not Done	Enhanced	Not Done	Not Done	Enhanced	2
HPA016961	Not Done	Enhanced	Not Done	Not Done	Enhanced	2
HPA047074	Not Done	Enhanced	Not Done	Not Done	Enhanced	2
HPA028408	Not Done	Enhanced	Not Done	Not Done	Enhanced	2
HPA028560	Not Done	Enhanced	Not Done	Not Done	Enhanced	2
HPA028558	Not Done	Enhanced	Not Done	Not Done	Enhanced	2
HPA002831	Not Done	Enhanced	Not Done	Not Done	Enhanced	2
HPA046175	Not Done	Enhanced	Not Done	Not Done	Enhanced	2
HPA002832	Not Done	Enhanced	Not Done	Not Done	Enhanced	2
HPA041020	Not Done	Enhanced	Not Done	Not Done	Enhanced	2
HPA036487	Not Done	Enhanced	Not Done	Not Done	Enhanced	2
HPA036194	Not Done	Enhanced	Not Done	Not Done	Enhanced	2
HPA019361	Not Done	Enhanced	Not Done	Not Done	Enhanced	2
HPA024634	Not Done	Enhanced	Not Done	Not Done	Enhanced	2
HPA004144	Not Done	Enhanced	Not Done	Not Done	Enhanced	2
HPA008719	Not Done	Enhanced	Not Done	Not Done	Enhanced	2
HPA003657	Not Done	Enhanced	Not Done	Not Done	Enhanced	2
HPA003035	Not Done	Enhanced	Not Done	Not Done	Enhanced	2
HPA034825	Not Done	Enhanced	Not Done	Not Done	Enhanced	2
HPA019547	Not Done	Enhanced	Not Done	Not Done	Enhanced	2
HPA003218	Not Done	Enhanced	Not Done	Not Done	Enhanced	2
HPA039928	Not Done	Enhanced	Not Done	Not Done	Enhanced	2
HPA039545	Not Done	Enhanced	Not Done	Not Done	Enhanced	2
HPA031082	Not Done	Enhanced	Enhanced	Not Done	Uncertain	2
HPA020057	Not Done	Enhanced	Enhanced	Not Done	Uncertain	2
HPA008959	Enhanced	Enhanced	Not Done	Not Done	Uncertain	2
HPA003028	Enhanced	Enhanced	Not Done	Not Done	Uncertain	2
HPA003512	Enhanced	Enhanced	Not Done	Not Done	Uncertain	2
HPA041664	Not Done	Enhanced	Enhanced	Not Done	Not Done	2
HPA040210	Enhanced	Uncertain	Enhanced	Not Done	Not Done	2
HPA047162	Enhanced	Uncertain	Enhanced	Not Done	Not Done	2
HPA048328	Enhanced	Uncertain	Enhanced	Not Done	Not Done	2
HPA040213	Enhanced	Uncertain	Enhanced	Not Done	Not Done	2
HPA037942	Enhanced	Uncertain	Enhanced	Not Done	Not Done	2
HPA050455	Enhanced	Uncertain	Enhanced	Not Done	Not Done	2
HPA074351	Enhanced	Uncertain	Enhanced	Not Done	Not Done	2
HPA050338	Enhanced	Uncertain	Enhanced	Not Done	Not Done	2
HPA019687	Enhanced	Uncertain	Enhanced	Not Done	Not Done	2
HPA047958	Enhanced	Uncertain	Enhanced	Not Done	Not Done	2
HPA008247	Enhanced	Uncertain	Enhanced	Not Done	Not Done	2
HPA036899	Enhanced	Uncertain	Enhanced	Not Done	Not Done	2
HPA030211	Enhanced	Uncertain	Enhanced	Not Done	Not Done	2
HPA008273	Enhanced	Uncertain	Enhanced	Not Done	Not Done	2
HPA012828	Enhanced	Uncertain	Enhanced	Not Done	Not Done	2
HPA036398	Enhanced	Uncertain	Enhanced	Not Done	Not Done	2
HPA029607	Enhanced	Uncertain	Enhanced	Not Done	Not Done	2
HPA022815	Enhanced	Uncertain	Enhanced	Not Done	Not Done	2
HPA015954	Enhanced	Uncertain	Enhanced	Not Done	Not Done	2
HPA062766	Enhanced	Uncertain	Enhanced	Not Done	Not Done	2
HPA024467	Enhanced	Uncertain	Enhanced	Not Done	Not Done	2
HPA022875	Enhanced	Uncertain	Enhanced	Not Done	Not Done	2
HPA007094	Enhanced	Uncertain	Enhanced	Not Done	Not Done	2
HPA029503	Enhanced	Uncertain	Enhanced	Not Done	Not Done	2
HPA055799	Enhanced	Uncertain	Enhanced	Not Done	Not Done	2
HPA016939	Enhanced	Uncertain	Enhanced	Not Done	Not Done	2
HPA027789	Enhanced	Uncertain	Enhanced	Not Done	Not Done	2
HPA036535	Enhanced	Uncertain	Enhanced	Not Done	Not Done	2
HPA016997	Enhanced	Uncertain	Enhanced	Not Done	Not Done	2
HPA011133	Enhanced	Uncertain	Enhanced	Not Done	Not Done	2
HPA008333	Enhanced	Uncertain	Enhanced	Not Done	Not Done	2
HPA031600	Enhanced	Uncertain	Enhanced	Not Done	Not Done	2
HPA012696	Enhanced	Uncertain	Enhanced	Not Done	Not Done	2
HPA039480	Enhanced	Uncertain	Enhanced	Not Done	Not Done	2
HPA041038	Enhanced	Uncertain	Enhanced	Not Done	Not Done	2
HPA031750	Enhanced	Uncertain	Enhanced	Not Done	Not Done	2
HPA061448	Enhanced	Uncertain	Enhanced	Not Done	Not Done	2
HPA029585	Enhanced	Uncertain	Enhanced	Not Done	Not Done	2
HPA002967	Enhanced	Not Done	Enhanced	Not Done	Not Done	2
HPA038208	Enhanced	Not Done	Enhanced	Not Done	Not Done	2
HPA027144	Enhanced	Not Done	Enhanced	Not Done	Not Done	2
HPA026435	Uncertain	Enhanced	Enhanced	Not Done	Not Done	2
HPA040648	Uncertain	Enhanced	Enhanced	Not Done	Not Done	2
HPA063684	Uncertain	Enhanced	Enhanced	Not Done	Not Done	2
HPA055490	Uncertain	Enhanced	Enhanced	Not Done	Not Done	2
HPA004201	Uncertain	Enhanced	Enhanced	Not Done	Not Done	2
HPA005573	Uncertain	Enhanced	Enhanced	Not Done	Not Done	2
HPA065699	Uncertain	Enhanced	Enhanced	Not Done	Not Done	2
HPA061071	Uncertain	Enhanced	Enhanced	Not Done	Not Done	2
HPA027574	Uncertain	Enhanced	Enhanced	Not Done	Not Done	2
HPA055589	Uncertain	Enhanced	Enhanced	Not Done	Not Done	2
HPA063710	Uncertain	Enhanced	Enhanced	Not Done	Not Done	2
HPA064740	Uncertain	Enhanced	Enhanced	Not Done	Not Done	2
HPA041826	Uncertain	Enhanced	Enhanced	Not Done	Not Done	2
HPA037545	Uncertain	Enhanced	Enhanced	Not Done	Not Done	2
HPA054180	Uncertain	Enhanced	Enhanced	Not Done	Not Done	2
HPA076104	Uncertain	Enhanced	Enhanced	Not Done	Not Done	2
HPA047118	Uncertain	Enhanced	Enhanced	Not Done	Not Done	2
HPA041225	Uncertain	Enhanced	Enhanced	Not Done	Not Done	2
HPA059315	Uncertain	Enhanced	Enhanced	Not Done	Not Done	2
HPA018256	Uncertain	Enhanced	Enhanced	Not Done	Not Done	2
HPA025922	Uncertain	Enhanced	Enhanced	Not Done	Not Done	2
HPA018845	Uncertain	Enhanced	Enhanced	Not Done	Not Done	2
HPA065000	Uncertain	Enhanced	Enhanced	Not Done	Not Done	2
HPA000841	Uncertain	Enhanced	Enhanced	Not Done	Not Done	2
HPA000287	Uncertain	Enhanced	Enhanced	Not Done	Not Done	2
HPA020433	Uncertain	Enhanced	Enhanced	Not Done	Not Done	2
HPA056084	Uncertain	Enhanced	Enhanced	Not Done	Not Done	2
HPA000571	Uncertain	Enhanced	Enhanced	Not Done	Not Done	2
HPA002017	Uncertain	Enhanced	Enhanced	Not Done	Not Done	2
HPA039336	Uncertain	Enhanced	Enhanced	Not Done	Not Done	2
HPA019127	Uncertain	Enhanced	Enhanced	Not Done	Not Done	2
HPA062439	Uncertain	Enhanced	Enhanced	Not Done	Not Done	2
HPA066216	Uncertain	Enhanced	Enhanced	Not Done	Not Done	2
HPA046412	Uncertain	Enhanced	Enhanced	Not Done	Not Done	2
HPA062226	Uncertain	Enhanced	Enhanced	Not Done	Not Done	2
HPA018419	Uncertain	Enhanced	Enhanced	Not Done	Not Done	2
HPA006753	Uncertain	Enhanced	Enhanced	Not Done	Not Done	2
HPA006754	Uncertain	Enhanced	Enhanced	Not Done	Not Done	2
HPA012145	Uncertain	Enhanced	Enhanced	Not Done	Not Done	2
HPA007043	Uncertain	Enhanced	Enhanced	Not Done	Not Done	2
HPA007044	Uncertain	Enhanced	Enhanced	Not Done	Not Done	2
HPA019878	Uncertain	Enhanced	Enhanced	Not Done	Not Done	2
HPA002131	Uncertain	Enhanced	Enhanced	Not Done	Not Done	2
HPA030419	Uncertain	Enhanced	Enhanced	Not Done	Not Done	2
HPA030420	Uncertain	Enhanced	Enhanced	Not Done	Not Done	2
HPA009668	Uncertain	Enhanced	Enhanced	Not Done	Not Done	2
HPA034677	Uncertain	Enhanced	Enhanced	Not Done	Not Done	2
HPA056871	Uncertain	Enhanced	Enhanced	Not Done	Not Done	2
HPA029133	Uncertain	Enhanced	Enhanced	Not Done	Not Done	2
HPA029134	Uncertain	Enhanced	Enhanced	Not Done	Not Done	2
HPA011361	Uncertain	Enhanced	Enhanced	Not Done	Not Done	2
HPA029760	Uncertain	Enhanced	Enhanced	Not Done	Not Done	2
HPA029587	Uncertain	Enhanced	Enhanced	Not Done	Not Done	2
HPA029635	Uncertain	Enhanced	Enhanced	Not Done	Not Done	2
HPA029637	Uncertain	Enhanced	Enhanced	Not Done	Not Done	2
HPA068992	Uncertain	Enhanced	Enhanced	Not Done	Not Done	2
HPA004631	Uncertain	Enhanced	Enhanced	Not Done	Not Done	2
HPA042843	Uncertain	Enhanced	Enhanced	Not Done	Not Done	2
HPA043606	Uncertain	Enhanced	Enhanced	Not Done	Not Done	2
HPA046744	Uncertain	Enhanced	Enhanced	Not Done	Not Done	2
HPA002192	Uncertain	Enhanced	Enhanced	Not Done	Not Done	2
HPA048492	Uncertain	Enhanced	Enhanced	Not Done	Not Done	2
HPA024305	Uncertain	Enhanced	Enhanced	Not Done	Not Done	2
HPA052171	Uncertain	Enhanced	Enhanced	Not Done	Not Done	2
HPA070175	Uncertain	Enhanced	Enhanced	Not Done	Not Done	2
HPA072220	Uncertain	Enhanced	Enhanced	Not Done	Not Done	2
HPA056448	Uncertain	Enhanced	Enhanced	Not Done	Not Done	2
HPA005471	Uncertain	Enhanced	Enhanced	Not Done	Not Done	2
HPA041487	Uncertain	Enhanced	Enhanced	Not Done	Not Done	2
HPA042643	Uncertain	Enhanced	Enhanced	Not Done	Not Done	2
HPA055680	Uncertain	Enhanced	Enhanced	Not Done	Not Done	2
HPA067966	Uncertain	Enhanced	Enhanced	Not Done	Not Done	2
HPA018910	Uncertain	Enhanced	Enhanced	Not Done	Not Done	2
HPA018921	Uncertain	Enhanced	Enhanced	Not Done	Not Done	2
HPA063681	Uncertain	Enhanced	Enhanced	Not Done	Not Done	2
HPA055878	Uncertain	Enhanced	Enhanced	Not Done	Not Done	2
HPA053502	Uncertain	Enhanced	Enhanced	Not Done	Not Done	2
HPA000962	Uncertain	Enhanced	Enhanced	Not Done	Not Done	2
HPA001290	Uncertain	Enhanced	Enhanced	Not Done	Not Done	2
HPA034653	Uncertain	Enhanced	Enhanced	Not Done	Not Done	2
HPA044109	Uncertain	Enhanced	Enhanced	Not Done	Not Done	2
HPA034503	Uncertain	Enhanced	Enhanced	Not Done	Not Done	2
HPA057266	Uncertain	Enhanced	Enhanced	Not Done	Not Done	2
HPA031501	Uncertain	Enhanced	Enhanced	Not Done	Not Done	2
HPA031502	Uncertain	Enhanced	Enhanced	Not Done	Not Done	2
HPA035736	Uncertain	Enhanced	Enhanced	Not Done	Not Done	2
HPA015127	Uncertain	Enhanced	Enhanced	Not Done	Not Done	2
HPA029805	Uncertain	Enhanced	Enhanced	Not Done	Not Done	2
HPA031552	Uncertain	Enhanced	Enhanced	Not Done	Not Done	2
HPA034996	Uncertain	Enhanced	Enhanced	Not Done	Not Done	2
HPA044860	Uncertain	Enhanced	Enhanced	Not Done	Not Done	2
HPA041090	Uncertain	Enhanced	Enhanced	Not Done	Not Done	2
HPA035895	Uncertain	Enhanced	Enhanced	Not Done	Not Done	2
HPA035838	Uncertain	Enhanced	Enhanced	Not Done	Not Done	2
HPA035839	Uncertain	Enhanced	Enhanced	Not Done	Not Done	2
HPA053454	Uncertain	Enhanced	Enhanced	Not Done	Not Done	2
HPA021051	Uncertain	Enhanced	Enhanced	Not Done	Not Done	2
HPA023013	Uncertain	Enhanced	Enhanced	Not Done	Not Done	2
HPA021794	Uncertain	Enhanced	Enhanced	Not Done	Not Done	2
HPA041510	Uncertain	Enhanced	Enhanced	Not Done	Not Done	2
HPA041600	Uncertain	Enhanced	Enhanced	Not Done	Not Done	2
HPA038691	Uncertain	Enhanced	Enhanced	Not Done	Not Done	2
HPA038692	Uncertain	Enhanced	Enhanced	Not Done	Not Done	2
HPA040781	Uncertain	Enhanced	Enhanced	Not Done	Not Done	2
HPA012123	Uncertain	Enhanced	Enhanced	Not Done	Not Done	2
HPA043891	Uncertain	Enhanced	Enhanced	Not Done	Not Done	2
HPA039003	Uncertain	Enhanced	Enhanced	Not Done	Not Done	2
HPA015955	Uncertain	Enhanced	Enhanced	Not Done	Not Done	2
HPA061426	Uncertain	Enhanced	Enhanced	Not Done	Not Done	2
HPA044062	Uncertain	Enhanced	Enhanced	Not Done	Not Done	2
HPA019779	Uncertain	Enhanced	Enhanced	Not Done	Not Done	2
HPA019869	Uncertain	Enhanced	Enhanced	Not Done	Not Done	2
HPA038450	Uncertain	Enhanced	Enhanced	Not Done	Not Done	2
HPA021623	Uncertain	Enhanced	Enhanced	Not Done	Not Done	2
HPA023246	Uncertain	Enhanced	Enhanced	Not Done	Not Done	2
HPA019006	Uncertain	Enhanced	Enhanced	Not Done	Not Done	2
HPA060791	Uncertain	Enhanced	Enhanced	Not Done	Not Done	2
HPA022140	Uncertain	Enhanced	Enhanced	Not Done	Not Done	2
HPA039548	Uncertain	Enhanced	Enhanced	Not Done	Not Done	2
HPA063908	Uncertain	Enhanced	Enhanced	Not Done	Not Done	2
HPA021234	Uncertain	Enhanced	Enhanced	Not Done	Not Done	2
HPA023204	Uncertain	Enhanced	Enhanced	Not Done	Not Done	2
HPA024294	Uncertain	Enhanced	Enhanced	Not Done	Not Done	2
HPA029674	Uncertain	Enhanced	Enhanced	Not Done	Not Done	2
HPA072573	Uncertain	Enhanced	Enhanced	Not Done	Not Done	2
HPA017871	Uncertain	Enhanced	Enhanced	Not Done	Not Done	2
HPA064293	Uncertain	Enhanced	Enhanced	Not Done	Not Done	2
HPA021581	Uncertain	Enhanced	Enhanced	Not Done	Not Done	2
HPA021560	Uncertain	Enhanced	Enhanced	Not Done	Not Done	2
HPA014266	Uncertain	Enhanced	Enhanced	Not Done	Not Done	2
HPA023634	Uncertain	Enhanced	Enhanced	Not Done	Not Done	2
HPA019097	Uncertain	Enhanced	Enhanced	Not Done	Not Done	2
HPA020265	Uncertain	Enhanced	Enhanced	Not Done	Not Done	2
HPA017964	Uncertain	Enhanced	Enhanced	Not Done	Not Done	2
HPA019004	Uncertain	Enhanced	Enhanced	Not Done	Not Done	2
HPA073666	Uncertain	Enhanced	Enhanced	Not Done	Not Done	2
HPA019484	Uncertain	Enhanced	Enhanced	Not Done	Not Done	2
HPA021257	Uncertain	Enhanced	Enhanced	Not Done	Not Done	2
HPA058379	Uncertain	Enhanced	Enhanced	Not Done	Not Done	2
HPA011036	Uncertain	Enhanced	Enhanced	Not Done	Not Done	2
HPA049621	Uncertain	Enhanced	Enhanced	Not Done	Not Done	2
HPA026672	Uncertain	Enhanced	Enhanced	Not Done	Not Done	2
HPA019089	Uncertain	Enhanced	Enhanced	Not Done	Not Done	2
HPA024023	Uncertain	Enhanced	Enhanced	Not Done	Not Done	2
HPA020959	Uncertain	Enhanced	Enhanced	Not Done	Not Done	2
HPA006311	Uncertain	Enhanced	Enhanced	Not Done	Not Done	2
HPA041187	Uncertain	Enhanced	Enhanced	Not Done	Not Done	2
HPA060955	Uncertain	Enhanced	Enhanced	Not Done	Not Done	2
HPA062857	Uncertain	Enhanced	Enhanced	Not Done	Not Done	2
HPA027320	Uncertain	Enhanced	Enhanced	Not Done	Not Done	2
HPA055557	Uncertain	Enhanced	Enhanced	Not Done	Not Done	2
HPA038312	Uncertain	Enhanced	Enhanced	Not Done	Not Done	2
HPA001520	Uncertain	Enhanced	Enhanced	Not Done	Not Done	2
HPA001528	Uncertain	Enhanced	Enhanced	Not Done	Not Done	2
HPA039715	Uncertain	Enhanced	Enhanced	Not Done	Not Done	2
HPA020914	Uncertain	Enhanced	Enhanced	Not Done	Not Done	2
HPA050450	Uncertain	Enhanced	Enhanced	Not Done	Not Done	2
HPA003197	Uncertain	Enhanced	Enhanced	Not Done	Not Done	2
HPA017017	Uncertain	Enhanced	Enhanced	Not Done	Not Done	2
HPA000278	Uncertain	Enhanced	Enhanced	Not Done	Not Done	2
HPA039801	Uncertain	Enhanced	Enhanced	Not Done	Not Done	2
HPA028379	Uncertain	Enhanced	Enhanced	Not Done	Not Done	2
HPA070710	Uncertain	Enhanced	Enhanced	Not Done	Not Done	2
HPA076219	Uncertain	Enhanced	Enhanced	Not Done	Not Done	2
HPA027183	Uncertain	Enhanced	Enhanced	Not Done	Not Done	2
HPA055300	Uncertain	Enhanced	Enhanced	Not Done	Not Done	2
HPA027417	Uncertain	Enhanced	Enhanced	Not Done	Not Done	2
HPA026527	Uncertain	Enhanced	Enhanced	Not Done	Not Done	2
HPA029939	Uncertain	Enhanced	Enhanced	Not Done	Not Done	2
HPA029940	Uncertain	Enhanced	Enhanced	Not Done	Not Done	2
HPA018950	Uncertain	Enhanced	Enhanced	Not Done	Not Done	2
HPA056496	Uncertain	Enhanced	Enhanced	Not Done	Not Done	2
HPA027468	Uncertain	Enhanced	Enhanced	Not Done	Not Done	2
HPA025951	Uncertain	Enhanced	Enhanced	Not Done	Not Done	2
HPA024190	Uncertain	Enhanced	Enhanced	Not Done	Not Done	2
HPA026585	Uncertain	Enhanced	Enhanced	Not Done	Not Done	2
HPA019824	Uncertain	Enhanced	Enhanced	Not Done	Not Done	2
HPA046067	Uncertain	Enhanced	Enhanced	Not Done	Not Done	2
HPA021241	Uncertain	Enhanced	Enhanced	Not Done	Not Done	2
HPA024031	Uncertain	Enhanced	Enhanced	Not Done	Not Done	2
HPA048164	Uncertain	Enhanced	Enhanced	Not Done	Not Done	2
HPA027481	Uncertain	Enhanced	Enhanced	Not Done	Not Done	2
HPA055140	Uncertain	Enhanced	Enhanced	Not Done	Not Done	2
HPA061953	Uncertain	Enhanced	Enhanced	Not Done	Not Done	2
HPA025753	Uncertain	Enhanced	Enhanced	Not Done	Not Done	2
HPA057038	Uncertain	Enhanced	Enhanced	Not Done	Not Done	2
HPA047151	Uncertain	Enhanced	Enhanced	Not Done	Not Done	2
HPA020593	Uncertain	Enhanced	Enhanced	Not Done	Not Done	2
HPA029627	Uncertain	Enhanced	Enhanced	Not Done	Not Done	2
HPA030594	Uncertain	Enhanced	Enhanced	Not Done	Not Done	2
HPA065618	Uncertain	Enhanced	Enhanced	Not Done	Not Done	2
HPA040919	Uncertain	Enhanced	Enhanced	Not Done	Not Done	2
HPA049824	Uncertain	Enhanced	Enhanced	Not Done	Not Done	2
HPA041550	Uncertain	Enhanced	Enhanced	Not Done	Not Done	2
HPA038317	Uncertain	Enhanced	Enhanced	Not Done	Not Done	2
HPA038318	Uncertain	Enhanced	Enhanced	Not Done	Not Done	2
HPA052636	Uncertain	Enhanced	Enhanced	Not Done	Not Done	2
HPA056472	Uncertain	Enhanced	Enhanced	Not Done	Not Done	2
HPA057501	Uncertain	Enhanced	Enhanced	Not Done	Not Done	2
HPA063745	Uncertain	Enhanced	Enhanced	Not Done	Not Done	2
HPA017911	Uncertain	Enhanced	Enhanced	Not Done	Not Done	2
HPA037560	Uncertain	Enhanced	Enhanced	Not Done	Not Done	2
HPA056814	Uncertain	Enhanced	Enhanced	Not Done	Not Done	2
HPA029480	Uncertain	Enhanced	Enhanced	Not Done	Not Done	2
HPA036744	Uncertain	Enhanced	Enhanced	Not Done	Not Done	2
HPA037704	Uncertain	Enhanced	Enhanced	Not Done	Not Done	2
HPA037705	Uncertain	Enhanced	Enhanced	Not Done	Not Done	2
HPA062104	Uncertain	Enhanced	Enhanced	Not Done	Not Done	2
HPA041350	Uncertain	Enhanced	Enhanced	Not Done	Not Done	2
HPA030522	Uncertain	Enhanced	Enhanced	Not Done	Not Done	2
HPA015242	Uncertain	Enhanced	Enhanced	Not Done	Not Done	2
HPA056875	Uncertain	Enhanced	Enhanced	Not Done	Not Done	2
HPA000248	Uncertain	Enhanced	Enhanced	Not Done	Not Done	2
HPA030968	Uncertain	Enhanced	Enhanced	Not Done	Not Done	2
HPA030969	Uncertain	Enhanced	Enhanced	Not Done	Not Done	2
HPA047562	Uncertain	Enhanced	Enhanced	Not Done	Not Done	2
HPA030104	Uncertain	Enhanced	Enhanced	Not Done	Not Done	2
HPA039223	Uncertain	Enhanced	Enhanced	Not Done	Not Done	2
HPA030388	Uncertain	Enhanced	Enhanced	Not Done	Not Done	2
HPA042182	Uncertain	Enhanced	Enhanced	Not Done	Not Done	2
HPA003525	Uncertain	Enhanced	Enhanced	Not Done	Not Done	2
HPA038621	Not Done	Enhanced	Enhanced	Not Done	Not Done	2
HPA055410	Not Done	Enhanced	Enhanced	Not Done	Not Done	2
HPA062971	Not Done	Enhanced	Enhanced	Not Done	Not Done	2
HPA028578	Not Done	Enhanced	Enhanced	Not Done	Not Done	2
HPA056069	Not Done	Enhanced	Enhanced	Not Done	Not Done	2
HPA050485	Not Done	Enhanced	Enhanced	Not Done	Not Done	2
HPA000289	Not Done	Enhanced	Enhanced	Not Done	Not Done	2
HPA031092	Not Done	Enhanced	Enhanced	Not Done	Not Done	2
HPA023959	Not Done	Enhanced	Enhanced	Not Done	Not Done	2
HPA055729	Not Done	Enhanced	Enhanced	Not Done	Not Done	2
HPA030175	Not Done	Enhanced	Enhanced	Not Done	Not Done	2
HPA050200	Not Done	Enhanced	Enhanced	Not Done	Not Done	2
HPA043375	Not Done	Enhanced	Enhanced	Not Done	Not Done	2
HPA041722	Not Done	Enhanced	Enhanced	Not Done	Not Done	2
HPA012924	Not Done	Enhanced	Enhanced	Not Done	Not Done	2
HPA060784	Not Done	Enhanced	Enhanced	Not Done	Not Done	2
HPA036231	Not Done	Enhanced	Enhanced	Not Done	Not Done	2
HPA041906	Not Done	Enhanced	Enhanced	Not Done	Not Done	2
HPA054551	Not Done	Enhanced	Enhanced	Not Done	Not Done	2
HPA002829	Not Done	Enhanced	Enhanced	Not Done	Not Done	2
HPA001523	Not Done	Enhanced	Enhanced	Not Done	Not Done	2
HPA018472	Not Done	Enhanced	Enhanced	Not Done	Not Done	2
HPA058652	Not Done	Enhanced	Enhanced	Not Done	Not Done	2
HPA011271	Not Done	Enhanced	Enhanced	Not Done	Not Done	2
HPA011272	Not Done	Enhanced	Enhanced	Not Done	Not Done	2
HPA038474	Not Done	Enhanced	Enhanced	Not Done	Not Done	2
HPA004428	Not Done	Enhanced	Enhanced	Not Done	Not Done	2
HPA007569	Not Done	Enhanced	Enhanced	Not Done	Not Done	2
HPA021425	Not Done	Enhanced	Enhanced	Not Done	Not Done	2
HPA022434	Not Done	Enhanced	Enhanced	Not Done	Not Done	2
HPA020376	Not Done	Enhanced	Enhanced	Not Done	Not Done	2
HPA040621	Not Done	Enhanced	Enhanced	Not Done	Not Done	2
HPA052761	Not Done	Enhanced	Enhanced	Not Done	Not Done	2
HPA040407	Not Done	Enhanced	Enhanced	Not Done	Not Done	2
HPA041370	Not Done	Enhanced	Enhanced	Not Done	Not Done	2
HPA019513	Not Done	Enhanced	Enhanced	Not Done	Not Done	2
HPA019523	Not Done	Enhanced	Enhanced	Not Done	Not Done	2
HPA025735	Not Done	Enhanced	Enhanced	Not Done	Not Done	2
HPA038558	Not Done	Enhanced	Enhanced	Not Done	Not Done	2
HPA024212	Not Done	Enhanced	Enhanced	Not Done	Not Done	2
HPA029920	Not Done	Enhanced	Enhanced	Not Done	Not Done	2
HPA041222	Not Done	Enhanced	Enhanced	Not Done	Not Done	2
HPA036949	Not Done	Enhanced	Enhanced	Not Done	Not Done	2
HPA018794	Not Done	Enhanced	Enhanced	Not Done	Not Done	2
HPA007244	Not Done	Enhanced	Enhanced	Not Done	Not Done	2
HPA000368	Not Done	Enhanced	Enhanced	Not Done	Not Done	2
HPA001115	Not Done	Enhanced	Enhanced	Not Done	Not Done	2
HPA002925	Not Done	Enhanced	Enhanced	Not Done	Not Done	2
HPA003044	Not Done	Enhanced	Enhanced	Not Done	Not Done	2
HPA003643	Not Done	Enhanced	Enhanced	Not Done	Not Done	2
HPA018862	Not Done	Enhanced	Enhanced	Not Done	Not Done	2
HPA036898	Not Done	Enhanced	Enhanced	Not Done	Not Done	2
HPA002384	Not Done	Enhanced	Enhanced	Not Done	Not Done	2
HPA038523	Not Done	Enhanced	Enhanced	Not Done	Not Done	2
HPA026091	Not Done	Enhanced	Enhanced	Not Done	Not Done	2
HPA015269	Not Done	Enhanced	Enhanced	Not Done	Not Done	2
HPA018123	Not Done	Enhanced	Enhanced	Not Done	Not Done	2
HPA041253	Not Done	Enhanced	Enhanced	Not Done	Not Done	2
HPA042753	Not Done	Enhanced	Enhanced	Not Done	Not Done	2
HPA027657	Not Done	Enhanced	Enhanced	Not Done	Not Done	2
HPA007256	Not Done	Enhanced	Enhanced	Not Done	Not Done	2
HPA028732	Not Done	Enhanced	Enhanced	Not Done	Not Done	2
HPA030521	Not Done	Enhanced	Enhanced	Not Done	Not Done	2
HPA000399	Not Done	Enhanced	Enhanced	Not Done	Not Done	2
HPA040971	Not Done	Enhanced	Enhanced	Not Done	Not Done	2
HPA015968	Not Done	Enhanced	Enhanced	Not Done	Not Done	2
HPA043258	Not Done	Enhanced	Enhanced	Not Done	Not Done	2
HPA054755	Not Done	Enhanced	Enhanced	Not Done	Not Done	2
HPA008297	Not Done	Enhanced	Enhanced	Not Done	Not Done	2
HPA034972	Not Done	Enhanced	Enhanced	Not Done	Not Done	2
HPA057372	Not Done	Enhanced	Enhanced	Not Done	Not Done	2
HPA054094	Not Done	Enhanced	Enhanced	Not Done	Not Done	2
HPA030753	Not Done	Enhanced	Enhanced	Not Done	Not Done	2
HPA000247	Not Done	Enhanced	Enhanced	Not Done	Not Done	2
HPA028675	Not Done	Enhanced	Enhanced	Not Done	Not Done	2
HPA039435	Not Done	Enhanced	Enhanced	Not Done	Not Done	2
HPA039536	Not Done	Enhanced	Enhanced	Not Done	Not Done	2
HPA039959	Not Done	Enhanced	Enhanced	Not Done	Not Done	2
HPA040691	Not Done	Enhanced	Enhanced	Not Done	Not Done	2
HPA021069	Not Done	Enhanced	Enhanced	Not Done	Not Done	2
HPA049630	Not Done	Enhanced	Enhanced	Not Done	Not Done	2
HPA037477	Not Done	Enhanced	Enhanced	Not Done	Not Done	2
HPA003279	Not Done	Enhanced	Enhanced	Not Done	Not Done	2
HPA003360	Not Done	Enhanced	Enhanced	Not Done	Not Done	2
HPA037589	Not Done	Enhanced	Enhanced	Not Done	Not Done	2
HPA037590	Not Done	Enhanced	Enhanced	Not Done	Not Done	2
HPA026593	Not Done	Enhanced	Enhanced	Not Done	Not Done	2
HPA035215	Not Done	Enhanced	Enhanced	Not Done	Not Done	2
HPA035216	Not Done	Enhanced	Enhanced	Not Done	Not Done	2
HPA040196	Not Done	Enhanced	Enhanced	Not Done	Not Done	2
HPA009025	Not Done	Enhanced	Enhanced	Not Done	Not Done	2
HPA024565	Not Done	Enhanced	Enhanced	Not Done	Not Done	2
HPA064532	Not Done	Enhanced	Enhanced	Not Done	Not Done	2
HPA072629	Not Done	Enhanced	Enhanced	Not Done	Not Done	2
HPA036292	Not Done	Enhanced	Enhanced	Not Done	Not Done	2
HPA038403	Not Done	Enhanced	Enhanced	Not Done	Not Done	2
HPA021995	Not Done	Enhanced	Enhanced	Not Done	Not Done	2
HPA022476	Not Done	Enhanced	Enhanced	Not Done	Not Done	2
HPA031752	Not Done	Enhanced	Enhanced	Not Done	Not Done	2
HPA012736	Not Done	Enhanced	Enhanced	Not Done	Not Done	2
HPA036753	Not Done	Enhanced	Enhanced	Not Done	Not Done	2
HPA022130	Not Done	Enhanced	Enhanced	Not Done	Not Done	2
HPA031626	Not Done	Enhanced	Enhanced	Not Done	Not Done	2
HPA011276	Not Done	Enhanced	Enhanced	Not Done	Not Done	2
HPA017062	Not Done	Enhanced	Enhanced	Not Done	Not Done	2
HPA034678	Not Done	Enhanced	Enhanced	Not Done	Not Done	2
HPA028850	Not Done	Enhanced	Enhanced	Not Done	Not Done	2
HPA007187	Not Done	Enhanced	Enhanced	Not Done	Not Done	2
HPA046502	Not Done	Enhanced	Enhanced	Not Done	Not Done	2
HPA031217	Not Done	Enhanced	Enhanced	Not Done	Not Done	2
HPA031219	Not Done	Enhanced	Enhanced	Not Done	Not Done	2
HPA035074	Not Done	Enhanced	Enhanced	Not Done	Not Done	2
HPA029905	Not Done	Enhanced	Enhanced	Not Done	Not Done	2
HPA007455	Not Done	Enhanced	Enhanced	Not Done	Not Done	2
HPA030164	Not Done	Enhanced	Enhanced	Not Done	Not Done	2
HPA029909	Not Done	Enhanced	Enhanced	Not Done	Not Done	2
HPA035971	Not Done	Enhanced	Enhanced	Not Done	Not Done	2
HPA027126	Not Done	Enhanced	Enhanced	Not Done	Not Done	2
HPA027291	Not Done	Enhanced	Enhanced	Not Done	Not Done	2
HPA028500	Not Done	Enhanced	Enhanced	Not Done	Not Done	2
HPA054510	Not Done	Enhanced	Enhanced	Not Done	Not Done	2
HPA057793	Not Done	Enhanced	Enhanced	Not Done	Not Done	2
HPA044682	Not Done	Enhanced	Enhanced	Not Done	Not Done	2
HPA054657	Not Done	Enhanced	Enhanced	Not Done	Not Done	2
HPA002034	Not Done	Enhanced	Enhanced	Not Done	Not Done	2
HPA043958	Not Done	Enhanced	Enhanced	Not Done	Not Done	2
HPA040744	Not Done	Enhanced	Enhanced	Not Done	Not Done	2
HPA042032	Not Done	Enhanced	Enhanced	Not Done	Not Done	2
HPA050339	Not Done	Enhanced	Enhanced	Not Done	Not Done	2
HPA045446	Not Done	Enhanced	Enhanced	Not Done	Not Done	2
HPA054590	Not Done	Enhanced	Enhanced	Not Done	Not Done	2
HPA043254	Not Done	Enhanced	Enhanced	Not Done	Not Done	2
HPA043051	Not Done	Enhanced	Enhanced	Not Done	Not Done	2
HPA056706	Not Done	Enhanced	Enhanced	Not Done	Not Done	2
HPA043552	Not Done	Enhanced	Enhanced	Not Done	Not Done	2
HPA003178	Not Done	Enhanced	Enhanced	Not Done	Not Done	2
HPA029073	Not Done	Enhanced	Enhanced	Not Done	Not Done	2
HPA005841	Not Done	Enhanced	Enhanced	Not Done	Not Done	2
HPA048028	Not Done	Enhanced	Enhanced	Not Done	Not Done	2
HPA061333	Not Done	Enhanced	Enhanced	Not Done	Not Done	2
HPA041089	Not Done	Enhanced	Enhanced	Not Done	Not Done	2
HPA015004	Not Done	Enhanced	Enhanced	Not Done	Not Done	2
HPA046176	Not Done	Enhanced	Enhanced	Not Done	Not Done	2
HPA040601	Not Done	Enhanced	Enhanced	Not Done	Not Done	2
HPA040652	Not Done	Enhanced	Enhanced	Not Done	Not Done	2
HPA019025	Not Done	Enhanced	Enhanced	Not Done	Not Done	2
HPA019132	Not Done	Enhanced	Enhanced	Not Done	Not Done	2
HPA020136	Not Done	Enhanced	Enhanced	Not Done	Not Done	2
HPA007459	Not Done	Enhanced	Enhanced	Not Done	Not Done	2
HPA034830	Not Done	Enhanced	Enhanced	Not Done	Not Done	2
HPA037539	Not Done	Enhanced	Enhanced	Not Done	Not Done	2
HPA037540	Not Done	Enhanced	Enhanced	Not Done	Not Done	2
HPA066099	Not Done	Enhanced	Enhanced	Not Done	Not Done	2
HPA028376	Not Done	Enhanced	Enhanced	Not Done	Not Done	2
HPA008994	Not Done	Enhanced	Enhanced	Not Done	Not Done	2
HPA017061	Not Done	Enhanced	Enhanced	Not Done	Not Done	2
HPA034697	Not Done	Enhanced	Enhanced	Not Done	Not Done	2
HPA035335	Not Done	Enhanced	Enhanced	Not Done	Not Done	2
HPA035336	Not Done	Enhanced	Enhanced	Not Done	Not Done	2
HPA036683	Not Done	Enhanced	Enhanced	Not Done	Not Done	2
HPA036684	Not Done	Enhanced	Enhanced	Not Done	Not Done	2
HPA041154	Not Done	Enhanced	Enhanced	Not Done	Not Done	2
HPA041382	Not Done	Enhanced	Enhanced	Not Done	Not Done	2
HPA002647	Not Done	Enhanced	Enhanced	Not Done	Not Done	2
HPA031845	Not Done	Enhanced	Enhanced	Not Done	Not Done	2
HPA043476	Not Done	Enhanced	Enhanced	Not Done	Not Done	2
HPA048479	Not Done	Enhanced	Enhanced	Not Done	Not Done	2
HPA043846	Not Done	Enhanced	Enhanced	Not Done	Not Done	2
HPA012761	Not Done	Enhanced	Enhanced	Not Done	Not Done	2
HPA029804	Not Done	Enhanced	Enhanced	Not Done	Not Done	2
HPA035528	Not Done	Enhanced	Enhanced	Not Done	Not Done	2
HPA038273	Not Done	Enhanced	Enhanced	Not Done	Not Done	2
HPA008012	Not Done	Enhanced	Enhanced	Not Done	Not Done	2
HPA045506	Not Done	Enhanced	Enhanced	Not Done	Not Done	2
HPA002114	Not Done	Enhanced	Enhanced	Not Done	Not Done	2
HPA035334	Not Done	Enhanced	Enhanced	Not Done	Not Done	2
HPA035790	Not Done	Enhanced	Enhanced	Not Done	Not Done	2
HPA031551	Not Done	Enhanced	Enhanced	Not Done	Not Done	2
HPA050025	Not Done	Enhanced	Enhanced	Not Done	Not Done	2
HPA036421	Not Done	Enhanced	Enhanced	Not Done	Not Done	2
HPA036678	Not Done	Enhanced	Enhanced	Not Done	Not Done	2
HPA038147	Not Done	Enhanced	Enhanced	Not Done	Not Done	2
HPA038148	Not Done	Enhanced	Enhanced	Not Done	Not Done	2
HPA034500	Not Done	Enhanced	Enhanced	Not Done	Not Done	2
HPA042593	Not Done	Enhanced	Enhanced	Not Done	Not Done	2
HPA043931	Not Done	Enhanced	Enhanced	Not Done	Not Done	2
HPA040979	Not Done	Enhanced	Enhanced	Not Done	Not Done	2
HPA038283	Not Done	Enhanced	Enhanced	Not Done	Not Done	2
HPA013398	Not Done	Enhanced	Enhanced	Not Done	Not Done	2
HPA013431	Not Done	Enhanced	Enhanced	Not Done	Not Done	2
HPA036894	Not Done	Enhanced	Enhanced	Not Done	Not Done	2
HPA037997	Not Done	Enhanced	Enhanced	Not Done	Not Done	2
HPA043888	Not Done	Enhanced	Enhanced	Not Done	Not Done	2
HPA024303	Not Done	Enhanced	Enhanced	Not Done	Not Done	2
HPA041172	Not Done	Enhanced	Enhanced	Not Done	Not Done	2
HPA047100	Not Done	Enhanced	Enhanced	Not Done	Not Done	2
HPA004919	Not Done	Enhanced	Enhanced	Not Done	Not Done	2
HPA018520	Not Done	Enhanced	Enhanced	Not Done	Not Done	2
HPA031755	Not Done	Enhanced	Enhanced	Not Done	Not Done	2
HPA016818	Not Done	Enhanced	Enhanced	Not Done	Not Done	2
HPA007029	Not Done	Enhanced	Enhanced	Not Done	Not Done	2
HPA020996	Not Done	Enhanced	Enhanced	Not Done	Not Done	2
HPA019708	Not Done	Enhanced	Enhanced	Not Done	Not Done	2
HPA024452	Not Done	Enhanced	Enhanced	Not Done	Not Done	2
HPA023261	Not Done	Enhanced	Enhanced	Not Done	Not Done	2
HPA021438	Not Done	Enhanced	Enhanced	Not Done	Not Done	2
HPA067063	Not Done	Enhanced	Enhanced	Not Done	Not Done	2
HPA069805	Not Done	Enhanced	Enhanced	Not Done	Not Done	2
HPA023608	Not Done	Enhanced	Enhanced	Not Done	Not Done	2
HPA074622	Not Done	Enhanced	Enhanced	Not Done	Not Done	2
HPA063735	Not Done	Enhanced	Enhanced	Not Done	Not Done	2
HPA019002	Not Done	Enhanced	Enhanced	Not Done	Not Done	2
HPA016965	Not Done	Enhanced	Enhanced	Not Done	Not Done	2
HPA037646	Not Done	Enhanced	Enhanced	Not Done	Not Done	2
HPA039004	Not Done	Enhanced	Enhanced	Not Done	Not Done	2
HPA055838	Not Done	Enhanced	Enhanced	Not Done	Not Done	2
HPA038484	Not Done	Enhanced	Enhanced	Not Done	Not Done	2
HPA008285	Not Done	Enhanced	Enhanced	Not Done	Not Done	2
HPA018152	Not Done	Enhanced	Enhanced	Not Done	Not Done	2
HPA043904	Not Done	Enhanced	Enhanced	Not Done	Not Done	2
HPA039279	Not Done	Enhanced	Enhanced	Not Done	Not Done	2
HPA043907	Not Done	Enhanced	Enhanced	Not Done	Not Done	2
HPA039901	Not Done	Enhanced	Enhanced	Not Done	Not Done	2
HPA040006	Not Done	Enhanced	Enhanced	Not Done	Not Done	2
HPA020880	Not Done	Enhanced	Enhanced	Not Done	Not Done	2
HPA031188	Not Done	Enhanced	Enhanced	Not Done	Not Done	2
HPA031190	Not Done	Enhanced	Enhanced	Not Done	Not Done	2
HPA035780	Not Done	Enhanced	Enhanced	Not Done	Not Done	2
HPA043922	Not Done	Enhanced	Enhanced	Not Done	Not Done	2
HPA038467	Not Done	Enhanced	Enhanced	Not Done	Not Done	2
HPA038468	Not Done	Enhanced	Enhanced	Not Done	Not Done	2
HPA064571	Not Done	Enhanced	Enhanced	Not Done	Not Done	2
HPA011130	Not Done	Enhanced	Enhanced	Not Done	Not Done	2
HPA011931	Not Done	Enhanced	Enhanced	Not Done	Not Done	2
HPA024201	Not Done	Enhanced	Enhanced	Not Done	Not Done	2
HPA026644	Not Done	Enhanced	Enhanced	Not Done	Not Done	2
HPA050659	Not Done	Enhanced	Enhanced	Not Done	Not Done	2
HPA024446	Not Done	Enhanced	Enhanced	Not Done	Not Done	2
HPA023248	Not Done	Enhanced	Enhanced	Not Done	Not Done	2
HPA022534	Not Done	Enhanced	Enhanced	Not Done	Not Done	2
HPA023031	Not Done	Enhanced	Enhanced	Not Done	Not Done	2
HPA006914	Not Done	Enhanced	Enhanced	Not Done	Not Done	2
HPA020352	Not Done	Enhanced	Enhanced	Not Done	Not Done	2
HPA021565	Not Done	Enhanced	Enhanced	Not Done	Not Done	2
HPA021579	Not Done	Enhanced	Enhanced	Not Done	Not Done	2
HPA024423	Not Done	Enhanced	Enhanced	Not Done	Not Done	2
HPA024754	Not Done	Enhanced	Enhanced	Not Done	Not Done	2
HPA024000	Not Done	Enhanced	Enhanced	Not Done	Not Done	2
HPA006458	Not Done	Enhanced	Enhanced	Not Done	Not Done	2
HPA022953	Not Done	Enhanced	Enhanced	Not Done	Not Done	2
HPA028758	Not Done	Enhanced	Enhanced	Not Done	Not Done	2
HPA023266	Not Done	Enhanced	Enhanced	Not Done	Not Done	2
HPA023278	Not Done	Enhanced	Enhanced	Not Done	Not Done	2
HPA023280	Not Done	Enhanced	Enhanced	Not Done	Not Done	2
HPA023338	Not Done	Enhanced	Enhanced	Not Done	Not Done	2
HPA029885	Not Done	Enhanced	Enhanced	Not Done	Not Done	2
HPA021626	Not Done	Enhanced	Enhanced	Not Done	Not Done	2
HPA006564	Not Done	Enhanced	Enhanced	Not Done	Not Done	2
HPA061910	Not Done	Enhanced	Enhanced	Not Done	Not Done	2
HPA023007	Not Done	Enhanced	Enhanced	Not Done	Not Done	2
HPA023054	Not Done	Enhanced	Enhanced	Not Done	Not Done	2
HPA023135	Not Done	Enhanced	Enhanced	Not Done	Not Done	2
HPA027421	Not Done	Enhanced	Enhanced	Not Done	Not Done	2
HPA023033	Not Done	Enhanced	Enhanced	Not Done	Not Done	2
HPA023371	Not Done	Enhanced	Enhanced	Not Done	Not Done	2
HPA056108	Not Done	Enhanced	Enhanced	Not Done	Not Done	2
HPA067875	Not Done	Enhanced	Enhanced	Not Done	Not Done	2
HPA019943	Not Done	Enhanced	Enhanced	Not Done	Not Done	2
HPA050656	Not Done	Enhanced	Enhanced	Not Done	Not Done	2
HPA004816	Not Done	Enhanced	Enhanced	Not Done	Not Done	2
HPA025065	Not Done	Enhanced	Enhanced	Not Done	Not Done	2
HPA023733	Not Done	Enhanced	Enhanced	Not Done	Not Done	2
HPA060937	Not Done	Enhanced	Enhanced	Not Done	Not Done	2
HPA024046	Not Done	Enhanced	Enhanced	Not Done	Not Done	2
HPA024503	Not Done	Enhanced	Enhanced	Not Done	Not Done	2
HPA024772	Not Done	Enhanced	Enhanced	Not Done	Not Done	2
HPA010932	Not Done	Enhanced	Enhanced	Not Done	Not Done	2
HPA053045	Not Done	Enhanced	Enhanced	Not Done	Not Done	2
HPA024688	Not Done	Enhanced	Enhanced	Not Done	Not Done	2
HPA024745	Not Done	Enhanced	Enhanced	Not Done	Not Done	2
HPA018864	Not Done	Enhanced	Enhanced	Not Done	Not Done	2
HPA023309	Not Done	Enhanced	Enhanced	Not Done	Not Done	2
HPA029524	Not Done	Enhanced	Enhanced	Not Done	Not Done	2
HPA055338	Not Done	Enhanced	Enhanced	Not Done	Not Done	2
HPA029515	Not Done	Enhanced	Enhanced	Not Done	Not Done	2
HPA019716	Not Done	Enhanced	Enhanced	Not Done	Not Done	2
HPA020406	Not Done	Enhanced	Enhanced	Not Done	Not Done	2
HPA020413	Not Done	Enhanced	Enhanced	Not Done	Not Done	2
HPA011057	Not Done	Enhanced	Enhanced	Not Done	Not Done	2
HPA019238	Not Done	Enhanced	Enhanced	Not Done	Not Done	2
HPA021323	Not Done	Enhanced	Enhanced	Not Done	Not Done	2
HPA002529	Not Done	Enhanced	Enhanced	Not Done	Not Done	2
HPA031443	Not Done	Enhanced	Enhanced	Not Done	Not Done	2
HPA031444	Not Done	Enhanced	Enhanced	Not Done	Not Done	2
HPA043495	Not Done	Enhanced	Enhanced	Not Done	Not Done	2
HPA061717	Not Done	Enhanced	Enhanced	Not Done	Not Done	2
HPA006139	Not Done	Enhanced	Enhanced	Not Done	Not Done	2
HPA006140	Not Done	Enhanced	Enhanced	Not Done	Not Done	2
HPA039410	Not Done	Enhanced	Enhanced	Not Done	Not Done	2
HPA008502	Not Done	Enhanced	Enhanced	Not Done	Not Done	2
HPA018271	Not Done	Enhanced	Enhanced	Not Done	Not Done	2
HPA062724	Not Done	Enhanced	Enhanced	Not Done	Not Done	2
HPA063392	Not Done	Enhanced	Enhanced	Not Done	Not Done	2
HPA041412	Not Done	Enhanced	Enhanced	Not Done	Not Done	2
HPA040650	Not Done	Enhanced	Enhanced	Not Done	Not Done	2
HPA014699	Not Done	Enhanced	Enhanced	Not Done	Not Done	2
HPA019194	Not Done	Enhanced	Enhanced	Not Done	Not Done	2
HPA018993	Not Done	Enhanced	Enhanced	Not Done	Not Done	2
HPA039932	Not Done	Enhanced	Enhanced	Not Done	Not Done	2
HPA040065	Not Done	Enhanced	Enhanced	Not Done	Not Done	2
HPA039414	Not Done	Enhanced	Enhanced	Not Done	Not Done	2
HPA041721	Not Done	Enhanced	Enhanced	Not Done	Not Done	2
HPA039037	Not Done	Enhanced	Enhanced	Not Done	Not Done	2
HPA007185	Not Done	Enhanced	Enhanced	Not Done	Not Done	2
HPA038673	Not Done	Enhanced	Enhanced	Not Done	Not Done	2
HPA020543	Not Done	Enhanced	Enhanced	Not Done	Not Done	2
HPA020549	Not Done	Enhanced	Enhanced	Not Done	Not Done	2
HPA040040	Not Done	Enhanced	Enhanced	Not Done	Not Done	2
HPA055748	Not Done	Enhanced	Enhanced	Not Done	Not Done	2
HPA038677	Not Done	Enhanced	Enhanced	Not Done	Not Done	2
HPA038678	Not Done	Enhanced	Enhanced	Not Done	Not Done	2
HPA061541	Not Done	Enhanced	Enhanced	Not Done	Not Done	2
HPA008424	Not Done	Enhanced	Enhanced	Not Done	Not Done	2
HPA001225	Not Done	Enhanced	Enhanced	Not Done	Not Done	2
HPA038217	Not Done	Enhanced	Enhanced	Not Done	Not Done	2
HPA038218	Not Done	Enhanced	Enhanced	Not Done	Not Done	2
HPA036978	Not Done	Enhanced	Enhanced	Not Done	Not Done	2
HPA003602	Not Done	Enhanced	Enhanced	Not Done	Not Done	2
HPA074838	Not Done	Enhanced	Enhanced	Not Done	Not Done	2
HPA029025	Not Done	Enhanced	Enhanced	Not Done	Not Done	2
HPA008512	Not Done	Enhanced	Enhanced	Not Done	Not Done	2
HPA012018	Not Done	Enhanced	Enhanced	Not Done	Not Done	2
HPA018859	Not Done	Enhanced	Enhanced	Not Done	Not Done	2
HPA019938	Not Done	Enhanced	Enhanced	Not Done	Not Done	2
HPA008019	Not Done	Enhanced	Enhanced	Not Done	Not Done	2
HPA060804	Not Done	Enhanced	Enhanced	Not Done	Not Done	2
HPA018265	Not Done	Enhanced	Enhanced	Not Done	Not Done	2
HPA030848	Not Done	Enhanced	Enhanced	Not Done	Not Done	2
HPA027452	Not Done	Enhanced	Enhanced	Not Done	Not Done	2
HPA026309	Not Done	Enhanced	Enhanced	Not Done	Not Done	2
HPA027573	Not Done	Enhanced	Enhanced	Not Done	Not Done	2
HPA022018	Not Done	Enhanced	Enhanced	Not Done	Not Done	2
HPA022030	Not Done	Enhanced	Enhanced	Not Done	Not Done	2
HPA028740	Not Done	Enhanced	Enhanced	Not Done	Not Done	2
HPA017936	Not Done	Enhanced	Enhanced	Not Done	Not Done	2
HPA028100	Not Done	Enhanced	Enhanced	Not Done	Not Done	2
HPA027163	Not Done	Enhanced	Enhanced	Not Done	Not Done	2
HPA060026	Not Done	Enhanced	Enhanced	Not Done	Not Done	2
HPA031361	Not Done	Enhanced	Enhanced	Not Done	Not Done	2
HPA031363	Not Done	Enhanced	Enhanced	Not Done	Not Done	2
HPA026512	Not Done	Enhanced	Enhanced	Not Done	Not Done	2
HPA028377	Not Done	Enhanced	Enhanced	Not Done	Not Done	2
HPA028438	Not Done	Enhanced	Enhanced	Not Done	Not Done	2
HPA028668	Not Done	Enhanced	Enhanced	Not Done	Not Done	2
HPA030350	Not Done	Enhanced	Enhanced	Not Done	Not Done	2
HPA017919	Not Done	Enhanced	Enhanced	Not Done	Not Done	2
HPA027734	Not Done	Enhanced	Enhanced	Not Done	Not Done	2
HPA058604	Not Done	Enhanced	Enhanced	Not Done	Not Done	2
HPA028154	Not Done	Enhanced	Enhanced	Not Done	Not Done	2
HPA029926	Not Done	Enhanced	Enhanced	Not Done	Not Done	2
HPA028214	Not Done	Enhanced	Enhanced	Not Done	Not Done	2
HPA025767	Not Done	Enhanced	Enhanced	Not Done	Not Done	2
HPA021921	Not Done	Enhanced	Enhanced	Not Done	Not Done	2
HPA023290	Not Done	Enhanced	Enhanced	Not Done	Not Done	2
HPA006198	Not Done	Enhanced	Enhanced	Not Done	Not Done	2
HPA026542	Not Done	Enhanced	Enhanced	Not Done	Not Done	2
HPA026538	Not Done	Enhanced	Enhanced	Not Done	Not Done	2
HPA027168	Not Done	Enhanced	Enhanced	Not Done	Not Done	2
HPA054444	Not Done	Enhanced	Enhanced	Not Done	Not Done	2
HPA013210	Not Done	Enhanced	Enhanced	Not Done	Not Done	2
HPA028392	Not Done	Enhanced	Enhanced	Not Done	Not Done	2
HPA028441	Not Done	Enhanced	Enhanced	Not Done	Not Done	2
HPA049642	Not Done	Enhanced	Enhanced	Not Done	Not Done	2
HPA027423	Not Done	Enhanced	Enhanced	Not Done	Not Done	2
HPA027442	Not Done	Enhanced	Enhanced	Not Done	Not Done	2
HPA028670	Not Done	Enhanced	Enhanced	Not Done	Not Done	2
HPA064660	Not Done	Enhanced	Enhanced	Not Done	Not Done	2
HPA043766	Not Done	Enhanced	Enhanced	Not Done	Not Done	2
HPA028722	Not Done	Enhanced	Enhanced	Not Done	Not Done	2
HPA026528	Not Done	Enhanced	Enhanced	Not Done	Not Done	2
HPA038557	Not Done	Enhanced	Enhanced	Not Done	Not Done	2
HPA001909	Not Done	Enhanced	Enhanced	Not Done	Not Done	2
HPA005908	Not Done	Enhanced	Enhanced	Not Done	Not Done	2
HPA010641	Not Done	Enhanced	Enhanced	Not Done	Not Done	2
HPA014147	Not Done	Enhanced	Enhanced	Not Done	Not Done	2
HPA028448	Not Done	Enhanced	Enhanced	Not Done	Not Done	2
HPA031255	Not Done	Enhanced	Enhanced	Not Done	Not Done	2
HPA028452	Not Done	Enhanced	Enhanced	Not Done	Not Done	2
HPA045490	Not Done	Enhanced	Enhanced	Not Done	Not Done	2
HPA041888	Not Done	Enhanced	Enhanced	Not Done	Not Done	2
HPA041908	Not Done	Enhanced	Enhanced	Not Done	Not Done	2
HPA043226	Not Done	Enhanced	Enhanced	Not Done	Not Done	2
HPA043534	Not Done	Enhanced	Enhanced	Not Done	Not Done	2
HPA041690	Not Done	Enhanced	Enhanced	Not Done	Not Done	2
HPA063649	Not Done	Enhanced	Enhanced	Not Done	Not Done	2
HPA007998	Not Done	Enhanced	Enhanced	Not Done	Not Done	2
HPA019146	Not Done	Enhanced	Enhanced	Not Done	Not Done	2
HPA018991	Not Done	Enhanced	Enhanced	Not Done	Not Done	2
HPA068751	Not Done	Enhanced	Enhanced	Not Done	Not Done	2
HPA041086	Not Done	Enhanced	Enhanced	Not Done	Not Done	2
HPA068695	Not Done	Enhanced	Enhanced	Not Done	Not Done	2
HPA074228	Not Done	Enhanced	Enhanced	Not Done	Not Done	2
HPA042041	Not Done	Enhanced	Enhanced	Not Done	Not Done	2
HPA041604	Not Done	Enhanced	Enhanced	Not Done	Not Done	2
HPA048250	Not Done	Enhanced	Enhanced	Not Done	Not Done	2
HPA022268	Not Done	Enhanced	Enhanced	Not Done	Not Done	2
HPA005958	Not Done	Enhanced	Enhanced	Not Done	Not Done	2
HPA019527	Not Done	Enhanced	Enhanced	Not Done	Not Done	2
HPA020912	Not Done	Enhanced	Enhanced	Not Done	Not Done	2
HPA054776	Not Done	Enhanced	Enhanced	Not Done	Not Done	2
HPA019360	Not Done	Enhanced	Enhanced	Not Done	Not Done	2
HPA042608	Not Done	Enhanced	Enhanced	Not Done	Not Done	2
HPA021302	Not Done	Enhanced	Enhanced	Not Done	Not Done	2
HPA021311	Not Done	Enhanced	Enhanced	Not Done	Not Done	2
HPA021479	Not Done	Enhanced	Enhanced	Not Done	Not Done	2
HPA036554	Not Done	Enhanced	Enhanced	Not Done	Not Done	2
HPA059404	Not Done	Enhanced	Enhanced	Not Done	Not Done	2
HPA040881	Not Done	Enhanced	Enhanced	Not Done	Not Done	2
HPA037893	Not Done	Enhanced	Enhanced	Not Done	Not Done	2
HPA037894	Not Done	Enhanced	Enhanced	Not Done	Not Done	2
HPA043280	Not Done	Enhanced	Enhanced	Not Done	Not Done	2
HPA056947	Not Done	Enhanced	Enhanced	Not Done	Not Done	2
HPA036557	Not Done	Enhanced	Enhanced	Not Done	Not Done	2
HPA037384	Not Done	Enhanced	Enhanced	Not Done	Not Done	2
HPA003979	Not Done	Enhanced	Enhanced	Not Done	Not Done	2
HPA008149	Not Done	Enhanced	Enhanced	Not Done	Not Done	2
HPA044171	Not Done	Enhanced	Enhanced	Not Done	Not Done	2
HPA050400	Not Done	Enhanced	Enhanced	Not Done	Not Done	2
HPA035126	Not Done	Enhanced	Enhanced	Not Done	Not Done	2
HPA029159	Not Done	Enhanced	Enhanced	Not Done	Not Done	2
HPA011408	Not Done	Enhanced	Enhanced	Not Done	Not Done	2
HPA015629	Not Done	Enhanced	Enhanced	Not Done	Not Done	2
HPA036743	Not Done	Enhanced	Enhanced	Not Done	Not Done	2
HPA011138	Not Done	Enhanced	Enhanced	Not Done	Not Done	2
HPA036745	Not Done	Enhanced	Enhanced	Not Done	Not Done	2
HPA065335	Not Done	Enhanced	Enhanced	Not Done	Not Done	2
HPA035568	Not Done	Enhanced	Enhanced	Not Done	Not Done	2
HPA052206	Not Done	Enhanced	Enhanced	Not Done	Not Done	2
HPA035084	Not Done	Enhanced	Enhanced	Not Done	Not Done	2
HPA037716	Not Done	Enhanced	Enhanced	Not Done	Not Done	2
HPA037866	Not Done	Enhanced	Enhanced	Not Done	Not Done	2
HPA037867	Not Done	Enhanced	Enhanced	Not Done	Not Done	2
HPA043665	Not Done	Enhanced	Enhanced	Not Done	Not Done	2
HPA036940	Not Done	Enhanced	Enhanced	Not Done	Not Done	2
HPA043154	Not Done	Enhanced	Enhanced	Not Done	Not Done	2
HPA047779	Not Done	Enhanced	Enhanced	Not Done	Not Done	2
HPA058507	Not Done	Enhanced	Enhanced	Not Done	Not Done	2
HPA062483	Not Done	Enhanced	Enhanced	Not Done	Not Done	2
HPA023095	Not Done	Enhanced	Enhanced	Not Done	Not Done	2
HPA055813	Not Done	Enhanced	Enhanced	Not Done	Not Done	2
HPA054538	Not Done	Enhanced	Enhanced	Not Done	Not Done	2
HPA025765	Not Done	Enhanced	Enhanced	Not Done	Not Done	2
HPA025811	Not Done	Enhanced	Enhanced	Not Done	Not Done	2
HPA036794	Not Done	Enhanced	Enhanced	Not Done	Not Done	2
HPA027407	Not Done	Enhanced	Enhanced	Not Done	Not Done	2
HPA052510	Not Done	Enhanced	Enhanced	Not Done	Not Done	2
HPA046583	Not Done	Enhanced	Enhanced	Not Done	Not Done	2
HPA036241	Not Done	Enhanced	Enhanced	Not Done	Not Done	2
HPA072492	Not Done	Enhanced	Enhanced	Not Done	Not Done	2
HPA051795	Not Done	Enhanced	Enhanced	Not Done	Not Done	2
HPA038879	Not Done	Enhanced	Enhanced	Not Done	Not Done	2
HPA050081	Not Done	Enhanced	Enhanced	Not Done	Not Done	2
HPA041870	Not Done	Enhanced	Enhanced	Not Done	Not Done	2
HPA048093	Not Done	Enhanced	Enhanced	Not Done	Not Done	2
HPA036793	Not Done	Enhanced	Enhanced	Not Done	Not Done	2
HPA023385	Not Done	Enhanced	Enhanced	Not Done	Not Done	2
HPA030877	Not Done	Enhanced	Enhanced	Not Done	Not Done	2
HPA031406	Not Done	Enhanced	Enhanced	Not Done	Not Done	2
HPA061282	Not Done	Enhanced	Enhanced	Not Done	Not Done	2
HPA023489	Not Done	Enhanced	Enhanced	Not Done	Not Done	2
HPA020273	Not Done	Enhanced	Enhanced	Not Done	Not Done	2
HPA021669	Not Done	Enhanced	Enhanced	Not Done	Not Done	2
HPA041746	Not Done	Enhanced	Enhanced	Not Done	Not Done	2
HPA043227	Not Done	Enhanced	Enhanced	Not Done	Not Done	2
HPA037745	Not Done	Enhanced	Enhanced	Not Done	Not Done	2
HPA041966	Enhanced	Enhanced	Uncertain	Not Done	Not Done	2
HPA059299	Enhanced	Enhanced	Uncertain	Not Done	Not Done	2
HPA000237	Enhanced	Enhanced	Uncertain	Not Done	Not Done	2
HPA038444	Enhanced	Enhanced	Uncertain	Not Done	Not Done	2
HPA066538	Enhanced	Enhanced	Uncertain	Not Done	Not Done	2
HPA043575	Enhanced	Enhanced	Uncertain	Not Done	Not Done	2
HPA041681	Enhanced	Enhanced	Uncertain	Not Done	Not Done	2
HPA018923	Enhanced	Enhanced	Uncertain	Not Done	Not Done	2
HPA002896	Enhanced	Enhanced	Uncertain	Not Done	Not Done	2
HPA063917	Enhanced	Enhanced	Uncertain	Not Done	Not Done	2
HPA034729	Enhanced	Enhanced	Uncertain	Not Done	Not Done	2
HPA035207	Enhanced	Enhanced	Uncertain	Not Done	Not Done	2
HPA036407	Enhanced	Enhanced	Uncertain	Not Done	Not Done	2
HPA001302	Enhanced	Enhanced	Uncertain	Not Done	Not Done	2
HPA005688	Enhanced	Enhanced	Uncertain	Not Done	Not Done	2
HPA026685	Enhanced	Enhanced	Uncertain	Not Done	Not Done	2
HPA022527	Enhanced	Enhanced	Uncertain	Not Done	Not Done	2
HPA072273	Enhanced	Enhanced	Uncertain	Not Done	Not Done	2
HPA039227	Enhanced	Enhanced	Uncertain	Not Done	Not Done	2
HPA063656	Enhanced	Enhanced	Uncertain	Not Done	Not Done	2
HPA001871	Enhanced	Enhanced	Uncertain	Not Done	Not Done	2
HPA023719	Enhanced	Enhanced	Uncertain	Not Done	Not Done	2
HPA020518	Enhanced	Enhanced	Uncertain	Not Done	Not Done	2
HPA054322	Enhanced	Enhanced	Uncertain	Not Done	Not Done	2
HPA057722	Enhanced	Enhanced	Uncertain	Not Done	Not Done	2
HPA036362	Enhanced	Enhanced	Uncertain	Not Done	Not Done	2
HPA064259	Enhanced	Enhanced	Uncertain	Not Done	Not Done	2
HPA056424	Enhanced	Enhanced	Uncertain	Not Done	Not Done	2
HPA001672	Enhanced	Enhanced	Uncertain	Not Done	Not Done	2
HPA066520	Enhanced	Enhanced	Uncertain	Not Done	Not Done	2
HPA048618	Enhanced	Enhanced	Uncertain	Not Done	Not Done	2
HPA064664	Enhanced	Enhanced	Uncertain	Not Done	Not Done	2
HPA061546	Enhanced	Enhanced	Uncertain	Not Done	Not Done	2
HPA044150	Enhanced	Enhanced	Uncertain	Not Done	Not Done	2
HPA030355	Enhanced	Enhanced	Uncertain	Not Done	Not Done	2
HPA037706	Enhanced	Enhanced	Uncertain	Not Done	Not Done	2
HPA049641	Enhanced	Enhanced	Uncertain	Not Done	Not Done	2
HPA057593	Enhanced	Enhanced	Uncertain	Not Done	Not Done	2
HPA057980	Enhanced	Enhanced	Uncertain	Not Done	Not Done	2
HPA047673	Enhanced	Enhanced	Uncertain	Not Done	Not Done	2
HPA051975	Enhanced	Enhanced	Uncertain	Not Done	Not Done	2
HPA040688	Enhanced	Enhanced	Uncertain	Not Done	Not Done	2
HPA049850	Enhanced	Enhanced	Not Done	Not Done	Not Done	2
HPA064831	Enhanced	Enhanced	Not Done	Not Done	Not Done	2
HPA001040	Enhanced	Enhanced	Not Done	Not Done	Not Done	2
HPA064783	Enhanced	Enhanced	Not Done	Not Done	Not Done	2
HPA059297	Enhanced	Enhanced	Not Done	Not Done	Not Done	2
HPA064742	Enhanced	Enhanced	Not Done	Not Done	Not Done	2
HPA069443	Enhanced	Enhanced	Not Done	Not Done	Not Done	2
HPA074911	Enhanced	Enhanced	Not Done	Not Done	Not Done	2
HPA005835	Enhanced	Enhanced	Not Done	Not Done	Not Done	2
HPA029028	Enhanced	Enhanced	Not Done	Not Done	Not Done	2
HPA047394	Enhanced	Enhanced	Not Done	Not Done	Not Done	2
HPA068782	Enhanced	Enhanced	Not Done	Not Done	Not Done	2
HPA016739	Enhanced	Enhanced	Not Done	Not Done	Not Done	2
HPA037676	Enhanced	Enhanced	Not Done	Not Done	Not Done	2
HPA063840	Enhanced	Enhanced	Not Done	Not Done	Not Done	2
HPA062773	Enhanced	Enhanced	Not Done	Not Done	Not Done	2
HPA063759	Enhanced	Enhanced	Not Done	Not Done	Not Done	2
HPA041571	Enhanced	Enhanced	Not Done	Not Done	Not Done	2
HPA058557	Enhanced	Enhanced	Not Done	Not Done	Not Done	2
HPA055800	Enhanced	Enhanced	Not Done	Not Done	Not Done	2
HPA049677	Enhanced	Enhanced	Not Done	Not Done	Not Done	2
HPA031707	Enhanced	Enhanced	Not Done	Not Done	Not Done	2
HPA038448	Enhanced	Enhanced	Not Done	Not Done	Not Done	2
HPA052411	Enhanced	Enhanced	Not Done	Not Done	Not Done	2
HPA061073	Enhanced	Enhanced	Not Done	Not Done	Not Done	2
HPA071038	Enhanced	Enhanced	Not Done	Not Done	Not Done	2
HPA021195	Enhanced	Enhanced	Not Done	Not Done	Not Done	2
HPA051615	Enhanced	Enhanced	Not Done	Not Done	Not Done	2
HPA023162	Enhanced	Enhanced	Not Done	Not Done	Not Done	2
HPA023238	Enhanced	Enhanced	Not Done	Not Done	Not Done	2
HPA029723	Enhanced	Enhanced	Not Done	Not Done	Not Done	2
HPA041537	Enhanced	Enhanced	Not Done	Not Done	Not Done	2
HPA073497	Enhanced	Enhanced	Not Done	Not Done	Not Done	2
HPA041391	Enhanced	Enhanced	Not Done	Not Done	Not Done	2
HPA054177	Enhanced	Enhanced	Not Done	Not Done	Not Done	2
HPA038159	Enhanced	Enhanced	Not Done	Not Done	Not Done	2
HPA072477	Enhanced	Enhanced	Not Done	Not Done	Not Done	2
HPA027317	Enhanced	Enhanced	Not Done	Not Done	Not Done	2
HPA023300	Enhanced	Enhanced	Not Done	Not Done	Not Done	2
HPA060498	Enhanced	Enhanced	Not Done	Not Done	Not Done	2
HPA051966	Enhanced	Enhanced	Not Done	Not Done	Not Done	2
HPA061143	Enhanced	Enhanced	Not Done	Not Done	Not Done	2
HPA049074	Enhanced	Enhanced	Not Done	Not Done	Not Done	2
HPA046577	Enhanced	Enhanced	Not Done	Not Done	Not Done	2
HPA041802	Enhanced	Enhanced	Not Done	Not Done	Not Done	2
HPA011942	Enhanced	Enhanced	Not Done	Not Done	Not Done	2
HPA012047	Enhanced	Enhanced	Not Done	Not Done	Not Done	2
HPA036534	Enhanced	Enhanced	Not Done	Not Done	Not Done	2
HPA037393	Enhanced	Enhanced	Not Done	Not Done	Not Done	2
HPA044009	Enhanced	Enhanced	Not Done	Not Done	Not Done	2
HPA051452	Enhanced	Enhanced	Not Done	Not Done	Not Done	2
HPA056940	Enhanced	Enhanced	Not Done	Not Done	Not Done	2
HPA006288	Enhanced	Enhanced	Not Done	Not Done	Not Done	2
HPA039083	Enhanced	Enhanced	Not Done	Not Done	Not Done	2
HPA027897	Enhanced	Enhanced	Not Done	Not Done	Not Done	2
HPA029029	Enhanced	Enhanced	Not Done	Not Done	Not Done	2
HPA043806	Enhanced	Enhanced	Not Done	Not Done	Not Done	2
HPA035286	Enhanced	Enhanced	Not Done	Not Done	Not Done	2
HPA063907	Enhanced	Enhanced	Not Done	Not Done	Not Done	2
HPA052380	Enhanced	Enhanced	Not Done	Not Done	Not Done	2
HPA068819	Enhanced	Enhanced	Not Done	Not Done	Not Done	2
HPA029914	Enhanced	Enhanced	Not Done	Not Done	Not Done	2
HPA050548	Enhanced	Enhanced	Not Done	Not Done	Not Done	2
HPA002191	Enhanced	Enhanced	Not Done	Not Done	Not Done	2
HPA031708	Enhanced	Enhanced	Not Done	Not Done	Not Done	2
HPA030875	Enhanced	Enhanced	Not Done	Not Done	Not Done	2
HPA036356	Enhanced	Enhanced	Not Done	Not Done	Not Done	2
HPA003715	Enhanced	Enhanced	Not Done	Not Done	Not Done	2
HPA017437	Enhanced	Enhanced	Not Done	Not Done	Not Done	2
HPA050120	Enhanced	Enhanced	Not Done	Not Done	Not Done	2
HPA000234	Enhanced	Enhanced	Not Done	Not Done	Not Done	2
HPA039700	Enhanced	Enhanced	Not Done	Not Done	Not Done	2
HPA046852	Enhanced	Enhanced	Not Done	Not Done	Not Done	2
HPA003868	Enhanced	Enhanced	Not Done	Not Done	Not Done	2
HPA068520	Enhanced	Enhanced	Not Done	Not Done	Not Done	2
HPA000757	Enhanced	Enhanced	Not Done	Not Done	Not Done	2
HPA001566	Enhanced	Enhanced	Not Done	Not Done	Not Done	2
HPA034537	Enhanced	Enhanced	Not Done	Not Done	Not Done	2
HPA003387	Enhanced	Enhanced	Not Done	Not Done	Not Done	2
HPA064290	Enhanced	Enhanced	Not Done	Not Done	Not Done	2
HPA026859	Enhanced	Enhanced	Not Done	Not Done	Not Done	2
HPA057052	Enhanced	Enhanced	Not Done	Not Done	Not Done	2
HPA014245	Enhanced	Enhanced	Not Done	Not Done	Not Done	2
HPA017010	Enhanced	Enhanced	Not Done	Not Done	Not Done	2
HPA038370	Enhanced	Enhanced	Not Done	Not Done	Not Done	2
HPA019851	Enhanced	Enhanced	Not Done	Not Done	Not Done	2
HPA057194	Enhanced	Enhanced	Not Done	Not Done	Not Done	2
HPA028825	Enhanced	Enhanced	Not Done	Not Done	Not Done	2
HPA054396	Enhanced	Enhanced	Not Done	Not Done	Not Done	2
HPA063283	Enhanced	Enhanced	Not Done	Not Done	Not Done	2
HPA019149	Enhanced	Enhanced	Not Done	Not Done	Not Done	2
HPA042692	Enhanced	Enhanced	Not Done	Not Done	Not Done	2
HPA063247	Enhanced	Enhanced	Not Done	Not Done	Not Done	2
HPA055259	Enhanced	Enhanced	Not Done	Not Done	Not Done	2
HPA006702	Enhanced	Enhanced	Not Done	Not Done	Not Done	2
HPA012757	Enhanced	Enhanced	Not Done	Not Done	Not Done	2
HPA054091	Enhanced	Enhanced	Not Done	Not Done	Not Done	2
HPA041602	Enhanced	Enhanced	Not Done	Not Done	Not Done	2
HPA059488	Enhanced	Enhanced	Not Done	Not Done	Not Done	2
HPA006408	Enhanced	Enhanced	Not Done	Not Done	Not Done	2
HPA057150	Enhanced	Enhanced	Not Done	Not Done	Not Done	2
HPA069551	Enhanced	Enhanced	Not Done	Not Done	Not Done	2
HPA062661	Enhanced	Enhanced	Not Done	Not Done	Not Done	2
HPA049374	Enhanced	Enhanced	Not Done	Not Done	Not Done	2
HPA031121	Enhanced	Enhanced	Not Done	Not Done	Not Done	2
HPA029209	Enhanced	Enhanced	Not Done	Not Done	Not Done	2
HPA002567	Enhanced	Enhanced	Not Done	Not Done	Not Done	2
HPA042664	Enhanced	Enhanced	Not Done	Not Done	Not Done	2
HPA014898	Enhanced	Enhanced	Not Done	Not Done	Not Done	2
HPA019717	Enhanced	Enhanced	Not Done	Not Done	Not Done	2
HPA057649	Enhanced	Enhanced	Not Done	Not Done	Not Done	2
HPA042933	Enhanced	Enhanced	Not Done	Not Done	Not Done	2
HPA017059	Enhanced	Enhanced	Not Done	Not Done	Not Done	2
HPA064605	Enhanced	Enhanced	Not Done	Not Done	Not Done	2
HPA021400	Enhanced	Enhanced	Not Done	Not Done	Not Done	2
HPA055760	Enhanced	Enhanced	Not Done	Not Done	Not Done	2
HPA059529	Enhanced	Enhanced	Not Done	Not Done	Not Done	2
HPA006347	Enhanced	Enhanced	Not Done	Not Done	Not Done	2
HPA005993	Enhanced	Enhanced	Not Done	Not Done	Not Done	2
HPA002196	Enhanced	Enhanced	Not Done	Not Done	Not Done	2
HPA005459	Enhanced	Enhanced	Not Done	Not Done	Not Done	2
HPA041394	Enhanced	Enhanced	Not Done	Not Done	Not Done	2
HPA018121	Enhanced	Enhanced	Not Done	Not Done	Not Done	2
HPA036724	Enhanced	Enhanced	Not Done	Not Done	Not Done	2
HPA045865	Enhanced	Enhanced	Not Done	Not Done	Not Done	2
HPA014662	Enhanced	Enhanced	Not Done	Not Done	Not Done	2
HPA039374	Enhanced	Enhanced	Not Done	Not Done	Not Done	2
HPA017322	Enhanced	Enhanced	Not Done	Not Done	Not Done	2
HPA043741	Enhanced	Enhanced	Not Done	Not Done	Not Done	2
HPA005992	Enhanced	Enhanced	Not Done	Not Done	Not Done	2
HPA065375	Enhanced	Enhanced	Not Done	Not Done	Not Done	2
HPA070456	Enhanced	Enhanced	Not Done	Not Done	Not Done	2
HPA057100	Enhanced	Enhanced	Not Done	Not Done	Not Done	2
HPA020036	Enhanced	Enhanced	Not Done	Not Done	Not Done	2
HPA014769	Enhanced	Enhanced	Not Done	Not Done	Not Done	2
HPA018807	Enhanced	Enhanced	Not Done	Not Done	Not Done	2
HPA045170	Enhanced	Enhanced	Not Done	Not Done	Not Done	2
HPA059156	Enhanced	Enhanced	Not Done	Not Done	Not Done	2
HPA005468	Enhanced	Enhanced	Not Done	Not Done	Not Done	2
HPA056999	Enhanced	Enhanced	Not Done	Not Done	Not Done	2
HPA024601	Enhanced	Enhanced	Not Done	Not Done	Not Done	2
HPA049104	Enhanced	Enhanced	Not Done	Not Done	Not Done	2
HPA001231	Enhanced	Enhanced	Not Done	Not Done	Not Done	2
HPA002188	Enhanced	Enhanced	Not Done	Not Done	Not Done	2
HPA007120	Enhanced	Enhanced	Not Done	Not Done	Not Done	2
HPA006881	Enhanced	Enhanced	Not Done	Not Done	Not Done	2
HPA007912	Enhanced	Enhanced	Not Done	Not Done	Not Done	2
HPA011944	Enhanced	Enhanced	Not Done	Not Done	Not Done	2
HPA063084	Enhanced	Enhanced	Not Done	Not Done	Not Done	2
HPA002637	Enhanced	Enhanced	Not Done	Not Done	Not Done	2
HPA052813	Enhanced	Enhanced	Not Done	Not Done	Not Done	2
HPA024116	Enhanced	Enhanced	Not Done	Not Done	Not Done	2
HPA030719	Enhanced	Enhanced	Not Done	Not Done	Not Done	2
HPA001214	Enhanced	Enhanced	Not Done	Not Done	Not Done	2
HPA001849	Enhanced	Enhanced	Not Done	Not Done	Not Done	2
HPA060686	Enhanced	Enhanced	Not Done	Not Done	Not Done	2
HPA051235	Enhanced	Enhanced	Not Done	Not Done	Not Done	2
HPA019007	Enhanced	Enhanced	Not Done	Not Done	Not Done	2
HPA016699	Enhanced	Enhanced	Not Done	Not Done	Not Done	2
HPA006204	Enhanced	Enhanced	Not Done	Not Done	Not Done	2
HPA044976	Enhanced	Enhanced	Not Done	Not Done	Not Done	2
HPA039017	Enhanced	Enhanced	Not Done	Not Done	Not Done	2
HPA022271	Enhanced	Enhanced	Not Done	Not Done	Not Done	2
HPA014060	Enhanced	Enhanced	Not Done	Not Done	Not Done	2
HPA023676	Enhanced	Enhanced	Not Done	Not Done	Not Done	2
HPA003159	Enhanced	Enhanced	Not Done	Not Done	Not Done	2
HPA059474	Enhanced	Enhanced	Not Done	Not Done	Not Done	2
HPA023696	Enhanced	Enhanced	Not Done	Not Done	Not Done	2
HPA063636	Enhanced	Enhanced	Not Done	Not Done	Not Done	2
HPA018403	Enhanced	Enhanced	Not Done	Not Done	Not Done	2
HPA019592	Enhanced	Enhanced	Not Done	Not Done	Not Done	2
HPA001925	Enhanced	Enhanced	Not Done	Not Done	Not Done	2
HPA057128	Enhanced	Enhanced	Not Done	Not Done	Not Done	2
HPA006983	Enhanced	Enhanced	Not Done	Not Done	Not Done	2
HPA053864	Enhanced	Enhanced	Not Done	Not Done	Not Done	2
HPA006531	Enhanced	Enhanced	Not Done	Not Done	Not Done	2
HPA003909	Enhanced	Enhanced	Not Done	Not Done	Not Done	2
HPA040611	Enhanced	Enhanced	Not Done	Not Done	Not Done	2
HPA007893	Enhanced	Enhanced	Not Done	Not Done	Not Done	2
HPA037800	Enhanced	Enhanced	Not Done	Not Done	Not Done	2
HPA020415	Enhanced	Enhanced	Not Done	Not Done	Not Done	2
HPA039615	Enhanced	Enhanced	Not Done	Not Done	Not Done	2
HPA036938	Enhanced	Enhanced	Not Done	Not Done	Not Done	2
HPA019460	Enhanced	Enhanced	Not Done	Not Done	Not Done	2
HPA010926	Enhanced	Enhanced	Not Done	Not Done	Not Done	2
HPA066708	Enhanced	Enhanced	Not Done	Not Done	Not Done	2
HPA015284	Enhanced	Enhanced	Not Done	Not Done	Not Done	2
HPA035098	Enhanced	Enhanced	Not Done	Not Done	Not Done	2
HPA014179	Enhanced	Enhanced	Not Done	Not Done	Not Done	2
HPA004827	Enhanced	Enhanced	Not Done	Not Done	Not Done	2
HPA051187	Enhanced	Enhanced	Not Done	Not Done	Not Done	2
HPA066290	Enhanced	Enhanced	Not Done	Not Done	Not Done	2
HPA002920	Enhanced	Enhanced	Not Done	Not Done	Not Done	2
HPA065931	Enhanced	Enhanced	Not Done	Not Done	Not Done	2
HPA001100	Enhanced	Enhanced	Not Done	Not Done	Not Done	2
HPA053803	Enhanced	Enhanced	Not Done	Not Done	Not Done	2
HPA016928	Enhanced	Enhanced	Not Done	Not Done	Not Done	2
HPA001814	Enhanced	Enhanced	Not Done	Not Done	Not Done	2
HPA046572	Enhanced	Enhanced	Not Done	Not Done	Not Done	2
HPA027878	Enhanced	Enhanced	Not Done	Not Done	Not Done	2
HPA068792	Enhanced	Enhanced	Not Done	Not Done	Not Done	2
HPA056928	Enhanced	Enhanced	Not Done	Not Done	Not Done	2
HPA072263	Enhanced	Enhanced	Not Done	Not Done	Not Done	2
HPA019060	Enhanced	Enhanced	Not Done	Not Done	Not Done	2
HPA042898	Enhanced	Enhanced	Not Done	Not Done	Not Done	2
HPA024019	Enhanced	Enhanced	Not Done	Not Done	Not Done	2
HPA043060	Enhanced	Enhanced	Not Done	Not Done	Not Done	2
HPA003368	Enhanced	Enhanced	Not Done	Not Done	Not Done	2
HPA068418	Enhanced	Enhanced	Not Done	Not Done	Not Done	2
HPA021783	Enhanced	Enhanced	Not Done	Not Done	Not Done	2
HPA048961	Enhanced	Enhanced	Not Done	Not Done	Not Done	2
HPA040802	Enhanced	Enhanced	Not Done	Not Done	Not Done	2
HPA049789	Enhanced	Enhanced	Not Done	Not Done	Not Done	2
HPA060538	Enhanced	Enhanced	Not Done	Not Done	Not Done	2
HPA042282	Enhanced	Enhanced	Not Done	Not Done	Not Done	2
HPA008918	Enhanced	Enhanced	Not Done	Not Done	Not Done	2
HPA071751	Enhanced	Enhanced	Not Done	Not Done	Not Done	2
HPA010592	Enhanced	Enhanced	Not Done	Not Done	Not Done	2
HPA007199	Enhanced	Enhanced	Not Done	Not Done	Not Done	2
HPA057754	Enhanced	Enhanced	Not Done	Not Done	Not Done	2
HPA051739	Enhanced	Enhanced	Not Done	Not Done	Not Done	2
HPA047777	Enhanced	Enhanced	Not Done	Not Done	Not Done	2
HPA073022	Enhanced	Enhanced	Not Done	Not Done	Not Done	2
HPA012509	Enhanced	Enhanced	Not Done	Not Done	Not Done	2
HPA006161	Enhanced	Enhanced	Not Done	Not Done	Not Done	2
HPA038390	Enhanced	Enhanced	Not Done	Not Done	Not Done	2
HPA042112	Enhanced	Enhanced	Not Done	Not Done	Not Done	2
HPA003750	Enhanced	Enhanced	Not Done	Not Done	Not Done	2
HPA040932	Not Done	Uncertain	Not Done	Enhanced	Not Done	1
HPA041325	Uncertain	Uncertain	Uncertain	Enhanced	Not Done	1
HPA044700	Uncertain	Uncertain	Uncertain	Enhanced	Not Done	1
HPA040381	Uncertain	Uncertain	Uncertain	Enhanced	Not Done	1
HPA032051	Not Done	Uncertain	Uncertain	Enhanced	Not Done	1
HPA039377	Not Done	Uncertain	Uncertain	Enhanced	Not Done	1
HPA045760	Not Done	Uncertain	Uncertain	Enhanced	Not Done	1
HPA018319	Not Done	Uncertain	Uncertain	Enhanced	Not Done	1
HPA047658	Not Done	Uncertain	Uncertain	Enhanced	Not Done	1
HPA050313	Not Done	Not Done	Uncertain	Enhanced	Not Done	1
HPA023505	Not Done	Not Done	Uncertain	Enhanced	Not Done	1
HPA018295	Not Done	Not Done	Uncertain	Enhanced	Not Done	1
HPA045456	Uncertain	Uncertain	Not Done	Enhanced	Not Done	1
HPA043912	Uncertain	Uncertain	Not Done	Enhanced	Not Done	1
HPA051280	Uncertain	Uncertain	Not Done	Enhanced	Not Done	1
HPA044502	Uncertain	Uncertain	Not Done	Enhanced	Not Done	1
HPA019661	Uncertain	Uncertain	Not Done	Enhanced	Not Done	1
HPA062236	Uncertain	Uncertain	Not Done	Enhanced	Not Done	1
HPA044341	Not Done	Not Done	Not Done	Enhanced	Not Done	1
HPA043562	Not Done	Not Done	Not Done	Enhanced	Not Done	1
HPA036947	Not Done	Not Done	Not Done	Enhanced	Not Done	1
HPA019648	Not Done	Not Done	Not Done	Enhanced	Not Done	1
HPA040847	Not Done	Not Done	Not Done	Enhanced	Not Done	1
HPA019237	Not Done	Uncertain	Not Done	Enhanced	Not Done	1
HPA011135	Not Done	Uncertain	Not Done	Enhanced	Not Done	1
HPA045128	Not Done	Uncertain	Not Done	Enhanced	Not Done	1
HPA061123	Not Done	Uncertain	Not Done	Enhanced	Not Done	1
HPA019841	Not Done	Uncertain	Not Done	Enhanced	Not Done	1
HPA041506	Not Done	Uncertain	Not Done	Enhanced	Not Done	1
HPA003185	Not Done	Not Done	Not Done	Enhanced	Not Done	1
HPA043110	Not Done	Not Done	Not Done	Enhanced	Not Done	1
HPA036089	Not Done	Not Done	Not Done	Enhanced	Not Done	1
HPA018297	Not Done	Not Done	Not Done	Enhanced	Not Done	1
HPA055069	Not Done	Not Done	Not Done	Enhanced	Not Done	1
HPA002076	Not Done	Not Done	Not Done	Enhanced	Not Done	1
HPA036173	Not Done	Not Done	Not Done	Enhanced	Not Done	1
HPA053986	Uncertain	Uncertain	Not Done	Enhanced	Not Done	1
HPA024344	Uncertain	Uncertain	Not Done	Enhanced	Not Done	1
HPA004890	Uncertain	Uncertain	Not Done	Enhanced	Not Done	1
HPA004818	Uncertain	Uncertain	Not Done	Enhanced	Not Done	1
HPA039442	Uncertain	Uncertain	Not Done	Enhanced	Not Done	1
HPA003585	Uncertain	Uncertain	Not Done	Enhanced	Not Done	1
HPA000525	Uncertain	Uncertain	Not Done	Enhanced	Not Done	1
HPA000867	Uncertain	Uncertain	Not Done	Enhanced	Not Done	1
HPA047921	Not Done	Not Done	Not Done	Enhanced	Not Done	1
HPA052410	Not Done	Not Done	Not Done	Enhanced	Not Done	1
HPA017578	Not Done	Uncertain	Not Done	Enhanced	Not Done	1
HPA011727	Not Done	Uncertain	Not Done	Enhanced	Not Done	1
HPA042289	Not Done	Uncertain	Not Done	Enhanced	Not Done	1
HPA027815	Not Done	Uncertain	Not Done	Enhanced	Not Done	1
HPA047931	Not Done	Uncertain	Not Done	Enhanced	Not Done	1
HPA036539	Not Done	Uncertain	Not Done	Enhanced	Not Done	1
HPA045192	Not Done	Uncertain	Not Done	Enhanced	Not Done	1
HPA030574	Not Done	Uncertain	Not Done	Enhanced	Not Done	1
HPA004892	Not Done	Uncertain	Not Done	Enhanced	Not Done	1
HPA037896	Not Done	Not Done	Not Done	Enhanced	Not Done	1
HPA051857	Not Done	Not Done	Not Done	Enhanced	Not Done	1
HPA030367	Not Done	Not Done	Not Done	Enhanced	Not Done	1
HPA049285	Not Done	Not Done	Not Done	Enhanced	Not Done	1
HPA029424	Not Done	Not Done	Not Done	Enhanced	Not Done	1
HPA017278	Not Done	Not Done	Not Done	Enhanced	Not Done	1
HPA044968	Not Done	Not Done	Not Done	Enhanced	Not Done	1
HPA017438	Not Done	Not Done	Not Done	Enhanced	Not Done	1
HPA003415	Not Done	Not Done	Not Done	Enhanced	Not Done	1
HPA049837	Not Done	Not Done	Not Done	Enhanced	Not Done	1
HPA021240	Not Done	Not Done	Not Done	Enhanced	Not Done	1
HPA035574	Not Done	Not Done	Not Done	Enhanced	Not Done	1
HPA001221	Not Done	Uncertain	Uncertain	Uncertain	Enhanced	1
HPA022934	Not Done	Uncertain	Uncertain	Uncertain	Enhanced	1
HPA055394	Not Done	Uncertain	Uncertain	Uncertain	Enhanced	1
HPA006916	Not Done	Uncertain	Uncertain	Uncertain	Enhanced	1
HPA018151	Not Done	Not Done	Uncertain	Uncertain	Enhanced	1
HPA018503	Not Done	Not Done	Uncertain	Uncertain	Enhanced	1
HPA028130	Uncertain	Uncertain	Not Done	Uncertain	Enhanced	1
HPA010550	Not Done	Uncertain	Not Done	Uncertain	Enhanced	1
HPA005781	Not Done	Not Done	Not Done	Uncertain	Enhanced	1
HPA042620	Not Done	Not Done	Not Done	Uncertain	Enhanced	1
HPA044683	Not Done	Not Done	Not Done	Uncertain	Enhanced	1
HPA028791	Not Done	Not Done	Not Done	Uncertain	Enhanced	1
HPA055308	Not Done	Not Done	Not Done	Uncertain	Enhanced	1
HPA046148	Not Done	Uncertain	Not Done	Uncertain	Enhanced	1
HPA028454	Not Done	Uncertain	Not Done	Uncertain	Enhanced	1
HPA026321	Not Done	Not Done	Not Done	Uncertain	Enhanced	1
HPA038906	Not Done	Not Done	Not Done	Uncertain	Enhanced	1
HPA039485	Not Done	Not Done	Not Done	Uncertain	Enhanced	1
HPA037504	Not Done	Not Done	Not Done	Uncertain	Enhanced	1
HPA006105	Not Done	Not Done	Not Done	Uncertain	Enhanced	1
HPA038371	Not Done	Not Done	Not Done	Uncertain	Enhanced	1
HPA030566	Not Done	Not Done	Not Done	Uncertain	Enhanced	1
HPA049622	Not Done	Not Done	Not Done	Uncertain	Enhanced	1
HPA045074	Not Done	Not Done	Not Done	Uncertain	Enhanced	1
HPA037766	Not Done	Not Done	Not Done	Uncertain	Enhanced	1
HPA029827	Not Done	Not Done	Not Done	Uncertain	Enhanced	1
HPA035000	Not Done	Not Done	Not Done	Uncertain	Enhanced	1
HPA035011	Uncertain	Uncertain	Not Done	Uncertain	Enhanced	1
HPA026888	Uncertain	Uncertain	Not Done	Uncertain	Enhanced	1
HPA030116	Uncertain	Uncertain	Not Done	Uncertain	Enhanced	1
HPA026964	Uncertain	Not Done	Not Done	Uncertain	Enhanced	1
HPA012024	Not Done	Not Done	Not Done	Uncertain	Enhanced	1
HPA036268	Not Done	Not Done	Not Done	Uncertain	Enhanced	1
HPA023421	Not Done	Not Done	Not Done	Uncertain	Enhanced	1
HPA037775	Not Done	Not Done	Not Done	Uncertain	Enhanced	1
HPA035941	Not Done	Not Done	Not Done	Uncertain	Enhanced	1
HPA051185	Not Done	Uncertain	Not Done	Uncertain	Enhanced	1
HPA026728	Not Done	Uncertain	Not Done	Uncertain	Enhanced	1
HPA044607	Not Done	Uncertain	Not Done	Uncertain	Enhanced	1
HPA026495	Not Done	Uncertain	Not Done	Uncertain	Enhanced	1
HPA001758	Not Done	Not Done	Not Done	Uncertain	Enhanced	1
HPA018122	Not Done	Not Done	Not Done	Uncertain	Enhanced	1
HPA043284	Not Done	Not Done	Not Done	Uncertain	Enhanced	1
HPA020725	Not Done	Not Done	Not Done	Uncertain	Enhanced	1
HPA016953	Not Done	Not Done	Not Done	Uncertain	Enhanced	1
HPA028062	Not Done	Not Done	Not Done	Uncertain	Enhanced	1
HPA038829	Not Done	Not Done	Not Done	Uncertain	Enhanced	1
HPA027999	Not Done	Not Done	Not Done	Uncertain	Enhanced	1
HPA053883	Not Done	Not Done	Not Done	Uncertain	Enhanced	1
HPA043848	Not Done	Not Done	Not Done	Uncertain	Enhanced	1
HPA041778	Not Done	Not Done	Not Done	Uncertain	Enhanced	1
HPA020382	Not Done	Not Done	Not Done	Uncertain	Enhanced	1
HPA015280	Not Done	Not Done	Not Done	Uncertain	Enhanced	1
HPA003363	Not Done	Not Done	Not Done	Uncertain	Enhanced	1
HPA043524	Not Done	Not Done	Not Done	Uncertain	Enhanced	1
HPA011071	Not Done	Not Done	Not Done	Uncertain	Enhanced	1
HPA043328	Not Done	Not Done	Not Done	Uncertain	Enhanced	1
HPA018401	Not Done	Uncertain	Enhanced	Uncertain	Uncertain	1
HPA009433	Not Done	Enhanced	Not Done	Uncertain	Uncertain	1
HPA012782	Not Done	Enhanced	Not Done	Uncertain	Uncertain	1
HPA044315	Not Done	Enhanced	Not Done	Uncertain	Not Done	1
HPA043252	Uncertain	Uncertain	Enhanced	Uncertain	Not Done	1
HPA009026	Uncertain	Uncertain	Enhanced	Uncertain	Not Done	1
HPA034502	Uncertain	Uncertain	Enhanced	Uncertain	Not Done	1
HPA019053	Uncertain	Uncertain	Enhanced	Uncertain	Not Done	1
HPA036164	Uncertain	Uncertain	Enhanced	Uncertain	Not Done	1
HPA019829	Uncertain	Uncertain	Enhanced	Uncertain	Not Done	1
HPA041326	Uncertain	Uncertain	Enhanced	Uncertain	Not Done	1
HPA002383	Not Done	Uncertain	Enhanced	Uncertain	Not Done	1
HPA043621	Not Done	Uncertain	Enhanced	Uncertain	Not Done	1
HPA030159	Not Done	Uncertain	Enhanced	Uncertain	Not Done	1
HPA034501	Not Done	Uncertain	Enhanced	Uncertain	Not Done	1
HPA039858	Not Done	Uncertain	Enhanced	Uncertain	Not Done	1
HPA022248	Not Done	Uncertain	Enhanced	Uncertain	Not Done	1
HPA042564	Not Done	Uncertain	Enhanced	Uncertain	Not Done	1
HPA023295	Not Done	Uncertain	Enhanced	Uncertain	Not Done	1
HPA002632	Not Done	Uncertain	Enhanced	Uncertain	Not Done	1
HPA006314	Not Done	Uncertain	Enhanced	Uncertain	Not Done	1
HPA004130	Not Done	Uncertain	Enhanced	Uncertain	Not Done	1
HPA037678	Not Done	Uncertain	Enhanced	Uncertain	Not Done	1
HPA034764	Not Done	Uncertain	Enhanced	Uncertain	Not Done	1
HPA036450	Not Done	Uncertain	Enhanced	Uncertain	Not Done	1
HPA036451	Not Done	Uncertain	Enhanced	Uncertain	Not Done	1
HPA031360	Not Done	Uncertain	Enhanced	Uncertain	Not Done	1
HPA022023	Not Done	Not Done	Enhanced	Uncertain	Not Done	1
HPA038108	Not Done	Not Done	Enhanced	Uncertain	Not Done	1
HPA041477	Not Done	Not Done	Enhanced	Uncertain	Not Done	1
HPA038421	Not Done	Not Done	Enhanced	Uncertain	Not Done	1
HPA045018	Not Done	Not Done	Enhanced	Uncertain	Not Done	1
HPA038878	Not Done	Uncertain	Enhanced	Uncertain	Not Done	1
HPA042048	Not Done	Not Done	Enhanced	Uncertain	Not Done	1
HPA042552	Not Done	Not Done	Enhanced	Uncertain	Not Done	1
HPA046309	Not Done	Not Done	Enhanced	Uncertain	Not Done	1
HPA061753	Not Done	Not Done	Enhanced	Uncertain	Not Done	1
HPA023494	Not Done	Not Done	Enhanced	Uncertain	Not Done	1
HPA059337	Not Done	Not Done	Enhanced	Uncertain	Not Done	1
HPA034702	Not Done	Not Done	Enhanced	Uncertain	Not Done	1
HPA038415	Enhanced	Uncertain	Uncertain	Uncertain	Not Done	1
HPA001907	Enhanced	Uncertain	Uncertain	Uncertain	Not Done	1
HPA017929	Uncertain	Enhanced	Uncertain	Uncertain	Not Done	1
HPA035874	Uncertain	Enhanced	Uncertain	Uncertain	Not Done	1
HPA007477	Uncertain	Enhanced	Uncertain	Uncertain	Not Done	1
HPA015608	Uncertain	Enhanced	Uncertain	Uncertain	Not Done	1
HPA028563	Uncertain	Enhanced	Uncertain	Uncertain	Not Done	1
HPA038643	Not Done	Enhanced	Uncertain	Uncertain	Not Done	1
HPA029675	Not Done	Enhanced	Uncertain	Uncertain	Not Done	1
HPA038594	Not Done	Enhanced	Uncertain	Uncertain	Not Done	1
HPA018484	Not Done	Enhanced	Uncertain	Uncertain	Not Done	1
HPA024401	Not Done	Enhanced	Uncertain	Uncertain	Not Done	1
HPA052375	Not Done	Enhanced	Uncertain	Uncertain	Not Done	1
HPA050666	Not Done	Enhanced	Uncertain	Uncertain	Not Done	1
HPA043871	Not Done	Enhanced	Uncertain	Uncertain	Not Done	1
HPA027104	Not Done	Enhanced	Uncertain	Uncertain	Not Done	1
HPA041601	Not Done	Enhanced	Uncertain	Uncertain	Not Done	1
HPA035865	Enhanced	Uncertain	Not Done	Uncertain	Not Done	1
HPA029912	Enhanced	Uncertain	Not Done	Uncertain	Not Done	1
HPA031390	Uncertain	Enhanced	Not Done	Uncertain	Not Done	1
HPA052707	Uncertain	Enhanced	Not Done	Uncertain	Not Done	1
HPA052059	Uncertain	Enhanced	Not Done	Uncertain	Not Done	1
HPA021213	Uncertain	Enhanced	Not Done	Uncertain	Not Done	1
HPA017995	Uncertain	Enhanced	Not Done	Uncertain	Not Done	1
HPA006800	Not Done	Enhanced	Not Done	Uncertain	Not Done	1
HPA048728	Not Done	Enhanced	Not Done	Uncertain	Not Done	1
HPA025960	Not Done	Enhanced	Not Done	Uncertain	Not Done	1
HPA003211	Not Done	Enhanced	Not Done	Uncertain	Not Done	1
HPA023117	Not Done	Enhanced	Not Done	Uncertain	Not Done	1
HPA011212	Not Done	Enhanced	Not Done	Uncertain	Not Done	1
HPA046995	Not Done	Enhanced	Not Done	Uncertain	Not Done	1
HPA035636	Not Done	Enhanced	Not Done	Uncertain	Not Done	1
HPA031397	Not Done	Enhanced	Not Done	Uncertain	Not Done	1
HPA046527	Not Done	Enhanced	Not Done	Uncertain	Not Done	1
HPA035513	Not Done	Enhanced	Not Done	Uncertain	Not Done	1
HPA014480	Not Done	Enhanced	Not Done	Uncertain	Not Done	1
HPA023329	Not Done	Enhanced	Not Done	Uncertain	Not Done	1
HPA023557	Not Done	Enhanced	Not Done	Uncertain	Not Done	1
HPA026275	Not Done	Enhanced	Not Done	Uncertain	Not Done	1
HPA028466	Not Done	Enhanced	Not Done	Uncertain	Not Done	1
HPA041327	Not Done	Enhanced	Not Done	Uncertain	Not Done	1
HPA050962	Not Done	Enhanced	Not Done	Uncertain	Not Done	1
HPA037552	Not Done	Enhanced	Not Done	Uncertain	Not Done	1
HPA028605	Enhanced	Uncertain	Not Done	Uncertain	Not Done	1
HPA015083	Enhanced	Uncertain	Not Done	Uncertain	Not Done	1
HPA051941	Enhanced	Uncertain	Not Done	Uncertain	Not Done	1
HPA017375	Enhanced	Not Done	Not Done	Uncertain	Not Done	1
HPA056309	Uncertain	Enhanced	Not Done	Uncertain	Not Done	1
HPA045268	Uncertain	Enhanced	Not Done	Uncertain	Not Done	1
HPA026745	Uncertain	Enhanced	Not Done	Uncertain	Not Done	1
HPA029273	Uncertain	Enhanced	Not Done	Uncertain	Not Done	1
HPA008176	Uncertain	Enhanced	Not Done	Uncertain	Not Done	1
HPA039824	Uncertain	Enhanced	Not Done	Uncertain	Not Done	1
HPA001154	Uncertain	Enhanced	Not Done	Uncertain	Not Done	1
HPA041094	Uncertain	Enhanced	Not Done	Uncertain	Not Done	1
HPA021816	Uncertain	Enhanced	Not Done	Uncertain	Not Done	1
HPA042935	Uncertain	Enhanced	Not Done	Uncertain	Not Done	1
HPA026092	Uncertain	Enhanced	Not Done	Uncertain	Not Done	1
HPA029693	Uncertain	Enhanced	Not Done	Uncertain	Not Done	1
HPA046688	Uncertain	Enhanced	Not Done	Uncertain	Not Done	1
HPA008237	Uncertain	Enhanced	Not Done	Uncertain	Not Done	1
HPA050053	Uncertain	Enhanced	Not Done	Uncertain	Not Done	1
HPA034838	Uncertain	Enhanced	Not Done	Uncertain	Not Done	1
HPA026564	Uncertain	Enhanced	Not Done	Uncertain	Not Done	1
HPA007308	Not Done	Enhanced	Not Done	Uncertain	Not Done	1
HPA006882	Not Done	Enhanced	Not Done	Uncertain	Not Done	1
HPA002649	Not Done	Enhanced	Not Done	Uncertain	Not Done	1
HPA039228	Not Done	Enhanced	Not Done	Uncertain	Not Done	1
HPA000504	Not Done	Enhanced	Not Done	Uncertain	Not Done	1
HPA029196	Not Done	Enhanced	Not Done	Uncertain	Not Done	1
HPA054408	Not Done	Enhanced	Not Done	Uncertain	Not Done	1
HPA019123	Not Done	Enhanced	Not Done	Uncertain	Not Done	1
HPA004192	Not Done	Enhanced	Not Done	Uncertain	Not Done	1
HPA049787	Not Done	Enhanced	Not Done	Uncertain	Not Done	1
HPA000632	Not Done	Enhanced	Not Done	Uncertain	Not Done	1
HPA043761	Not Done	Enhanced	Not Done	Uncertain	Not Done	1
HPA004911	Not Done	Enhanced	Not Done	Uncertain	Not Done	1
HPA038002	Not Done	Enhanced	Not Done	Uncertain	Not Done	1
HPA041626	Not Done	Enhanced	Not Done	Uncertain	Not Done	1
HPA036846	Not Done	Enhanced	Not Done	Uncertain	Not Done	1
HPA006748	Not Done	Enhanced	Not Done	Uncertain	Not Done	1
HPA052543	Not Done	Enhanced	Not Done	Uncertain	Not Done	1
HPA009975	Not Done	Enhanced	Not Done	Uncertain	Not Done	1
HPA008126	Not Done	Enhanced	Not Done	Uncertain	Not Done	1
HPA039874	Not Done	Enhanced	Not Done	Uncertain	Not Done	1
HPA042388	Not Done	Enhanced	Not Done	Uncertain	Not Done	1
HPA048461	Not Done	Enhanced	Not Done	Uncertain	Not Done	1
HPA004798	Not Done	Enhanced	Not Done	Uncertain	Not Done	1
HPA039614	Not Done	Enhanced	Not Done	Uncertain	Not Done	1
HPA003884	Not Done	Enhanced	Not Done	Uncertain	Not Done	1
HPA048798	Not Done	Enhanced	Not Done	Uncertain	Not Done	1
HPA036999	Not Done	Enhanced	Not Done	Uncertain	Not Done	1
HPA029676	Uncertain	Uncertain	Uncertain	Not Done	Enhanced	1
HPA014859	Uncertain	Uncertain	Uncertain	Not Done	Enhanced	1
HPA029712	Uncertain	Uncertain	Uncertain	Not Done	Enhanced	1
HPA031233	Uncertain	Uncertain	Uncertain	Not Done	Enhanced	1
HPA030491	Uncertain	Uncertain	Uncertain	Not Done	Enhanced	1
HPA027425	Uncertain	Uncertain	Uncertain	Not Done	Enhanced	1
HPA024042	Uncertain	Uncertain	Uncertain	Not Done	Enhanced	1
HPA024694	Uncertain	Not Done	Uncertain	Not Done	Enhanced	1
HPA002126	Uncertain	Not Done	Uncertain	Not Done	Enhanced	1
HPA041730	Not Done	Not Done	Uncertain	Not Done	Enhanced	1
HPA016980	Not Done	Uncertain	Uncertain	Not Done	Enhanced	1
HPA037388	Not Done	Uncertain	Uncertain	Not Done	Enhanced	1
HPA015634	Not Done	Uncertain	Uncertain	Not Done	Enhanced	1
HPA003639	Not Done	Uncertain	Uncertain	Not Done	Enhanced	1
HPA037918	Not Done	Uncertain	Uncertain	Not Done	Enhanced	1
HPA023273	Not Done	Uncertain	Uncertain	Not Done	Enhanced	1
HPA026481	Not Done	Uncertain	Uncertain	Not Done	Enhanced	1
HPA027441	Not Done	Uncertain	Uncertain	Not Done	Enhanced	1
HPA005741	Not Done	Uncertain	Uncertain	Not Done	Enhanced	1
HPA014133	Not Done	Uncertain	Uncertain	Not Done	Enhanced	1
HPA027141	Not Done	Uncertain	Uncertain	Not Done	Enhanced	1
HPA026533	Not Done	Uncertain	Uncertain	Not Done	Enhanced	1
HPA037721	Not Done	Uncertain	Uncertain	Not Done	Enhanced	1
HPA003417	Not Done	Not Done	Uncertain	Not Done	Enhanced	1
HPA030155	Not Done	Not Done	Uncertain	Not Done	Enhanced	1
HPA029013	Not Done	Not Done	Uncertain	Not Done	Enhanced	1
HPA043099	Not Done	Not Done	Uncertain	Not Done	Enhanced	1
HPA004877	Not Done	Not Done	Uncertain	Not Done	Enhanced	1
HPA044736	Not Done	Not Done	Uncertain	Not Done	Enhanced	1
HPA010607	Not Done	Not Done	Uncertain	Not Done	Enhanced	1
HPA001923	Not Done	Not Done	Uncertain	Not Done	Enhanced	1
HPA003908	Not Done	Not Done	Uncertain	Not Done	Enhanced	1
HPA005480	Not Done	Not Done	Uncertain	Not Done	Enhanced	1
HPA039892	Not Done	Not Done	Uncertain	Not Done	Enhanced	1
HPA039906	Not Done	Not Done	Uncertain	Not Done	Enhanced	1
HPA024817	Not Done	Not Done	Uncertain	Not Done	Enhanced	1
HPA019226	Not Done	Not Done	Uncertain	Not Done	Enhanced	1
HPA019128	Not Done	Not Done	Uncertain	Not Done	Enhanced	1
HPA004807	Not Done	Not Done	Uncertain	Not Done	Enhanced	1
HPA024171	Not Done	Not Done	Uncertain	Not Done	Enhanced	1
HPA013697	Not Done	Uncertain	Uncertain	Not Done	Enhanced	1
HPA042659	Not Done	Uncertain	Uncertain	Not Done	Enhanced	1
HPA040991	Not Done	Uncertain	Uncertain	Not Done	Enhanced	1
HPA037924	Not Done	Not Done	Uncertain	Not Done	Enhanced	1
HPA037925	Not Done	Not Done	Uncertain	Not Done	Enhanced	1
HPA017254	Not Done	Not Done	Uncertain	Not Done	Enhanced	1
HPA015313	Not Done	Not Done	Uncertain	Not Done	Enhanced	1
HPA017587	Not Done	Not Done	Uncertain	Not Done	Enhanced	1
HPA013870	Not Done	Not Done	Uncertain	Not Done	Enhanced	1
HPA004802	Not Done	Not Done	Uncertain	Not Done	Enhanced	1
HPA006507	Not Done	Not Done	Uncertain	Not Done	Enhanced	1
HPA045899	Not Done	Not Done	Uncertain	Not Done	Enhanced	1
HPA040884	Not Done	Not Done	Uncertain	Not Done	Enhanced	1
HPA029755	Not Done	Not Done	Uncertain	Not Done	Enhanced	1
HPA031510	Not Done	Not Done	Uncertain	Not Done	Enhanced	1
HPA016700	Not Done	Not Done	Uncertain	Not Done	Enhanced	1
HPA017860	Not Done	Not Done	Uncertain	Not Done	Enhanced	1
HPA026744	Not Done	Not Done	Uncertain	Not Done	Enhanced	1
HPA019940	Not Done	Not Done	Uncertain	Not Done	Enhanced	1
HPA041779	Not Done	Not Done	Uncertain	Not Done	Enhanced	1
HPA034797	Not Done	Not Done	Uncertain	Not Done	Enhanced	1
HPA034766	Not Done	Not Done	Uncertain	Not Done	Enhanced	1
HPA038295	Not Done	Not Done	Uncertain	Not Done	Enhanced	1
HPA036510	Not Done	Not Done	Uncertain	Not Done	Enhanced	1
HPA021787	Not Done	Not Done	Uncertain	Not Done	Enhanced	1
HPA019606	Not Done	Not Done	Uncertain	Not Done	Enhanced	1
HPA020192	Not Done	Not Done	Uncertain	Not Done	Enhanced	1
HPA040573	Not Done	Not Done	Uncertain	Not Done	Enhanced	1
HPA023592	Not Done	Not Done	Uncertain	Not Done	Enhanced	1
HPA001352	Not Done	Not Done	Uncertain	Not Done	Enhanced	1
HPA006777	Not Done	Not Done	Uncertain	Not Done	Enhanced	1
HPA007222	Not Done	Not Done	Uncertain	Not Done	Enhanced	1
HPA036076	Not Done	Not Done	Uncertain	Not Done	Enhanced	1
HPA023372	Not Done	Not Done	Uncertain	Not Done	Enhanced	1
HPA027440	Not Done	Not Done	Uncertain	Not Done	Enhanced	1
HPA027772	Not Done	Not Done	Uncertain	Not Done	Enhanced	1
HPA024011	Not Done	Not Done	Uncertain	Not Done	Enhanced	1
HPA005560	Not Done	Not Done	Uncertain	Not Done	Enhanced	1
HPA024045	Not Done	Not Done	Uncertain	Not Done	Enhanced	1
HPA002018	Not Done	Not Done	Uncertain	Not Done	Enhanced	1
HPA020266	Not Done	Not Done	Uncertain	Not Done	Enhanced	1
HPA020268	Not Done	Not Done	Uncertain	Not Done	Enhanced	1
HPA019135	Not Done	Not Done	Uncertain	Not Done	Enhanced	1
HPA004472	Not Done	Not Done	Uncertain	Not Done	Enhanced	1
HPA025079	Not Done	Not Done	Uncertain	Not Done	Enhanced	1
HPA032078	Not Done	Not Done	Uncertain	Not Done	Enhanced	1
HPA019197	Not Done	Not Done	Uncertain	Not Done	Enhanced	1
HPA041131	Not Done	Not Done	Uncertain	Not Done	Enhanced	1
HPA012866	Not Done	Not Done	Uncertain	Not Done	Enhanced	1
HPA009426	Not Done	Not Done	Uncertain	Not Done	Enhanced	1
HPA012783	Not Done	Not Done	Uncertain	Not Done	Enhanced	1
HPA037723	Not Done	Not Done	Uncertain	Not Done	Enhanced	1
HPA027125	Not Done	Not Done	Uncertain	Not Done	Enhanced	1
HPA027268	Not Done	Not Done	Uncertain	Not Done	Enhanced	1
HPA036445	Not Done	Not Done	Uncertain	Not Done	Enhanced	1
HPA013392	Not Done	Not Done	Uncertain	Not Done	Enhanced	1
HPA029718	Uncertain	Uncertain	Not Done	Not Done	Enhanced	1
HPA046739	Uncertain	Uncertain	Not Done	Not Done	Enhanced	1
HPA001475	Uncertain	Uncertain	Not Done	Not Done	Enhanced	1
HPA021305	Uncertain	Uncertain	Not Done	Not Done	Enhanced	1
HPA051959	Uncertain	Uncertain	Not Done	Not Done	Enhanced	1
HPA003004	Uncertain	Uncertain	Not Done	Not Done	Enhanced	1
HPA042485	Uncertain	Uncertain	Not Done	Not Done	Enhanced	1
HPA047809	Uncertain	Uncertain	Not Done	Not Done	Enhanced	1
HPA042465	Uncertain	Uncertain	Not Done	Not Done	Enhanced	1
HPA027376	Uncertain	Uncertain	Not Done	Not Done	Enhanced	1
HPA036336	Uncertain	Uncertain	Not Done	Not Done	Enhanced	1
HPA037433	Uncertain	Uncertain	Not Done	Not Done	Enhanced	1
HPA020427	Uncertain	Uncertain	Not Done	Not Done	Enhanced	1
HPA024131	Uncertain	Uncertain	Not Done	Not Done	Enhanced	1
HPA038419	Uncertain	Uncertain	Not Done	Not Done	Enhanced	1
HPA041644	Uncertain	Uncertain	Not Done	Not Done	Enhanced	1
[truncated: 4,016 more rows]
