# Supplementary material for: Enhanced validation of antibodies for research applications
Source: Nat Commun. 2018 Oct 8;9:4130. doi: 10.1038/s41467-018-06642-y (PMC6175901; doi:10.1038/s41467-018-06642-y)
Supplement: Supplementary file 10 — Supplementary Data 7 [file 41467_2018_6642_MOESM10_ESM.xlsx]

## Sheet: Table S9 - Migration catpure in
Supplementary Data 7 - Capture MS intensities for each analyzed gel piece extracted from the SDS-PAGE. Gel piece origin is outlined in Supplementary Fig. 10
Antibody ID	Cell-line	Gene	Tube Number	Mw (start)	Mw (stop)	Median Intensity	Intensity r1	Intensity r2	Intensity r3
HPA000160	RT4	RNF113A	1	297.5	99999	0	0	0	0
HPA000160	RT4	RNF113A	2	277.3	297.5	0	0	0	0
HPA000160	RT4	RNF113A	3	258.5	277.3	0	0	0	0
HPA000160	RT4	RNF113A	4	241	258.5	0	0	0	0
HPA000160	RT4	RNF113A	5	224.6	241	0	0	0	0
HPA000160	RT4	RNF113A	6	209.4	224.6	0	0	0	0
HPA000160	RT4	RNF113A	7	195.2	209.4	0	0	0	0
HPA000160	RT4	RNF113A	8	182	195.2	0	0	0	0
HPA000160	RT4	RNF113A	9	169.6	182	0	0	0	0
HPA000160	RT4	RNF113A	10	158.1	169.6	0	0	0	0
HPA000160	RT4	RNF113A	11	147.4	158.1	0	0	0	0
HPA000160	RT4	RNF113A	12	137.4	147.4	0	0	0	0
HPA000160	RT4	RNF113A	13	128.1	137.4	0	0	0	0
HPA000160	RT4	RNF113A	14	119.4	128.1	0	0	0	0
HPA000160	RT4	RNF113A	15	111.3	119.4	0	0	0	0
HPA000160	RT4	RNF113A	16	103.8	111.3	0	0	0	0
HPA000160	RT4	RNF113A	17	96.7	103.8	0	0	0	0
HPA000160	RT4	RNF113A	18	90.2	96.7	0	0	0	0
HPA000160	RT4	RNF113A	19	84.1	90.2	0	0	0	0
HPA000160	RT4	RNF113A	20	78.4	84.1	0	0	0	0
HPA000160	RT4	RNF113A	21	73	78.4	0	0	0	0
HPA000160	RT4	RNF113A	22	68.1	73	0	0	0	0
HPA000160	RT4	RNF113A	23	63.5	68.1	0	0	0	0
HPA000160	RT4	RNF113A	24	59.2	63.5	0	0	0	0
HPA000160	RT4	RNF113A	25	55.2	59.2	0	0	0	0
HPA000160	RT4	RNF113A	26	51.4	55.2	0	0	0	0
HPA000160	RT4	RNF113A	27	47.9	51.4	0	0	0	0
HPA000160	RT4	RNF113A	28	44.7	47.9	0	0	0	0
HPA000160	RT4	RNF113A	29	41.6	44.7	0	0	0	0
HPA000160	RT4	RNF113A	30	38.8	41.6	0	0	0	0
HPA000160	RT4	RNF113A	31	36.2	38.8	0	0	0	0
HPA000160	RT4	RNF113A	32	33.7	36.2	0	0	0	0
HPA000160	RT4	RNF113A	33	31.5	33.7	0	0	0	0
HPA000160	RT4	RNF113A	34	29.3	31.5	0	0	0	0
HPA000160	RT4	RNF113A	35	27.3	29.3	0	0	0	0
HPA000160	RT4	RNF113A	36	25.5	27.3	0	0	0	0
HPA000160	RT4	RNF113A	37	23.7	25.5	0	0	0	0
HPA000160	RT4	RNF113A	38	22.1	23.7	0	0	0	0
HPA000160	RT4	RNF113A	39	20.6	22.1	0	0	0	0
HPA000160	RT4	RNF113A	40	19.2	20.6	0	0	0	0
HPA000160	RT4	RNF113A	41	17.9	19.2	0	0	0	0
HPA000160	RT4	RNF113A	42	16.7	17.9	0	0	0	0
HPA000160	RT4	RNF113A	43	15.6	16.7	0	0	0	0
HPA000160	RT4	RNF113A	44	14.5	15.6	0	0	0	0
HPA000160	RT4	RNF113A	45	13.5	14.5	0	0	0	0
HPA000160	RT4	RNF113A	46	12.6	13.5	0	0	0	14503
HPA000160	RT4	RNF113A	47	11.8	12.6	0	0	0	0
HPA000160	RT4	RNF113A	48	11	11.8	0	0	0	0
HPA000160	RT4	RNF113A	49	10.2	11	0	0	0	0
HPA000160	RT4	RNF113A	50	0	10.2	0	0	0	0
HPA000160	U-251	RNF113A	1	297.5	99999	0	0	0	0
HPA000160	U-251	RNF113A	2	277.3	297.5	0	0	0	0
HPA000160	U-251	RNF113A	3	258.5	277.3	0	0	0	0
HPA000160	U-251	RNF113A	4	241	258.5	0	0	0	0
HPA000160	U-251	RNF113A	5	224.6	241	0	0	0	0
HPA000160	U-251	RNF113A	6	209.4	224.6	0	0	0	0
HPA000160	U-251	RNF113A	7	195.2	209.4	0	0	0	0
HPA000160	U-251	RNF113A	8	182	195.2	0	0	0	0
HPA000160	U-251	RNF113A	9	169.6	182	0	0	0	0
HPA000160	U-251	RNF113A	10	158.1	169.6	0	0	0	0
HPA000160	U-251	RNF113A	11	147.4	158.1	0	0	0	0
HPA000160	U-251	RNF113A	12	137.4	147.4	0	0	0	0
HPA000160	U-251	RNF113A	13	128.1	137.4	0	0	0	0
HPA000160	U-251	RNF113A	14	119.4	128.1	0	18485	0	0
HPA000160	U-251	RNF113A	15	111.3	119.4	0	0	0	0
HPA000160	U-251	RNF113A	16	103.8	111.3	0	0	0	0
HPA000160	U-251	RNF113A	17	96.7	103.8	0	0	0	0
HPA000160	U-251	RNF113A	18	90.2	96.7	0	0	0	0
HPA000160	U-251	RNF113A	19	84.1	90.2	0	0	0	0
HPA000160	U-251	RNF113A	20	78.4	84.1	0	0	0	0
HPA000160	U-251	RNF113A	21	73	78.4	0	0	0	0
HPA000160	U-251	RNF113A	22	68.1	73	0	0	0	0
HPA000160	U-251	RNF113A	23	63.5	68.1	0	0	0	0
HPA000160	U-251	RNF113A	24	59.2	63.5	0	0	0	0
HPA000160	U-251	RNF113A	25	55.2	59.2	0	0	0	0
HPA000160	U-251	RNF113A	26	51.4	55.2	0	0	0	0
HPA000160	U-251	RNF113A	27	47.9	51.4	0	0	0	0
HPA000160	U-251	RNF113A	28	44.7	47.9	0	116370	0	0
HPA000160	U-251	RNF113A	29	41.6	44.7	0	66785	0	0
HPA000160	U-251	RNF113A	30	38.8	41.6	0	0	0	0
HPA000160	U-251	RNF113A	31	36.2	38.8	0	0	0	0
HPA000160	U-251	RNF113A	32	33.7	36.2	0	41483	0	0
HPA000160	U-251	RNF113A	33	31.5	33.7	0	26665	0	0
HPA000160	U-251	RNF113A	34	29.3	31.5	0	0	0	0
HPA000160	U-251	RNF113A	35	27.3	29.3	0	0	0	0
HPA000160	U-251	RNF113A	36	25.5	27.3	0	0	0	0
HPA000160	U-251	RNF113A	37	23.7	25.5	0	0	0	0
HPA000160	U-251	RNF113A	38	22.1	23.7	0	0	0	0
HPA000160	U-251	RNF113A	39	20.6	22.1	0	0	0	0
HPA000160	U-251	RNF113A	40	19.2	20.6	0	26931	0	0
HPA000160	U-251	RNF113A	41	17.9	19.2	0	0	0	0
HPA000160	U-251	RNF113A	42	16.7	17.9	0	0	0	0
HPA000160	U-251	RNF113A	43	15.6	16.7	0	0	0	0
HPA000160	U-251	RNF113A	44	14.5	15.6	0	0	0	0
HPA000160	U-251	RNF113A	45	13.5	14.5	0	0	0	0
HPA000160	U-251	RNF113A	46	12.6	13.5	0	0	0	0
HPA000160	U-251	RNF113A	47	11.8	12.6	0	0	0	0
HPA000160	U-251	RNF113A	48	11	11.8	0	0	0	0
HPA000160	U-251	RNF113A	49	10.2	11	0	0	0	0
HPA000160	U-251	RNF113A	50	0	10.2	0	0	0	0
HPA000166	RT4	DKC1	1	297.5	99999	0	6480	0	0
HPA000166	RT4	DKC1	2	277.3	297.5	21409	21409	79091	5467
HPA000166	RT4	DKC1	3	258.5	277.3	107590	176700	0	107590
HPA000166	RT4	DKC1	4	241	258.5	9972	141240	9972	6589
HPA000166	RT4	DKC1	5	224.6	241	0	0	0	102860
HPA000166	RT4	DKC1	6	209.4	224.6	0	214750	0	0
HPA000166	RT4	DKC1	7	195.2	209.4	165990	165990	19558	397760
HPA000166	RT4	DKC1	8	182	195.2	234810	283770	37903	234810
HPA000166	RT4	DKC1	9	169.6	182	46494	117890	46494	0
HPA000166	RT4	DKC1	10	158.1	169.6	70811	44835	110930	70811
HPA000166	RT4	DKC1	11	147.4	158.1	65343	146300	39624	65343
HPA000166	RT4	DKC1	12	137.4	147.4	0	0	52349	0
HPA000166	RT4	DKC1	13	128.1	137.4	99312	254620	99312	67052
HPA000166	RT4	DKC1	14	119.4	128.1	0	0	0	98274
HPA000166	RT4	DKC1	15	111.3	119.4	0	5931	0	0
HPA000166	RT4	DKC1	16	103.8	111.3	301760	301760	356560	207180
HPA000166	RT4	DKC1	17	96.7	103.8	89702	89702	125450	0
HPA000166	RT4	DKC1	18	90.2	96.7	123740	123740	93314	173180
HPA000166	RT4	DKC1	19	84.1	90.2	110070	96782	110070	173130
HPA000166	RT4	DKC1	20	78.4	84.1	176580	192730	176580	51672
HPA000166	RT4	DKC1	21	73	78.4	355700	94485	355700	481410
HPA000166	RT4	DKC1	22	68.1	73	241740	144220	450800	241740
HPA000166	RT4	DKC1	23	63.5	68.1	5608200	4160000	5608200	6814600
HPA000166	RT4	DKC1	24	59.2	63.5	960540	544890	1063000	960540
HPA000166	RT4	DKC1	25	55.2	59.2	1038100	1038100	914400	1417400
HPA000166	RT4	DKC1	26	51.4	55.2	657110	896880	657110	317850
HPA000166	RT4	DKC1	27	47.9	51.4	470130	179000	470130	1031200
HPA000166	RT4	DKC1	28	44.7	47.9	977830	592540	977830	1147000
HPA000166	RT4	DKC1	29	41.6	44.7	161590	97108	161590	364060
HPA000166	RT4	DKC1	30	38.8	41.6	157230	0	271460	157230
HPA000166	RT4	DKC1	31	36.2	38.8	161580	105660	161580	242230
HPA000166	RT4	DKC1	32	33.7	36.2	147090	147090	596540	78040
HPA000166	RT4	DKC1	33	31.5	33.7	437850	444850	437850	381770
HPA000166	RT4	DKC1	34	29.3	31.5	251380	474250	56291	251380
HPA000166	RT4	DKC1	35	27.3	29.3	344910	131220	600440	344910
HPA000166	RT4	DKC1	36	25.5	27.3	294620	294620	341820	88878
HPA000166	RT4	DKC1	37	23.7	25.5	1079500	2084900	710050	1079500
HPA000166	RT4	DKC1	38	22.1	23.7	262600	594040	262600	12769
HPA000166	RT4	DKC1	39	20.6	22.1	215560	305810	215560	126560
HPA000166	RT4	DKC1	40	19.2	20.6	52250	32085	87372	52250
HPA000166	RT4	DKC1	41	17.9	19.2	0	0	0	99980
HPA000166	RT4	DKC1	42	16.7	17.9	144150	149010	87560	144150
HPA000166	RT4	DKC1	43	15.6	16.7	289460	850190	289460	242200
HPA000166	RT4	DKC1	44	14.5	15.6	336030	1578600	0	336030
HPA000166	RT4	DKC1	45	13.5	14.5	18016	18016	0	86156
HPA000166	RT4	DKC1	46	12.6	13.5	239880	274580	239880	128320
HPA000166	RT4	DKC1	47	11.8	12.6	167680	167680	0	179700
HPA000166	RT4	DKC1	48	11	11.8	0	4105	0	0
HPA000166	RT4	DKC1	49	10.2	11	0	0	0	0
HPA000166	RT4	DKC1	50	0	10.2	0	0	0	0
HPA000166	U-251	DKC1	1	297.5	99999	0	171890	0	0
HPA000166	U-251	DKC1	2	277.3	297.5	5499	221090	0	5499
HPA000166	U-251	DKC1	3	258.5	277.3	24555	315090	24555	0
HPA000166	U-251	DKC1	4	241	258.5	56822	263720	56822	0
HPA000166	U-251	DKC1	5	224.6	241	18607	88654	18607	10253
HPA000166	U-251	DKC1	6	209.4	224.6	106370	106370	0	107060
HPA000166	U-251	DKC1	7	195.2	209.4	38204	255550	33814	38204
HPA000166	U-251	DKC1	8	182	195.2	53882	54088	0	53882
HPA000166	U-251	DKC1	9	169.6	182	11276	117820	0	11276
HPA000166	U-251	DKC1	10	158.1	169.6	62320	62320	0	100180
HPA000166	U-251	DKC1	11	147.4	158.1	0	159310	0	0
HPA000166	U-251	DKC1	12	137.4	147.4	0	192200	0	0
HPA000166	U-251	DKC1	13	128.1	137.4	0	0	110460	0
HPA000166	U-251	DKC1	14	119.4	128.1	137880	255080	47718	137880
HPA000166	U-251	DKC1	15	111.3	119.4	109330	109330	108060	397650
HPA000166	U-251	DKC1	16	103.8	111.3	22255	293910	0	22255
HPA000166	U-251	DKC1	17	96.7	103.8	155370	2110700	25185	155370
HPA000166	U-251	DKC1	18	90.2	96.7	179870	227090	0	179870
HPA000166	U-251	DKC1	19	84.1	90.2	168320	250020	0	168320
HPA000166	U-251	DKC1	20	78.4	84.1	150970	299580	150970	0
HPA000166	U-251	DKC1	21	73	78.4	77713	392610	77713	0
HPA000166	U-251	DKC1	22	68.1	73	356300	1989900	356300	237380
HPA000166	U-251	DKC1	23	63.5	68.1	7129000	17712000	7129000	2175200
HPA000166	U-251	DKC1	24	59.2	63.5	5812000	4390900	5812000	9765700
HPA000166	U-251	DKC1	25	55.2	59.2	463730	2106300	463730	126820
HPA000166	U-251	DKC1	26	51.4	55.2	829590	829590	1786000	301890
HPA000166	U-251	DKC1	27	47.9	51.4	1114400	1594500	1114400	662250
HPA000166	U-251	DKC1	28	44.7	47.9	1188900	387290	1188900	1475600
HPA000166	U-251	DKC1	29	41.6	44.7	556900	55822	994850	556900
HPA000166	U-251	DKC1	30	38.8	41.6	197850	400860	197850	0
HPA000166	U-251	DKC1	31	36.2	38.8	325300	239520	555030	325300
HPA000166	U-251	DKC1	32	33.7	36.2	637780	545980	748010	637780
HPA000166	U-251	DKC1	33	31.5	33.7	404670	404670	547020	0
HPA000166	U-251	DKC1	34	29.3	31.5	369080	369080	309180	888120
HPA000166	U-251	DKC1	35	27.3	29.3	223000	188130	457670	223000
HPA000166	U-251	DKC1	36	25.5	27.3	280740	175970	438250	280740
HPA000166	U-251	DKC1	37	23.7	25.5	287860	119780	287860	1019900
HPA000166	U-251	DKC1	38	22.1	23.7	537670	1241700	424560	537670
HPA000166	U-251	DKC1	39	20.6	22.1	334410	277460	547700	334410
HPA000166	U-251	DKC1	40	19.2	20.6	43560	224480	0	43560
HPA000166	U-251	DKC1	41	17.9	19.2	26682	0	77483	26682
HPA000166	U-251	DKC1	42	16.7	17.9	22408	229680	22408	0
HPA000166	U-251	DKC1	43	15.6	16.7	479780	684540	479780	240370
HPA000166	U-251	DKC1	44	14.5	15.6	1162200	1162200	2992400	311280
HPA000166	U-251	DKC1	45	13.5	14.5	105990	105990	376340	14778
HPA000166	U-251	DKC1	46	12.6	13.5	0	598970	0	0
HPA000166	U-251	DKC1	47	11.8	12.6	236340	261300	236340	0
HPA000166	U-251	DKC1	48	11	11.8	11593	24855	11593	0
HPA000166	U-251	DKC1	49	10.2	11	0	0	0	13227
HPA000166	U-251	DKC1	50	0	10.2	0	0	0	0
HPA000175	RT4	SYAP1	1	297.5	99999	0	0	0	0
HPA000175	RT4	SYAP1	2	277.3	297.5	0	0	7188	0
HPA000175	RT4	SYAP1	3	258.5	277.3	22034	0	22034	55841
HPA000175	RT4	SYAP1	4	241	258.5	0	0	0	0
HPA000175	RT4	SYAP1	5	224.6	241	5494	5494	9459	0
HPA000175	RT4	SYAP1	6	209.4	224.6	0	10873	0	0
HPA000175	RT4	SYAP1	7	195.2	209.4	0	0	0	0
HPA000175	RT4	SYAP1	8	182	195.2	0	0	0	0
HPA000175	RT4	SYAP1	9	169.6	182	0	0	25237	0
HPA000175	RT4	SYAP1	10	158.1	169.6	0	0	0	0
HPA000175	RT4	SYAP1	11	147.4	158.1	0	0	0	0
HPA000175	RT4	SYAP1	12	137.4	147.4	0	0	0	0
HPA000175	RT4	SYAP1	13	128.1	137.4	0	0	102860	0
HPA000175	RT4	SYAP1	14	119.4	128.1	0	0	0	0
HPA000175	RT4	SYAP1	15	111.3	119.4	0	87136	0	0
HPA000175	RT4	SYAP1	16	103.8	111.3	0	0	0	0
HPA000175	RT4	SYAP1	17	96.7	103.8	0	8343	0	0
HPA000175	RT4	SYAP1	18	90.2	96.7	0	0	0	0
HPA000175	RT4	SYAP1	19	84.1	90.2	0	138600	0	0
HPA000175	RT4	SYAP1	20	78.4	84.1	0	0	28678	0
HPA000175	RT4	SYAP1	21	73	78.4	0	0	46598	0
HPA000175	RT4	SYAP1	22	68.1	73	0	85632	0	0
HPA000175	RT4	SYAP1	23	63.5	68.1	518180	1685100	257340	518180
HPA000175	RT4	SYAP1	24	59.2	63.5	472630	1162900	472630	0
HPA000175	RT4	SYAP1	25	55.2	59.2	100520	100520	0	117200
HPA000175	RT4	SYAP1	26	51.4	55.2	19571	188660	0	19571
HPA000175	RT4	SYAP1	27	47.9	51.4	0	87132	0	0
HPA000175	RT4	SYAP1	28	44.7	47.9	0	60717	0	0
HPA000175	RT4	SYAP1	29	41.6	44.7	0	0	0	0
HPA000175	RT4	SYAP1	30	38.8	41.6	0	232800	0	0
HPA000175	RT4	SYAP1	31	36.2	38.8	14149	220610	14149	0
HPA000175	RT4	SYAP1	32	33.7	36.2	374620	418290	374620	0
HPA000175	RT4	SYAP1	33	31.5	33.7	0	1079800	0	0
HPA000175	RT4	SYAP1	34	29.3	31.5	105030	105030	115990	0
HPA000175	RT4	SYAP1	35	27.3	29.3	0	0	0	40088
HPA000175	RT4	SYAP1	36	25.5	27.3	0	8039	0	0
HPA000175	RT4	SYAP1	37	23.7	25.5	0	0	0	0
HPA000175	RT4	SYAP1	38	22.1	23.7	0	0	0	0
HPA000175	RT4	SYAP1	39	20.6	22.1	0	32514	0	0
HPA000175	RT4	SYAP1	40	19.2	20.6	93146	265730	87794	93146
HPA000175	RT4	SYAP1	41	17.9	19.2	0	141970	0	0
HPA000175	RT4	SYAP1	42	16.7	17.9	0	45142	0	0
HPA000175	RT4	SYAP1	43	15.6	16.7	0	58796	0	0
HPA000175	RT4	SYAP1	44	14.5	15.6	0	162280	0	0
HPA000175	RT4	SYAP1	45	13.5	14.5	0	0	0	0
HPA000175	RT4	SYAP1	46	12.6	13.5	0	0	0	0
HPA000175	RT4	SYAP1	47	11.8	12.6	0	0	0	0
HPA000175	RT4	SYAP1	48	11	11.8	0	7157	0	0
HPA000175	RT4	SYAP1	49	10.2	11	0	0	0	0
HPA000175	RT4	SYAP1	50	0	10.2	0	0	0	0
HPA000175	U-251	SYAP1	1	297.5	99999	0	43051	0	0
HPA000175	U-251	SYAP1	2	277.3	297.5	0	0	0	0
HPA000175	U-251	SYAP1	3	258.5	277.3	0	0	0	53349
HPA000175	U-251	SYAP1	4	241	258.5	0	0	9727	0
HPA000175	U-251	SYAP1	5	224.6	241	0	0	0	0
HPA000175	U-251	SYAP1	6	209.4	224.6	0	100610	0	0
HPA000175	U-251	SYAP1	7	195.2	209.4	24671	0	48793	24671
HPA000175	U-251	SYAP1	8	182	195.2	14297	22421	0	14297
HPA000175	U-251	SYAP1	9	169.6	182	0	0	0	0
HPA000175	U-251	SYAP1	10	158.1	169.6	0	0	0	0
HPA000175	U-251	SYAP1	11	147.4	158.1	0	0	0	0
HPA000175	U-251	SYAP1	12	137.4	147.4	0	0	0	19587
HPA000175	U-251	SYAP1	13	128.1	137.4	0	5635	0	0
HPA000175	U-251	SYAP1	14	119.4	128.1	0	0	74613	0
HPA000175	U-251	SYAP1	15	111.3	119.4	0	188190	0	0
HPA000175	U-251	SYAP1	16	103.8	111.3	0	0	0	16058
HPA000175	U-251	SYAP1	17	96.7	103.8	0	0	80256	0
HPA000175	U-251	SYAP1	18	90.2	96.7	9767	9767	0	15261
HPA000175	U-251	SYAP1	19	84.1	90.2	0	0	0	39966
HPA000175	U-251	SYAP1	20	78.4	84.1	0	0	0	93750
HPA000175	U-251	SYAP1	21	73	78.4	0	63801	0	0
HPA000175	U-251	SYAP1	22	68.1	73	30615	30615	69166	0
HPA000175	U-251	SYAP1	23	63.5	68.1	234480	2377800	234480	0
HPA000175	U-251	SYAP1	24	59.2	63.5	976440	1589700	976440	745340
HPA000175	U-251	SYAP1	25	55.2	59.2	201460	201460	227500	0
HPA000175	U-251	SYAP1	26	51.4	55.2	0	105030	0	0
HPA000175	U-251	SYAP1	27	47.9	51.4	0	16890	0	0
HPA000175	U-251	SYAP1	28	44.7	47.9	0	0	0	0
HPA000175	U-251	SYAP1	29	41.6	44.7	0	0	0	0
HPA000175	U-251	SYAP1	30	38.8	41.6	0	0	0	0
HPA000175	U-251	SYAP1	31	36.2	38.8	0	94067	0	0
HPA000175	U-251	SYAP1	32	33.7	36.2	0	946380	0	0
HPA000175	U-251	SYAP1	33	31.5	33.7	0	295870	0	0
HPA000175	U-251	SYAP1	34	29.3	31.5	0	34327	0	0
HPA000175	U-251	SYAP1	35	27.3	29.3	52111	57660	0	52111
HPA000175	U-251	SYAP1	36	25.5	27.3	0	0	0	0
HPA000175	U-251	SYAP1	37	23.7	25.5	0	0	0	0
HPA000175	U-251	SYAP1	38	22.1	23.7	0	6963	0	0
HPA000175	U-251	SYAP1	39	20.6	22.1	10325	10325	0	24311
HPA000175	U-251	SYAP1	40	19.2	20.6	36445	46017	36445	26656
HPA000175	U-251	SYAP1	41	17.9	19.2	244400	461840	244400	138490
HPA000175	U-251	SYAP1	42	16.7	17.9	0	201920	0	0
HPA000175	U-251	SYAP1	43	15.6	16.7	0	75139	0	0
HPA000175	U-251	SYAP1	44	14.5	15.6	0	0	0	0
HPA000175	U-251	SYAP1	45	13.5	14.5	0	48941	0	0
HPA000175	U-251	SYAP1	46	12.6	13.5	0	0	0	0
HPA000175	U-251	SYAP1	47	11.8	12.6	0	0	0	0
HPA000175	U-251	SYAP1	48	11	11.8	0	0	0	0
HPA000175	U-251	SYAP1	49	10.2	11	0	0	0	0
HPA000175	U-251	SYAP1	50	0	10.2	0	0	0	0
HPA000234	RT4	RP2	1	297.5	99999	0	0	0	0
HPA000234	RT4	RP2	2	277.3	297.5	0	0	0	0
HPA000234	RT4	RP2	3	258.5	277.3	0	0	0	0
HPA000234	RT4	RP2	4	241	258.5	0	0	0	0
HPA000234	RT4	RP2	5	224.6	241	0	0	0	0
HPA000234	RT4	RP2	6	209.4	224.6	0	0	0	0
HPA000234	RT4	RP2	7	195.2	209.4	0	0	90500	0
HPA000234	RT4	RP2	8	182	195.2	0	0	0	0
HPA000234	RT4	RP2	9	169.6	182	0	0	0	0
HPA000234	RT4	RP2	10	158.1	169.6	0	10963	0	0
HPA000234	RT4	RP2	11	147.4	158.1	0	0	0	0
HPA000234	RT4	RP2	12	137.4	147.4	0	0	0	0
HPA000234	RT4	RP2	13	128.1	137.4	0	157800	0	0
HPA000234	RT4	RP2	14	119.4	128.1	0	0	0	0
HPA000234	RT4	RP2	15	111.3	119.4	0	0	0	0
HPA000234	RT4	RP2	16	103.8	111.3	0	0	0	0
HPA000234	RT4	RP2	17	96.7	103.8	0	0	0	0
HPA000234	RT4	RP2	18	90.2	96.7	0	0	0	4566
HPA000234	RT4	RP2	19	84.1	90.2	0	0	0	0
HPA000234	RT4	RP2	20	78.4	84.1	0	0	0	0
HPA000234	RT4	RP2	21	73	78.4	0	0	0	0
HPA000234	RT4	RP2	22	68.1	73	0	39556	0	0
HPA000234	RT4	RP2	23	63.5	68.1	0	0	0	0
HPA000234	RT4	RP2	24	59.2	63.5	0	0	0	0
HPA000234	RT4	RP2	25	55.2	59.2	0	0	0	0
HPA000234	RT4	RP2	26	51.4	55.2	0	0	0	0
HPA000234	RT4	RP2	27	47.9	51.4	0	0	0	0
HPA000234	RT4	RP2	28	44.7	47.9	0	0	0	0
HPA000234	RT4	RP2	29	41.6	44.7	252680	234850	252680	595650
HPA000234	RT4	RP2	30	38.8	41.6	791370	1440600	0	791370
HPA000234	RT4	RP2	31	36.2	38.8	0	171020	0	0
HPA000234	RT4	RP2	32	33.7	36.2	179880	179880	187120	0
HPA000234	RT4	RP2	33	31.5	33.7	100300	168900	100300	0
HPA000234	RT4	RP2	34	29.3	31.5	478550	571540	150200	478550
HPA000234	RT4	RP2	35	27.3	29.3	419210	419210	182150	541330
HPA000234	RT4	RP2	36	25.5	27.3	401660	457580	401660	0
HPA000234	RT4	RP2	37	23.7	25.5	0	87292	0	0
HPA000234	RT4	RP2	38	22.1	23.7	0	0	0	0
HPA000234	RT4	RP2	39	20.6	22.1	0	0	0	0
HPA000234	RT4	RP2	40	19.2	20.6	0	0	0	0
HPA000234	RT4	RP2	41	17.9	19.2	0	0	0	0
HPA000234	RT4	RP2	42	16.7	17.9	0	0	0	0
HPA000234	RT4	RP2	43	15.6	16.7	34603	34603	62326	0
HPA000234	RT4	RP2	44	14.5	15.6	0	36179	0	0
HPA000234	RT4	RP2	45	13.5	14.5	0	0	0	0
HPA000234	RT4	RP2	46	12.6	13.5	0	0	0	0
HPA000234	RT4	RP2	47	11.8	12.6	0	0	0	0
HPA000234	RT4	RP2	48	11	11.8	0	0	0	0
HPA000234	RT4	RP2	49	10.2	11	0	0	33796	0
HPA000234	RT4	RP2	50	0	10.2	0	79407	0	0
HPA000234	U-251	RP2	1	297.5	99999	0	0	0	0
HPA000234	U-251	RP2	2	277.3	297.5	0	0	0	14932
HPA000234	U-251	RP2	3	258.5	277.3	0	0	0	0
HPA000234	U-251	RP2	4	241	258.5	0	0	0	0
HPA000234	U-251	RP2	5	224.6	241	0	0	0	0
HPA000234	U-251	RP2	6	209.4	224.6	0	0	0	0
HPA000234	U-251	RP2	7	195.2	209.4	0	0	0	0
HPA000234	U-251	RP2	8	182	195.2	0	0	0	0
HPA000234	U-251	RP2	9	169.6	182	0	0	0	0
HPA000234	U-251	RP2	10	158.1	169.6	0	0	0	0
HPA000234	U-251	RP2	11	147.4	158.1	0	0	0	0
HPA000234	U-251	RP2	12	137.4	147.4	0	0	0	0
HPA000234	U-251	RP2	13	128.1	137.4	0	0	0	0
HPA000234	U-251	RP2	14	119.4	128.1	0	0	19019	0
HPA000234	U-251	RP2	15	111.3	119.4	0	0	0	0
HPA000234	U-251	RP2	16	103.8	111.3	0	0	0	0
HPA000234	U-251	RP2	17	96.7	103.8	0	0	0	0
HPA000234	U-251	RP2	18	90.2	96.7	0	0	0	0
HPA000234	U-251	RP2	19	84.1	90.2	0	0	0	0
HPA000234	U-251	RP2	20	78.4	84.1	0	0	0	0
HPA000234	U-251	RP2	21	73	78.4	0	0	0	0
HPA000234	U-251	RP2	22	68.1	73	0	0	0	116330
HPA000234	U-251	RP2	23	63.5	68.1	0	0	0	0
HPA000234	U-251	RP2	24	59.2	63.5	0	0	0	0
HPA000234	U-251	RP2	25	55.2	59.2	0	0	0	0
HPA000234	U-251	RP2	26	51.4	55.2	0	0	0	0
HPA000234	U-251	RP2	27	47.9	51.4	0	0	0	0
HPA000234	U-251	RP2	28	44.7	47.9	0	0	65328	0
HPA000234	U-251	RP2	29	41.6	44.7	0	0	0	0
HPA000234	U-251	RP2	30	38.8	41.6	343340	713520	0	343340
HPA000234	U-251	RP2	31	36.2	38.8	91365	91365	391980	0
HPA000234	U-251	RP2	32	33.7	36.2	0	185600	0	0
HPA000234	U-251	RP2	33	31.5	33.7	0	0	0	0
HPA000234	U-251	RP2	34	29.3	31.5	0	0	0	0
HPA000234	U-251	RP2	35	27.3	29.3	226140	226140	284280	158460
HPA000234	U-251	RP2	36	25.5	27.3	0	125260	0	0
HPA000234	U-251	RP2	37	23.7	25.5	0	0	106200	0
HPA000234	U-251	RP2	38	22.1	23.7	0	0	0	0
HPA000234	U-251	RP2	39	20.6	22.1	0	0	0	0
HPA000234	U-251	RP2	40	19.2	20.6	0	0	0	0
HPA000234	U-251	RP2	41	17.9	19.2	0	0	0	0
HPA000234	U-251	RP2	42	16.7	17.9	0	0	0	0
HPA000234	U-251	RP2	43	15.6	16.7	0	0	0	55870
HPA000234	U-251	RP2	44	14.5	15.6	0	0	0	0
HPA000234	U-251	RP2	45	13.5	14.5	0	0	0	0
HPA000234	U-251	RP2	46	12.6	13.5	0	0	0	39685
HPA000234	U-251	RP2	47	11.8	12.6	0	0	0	0
HPA000234	U-251	RP2	48	11	11.8	0	0	0	0
HPA000234	U-251	RP2	49	10.2	11	0	0	0	0
HPA000234	U-251	RP2	50	0	10.2	0	0	0	0
HPA000237	RT4	GLA	1	297.5	99999	0	0	0	0
HPA000237	RT4	GLA	2	277.3	297.5	0	0	0	0
HPA000237	RT4	GLA	3	258.5	277.3	0	0	0	0
HPA000237	RT4	GLA	4	241	258.5	0	0	0	0
HPA000237	RT4	GLA	5	224.6	241	0	0	0	0
HPA000237	RT4	GLA	6	209.4	224.6	0	0	0	0
HPA000237	RT4	GLA	7	195.2	209.4	0	0	0	0
HPA000237	RT4	GLA	8	182	195.2	0	0	0	0
HPA000237	RT4	GLA	9	169.6	182	0	0	0	0
HPA000237	RT4	GLA	10	158.1	169.6	0	0	0	0
HPA000237	RT4	GLA	11	147.4	158.1	0	0	0	0
HPA000237	RT4	GLA	12	137.4	147.4	0	11350	0	0
HPA000237	RT4	GLA	13	128.1	137.4	0	0	0	0
HPA000237	RT4	GLA	14	119.4	128.1	0	0	10988	0
HPA000237	RT4	GLA	15	111.3	119.4	0	0	0	0
HPA000237	RT4	GLA	16	103.8	111.3	84719	0	84719	124520
HPA000237	RT4	GLA	17	96.7	103.8	0	0	0	48274
HPA000237	RT4	GLA	18	90.2	96.7	0	0	0	162140
HPA000237	RT4	GLA	19	84.1	90.2	0	0	0	0
HPA000237	RT4	GLA	20	78.4	84.1	0	0	0	0
HPA000237	RT4	GLA	21	73	78.4	0	69018	0	0
HPA000237	RT4	GLA	22	68.1	73	0	0	0	74055
HPA000237	RT4	GLA	23	63.5	68.1	0	130750	0	0
HPA000237	RT4	GLA	24	59.2	63.5	76432	76432	0	147590
HPA000237	RT4	GLA	25	55.2	59.2	254790	0	254790	414860
HPA000237	RT4	GLA	26	51.4	55.2	733180	230300	733180	1133400
HPA000237	RT4	GLA	27	47.9	51.4	284840	236520	284840	540430
HPA000237	RT4	GLA	28	44.7	47.9	260370	260370	0	286940
HPA000237	RT4	GLA	29	41.6	44.7	194830	0	194830	210980
HPA000237	RT4	GLA	30	38.8	41.6	199950	450820	178070	199950
HPA000237	RT4	GLA	31	36.2	38.8	0	0	34718	0
HPA000237	RT4	GLA	32	33.7	36.2	0	0	0	0
HPA000237	RT4	GLA	33	31.5	33.7	0	216520	0	0
HPA000237	RT4	GLA	34	29.3	31.5	0	0	0	109880
HPA000237	RT4	GLA	35	27.3	29.3	0	0	0	0
HPA000237	RT4	GLA	36	25.5	27.3	0	0	0	0
HPA000237	RT4	GLA	37	23.7	25.5	0	0	0	0
HPA000237	RT4	GLA	38	22.1	23.7	0	0	0	0
HPA000237	RT4	GLA	39	20.6	22.1	161180	161180	187000	104460
HPA000237	RT4	GLA	40	19.2	20.6	0	0	0	0
HPA000237	RT4	GLA	41	17.9	19.2	0	0	0	0
HPA000237	RT4	GLA	42	16.7	17.9	0	0	0	0
HPA000237	RT4	GLA	43	15.6	16.7	0	0	0	0
HPA000237	RT4	GLA	44	14.5	15.6	471640	1337400	102520	471640
HPA000237	RT4	GLA	45	13.5	14.5	0	0	0	0
HPA000237	RT4	GLA	46	12.6	13.5	135000	30197	207580	135000
HPA000237	RT4	GLA	47	11.8	12.6	190490	190490	179700	475170
HPA000237	RT4	GLA	48	11	11.8	0	32642	0	0
HPA000237	RT4	GLA	49	10.2	11	0	0	0	0
HPA000237	RT4	GLA	50	0	10.2	0	0	0	0
HPA000237	U-251	GLA	1	297.5	99999	0	0	0	0
HPA000237	U-251	GLA	2	277.3	297.5	0	0	0	0
HPA000237	U-251	GLA	3	258.5	277.3	52102	52102	0	529580
HPA000237	U-251	GLA	4	241	258.5	0	0	0	0
HPA000237	U-251	GLA	5	224.6	241	0	0	0	0
HPA000237	U-251	GLA	6	209.4	224.6	0	0	0	0
HPA000237	U-251	GLA	7	195.2	209.4	0	331720	0	0
HPA000237	U-251	GLA	8	182	195.2	0	0	0	0
HPA000237	U-251	GLA	9	169.6	182	0	0	0	0
HPA000237	U-251	GLA	10	158.1	169.6	0	0	0	0
HPA000237	U-251	GLA	11	147.4	158.1	0	0	0	0
HPA000237	U-251	GLA	12	137.4	147.4	0	0	0	0
HPA000237	U-251	GLA	13	128.1	137.4	0	0	0	0
HPA000237	U-251	GLA	14	119.4	128.1	0	0	0	0
HPA000237	U-251	GLA	15	111.3	119.4	0	0	0	0
HPA000237	U-251	GLA	16	103.8	111.3	0	0	40749	0
HPA000237	U-251	GLA	17	96.7	103.8	0	0	0	0
HPA000237	U-251	GLA	18	90.2	96.7	0	0	43216	0
HPA000237	U-251	GLA	19	84.1	90.2	0	0	0	0
HPA000237	U-251	GLA	20	78.4	84.1	0	69762	0	0
HPA000237	U-251	GLA	21	73	78.4	0	0	54624	0
HPA000237	U-251	GLA	22	68.1	73	0	0	0	0
HPA000237	U-251	GLA	23	63.5	68.1	0	0	0	16257
HPA000237	U-251	GLA	24	59.2	63.5	0	0	0	0
HPA000237	U-251	GLA	25	55.2	59.2	0	0	0	0
HPA000237	U-251	GLA	26	51.4	55.2	0	78910	0	0
HPA000237	U-251	GLA	27	47.9	51.4	0	0	0	63047
HPA000237	U-251	GLA	28	44.7	47.9	185940	0	431790	185940
HPA000237	U-251	GLA	29	41.6	44.7	0	0	0	124840
HPA000237	U-251	GLA	30	38.8	41.6	0	0	0	9024
HPA000237	U-251	GLA	31	36.2	38.8	0	0	0	0
HPA000237	U-251	GLA	32	33.7	36.2	0	0	58722	0
HPA000237	U-251	GLA	33	31.5	33.7	0	49164	0	0
HPA000237	U-251	GLA	34	29.3	31.5	0	0	0	0
HPA000237	U-251	GLA	35	27.3	29.3	0	0	0	5909
HPA000237	U-251	GLA	36	25.5	27.3	0	0	0	0
HPA000237	U-251	GLA	37	23.7	25.5	0	0	45042	0
HPA000237	U-251	GLA	38	22.1	23.7	0	0	0	0
HPA000237	U-251	GLA	39	20.6	22.1	0	0	0	0
HPA000237	U-251	GLA	40	19.2	20.6	0	0	0	0
HPA000237	U-251	GLA	41	17.9	19.2	0	241620	0	0
HPA000237	U-251	GLA	42	16.7	17.9	0	0	0	45351
HPA000237	U-251	GLA	43	15.6	16.7	0	0	0	8128
HPA000237	U-251	GLA	44	14.5	15.6	92565	92565	130860	0
HPA000237	U-251	GLA	45	13.5	14.5	113400	0	113400	124330
HPA000237	U-251	GLA	46	12.6	13.5	0	0	0	0
HPA000237	U-251	GLA	47	11.8	12.6	161070	117710	161070	411170
HPA000237	U-251	GLA	48	11	11.8	0	0	20916	0
HPA000237	U-251	GLA	49	10.2	11	0	0	0	0
HPA000237	U-251	GLA	50	0	10.2	6712	0	18275	6712
HPA000247	RT4	G6PD	1	297.5	99999	147920	150380	0	147920
HPA000247	RT4	G6PD	2	277.3	297.5	11271	0	113670	11271
HPA000247	RT4	G6PD	3	258.5	277.3	146380	246800	0	146380
HPA000247	RT4	G6PD	4	241	258.5	145330	218790	145330	86674
HPA000247	RT4	G6PD	5	224.6	241	159090	159090	52848	700780
HPA000247	RT4	G6PD	6	209.4	224.6	134740	134740	53901	746120
HPA000247	RT4	G6PD	7	195.2	209.4	81346	81346	43953	362070
HPA000247	RT4	G6PD	8	182	195.2	284190	296090	11755	284190
HPA000247	RT4	G6PD	9	169.6	182	56149	186220	56149	3244
HPA000247	RT4	G6PD	10	158.1	169.6	160790	160790	95044	234790
HPA000247	RT4	G6PD	11	147.4	158.1	113280	230030	113280	0
HPA000247	RT4	G6PD	12	137.4	147.4	270610	62879	270610	287440
HPA000247	RT4	G6PD	13	128.1	137.4	324980	278470	584360	324980
HPA000247	RT4	G6PD	14	119.4	128.1	68960	68960	62399	210370
HPA000247	RT4	G6PD	15	111.3	119.4	384470	81124	535700	384470
HPA000247	RT4	G6PD	16	103.8	111.3	708410	708410	168590	1370700
HPA000247	RT4	G6PD	17	96.7	103.8	283630	283630	206310	483910
HPA000247	RT4	G6PD	18	90.2	96.7	377440	199250	377440	946770
HPA000247	RT4	G6PD	19	84.1	90.2	333570	333570	286850	636860
HPA000247	RT4	G6PD	20	78.4	84.1	365620	362990	365620	835200
HPA000247	RT4	G6PD	21	73	78.4	999420	379750	999420	1035400
HPA000247	RT4	G6PD	22	68.1	73	566630	566630	355600	702270
HPA000247	RT4	G6PD	23	63.5	68.1	15520000	23667000	8214800	15520000
HPA000247	RT4	G6PD	24	59.2	63.5	33560000	17108000	33560000	35677000
HPA000247	RT4	G6PD	25	55.2	59.2	15687000	9584800	15687000	28559000
HPA000247	RT4	G6PD	26	51.4	55.2	3456900	3526200	2412500	3456900
HPA000247	RT4	G6PD	27	47.9	51.4	2087100	1884700	2087100	3642600
HPA000247	RT4	G6PD	28	44.7	47.9	2480600	1443500	2480600	3782300
HPA000247	RT4	G6PD	29	41.6	44.7	2340400	801850	2340400	3728700
HPA000247	RT4	G6PD	30	38.8	41.6	1382900	1382900	912200	3118700
HPA000247	RT4	G6PD	31	36.2	38.8	1787300	2356600	684400	1787300
HPA000247	RT4	G6PD	32	33.7	36.2	8237100	5258200	9223900	8237100
HPA000247	RT4	G6PD	33	31.5	33.7	14887000	14887000	15994000	8124700
HPA000247	RT4	G6PD	34	29.3	31.5	6814700	6814700	10574000	6643800
HPA000247	RT4	G6PD	35	27.3	29.3	6471700	1491100	6471700	6523000
HPA000247	RT4	G6PD	36	25.5	27.3	8553400	2226800	10643000	8553400
HPA000247	RT4	G6PD	37	23.7	25.5	4704000	4704000	4017300	9835700
HPA000247	RT4	G6PD	38	22.1	23.7	15558000	15558000	19765000	12296000
HPA000247	RT4	G6PD	39	20.6	22.1	1304500	863630	1304500	1468600
HPA000247	RT4	G6PD	40	19.2	20.6	1443300	1443300	1408800	3049900
HPA000247	RT4	G6PD	41	17.9	19.2	1841000	673150	1841000	1972800
HPA000247	RT4	G6PD	42	16.7	17.9	680970	162680	891070	680970
HPA000247	RT4	G6PD	43	15.6	16.7	210880	81327	210880	449550
HPA000247	RT4	G6PD	44	14.5	15.6	507260	367390	507260	780730
HPA000247	RT4	G6PD	45	13.5	14.5	221460	221460	215080	1387900
HPA000247	RT4	G6PD	46	12.6	13.5	1502000	1502000	1345400	1583200
HPA000247	RT4	G6PD	47	11.8	12.6	549010	549010	93550	599500
HPA000247	RT4	G6PD	48	11	11.8	159530	300050	49676	159530
HPA000247	RT4	G6PD	49	10.2	11	102330	0	102330	105120
HPA000247	RT4	G6PD	50	0	10.2	0	155260	0	0
HPA000247	U-251	G6PD	1	297.5	99999	372030	372030	47714	390900
HPA000247	U-251	G6PD	2	277.3	297.5	215430	528710	90085	215430
HPA000247	U-251	G6PD	3	258.5	277.3	60599	304620	40457	60599
HPA000247	U-251	G6PD	4	241	258.5	109150	386560	36630	109150
HPA000247	U-251	G6PD	5	224.6	241	287610	287610	250960	405440
HPA000247	U-251	G6PD	6	209.4	224.6	152040	552670	141630	152040
HPA000247	U-251	G6PD	7	195.2	209.4	325350	337200	42631	325350
HPA000247	U-251	G6PD	8	182	195.2	172900	167900	172900	398970
HPA000247	U-251	G6PD	9	169.6	182	434840	434840	117670	556580
HPA000247	U-251	G6PD	10	158.1	169.6	568470	568470	76568	1223100
HPA000247	U-251	G6PD	11	147.4	158.1	244150	316240	244150	125820
HPA000247	U-251	G6PD	12	137.4	147.4	647210	803290	647210	226500
HPA000247	U-251	G6PD	13	128.1	137.4	435410	500560	317540	435410
HPA000247	U-251	G6PD	14	119.4	128.1	477100	358440	477100	784340
HPA000247	U-251	G6PD	15	111.3	119.4	613500	613500	93151	825650
HPA000247	U-251	G6PD	16	103.8	111.3	193420	193420	56714	357270
HPA000247	U-251	G6PD	17	96.7	103.8	299080	140470	299080	599520
HPA000247	U-251	G6PD	18	90.2	96.7	444080	444080	483100	363210
HPA000247	U-251	G6PD	19	84.1	90.2	403740	403740	137340	780040
HPA000247	U-251	G6PD	20	78.4	84.1	216800	130610	216800	551040
HPA000247	U-251	G6PD	21	73	78.4	1075500	1477900	669300	1075500
HPA000247	U-251	G6PD	22	68.1	73	631140	631140	291770	642270
HPA000247	U-251	G6PD	23	63.5	68.1	1799500	36632000	1799500	839870
HPA000247	U-251	G6PD	24	59.2	63.5	63960000	63960000	72451000	45534000
HPA000247	U-251	G6PD	25	55.2	59.2	25015000	18374000	25015000	42864000
HPA000247	U-251	G6PD	26	51.4	55.2	15702000	4730200	15702000	18595000
HPA000247	U-251	G6PD	27	47.9	51.4	2631200	2631200	2477300	2794300
HPA000247	U-251	G6PD	28	44.7	47.9	4482900	4482900	2250100	5669800
HPA000247	U-251	G6PD	29	41.6	44.7	3257400	3595800	3257400	3001100
HPA000247	U-251	G6PD	30	38.8	41.6	2682000	2682000	3091200	1706900
HPA000247	U-251	G6PD	31	36.2	38.8	4232300	1508500	6009300	4232300
HPA000247	U-251	G6PD	32	33.7	36.2	3919100	12733000	3919100	3688000
HPA000247	U-251	G6PD	33	31.5	33.7	7237600	7237600	13532000	2689400
HPA000247	U-251	G6PD	34	29.3	31.5	10487000	5264900	14450000	10487000
HPA000247	U-251	G6PD	35	27.3	29.3	3496100	2989100	9569900	3496100
HPA000247	U-251	G6PD	36	25.5	27.3	3982500	2347500	13931000	3982500
HPA000247	U-251	G6PD	37	23.7	25.5	6422800	3697600	10873000	6422800
HPA000247	U-251	G6PD	38	22.1	23.7	20258000	5096300	20574000	20258000
HPA000247	U-251	G6PD	39	20.6	22.1	10901000	16632000	10901000	4345100
HPA000247	U-251	G6PD	40	19.2	20.6	1031600	1031600	2197100	973600
HPA000247	U-251	G6PD	41	17.9	19.2	1602400	595680	3144700	1602400
HPA000247	U-251	G6PD	42	16.7	17.9	1267500	1267500	2949300	1034900
HPA000247	U-251	G6PD	43	15.6	16.7	572860	572860	773090	460410
HPA000247	U-251	G6PD	44	14.5	15.6	582330	582330	1473900	444670
HPA000247	U-251	G6PD	45	13.5	14.5	984200	984200	891180	1019500
HPA000247	U-251	G6PD	46	12.6	13.5	1824400	1824400	2263100	189910
HPA000247	U-251	G6PD	47	11.8	12.6	1255900	1255900	1492200	277150
HPA000247	U-251	G6PD	48	11	11.8	271110	211880	1041400	271110
HPA000247	U-251	G6PD	49	10.2	11	92635	92635	246830	52545
HPA000247	U-251	G6PD	50	0	10.2	69035	30989	69035	303920
HPA000248	RT4	NSDHL	1	297.5	99999	0	0	0	254430
HPA000248	RT4	NSDHL	2	277.3	297.5	7465	7465	0	134790
HPA000248	RT4	NSDHL	3	258.5	277.3	82681	82681	0	99627
HPA000248	RT4	NSDHL	4	241	258.5	0	0	0	98446
HPA000248	RT4	NSDHL	5	224.6	241	22799	7395	22799	63762
HPA000248	RT4	NSDHL	6	209.4	224.6	36695	36695	0	256800
HPA000248	RT4	NSDHL	7	195.2	209.4	0	0	0	40193
HPA000248	RT4	NSDHL	8	182	195.2	47883	0	66260	47883
HPA000248	RT4	NSDHL	9	169.6	182	16631	31401	8472	16631
HPA000248	RT4	NSDHL	10	158.1	169.6	0	0	0	0
HPA000248	RT4	NSDHL	11	147.4	158.1	15780	0	15780	24762
HPA000248	RT4	NSDHL	12	137.4	147.4	20995	20995	49294	0
HPA000248	RT4	NSDHL	13	128.1	137.4	0	0	65522	0
HPA000248	RT4	NSDHL	14	119.4	128.1	21119	0	67224	21119
HPA000248	RT4	NSDHL	15	111.3	119.4	52484	52484	102710	0
HPA000248	RT4	NSDHL	16	103.8	111.3	0	0	0	66520
HPA000248	RT4	NSDHL	17	96.7	103.8	64300	68492	0	64300
HPA000248	RT4	NSDHL	18	90.2	96.7	0	0	0	0
HPA000248	RT4	NSDHL	19	84.1	90.2	92598	34199	221690	92598
HPA000248	RT4	NSDHL	20	78.4	84.1	3877	82529	0	3877
HPA000248	RT4	NSDHL	21	73	78.4	0	0	0	0
HPA000248	RT4	NSDHL	22	68.1	73	0	0	66513	0
HPA000248	RT4	NSDHL	23	63.5	68.1	27550	27550	0	153060
HPA000248	RT4	NSDHL	24	59.2	63.5	0	0	0	0
HPA000248	RT4	NSDHL	25	55.2	59.2	49867	0	65122	49867
HPA000248	RT4	NSDHL	26	51.4	55.2	55913	55913	178110	0
HPA000248	RT4	NSDHL	27	47.9	51.4	68224	68224	112840	2597
HPA000248	RT4	NSDHL	28	44.7	47.9	130740	130740	0	366950
HPA000248	RT4	NSDHL	29	41.6	44.7	1218000	1218000	834350	5042900
HPA000248	RT4	NSDHL	30	38.8	41.6	7919000	11221000	6220700	7919000
HPA000248	RT4	NSDHL	31	36.2	38.8	906870	2451900	383270	906870
HPA000248	RT4	NSDHL	32	33.7	36.2	891730	891730	894790	735370
HPA000248	RT4	NSDHL	33	31.5	33.7	556260	556260	558610	237520
HPA000248	RT4	NSDHL	34	29.3	31.5	997190	1001100	262720	997190
HPA000248	RT4	NSDHL	35	27.3	29.3	462770	206850	480370	462770
HPA000248	RT4	NSDHL	36	25.5	27.3	403320	403320	334590	519950
HPA000248	RT4	NSDHL	37	23.7	25.5	1452700	1553500	843920	1452700
HPA000248	RT4	NSDHL	38	22.1	23.7	868960	1438000	868960	832120
HPA000248	RT4	NSDHL	39	20.6	22.1	402600	259590	649990	402600
HPA000248	RT4	NSDHL	40	19.2	20.6	390130	152630	390130	604860
HPA000248	RT4	NSDHL	41	17.9	19.2	281230	18037	384990	281230
HPA000248	RT4	NSDHL	42	16.7	17.9	1745800	1242000	2085100	1745800
HPA000248	RT4	NSDHL	43	15.6	16.7	512630	512630	506670	1161200
HPA000248	RT4	NSDHL	44	14.5	15.6	1311900	1311900	1184000	1385700
HPA000248	RT4	NSDHL	45	13.5	14.5	0	50585	0	0
HPA000248	RT4	NSDHL	46	12.6	13.5	169200	194680	83832	169200
HPA000248	RT4	NSDHL	47	11.8	12.6	16786	16786	38853	0
HPA000248	RT4	NSDHL	48	11	11.8	4445	4445	24363	0
HPA000248	RT4	NSDHL	49	10.2	11	0	0	52415	0
HPA000248	RT4	NSDHL	50	0	10.2	14584	65826	0	14584
HPA000248	U-251	NSDHL	1	297.5	99999	80319	80319	23532	222670
HPA000248	U-251	NSDHL	2	277.3	297.5	0	67036	0	0
HPA000248	U-251	NSDHL	3	258.5	277.3	14574	14574	0	50763
HPA000248	U-251	NSDHL	4	241	258.5	0	16272	0	0
HPA000248	U-251	NSDHL	5	224.6	241	4354	35865	4354	0
HPA000248	U-251	NSDHL	6	209.4	224.6	8284	21804	8284	0
HPA000248	U-251	NSDHL	7	195.2	209.4	10687	10687	0	14398
HPA000248	U-251	NSDHL	8	182	195.2	43545	181000	32436	43545
HPA000248	U-251	NSDHL	9	169.6	182	21050	21050	36304	0
HPA000248	U-251	NSDHL	10	158.1	169.6	0	0	26146	0
HPA000248	U-251	NSDHL	11	147.4	158.1	0	0	0	0
HPA000248	U-251	NSDHL	12	137.4	147.4	13717	13717	0	24928
HPA000248	U-251	NSDHL	13	128.1	137.4	0	0	0	0
HPA000248	U-251	NSDHL	14	119.4	128.1	40243	40243	0	198000
HPA000248	U-251	NSDHL	15	111.3	119.4	57659	57659	0	126640
HPA000248	U-251	NSDHL	16	103.8	111.3	70187	132970	0	70187
HPA000248	U-251	NSDHL	17	96.7	103.8	33472	33472	0	184820
HPA000248	U-251	NSDHL	18	90.2	96.7	0	0	0	761030
HPA000248	U-251	NSDHL	19	84.1	90.2	0	0	0	0
HPA000248	U-251	NSDHL	20	78.4	84.1	0	0	0	75961
HPA000248	U-251	NSDHL	21	73	78.4	75339	0	75339	90885
HPA000248	U-251	NSDHL	22	68.1	73	0	61154	0	0
HPA000248	U-251	NSDHL	23	63.5	68.1	17098	17098	120660	0
HPA000248	U-251	NSDHL	24	59.2	63.5	0	26595	0	0
HPA000248	U-251	NSDHL	25	55.2	59.2	0	0	0	0
HPA000248	U-251	NSDHL	26	51.4	55.2	45956	146760	45956	0
HPA000248	U-251	NSDHL	27	47.9	51.4	0	0	0	3132
HPA000248	U-251	NSDHL	28	44.7	47.9	101100	297010	101100	0
HPA000248	U-251	NSDHL	29	41.6	44.7	620860	2671100	334650	620860
HPA000248	U-251	NSDHL	30	38.8	41.6	4108600	11954000	1502800	4108600
HPA000248	U-251	NSDHL	31	36.2	38.8	4566900	1240100	8762500	4566900
HPA000248	U-251	NSDHL	32	33.7	36.2	794760	430700	794760	858130
HPA000248	U-251	NSDHL	33	31.5	33.7	252420	275400	252420	39589
HPA000248	U-251	NSDHL	34	29.3	31.5	267600	678350	189170	267600
HPA000248	U-251	NSDHL	35	27.3	29.3	436270	486600	436270	0
HPA000248	U-251	NSDHL	36	25.5	27.3	188570	188570	219240	187540
HPA000248	U-251	NSDHL	37	23.7	25.5	598050	433290	1835900	598050
HPA000248	U-251	NSDHL	38	22.1	23.7	372100	231500	372100	688510
HPA000248	U-251	NSDHL	39	20.6	22.1	732290	732290	789830	563110
HPA000248	U-251	NSDHL	40	19.2	20.6	234800	297960	234800	173950
HPA000248	U-251	NSDHL	41	17.9	19.2	116470	86323	163890	116470
HPA000248	U-251	NSDHL	42	16.7	17.9	354900	241350	469640	354900
HPA000248	U-251	NSDHL	43	15.6	16.7	819860	1780900	819860	638960
HPA000248	U-251	NSDHL	44	14.5	15.6	757670	757670	1131400	478870
HPA000248	U-251	NSDHL	45	13.5	14.5	0	0	0	0
HPA000248	U-251	NSDHL	46	12.6	13.5	53985	122920	0	53985
HPA000248	U-251	NSDHL	47	11.8	12.6	0	19935	0	0
HPA000248	U-251	NSDHL	48	11	11.8	27435	73062	27435	11647
HPA000248	U-251	NSDHL	49	10.2	11	0	0	0	0
HPA000248	U-251	NSDHL	50	0	10.2	0	0	0	54571
HPA000275	RT4	KHDRBS3	1	297.5	99999	0	0	0	0
HPA000275	RT4	KHDRBS3	2	277.3	297.5	0	0	0	0
HPA000275	RT4	KHDRBS3	3	258.5	277.3	0	12610	0	0
HPA000275	RT4	KHDRBS3	4	241	258.5	0	0	0	0
HPA000275	RT4	KHDRBS3	5	224.6	241	0	0	15453	0
HPA000275	RT4	KHDRBS3	6	209.4	224.6	0	15975	0	0
HPA000275	RT4	KHDRBS3	7	195.2	209.4	0	29824	0	0
HPA000275	RT4	KHDRBS3	8	182	195.2	0	0	30480	0
HPA000275	RT4	KHDRBS3	9	169.6	182	0	0	0	0
HPA000275	RT4	KHDRBS3	10	158.1	169.6	0	0	0	0
HPA000275	RT4	KHDRBS3	11	147.4	158.1	0	23580	0	0
HPA000275	RT4	KHDRBS3	12	137.4	147.4	0	0	0	0
HPA000275	RT4	KHDRBS3	13	128.1	137.4	0	0	49404	0
HPA000275	RT4	KHDRBS3	14	119.4	128.1	0	0	0	0
HPA000275	RT4	KHDRBS3	15	111.3	119.4	0	0	0	0
HPA000275	RT4	KHDRBS3	16	103.8	111.3	0	63302	0	0
HPA000275	RT4	KHDRBS3	17	96.7	103.8	0	0	145990	0
HPA000275	RT4	KHDRBS3	18	90.2	96.7	0	0	0	276430
HPA000275	RT4	KHDRBS3	19	84.1	90.2	0	0	0	96990
HPA000275	RT4	KHDRBS3	20	78.4	84.1	0	0	0	78962
HPA000275	RT4	KHDRBS3	21	73	78.4	0	0	0	122980
HPA000275	RT4	KHDRBS3	22	68.1	73	0	0	0	0
HPA000275	RT4	KHDRBS3	23	63.5	68.1	0	0	0	0
HPA000275	RT4	KHDRBS3	24	59.2	63.5	0	0	0	0
HPA000275	RT4	KHDRBS3	25	55.2	59.2	0	0	0	0
HPA000275	RT4	KHDRBS3	26	51.4	55.2	0	94486	0	0
HPA000275	RT4	KHDRBS3	27	47.9	51.4	0	0	0	0
HPA000275	RT4	KHDRBS3	28	44.7	47.9	0	0	0	239880
HPA000275	RT4	KHDRBS3	29	41.6	44.7	0	0	0	0
HPA000275	RT4	KHDRBS3	30	38.8	41.6	0	0	0	296280
HPA000275	RT4	KHDRBS3	31	36.2	38.8	0	0	235780	0
HPA000275	RT4	KHDRBS3	32	33.7	36.2	0	1420300	0	0
HPA000275	RT4	KHDRBS3	33	31.5	33.7	0	0	0	0
HPA000275	RT4	KHDRBS3	34	29.3	31.5	0	0	0	0
HPA000275	RT4	KHDRBS3	35	27.3	29.3	0	116140	0	0
HPA000275	RT4	KHDRBS3	36	25.5	27.3	0	84454	0	0
HPA000275	RT4	KHDRBS3	37	23.7	25.5	0	0	120930	0
HPA000275	RT4	KHDRBS3	38	22.1	23.7	0	285290	0	0
HPA000275	RT4	KHDRBS3	39	20.6	22.1	0	0	0	139510
HPA000275	RT4	KHDRBS3	40	19.2	20.6	0	0	0	602260
HPA000275	RT4	KHDRBS3	41	17.9	19.2	0	0	0	192930
HPA000275	RT4	KHDRBS3	42	16.7	17.9	30336	30336	75876	0
HPA000275	RT4	KHDRBS3	43	15.6	16.7	0	0	0	0
HPA000275	RT4	KHDRBS3	44	14.5	15.6	0	77781	0	0
HPA000275	RT4	KHDRBS3	45	13.5	14.5	0	0	208850	0
HPA000275	RT4	KHDRBS3	46	12.6	13.5	78155	0	78155	123950
HPA000275	RT4	KHDRBS3	47	11.8	12.6	0	0	0	0
HPA000275	RT4	KHDRBS3	48	11	11.8	0	0	0	0
HPA000275	RT4	KHDRBS3	49	10.2	11	0	11092	0	0
HPA000275	RT4	KHDRBS3	50	0	10.2	0	0	0	0
HPA000275	U-251	KHDRBS3	1	297.5	99999	0	0	70316	0
HPA000275	U-251	KHDRBS3	2	277.3	297.5	0	0	115590	0
HPA000275	U-251	KHDRBS3	3	258.5	277.3	0	0	0	0
HPA000275	U-251	KHDRBS3	4	241	258.5	0	0	0	105350
HPA000275	U-251	KHDRBS3	5	224.6	241	0	0	0	0
HPA000275	U-251	KHDRBS3	6	209.4	224.6	0	0	0	0
HPA000275	U-251	KHDRBS3	7	195.2	209.4	0	0	0	0
HPA000275	U-251	KHDRBS3	8	182	195.2	0	0	0	67888
HPA000275	U-251	KHDRBS3	9	169.6	182	0	0	23947	0
HPA000275	U-251	KHDRBS3	10	158.1	169.6	0	0	0	0
HPA000275	U-251	KHDRBS3	11	147.4	158.1	25555	0	25555	85638
HPA000275	U-251	KHDRBS3	12	137.4	147.4	0	0	0	23804
HPA000275	U-251	KHDRBS3	13	128.1	137.4	0	0	0	0
HPA000275	U-251	KHDRBS3	14	119.4	128.1	0	94858	0	0
HPA000275	U-251	KHDRBS3	15	111.3	119.4	0	0	0	0
HPA000275	U-251	KHDRBS3	16	103.8	111.3	0	0	0	0
HPA000275	U-251	KHDRBS3	17	96.7	103.8	0	90557	0	0
HPA000275	U-251	KHDRBS3	18	90.2	96.7	0	112410	0	0
HPA000275	U-251	KHDRBS3	19	84.1	90.2	0	0	0	0
HPA000275	U-251	KHDRBS3	20	78.4	84.1	143420	143420	0	189130
HPA000275	U-251	KHDRBS3	21	73	78.4	84191	0	286150	84191
HPA000275	U-251	KHDRBS3	22	68.1	73	0	0	0	0
HPA000275	U-251	KHDRBS3	23	63.5	68.1	189150	206120	189150	0
HPA000275	U-251	KHDRBS3	24	59.2	63.5	644710	2876400	644710	284270
HPA000275	U-251	KHDRBS3	25	55.2	59.2	1957300	1957300	2763300	1497500
HPA000275	U-251	KHDRBS3	26	51.4	55.2	0	391460	0	0
HPA000275	U-251	KHDRBS3	27	47.9	51.4	0	0	490110	0
HPA000275	U-251	KHDRBS3	28	44.7	47.9	283500	198270	283500	328780
HPA000275	U-251	KHDRBS3	29	41.6	44.7	173590	177140	173590	0
HPA000275	U-251	KHDRBS3	30	38.8	41.6	0	0	0	266310
HPA000275	U-251	KHDRBS3	31	36.2	38.8	368520	0	368520	453420
HPA000275	U-251	KHDRBS3	32	33.7	36.2	0	0	0	1792200
HPA000275	U-251	KHDRBS3	33	31.5	33.7	0	0	0	0
HPA000275	U-251	KHDRBS3	34	29.3	31.5	0	0	0	0
HPA000275	U-251	KHDRBS3	35	27.3	29.3	0	0	715590	0
HPA000275	U-251	KHDRBS3	36	25.5	27.3	0	0	0	0
HPA000275	U-251	KHDRBS3	37	23.7	25.5	61644	327860	0	61644
HPA000275	U-251	KHDRBS3	38	22.1	23.7	0	0	0	0
HPA000275	U-251	KHDRBS3	39	20.6	22.1	0	0	0	0
HPA000275	U-251	KHDRBS3	40	19.2	20.6	0	0	0	0
HPA000275	U-251	KHDRBS3	41	17.9	19.2	0	0	0	0
HPA000275	U-251	KHDRBS3	42	16.7	17.9	0	0	0	0
HPA000275	U-251	KHDRBS3	43	15.6	16.7	0	68888	0	0
HPA000275	U-251	KHDRBS3	44	14.5	15.6	0	0	0	0
HPA000275	U-251	KHDRBS3	45	13.5	14.5	0	29630	0	0
HPA000275	U-251	KHDRBS3	46	12.6	13.5	0	0	0	0
HPA000275	U-251	KHDRBS3	47	11.8	12.6	0	0	0	0
HPA000275	U-251	KHDRBS3	48	11	11.8	50471	74244	0	50471
HPA000275	U-251	KHDRBS3	49	10.2	11	0	0	0	0
HPA000275	U-251	KHDRBS3	50	0	10.2	0	0	0	0
HPA000278	RT4	CKAP4	1	297.5	99999	181030	0	372780	181030
HPA000278	RT4	CKAP4	2	277.3	297.5	57320	57320	28815	227360
HPA000278	RT4	CKAP4	3	258.5	277.3	0	0	0	96480
HPA000278	RT4	CKAP4	4	241	258.5	74245	8876	74245	285690
HPA000278	RT4	CKAP4	5	224.6	241	16174	16174	9955	175590
HPA000278	RT4	CKAP4	6	209.4	224.6	127880	174180	127880	54532
HPA000278	RT4	CKAP4	7	195.2	209.4	67174	100290	22077	67174
HPA000278	RT4	CKAP4	8	182	195.2	131270	131270	35856	146820
HPA000278	RT4	CKAP4	9	169.6	182	79059	79059	9037	519630
HPA000278	RT4	CKAP4	10	158.1	169.6	127310	56925	127310	276510
HPA000278	RT4	CKAP4	11	147.4	158.1	213800	273350	64671	213800
HPA000278	RT4	CKAP4	12	137.4	147.4	176660	119580	214770	176660
HPA000278	RT4	CKAP4	13	128.1	137.4	389900	136640	610680	389900
HPA000278	RT4	CKAP4	14	119.4	128.1	124430	312070	124430	85462
HPA000278	RT4	CKAP4	15	111.3	119.4	559290	209090	855540	559290
HPA000278	RT4	CKAP4	16	103.8	111.3	2377600	873280	2377600	3668300
HPA000278	RT4	CKAP4	17	96.7	103.8	216510	216510	571760	214590
HPA000278	RT4	CKAP4	18	90.2	96.7	249230	210710	348820	249230
HPA000278	RT4	CKAP4	19	84.1	90.2	583320	235890	583320	1001100
HPA000278	RT4	CKAP4	20	78.4	84.1	924910	1102900	749320	924910
HPA000278	RT4	CKAP4	21	73	78.4	66402000	38143000	66402000	81965000
HPA000278	RT4	CKAP4	22	68.1	73	18557000	5344700	30622000	18557000
HPA000278	RT4	CKAP4	23	63.5	68.1	7499100	5094200	7499100	9571000
HPA000278	RT4	CKAP4	24	59.2	63.5	4635900	2002800	5549200	4635900
HPA000278	RT4	CKAP4	25	55.2	59.2	4988700	1685000	4988700	10076000
HPA000278	RT4	CKAP4	26	51.4	55.2	1810600	1810600	1150300	4321900
HPA000278	RT4	CKAP4	27	47.9	51.4	2087800	1099600	2087800	2867400
HPA000278	RT4	CKAP4	28	44.7	47.9	856370	493710	856370	1607800
HPA000278	RT4	CKAP4	29	41.6	44.7	2994400	723300	3630300	2994400
HPA000278	RT4	CKAP4	30	38.8	41.6	1537300	1537300	827890	2513900
HPA000278	RT4	CKAP4	31	36.2	38.8	808110	895720	409670	808110
HPA000278	RT4	CKAP4	32	33.7	36.2	734540	734540	797860	539500
HPA000278	RT4	CKAP4	33	31.5	33.7	1825100	3150600	1825100	712090
HPA000278	RT4	CKAP4	34	29.3	31.5	479770	329350	479770	1054500
HPA000278	RT4	CKAP4	35	27.3	29.3	446530	334820	1037600	446530
HPA000278	RT4	CKAP4	36	25.5	27.3	1212300	636320	1972200	1212300
HPA000278	RT4	CKAP4	37	23.7	25.5	1177200	1177200	633630	1835800
HPA000278	RT4	CKAP4	38	22.1	23.7	714910	714910	993290	308390
HPA000278	RT4	CKAP4	39	20.6	22.1	966360	966360	2197900	489780
HPA000278	RT4	CKAP4	40	19.2	20.6	769540	215280	769540	937660
HPA000278	RT4	CKAP4	41	17.9	19.2	139220	31232	139220	320230
HPA000278	RT4	CKAP4	42	16.7	17.9	116820	32585	116820	377240
HPA000278	RT4	CKAP4	43	15.6	16.7	261200	261200	338920	91422
HPA000278	RT4	CKAP4	44	14.5	15.6	98586	78193	98586	148130
HPA000278	RT4	CKAP4	45	13.5	14.5	151960	151960	166330	113840
HPA000278	RT4	CKAP4	46	12.6	13.5	874240	54216	1159200	874240
HPA000278	RT4	CKAP4	47	11.8	12.6	72672	72672	422470	58076
HPA000278	RT4	CKAP4	48	11	11.8	125460	125460	215420	106230
HPA000278	RT4	CKAP4	49	10.2	11	0	0	0	205640
HPA000278	RT4	CKAP4	50	0	10.2	151030	611980	31796	151030
HPA000278	U-251	CKAP4	1	297.5	99999	333470	333470	375740	327190
HPA000278	U-251	CKAP4	2	277.3	297.5	261780	261780	405170	98440
HPA000278	U-251	CKAP4	3	258.5	277.3	182260	182260	129080	182520
HPA000278	U-251	CKAP4	4	241	258.5	284910	284910	59785	385740
HPA000278	U-251	CKAP4	5	224.6	241	138610	138610	254260	29521
HPA000278	U-251	CKAP4	6	209.4	224.6	308170	111970	308170	459360
HPA000278	U-251	CKAP4	7	195.2	209.4	553500	553500	214390	673700
HPA000278	U-251	CKAP4	8	182	195.2	291490	291490	200280	341350
HPA000278	U-251	CKAP4	9	169.6	182	281670	281670	254670	347280
HPA000278	U-251	CKAP4	10	158.1	169.6	433020	1365200	433020	382360
HPA000278	U-251	CKAP4	11	147.4	158.1	1164700	272980	1352600	1164700
HPA000278	U-251	CKAP4	12	137.4	147.4	2060000	712240	2060000	2099600
HPA000278	U-251	CKAP4	13	128.1	137.4	718340	1129700	362310	718340
HPA000278	U-251	CKAP4	14	119.4	128.1	1264100	715910	1340500	1264100
HPA000278	U-251	CKAP4	15	111.3	119.4	1464800	855720	1464800	2889800
HPA000278	U-251	CKAP4	16	103.8	111.3	1090800	1090800	1352900	334480
HPA000278	U-251	CKAP4	17	96.7	103.8	1577500	1577500	2688200	796960
HPA000278	U-251	CKAP4	18	90.2	96.7	3727800	3727800	4638600	869040
HPA000278	U-251	CKAP4	19	84.1	90.2	9695500	16786000	9695500	4467500
HPA000278	U-251	CKAP4	20	78.4	84.1	102940000	204180000	102940000	98762000
HPA000278	U-251	CKAP4	21	73	78.4	136910000	30873000	136910000	216840000
HPA000278	U-251	CKAP4	22	68.1	73	16526000	16526000	24554000	12050000
HPA000278	U-251	CKAP4	23	63.5	68.1	13090000	11924000	17670000	13090000
HPA000278	U-251	CKAP4	24	59.2	63.5	13490000	12913000	17370000	13490000
HPA000278	U-251	CKAP4	25	55.2	59.2	10607000	10910000	10607000	8953700
HPA000278	U-251	CKAP4	26	51.4	55.2	6753700	5627700	7114000	6753700
HPA000278	U-251	CKAP4	27	47.9	51.4	8469600	8469600	7901100	8734700
HPA000278	U-251	CKAP4	28	44.7	47.9	4049500	2472700	4049500	5501300
HPA000278	U-251	CKAP4	29	41.6	44.7	5122500	8025800	5122500	2310200
HPA000278	U-251	CKAP4	30	38.8	41.6	3487200	4469500	3487200	2886400
HPA000278	U-251	CKAP4	31	36.2	38.8	3299200	1634000	9323000	3299200
HPA000278	U-251	CKAP4	32	33.7	36.2	1825500	1714100	1825500	2695900
HPA000278	U-251	CKAP4	33	31.5	33.7	844170	844170	970960	424920
HPA000278	U-251	CKAP4	34	29.3	31.5	2237800	1103500	2790400	2237800
HPA000278	U-251	CKAP4	35	27.3	29.3	864970	415440	1225400	864970
HPA000278	U-251	CKAP4	36	25.5	27.3	1720100	1209100	1720100	2446900
HPA000278	U-251	CKAP4	37	23.7	25.5	2191100	2191100	3766300	2160800
HPA000278	U-251	CKAP4	38	22.1	23.7	2541600	1400000	3761300	2541600
HPA000278	U-251	CKAP4	39	20.6	22.1	2359600	3056900	2359600	1983100
HPA000278	U-251	CKAP4	40	19.2	20.6	2477900	3594100	2477900	717570
HPA000278	U-251	CKAP4	41	17.9	19.2	178980	797480	146360	178980
HPA000278	U-251	CKAP4	42	16.7	17.9	132060	108850	132060	261580
HPA000278	U-251	CKAP4	43	15.6	16.7	40690	40690	148740	14156
HPA000278	U-251	CKAP4	44	14.5	15.6	311360	142440	401390	311360
HPA000278	U-251	CKAP4	45	13.5	14.5	425190	189750	458180	425190
HPA000278	U-251	CKAP4	46	12.6	13.5	1023200	1023200	1469400	61989
HPA000278	U-251	CKAP4	47	11.8	12.6	783580	1079800	783580	41021
HPA000278	U-251	CKAP4	48	11	11.8	182540	182540	126580	293240
HPA000278	U-251	CKAP4	49	10.2	11	15737	10035	77999	15737
HPA000278	U-251	CKAP4	50	0	10.2	131270	131270	105020	322690
HPA000282	RT4	GRIPAP1	1	297.5	99999	7241	36422	0	7241
HPA000282	RT4	GRIPAP1	2	277.3	297.5	0	0	0	11374
HPA000282	RT4	GRIPAP1	3	258.5	277.3	0	0	0	0
HPA000282	RT4	GRIPAP1	4	241	258.5	0	5446	0	0
HPA000282	RT4	GRIPAP1	5	224.6	241	0	8544	0	0
HPA000282	RT4	GRIPAP1	6	209.4	224.6	0	7315	0	0
HPA000282	RT4	GRIPAP1	7	195.2	209.4	5528	22207	5528	0
HPA000282	RT4	GRIPAP1	8	182	195.2	0	29085	0	0
HPA000282	RT4	GRIPAP1	9	169.6	182	24293	0	24293	163460
HPA000282	RT4	GRIPAP1	10	158.1	169.6	0	0	0	0
HPA000282	RT4	GRIPAP1	11	147.4	158.1	40573	0	40573	134300
HPA000282	RT4	GRIPAP1	12	137.4	147.4	0	0	0	31796
HPA000282	RT4	GRIPAP1	13	128.1	137.4	0	0	0	0
HPA000282	RT4	GRIPAP1	14	119.4	128.1	93887	193840	0	93887
HPA000282	RT4	GRIPAP1	15	111.3	119.4	581130	289420	581130	1389700
HPA000282	RT4	GRIPAP1	16	103.8	111.3	416990	416990	207440	458380
HPA000282	RT4	GRIPAP1	17	96.7	103.8	366550	366550	334650	943780
HPA000282	RT4	GRIPAP1	18	90.2	96.7	419550	161840	419550	481990
HPA000282	RT4	GRIPAP1	19	84.1	90.2	167850	45664	167850	476810
HPA000282	RT4	GRIPAP1	20	78.4	84.1	137840	180530	137840	25640
HPA000282	RT4	GRIPAP1	21	73	78.4	111570	0	214000	111570
HPA000282	RT4	GRIPAP1	22	68.1	73	0	0	247090	0
HPA000282	RT4	GRIPAP1	23	63.5	68.1	0	212610	0	0
HPA000282	RT4	GRIPAP1	24	59.2	63.5	0	0	276640	0
HPA000282	RT4	GRIPAP1	25	55.2	59.2	0	0	289280	0
HPA000282	RT4	GRIPAP1	26	51.4	55.2	0	0	0	0
HPA000282	RT4	GRIPAP1	27	47.9	51.4	48680	0	75769	48680
HPA000282	RT4	GRIPAP1	28	44.7	47.9	109220	109220	0	119470
HPA000282	RT4	GRIPAP1	29	41.6	44.7	100860	0	100860	376100
HPA000282	RT4	GRIPAP1	30	38.8	41.6	0	0	0	0
HPA000282	RT4	GRIPAP1	31	36.2	38.8	0	0	0	0
HPA000282	RT4	GRIPAP1	32	33.7	36.2	0	76222	0	0
HPA000282	RT4	GRIPAP1	33	31.5	33.7	0	0	0	616840
HPA000282	RT4	GRIPAP1	34	29.3	31.5	143640	287730	143640	0
HPA000282	RT4	GRIPAP1	35	27.3	29.3	0	0	0	88718
HPA000282	RT4	GRIPAP1	36	25.5	27.3	57875	70733	57875	51986
HPA000282	RT4	GRIPAP1	37	23.7	25.5	0	0	54333	0
HPA000282	RT4	GRIPAP1	38	22.1	23.7	0	0	12283	0
HPA000282	RT4	GRIPAP1	39	20.6	22.1	0	0	139490	0
HPA000282	RT4	GRIPAP1	40	19.2	20.6	146940	146940	141310	189000
HPA000282	RT4	GRIPAP1	41	17.9	19.2	12864	37895	12864	0
HPA000282	RT4	GRIPAP1	42	16.7	17.9	0	30617	0	0
HPA000282	RT4	GRIPAP1	43	15.6	16.7	0	0	19978	0
HPA000282	RT4	GRIPAP1	44	14.5	15.6	0	0	170760	0
HPA000282	RT4	GRIPAP1	45	13.5	14.5	0	0	0	0
HPA000282	RT4	GRIPAP1	46	12.6	13.5	0	0	38509	0
HPA000282	RT4	GRIPAP1	47	11.8	12.6	0	0	0	0
HPA000282	RT4	GRIPAP1	48	11	11.8	0	0	0	0
HPA000282	RT4	GRIPAP1	49	10.2	11	0	0	0	0
HPA000282	RT4	GRIPAP1	50	0	10.2	0	67907	0	0
HPA000282	U-251	GRIPAP1	1	297.5	99999	8351	21599	8351	0
HPA000282	U-251	GRIPAP1	2	277.3	297.5	0	0	0	302560
HPA000282	U-251	GRIPAP1	3	258.5	277.3	0	0	6217	0
HPA000282	U-251	GRIPAP1	4	241	258.5	0	13316	0	0
HPA000282	U-251	GRIPAP1	5	224.6	241	0	0	0	0
HPA000282	U-251	GRIPAP1	6	209.4	224.6	21936	0	21936	81767
HPA000282	U-251	GRIPAP1	7	195.2	209.4	32102	32102	0	74139
HPA000282	U-251	GRIPAP1	8	182	195.2	3512	17243	0	3512
HPA000282	U-251	GRIPAP1	9	169.6	182	63632	77336	10741	63632
HPA000282	U-251	GRIPAP1	10	158.1	169.6	0	0	0	18049
HPA000282	U-251	GRIPAP1	11	147.4	158.1	0	0	0	0
HPA000282	U-251	GRIPAP1	12	137.4	147.4	0	0	66087	0
HPA000282	U-251	GRIPAP1	13	128.1	137.4	131810	4280000	131810	0
HPA000282	U-251	GRIPAP1	14	119.4	128.1	1767900	1277400	1767900	2763200
HPA000282	U-251	GRIPAP1	15	111.3	119.4	400610	400610	185470	426880
HPA000282	U-251	GRIPAP1	16	103.8	111.3	292850	1564500	124600	292850
HPA000282	U-251	GRIPAP1	17	96.7	103.8	341090	341090	42981	349560
HPA000282	U-251	GRIPAP1	18	90.2	96.7	131330	520340	60576	131330
HPA000282	U-251	GRIPAP1	19	84.1	90.2	230500	243080	0	230500
HPA000282	U-251	GRIPAP1	20	78.4	84.1	96853	280830	0	96853
HPA000282	U-251	GRIPAP1	21	73	78.4	66366	66366	0	116780
HPA000282	U-251	GRIPAP1	22	68.1	73	0	0	121620	0
HPA000282	U-251	GRIPAP1	23	63.5	68.1	0	0	0	31084
HPA000282	U-251	GRIPAP1	24	59.2	63.5	0	0	0	35596
HPA000282	U-251	GRIPAP1	25	55.2	59.2	0	0	0	0
HPA000282	U-251	GRIPAP1	26	51.4	55.2	0	0	35020	0
HPA000282	U-251	GRIPAP1	27	47.9	51.4	0	0	0	0
HPA000282	U-251	GRIPAP1	28	44.7	47.9	21884	64670	21884	0
HPA000282	U-251	GRIPAP1	29	41.6	44.7	0	0	0	188370
HPA000282	U-251	GRIPAP1	30	38.8	41.6	0	46432	0	0
HPA000282	U-251	GRIPAP1	31	36.2	38.8	0	0	0	0
HPA000282	U-251	GRIPAP1	32	33.7	36.2	0	0	33958	0
HPA000282	U-251	GRIPAP1	33	31.5	33.7	0	0	0	0
HPA000282	U-251	GRIPAP1	34	29.3	31.5	36656	36656	0	263860
HPA000282	U-251	GRIPAP1	35	27.3	29.3	77429	77429	181710	0
HPA000282	U-251	GRIPAP1	36	25.5	27.3	91415	0	91415	97740
HPA000282	U-251	GRIPAP1	37	23.7	25.5	0	0	0	0
HPA000282	U-251	GRIPAP1	38	22.1	23.7	0	0	13654	0
HPA000282	U-251	GRIPAP1	39	20.6	22.1	0	0	0	0
HPA000282	U-251	GRIPAP1	40	19.2	20.6	0	44818	0	0
HPA000282	U-251	GRIPAP1	41	17.9	19.2	0	414100	0	0
HPA000282	U-251	GRIPAP1	42	16.7	17.9	34372	34372	0	137100
HPA000282	U-251	GRIPAP1	43	15.6	16.7	0	156490	0	0
HPA000282	U-251	GRIPAP1	44	14.5	15.6	29693	33167	29693	28131
HPA000282	U-251	GRIPAP1	45	13.5	14.5	0	0	0	242040
HPA000282	U-251	GRIPAP1	46	12.6	13.5	12207	161890	12207	0
HPA000282	U-251	GRIPAP1	47	11.8	12.6	0	139990	0	0
HPA000282	U-251	GRIPAP1	48	11	11.8	36896	36896	0	43594
HPA000282	U-251	GRIPAP1	49	10.2	11	0	0	14332	0
HPA000282	U-251	GRIPAP1	50	0	10.2	0	0	0	30433
HPA000286	RT4	ACSL4	1	297.5	99999	0	28486	0	0
HPA000286	RT4	ACSL4	2	277.3	297.5	0	5461	0	0
HPA000286	RT4	ACSL4	3	258.5	277.3	0	62446	0	0
HPA000286	RT4	ACSL4	4	241	258.5	0	55830	0	0
HPA000286	RT4	ACSL4	5	224.6	241	0	0	0	0
HPA000286	RT4	ACSL4	6	209.4	224.6	0	51365	0	0
HPA000286	RT4	ACSL4	7	195.2	209.4	52841	57476	14930	52841
HPA000286	RT4	ACSL4	8	182	195.2	53502	53502	28425	98694
HPA000286	RT4	ACSL4	9	169.6	182	62801	81009	27060	62801
HPA000286	RT4	ACSL4	10	158.1	169.6	6852	27591	0	6852
HPA000286	RT4	ACSL4	11	147.4	158.1	0	0	0	0
HPA000286	RT4	ACSL4	12	137.4	147.4	0	0	0	0
HPA000286	RT4	ACSL4	13	128.1	137.4	69727	135850	0	69727
HPA000286	RT4	ACSL4	14	119.4	128.1	39396	39396	76267	0
HPA000286	RT4	ACSL4	15	111.3	119.4	8084	52487	8084	0
HPA000286	RT4	ACSL4	16	103.8	111.3	0	108340	0	0
HPA000286	RT4	ACSL4	17	96.7	103.8	924490	1784800	924490	196990
HPA000286	RT4	ACSL4	18	90.2	96.7	3501000	1978400	3501000	4004200
HPA000286	RT4	ACSL4	19	84.1	90.2	261650	110920	1074200	261650
HPA000286	RT4	ACSL4	20	78.4	84.1	164840	108730	164840	193490
HPA000286	RT4	ACSL4	21	73	78.4	75546	75546	0	264790
HPA000286	RT4	ACSL4	22	68.1	73	171020	171020	210910	0
HPA000286	RT4	ACSL4	23	63.5	68.1	108270	108270	0	163530
HPA000286	RT4	ACSL4	24	59.2	63.5	118000	131000	101780	118000
HPA000286	RT4	ACSL4	25	55.2	59.2	83501	89686	83501	0
HPA000286	RT4	ACSL4	26	51.4	55.2	0	0	0	268760
HPA000286	RT4	ACSL4	27	47.9	51.4	74267	74267	0	239100
HPA000286	RT4	ACSL4	28	44.7	47.9	0	0	0	186940
HPA000286	RT4	ACSL4	29	41.6	44.7	238940	238940	628150	0
HPA000286	RT4	ACSL4	30	38.8	41.6	10595	135810	0	10595
HPA000286	RT4	ACSL4	31	36.2	38.8	80080	127150	80080	0
HPA000286	RT4	ACSL4	32	33.7	36.2	0	60521	0	0
HPA000286	RT4	ACSL4	33	31.5	33.7	157500	348630	0	157500
HPA000286	RT4	ACSL4	34	29.3	31.5	94056	94056	0	153890
HPA000286	RT4	ACSL4	35	27.3	29.3	39683	39683	0	414740
HPA000286	RT4	ACSL4	36	25.5	27.3	156300	156300	60869	356200
HPA000286	RT4	ACSL4	37	23.7	25.5	0	0	0	0
HPA000286	RT4	ACSL4	38	22.1	23.7	105560	105560	0	128410
HPA000286	RT4	ACSL4	39	20.6	22.1	0	0	0	5979
HPA000286	RT4	ACSL4	40	19.2	20.6	0	0	0	178820
HPA000286	RT4	ACSL4	41	17.9	19.2	0	0	0	96077
HPA000286	RT4	ACSL4	42	16.7	17.9	8503	0	323030	8503
HPA000286	RT4	ACSL4	43	15.6	16.7	29128	36330	29128	0
HPA000286	RT4	ACSL4	44	14.5	15.6	0	8006	0	0
HPA000286	RT4	ACSL4	45	13.5	14.5	0	0	0	0
HPA000286	RT4	ACSL4	46	12.6	13.5	0	0	0	0
HPA000286	RT4	ACSL4	47	11.8	12.6	0	0	0	0
HPA000286	RT4	ACSL4	48	11	11.8	12010	34023	12010	0
HPA000286	RT4	ACSL4	49	10.2	11	0	0	0	0
HPA000286	RT4	ACSL4	50	0	10.2	0	261300	0	0
HPA000286	U-251	ACSL4	1	297.5	99999	5862	156550	0	5862
HPA000286	U-251	ACSL4	2	277.3	297.5	0	210100	0	0
HPA000286	U-251	ACSL4	3	258.5	277.3	0	212510	0	0
HPA000286	U-251	ACSL4	4	241	258.5	0	220380	0	0
HPA000286	U-251	ACSL4	5	224.6	241	0	120870	0	0
HPA000286	U-251	ACSL4	6	209.4	224.6	0	0	0	56621
HPA000286	U-251	ACSL4	7	195.2	209.4	0	111210	0	0
HPA000286	U-251	ACSL4	8	182	195.2	0	89933	0	0
HPA000286	U-251	ACSL4	9	169.6	182	0	0	0	0
HPA000286	U-251	ACSL4	10	158.1	169.6	0	75320	0	0
HPA000286	U-251	ACSL4	11	147.4	158.1	0	0	52113	0
HPA000286	U-251	ACSL4	12	137.4	147.4	41435	122680	41435	0
HPA000286	U-251	ACSL4	13	128.1	137.4	141720	141720	826930	0
HPA000286	U-251	ACSL4	14	119.4	128.1	0	68663	0	0
HPA000286	U-251	ACSL4	15	111.3	119.4	19729	216580	19729	0
HPA000286	U-251	ACSL4	16	103.8	111.3	194340	2211500	194340	0
HPA000286	U-251	ACSL4	17	96.7	103.8	2331400	7882900	1800700	2331400
HPA000286	U-251	ACSL4	18	90.2	96.7	299720	596140	299720	95563
HPA000286	U-251	ACSL4	19	84.1	90.2	264470	595330	264470	197180
HPA000286	U-251	ACSL4	20	78.4	84.1	17288	407740	0	17288
HPA000286	U-251	ACSL4	21	73	78.4	0	0	151240	0
HPA000286	U-251	ACSL4	22	68.1	73	0	0	0	0
HPA000286	U-251	ACSL4	23	63.5	68.1	0	210250	0	0
HPA000286	U-251	ACSL4	24	59.2	63.5	0	71899	0	0
HPA000286	U-251	ACSL4	25	55.2	59.2	127980	127980	0	189570
HPA000286	U-251	ACSL4	26	51.4	55.2	0	0	0	0
HPA000286	U-251	ACSL4	27	47.9	51.4	0	290370	0	0
HPA000286	U-251	ACSL4	28	44.7	47.9	57684	455780	52701	57684
HPA000286	U-251	ACSL4	29	41.6	44.7	0	570540	0	0
HPA000286	U-251	ACSL4	30	38.8	41.6	80987	274110	17129	80987
HPA000286	U-251	ACSL4	31	36.2	38.8	47378	56225	47378	0
HPA000286	U-251	ACSL4	32	33.7	36.2	0	0	33550	0
HPA000286	U-251	ACSL4	33	31.5	33.7	44348	89486	0	44348
HPA000286	U-251	ACSL4	34	29.3	31.5	0	0	0	0
HPA000286	U-251	ACSL4	35	27.3	29.3	0	167650	0	0
HPA000286	U-251	ACSL4	36	25.5	27.3	0	36078	0	0
HPA000286	U-251	ACSL4	37	23.7	25.5	92758	92758	0	116530
HPA000286	U-251	ACSL4	38	22.1	23.7	71401	125240	71401	44524
HPA000286	U-251	ACSL4	39	20.6	22.1	0	77856	0	0
HPA000286	U-251	ACSL4	40	19.2	20.6	0	124370	0	0
HPA000286	U-251	ACSL4	41	17.9	19.2	0	0	0	0
HPA000286	U-251	ACSL4	42	16.7	17.9	0	35768	0	0
HPA000286	U-251	ACSL4	43	15.6	16.7	0	12817	0	0
HPA000286	U-251	ACSL4	44	14.5	15.6	0	0	0	0
HPA000286	U-251	ACSL4	45	13.5	14.5	0	0	0	24426
HPA000286	U-251	ACSL4	46	12.6	13.5	0	76872	0	0
HPA000286	U-251	ACSL4	47	11.8	12.6	0	0	0	189700
HPA000286	U-251	ACSL4	48	11	11.8	0	0	0	0
HPA000286	U-251	ACSL4	49	10.2	11	0	0	0	0
HPA000286	U-251	ACSL4	50	0	10.2	0	0	0	39768
HPA000287	RT4	GPKOW	1	297.5	99999	0	0	0	0
HPA000287	RT4	GPKOW	2	277.3	297.5	0	0	23705	0
HPA000287	RT4	GPKOW	3	258.5	277.3	0	31485	0	0
HPA000287	RT4	GPKOW	4	241	258.5	0	0	0	79544
HPA000287	RT4	GPKOW	5	224.6	241	0	0	0	0
HPA000287	RT4	GPKOW	6	209.4	224.6	0	0	0	0
HPA000287	RT4	GPKOW	7	195.2	209.4	0	0	5048	0
HPA000287	RT4	GPKOW	8	182	195.2	23034	23034	42277	0
HPA000287	RT4	GPKOW	9	169.6	182	0	0	0	0
HPA000287	RT4	GPKOW	10	158.1	169.6	0	0	0	0
HPA000287	RT4	GPKOW	11	147.4	158.1	0	28475	0	0
HPA000287	RT4	GPKOW	12	137.4	147.4	0	0	0	0
HPA000287	RT4	GPKOW	13	128.1	137.4	5329	95067	5329	0
HPA000287	RT4	GPKOW	14	119.4	128.1	0	0	0	0
HPA000287	RT4	GPKOW	15	111.3	119.4	0	0	0	0
HPA000287	RT4	GPKOW	16	103.8	111.3	0	50397	0	0
HPA000287	RT4	GPKOW	17	96.7	103.8	0	12386	0	0
HPA000287	RT4	GPKOW	18	90.2	96.7	23791	0	23791	117940
HPA000287	RT4	GPKOW	19	84.1	90.2	0	0	0	2565
HPA000287	RT4	GPKOW	20	78.4	84.1	0	0	36031	0
HPA000287	RT4	GPKOW	21	73	78.4	41236	41236	0	119480
HPA000287	RT4	GPKOW	22	68.1	73	0	0	0	132080
HPA000287	RT4	GPKOW	23	63.5	68.1	2895300	2895300	3540100	2583600
HPA000287	RT4	GPKOW	24	59.2	63.5	267700	267700	269210	0
HPA000287	RT4	GPKOW	25	55.2	59.2	325300	325300	0	417810
HPA000287	RT4	GPKOW	26	51.4	55.2	187930	187930	0	234620
HPA000287	RT4	GPKOW	27	47.9	51.4	406640	406640	0	1173300
HPA000287	RT4	GPKOW	28	44.7	47.9	435000	417990	477590	435000
HPA000287	RT4	GPKOW	29	41.6	44.7	43331	43331	0	212660
HPA000287	RT4	GPKOW	30	38.8	41.6	0	43899	0	0
HPA000287	RT4	GPKOW	31	36.2	38.8	222360	222360	3510	262770
HPA000287	RT4	GPKOW	32	33.7	36.2	114180	40589	114180	191880
HPA000287	RT4	GPKOW	33	31.5	33.7	151500	331410	0	151500
HPA000287	RT4	GPKOW	34	29.3	31.5	169170	384610	0	169170
HPA000287	RT4	GPKOW	35	27.3	29.3	161570	158670	275220	161570
HPA000287	RT4	GPKOW	36	25.5	27.3	379400	827270	379400	111560
HPA000287	RT4	GPKOW	37	23.7	25.5	87995	87995	0	88174
HPA000287	RT4	GPKOW	38	22.1	23.7	0	73793	0	0
HPA000287	RT4	GPKOW	39	20.6	22.1	0	35921	0	0
HPA000287	RT4	GPKOW	40	19.2	20.6	0	0	0	0
HPA000287	RT4	GPKOW	41	17.9	19.2	0	30778	0	0
HPA000287	RT4	GPKOW	42	16.7	17.9	0	0	0	36945
HPA000287	RT4	GPKOW	43	15.6	16.7	37976	19587	37976	154130
HPA000287	RT4	GPKOW	44	14.5	15.6	0	33609	0	0
HPA000287	RT4	GPKOW	45	13.5	14.5	0	0	0	0
HPA000287	RT4	GPKOW	46	12.6	13.5	0	0	0	0
HPA000287	RT4	GPKOW	47	11.8	12.6	0	0	0	0
HPA000287	RT4	GPKOW	48	11	11.8	0	0	0	0
HPA000287	RT4	GPKOW	49	10.2	11	0	0	11727	0
HPA000287	RT4	GPKOW	50	0	10.2	0	0	0	0
HPA000287	U-251	GPKOW	1	297.5	99999	25118	116380	0	25118
HPA000287	U-251	GPKOW	2	277.3	297.5	0	0	0	0
HPA000287	U-251	GPKOW	3	258.5	277.3	0	52750	0	0
HPA000287	U-251	GPKOW	4	241	258.5	0	0	0	0
HPA000287	U-251	GPKOW	5	224.6	241	0	8489	0	0
HPA000287	U-251	GPKOW	6	209.4	224.6	0	0	0	0
HPA000287	U-251	GPKOW	7	195.2	209.4	0	133540	0	0
HPA000287	U-251	GPKOW	8	182	195.2	0	0	0	0
HPA000287	U-251	GPKOW	9	169.6	182	0	0	0	30876
HPA000287	U-251	GPKOW	10	158.1	169.6	0	59150	0	0
HPA000287	U-251	GPKOW	11	147.4	158.1	0	0	0	0
HPA000287	U-251	GPKOW	12	137.4	147.4	0	0	0	0
HPA000287	U-251	GPKOW	13	128.1	137.4	31774	48958	31774	0
HPA000287	U-251	GPKOW	14	119.4	128.1	0	170870	0	0
HPA000287	U-251	GPKOW	15	111.3	119.4	0	0	0	0
HPA000287	U-251	GPKOW	16	103.8	111.3	0	93154	0	0
HPA000287	U-251	GPKOW	17	96.7	103.8	0	146060	0	0
HPA000287	U-251	GPKOW	18	90.2	96.7	0	0	0	0
HPA000287	U-251	GPKOW	19	84.1	90.2	0	0	0	0
HPA000287	U-251	GPKOW	20	78.4	84.1	0	33679	0	0
HPA000287	U-251	GPKOW	21	73	78.4	0	0	0	38513
HPA000287	U-251	GPKOW	22	68.1	73	116260	1322200	87098	116260
HPA000287	U-251	GPKOW	23	63.5	68.1	3404900	4033200	3404900	904650
HPA000287	U-251	GPKOW	24	59.2	63.5	871990	871990	988620	0
HPA000287	U-251	GPKOW	25	55.2	59.2	189850	189850	198190	0
HPA000287	U-251	GPKOW	26	51.4	55.2	0	122200	0	0
HPA000287	U-251	GPKOW	27	47.9	51.4	137230	989110	137230	0
HPA000287	U-251	GPKOW	28	44.7	47.9	502150	1163900	0	502150
HPA000287	U-251	GPKOW	29	41.6	44.7	125660	125660	208270	0
HPA000287	U-251	GPKOW	30	38.8	41.6	0	0	0	0
HPA000287	U-251	GPKOW	31	36.2	38.8	0	0	6286	0
HPA000287	U-251	GPKOW	32	33.7	36.2	57876	509270	0	57876
HPA000287	U-251	GPKOW	33	31.5	33.7	35971	35971	172720	0
HPA000287	U-251	GPKOW	34	29.3	31.5	0	53685	0	0
HPA000287	U-251	GPKOW	35	27.3	29.3	163940	1444900	163940	0
HPA000287	U-251	GPKOW	36	25.5	27.3	0	0	80678	0
HPA000287	U-251	GPKOW	37	23.7	25.5	7988	7988	217760	0
HPA000287	U-251	GPKOW	38	22.1	23.7	43113	58750	43113	42164
HPA000287	U-251	GPKOW	39	20.6	22.1	0	0	0	0
HPA000287	U-251	GPKOW	40	19.2	20.6	0	23148	0	0
HPA000287	U-251	GPKOW	41	17.9	19.2	0	45698	0	0
HPA000287	U-251	GPKOW	42	16.7	17.9	0	0	0	0
HPA000287	U-251	GPKOW	43	15.6	16.7	0	32796	0	0
HPA000287	U-251	GPKOW	44	14.5	15.6	41737	106730	41737	0
HPA000287	U-251	GPKOW	45	13.5	14.5	0	127770	0	0
HPA000287	U-251	GPKOW	46	12.6	13.5	0	0	598110	0
HPA000287	U-251	GPKOW	47	11.8	12.6	0	640160	0	0
HPA000287	U-251	GPKOW	48	11	11.8	70503	228600	0	70503
HPA000287	U-251	GPKOW	49	10.2	11	0	0	0	0
HPA000287	U-251	GPKOW	50	0	10.2	0	0	0	0
HPA000289	RT4	UBA1	1	297.5	99999	357630	357630	319250	425250
HPA000289	RT4	UBA1	2	277.3	297.5	571660	571660	679640	156160
HPA000289	RT4	UBA1	3	258.5	277.3	1500000	1516300	289280	1500000
HPA000289	RT4	UBA1	4	241	258.5	1695100	1695100	447710	2073400
HPA000289	RT4	UBA1	5	224.6	241	79656	79656	50343	3655200
HPA000289	RT4	UBA1	6	209.4	224.6	1624100	1624100	179600	1680700
HPA000289	RT4	UBA1	7	195.2	209.4	1896500	1896500	643010	3866800
HPA000289	RT4	UBA1	8	182	195.2	2944700	2944700	201930	4060200
HPA000289	RT4	UBA1	9	169.6	182	2282400	3428700	528350	2282400
HPA000289	RT4	UBA1	10	158.1	169.6	2514400	2735800	1892400	2514400
HPA000289	RT4	UBA1	11	147.4	158.1	2159900	3035200	2159900	1488200
HPA000289	RT4	UBA1	12	137.4	147.4	2104500	1343100	2104500	5436300
HPA000289	RT4	UBA1	13	128.1	137.4	34630000	59284000	34630000	15352000
HPA000289	RT4	UBA1	14	119.4	128.1	29562000	30197000	5179100	29562000
HPA000289	RT4	UBA1	15	111.3	119.4	21093000	6535700	21093000	31591000
HPA000289	RT4	UBA1	16	103.8	111.3	31819000	29978000	31819000	44878000
HPA000289	RT4	UBA1	17	96.7	103.8	9812100	11365000	9669400	9812100
HPA000289	RT4	UBA1	18	90.2	96.7	9054600	9054600	6285600	10665000
HPA000289	RT4	UBA1	19	84.1	90.2	15840000	15840000	12043000	18020000
HPA000289	RT4	UBA1	20	78.4	84.1	14529000	19270000	11483000	14529000
HPA000289	RT4	UBA1	21	73	78.4	30839000	30839000	29033000	38078000
HPA000289	RT4	UBA1	22	68.1	73	34895000	22697000	39154000	34895000
HPA000289	RT4	UBA1	23	63.5	68.1	23377000	23377000	20520000	24202000
HPA000289	RT4	UBA1	24	59.2	63.5	17572000	17572000	12771000	19349000
HPA000289	RT4	UBA1	25	55.2	59.2	13015000	10957000	13015000	24802000
HPA000289	RT4	UBA1	26	51.4	55.2	29302000	29302000	26224000	35922000
HPA000289	RT4	UBA1	27	47.9	51.4	10176000	10176000	7360100	10458000
HPA000289	RT4	UBA1	28	44.7	47.9	14773000	14773000	10098000	17590000
HPA000289	RT4	UBA1	29	41.6	44.7	18661000	15126000	18661000	31955000
HPA000289	RT4	UBA1	30	38.8	41.6	11658000	13921000	11658000	8088400
HPA000289	RT4	UBA1	31	36.2	38.8	4058300	6403900	2384700	4058300
HPA000289	RT4	UBA1	32	33.7	36.2	5899600	5688900	6815000	5899600
HPA000289	RT4	UBA1	33	31.5	33.7	3512900	3864700	3512900	2676600
HPA000289	RT4	UBA1	34	29.3	31.5	2730800	2730800	1876900	4082800
HPA000289	RT4	UBA1	35	27.3	29.3	3531400	1675300	3531400	4211600
HPA000289	RT4	UBA1	36	25.5	27.3	4908400	4737900	5828200	4908400
HPA000289	RT4	UBA1	37	23.7	25.5	5375300	6616000	5375300	5196500
HPA000289	RT4	UBA1	38	22.1	23.7	4023600	5021200	4023600	813530
HPA000289	RT4	UBA1	39	20.6	22.1	3498600	3494400	6223600	3498600
HPA000289	RT4	UBA1	40	19.2	20.6	1356800	549570	1408300	1356800
HPA000289	RT4	UBA1	41	17.9	19.2	1600700	1600700	1720700	1378100
HPA000289	RT4	UBA1	42	16.7	17.9	803460	395940	803460	1829000
HPA000289	RT4	UBA1	43	15.6	16.7	505440	413290	722840	505440
HPA000289	RT4	UBA1	44	14.5	15.6	915130	1247900	522620	915130
HPA000289	RT4	UBA1	45	13.5	14.5	880580	880580	818690	1977100
HPA000289	RT4	UBA1	46	12.6	13.5	1052600	1005100	1367600	1052600
HPA000289	RT4	UBA1	47	11.8	12.6	275790	784670	273910	275790
HPA000289	RT4	UBA1	48	11	11.8	515070	553690	515070	327440
HPA000289	RT4	UBA1	49	10.2	11	157170	240410	157170	20624
HPA000289	RT4	UBA1	50	0	10.2	203910	1557400	52765	203910
HPA000289	U-251	UBA1	1	297.5	99999	1718100	2803000	1718100	1304900
HPA000289	U-251	UBA1	2	277.3	297.5	2567200	3499000	2567200	2177500
HPA000289	U-251	UBA1	3	258.5	277.3	1844200	3643800	1844200	1193600
HPA000289	U-251	UBA1	4	241	258.5	1543800	5357100	1259600	1543800
HPA000289	U-251	UBA1	5	224.6	241	2103800	3792900	2103800	2038700
HPA000289	U-251	UBA1	6	209.4	224.6	2523200	5989400	1503300	2523200
HPA000289	U-251	UBA1	7	195.2	209.4	3596600	3635300	1580800	3596600
HPA000289	U-251	UBA1	8	182	195.2	2816100	4405400	1729100	2816100
HPA000289	U-251	UBA1	9	169.6	182	3076700	3076700	1527800	4266300
HPA000289	U-251	UBA1	10	158.1	169.6	2663600	4392900	1305700	2663600
HPA000289	U-251	UBA1	11	147.4	158.1	3067100	8408800	2673500	3067100
HPA000289	U-251	UBA1	12	137.4	147.4	21232000	55188000	21232000	14677000
HPA000289	U-251	UBA1	13	128.1	137.4	54749000	75990000	54749000	34211000
HPA000289	U-251	UBA1	14	119.4	128.1	17106000	15169000	17106000	21596000
HPA000289	U-251	UBA1	15	111.3	119.4	24832000	24832000	16735000	25114000
HPA000289	U-251	UBA1	16	103.8	111.3	7690000	8262900	4530900	7690000
HPA000289	U-251	UBA1	17	96.7	103.8	11007000	11007000	6795100	12212000
HPA000289	U-251	UBA1	18	90.2	96.7	10272000	12695000	10272000	5561400
HPA000289	U-251	UBA1	19	84.1	90.2	20073000	27851000	20073000	18026000
HPA000289	U-251	UBA1	20	78.4	84.1	23536000	30003000	10332000	23536000
HPA000289	U-251	UBA1	21	73	78.4	23649000	23649000	17602000	23675000
HPA000289	U-251	UBA1	22	68.1	73	13965000	11643000	14989000	13965000
HPA000289	U-251	UBA1	23	63.5	68.1	9985400	11711000	8669200	9985400
HPA000289	U-251	UBA1	24	59.2	63.5	13883000	17911000	13883000	7744400
HPA000289	U-251	UBA1	25	55.2	59.2	11917000	13901000	11917000	9209100
HPA000289	U-251	UBA1	26	51.4	55.2	20503000	37368000	15890000	20503000
HPA000289	U-251	UBA1	27	47.9	51.4	15442000	10410000	25409000	15442000
HPA000289	U-251	UBA1	28	44.7	47.9	9589300	10547000	7426900	9589300
HPA000289	U-251	UBA1	29	41.6	44.7	14980000	20798000	13044000	14980000
HPA000289	U-251	UBA1	30	38.8	41.6	8696500	8696500	6395900	13784000
HPA000289	U-251	UBA1	31	36.2	38.8	7494700	3776100	22794000	7494700
HPA000289	U-251	UBA1	32	33.7	36.2	4012900	4710800	2662500	4012900
HPA000289	U-251	UBA1	33	31.5	33.7	1884700	1884700	1979400	612660
HPA000289	U-251	UBA1	34	29.3	31.5	2839900	885760	2839900	2855600
HPA000289	U-251	UBA1	35	27.3	29.3	1462000	1462000	3464500	1126900
HPA000289	U-251	UBA1	36	25.5	27.3	2430900	2146400	4436700	2430900
HPA000289	U-251	UBA1	37	23.7	25.5	3274800	1174500	7212100	3274800
HPA000289	U-251	UBA1	38	22.1	23.7	4859300	4859300	8164300	4156000
HPA000289	U-251	UBA1	39	20.6	22.1	2101400	2101400	2775800	2097600
HPA000289	U-251	UBA1	40	19.2	20.6	1906900	1783900	1906900	2488200
HPA000289	U-251	UBA1	41	17.9	19.2	794510	794510	1088200	363260
HPA000289	U-251	UBA1	42	16.7	17.9	698760	621680	1765400	698760
HPA000289	U-251	UBA1	43	15.6	16.7	394830	351660	743280	394830
HPA000289	U-251	UBA1	44	14.5	15.6	1097000	941250	1936100	1097000
HPA000289	U-251	UBA1	45	13.5	14.5	1023700	1028200	1023700	711310
HPA000289	U-251	UBA1	46	12.6	13.5	624390	624390	1143900	148610
HPA000289	U-251	UBA1	47	11.8	12.6	1309100	1437300	1309100	367280
HPA000289	U-251	UBA1	48	11	11.8	631120	739970	631120	546930
HPA000289	U-251	UBA1	49	10.2	11	40205	40205	379510	39399
HPA000289	U-251	UBA1	50	0	10.2	101100	101100	53256	177390
HPA000297	RT4	TXLNG	1	297.5	99999	0	0	0	0
HPA000297	RT4	TXLNG	2	277.3	297.5	0	0	0	0
HPA000297	RT4	TXLNG	3	258.5	277.3	0	0	0	0
HPA000297	RT4	TXLNG	4	241	258.5	0	0	0	0
HPA000297	RT4	TXLNG	5	224.6	241	0	3926	0	0
HPA000297	RT4	TXLNG	6	209.4	224.6	0	0	0	0
HPA000297	RT4	TXLNG	7	195.2	209.4	0	0	0	0
HPA000297	RT4	TXLNG	8	182	195.2	0	0	0	0
HPA000297	RT4	TXLNG	9	169.6	182	0	0	0	0
HPA000297	RT4	TXLNG	10	158.1	169.6	0	0	0	0
HPA000297	RT4	TXLNG	11	147.4	158.1	0	0	0	0
HPA000297	RT4	TXLNG	12	137.4	147.4	0	0	0	0
HPA000297	RT4	TXLNG	13	128.1	137.4	0	0	0	0
HPA000297	RT4	TXLNG	14	119.4	128.1	0	0	0	0
HPA000297	RT4	TXLNG	15	111.3	119.4	0	0	0	0
HPA000297	RT4	TXLNG	16	103.8	111.3	0	0	0	0
HPA000297	RT4	TXLNG	17	96.7	103.8	0	0	0	496290
HPA000297	RT4	TXLNG	18	90.2	96.7	0	0	0	0
HPA000297	RT4	TXLNG	19	84.1	90.2	133010	133010	328080	0
HPA000297	RT4	TXLNG	20	78.4	84.1	0	73595	0	0
HPA000297	RT4	TXLNG	21	73	78.4	14010	0	14010	213390
HPA000297	RT4	TXLNG	22	68.1	73	0	0	0	0
HPA000297	RT4	TXLNG	23	63.5	68.1	0	76014	0	0
HPA000297	RT4	TXLNG	24	59.2	63.5	0	0	0	0
HPA000297	RT4	TXLNG	25	55.2	59.2	0	0	0	0
HPA000297	RT4	TXLNG	26	51.4	55.2	0	0	0	0
HPA000297	RT4	TXLNG	27	47.9	51.4	0	0	0	0
HPA000297	RT4	TXLNG	28	44.7	47.9	0	0	0	0
HPA000297	RT4	TXLNG	29	41.6	44.7	0	0	0	0
HPA000297	RT4	TXLNG	30	38.8	41.6	0	0	0	0
HPA000297	RT4	TXLNG	31	36.2	38.8	0	5669	0	0
HPA000297	RT4	TXLNG	32	33.7	36.2	0	0	0	0
HPA000297	RT4	TXLNG	33	31.5	33.7	0	0	0	0
HPA000297	RT4	TXLNG	34	29.3	31.5	0	0	0	0
HPA000297	RT4	TXLNG	35	27.3	29.3	45765	45765	0	119390
HPA000297	RT4	TXLNG	36	25.5	27.3	0	0	170240	0
HPA000297	RT4	TXLNG	37	23.7	25.5	0	0	0	0
HPA000297	RT4	TXLNG	38	22.1	23.7	0	0	0	0
HPA000297	RT4	TXLNG	39	20.6	22.1	0	0	0	0
HPA000297	RT4	TXLNG	40	19.2	20.6	0	0	0	0
HPA000297	RT4	TXLNG	41	17.9	19.2	0	0	0	0
HPA000297	RT4	TXLNG	42	16.7	17.9	0	0	0	0
HPA000297	RT4	TXLNG	43	15.6	16.7	0	0	0	0
HPA000297	RT4	TXLNG	44	14.5	15.6	0	0	0	92732
HPA000297	RT4	TXLNG	45	13.5	14.5	0	0	0	0
HPA000297	RT4	TXLNG	46	12.6	13.5	0	0	0	0
HPA000297	RT4	TXLNG	47	11.8	12.6	0	0	0	0
HPA000297	RT4	TXLNG	48	11	11.8	0	4540	0	0
HPA000297	RT4	TXLNG	49	10.2	11	0	0	0	0
HPA000297	RT4	TXLNG	50	0	10.2	0	0	0	0
HPA000297	U-251	TXLNG	1	297.5	99999	0	0	0	0
HPA000297	U-251	TXLNG	2	277.3	297.5	0	0	0	0
HPA000297	U-251	TXLNG	3	258.5	277.3	0	0	0	0
HPA000297	U-251	TXLNG	4	241	258.5	0	0	0	0
HPA000297	U-251	TXLNG	5	224.6	241	0	0	0	0
HPA000297	U-251	TXLNG	6	209.4	224.6	0	0	0	21509
HPA000297	U-251	TXLNG	7	195.2	209.4	0	0	0	0
HPA000297	U-251	TXLNG	8	182	195.2	0	0	0	0
HPA000297	U-251	TXLNG	9	169.6	182	0	0	0	0
HPA000297	U-251	TXLNG	10	158.1	169.6	0	0	172480	0
HPA000297	U-251	TXLNG	11	147.4	158.1	0	0	0	0
HPA000297	U-251	TXLNG	12	137.4	147.4	0	0	109470	0
HPA000297	U-251	TXLNG	13	128.1	137.4	0	0	0	81022
HPA000297	U-251	TXLNG	14	119.4	128.1	0	0	0	0
HPA000297	U-251	TXLNG	15	111.3	119.4	0	0	0	0
HPA000297	U-251	TXLNG	16	103.8	111.3	0	0	0	0
HPA000297	U-251	TXLNG	17	96.7	103.8	0	0	0	0
HPA000297	U-251	TXLNG	18	90.2	96.7	267770	267770	385840	60632
HPA000297	U-251	TXLNG	19	84.1	90.2	262020	262020	77382	469130
HPA000297	U-251	TXLNG	20	78.4	84.1	138910	138910	0	310590
HPA000297	U-251	TXLNG	21	73	78.4	163670	0	163670	262450
HPA000297	U-251	TXLNG	22	68.1	73	0	0	0	0
HPA000297	U-251	TXLNG	23	63.5	68.1	0	0	0	0
HPA000297	U-251	TXLNG	24	59.2	63.5	0	87587	0	0
HPA000297	U-251	TXLNG	25	55.2	59.2	0	0	0	0
HPA000297	U-251	TXLNG	26	51.4	55.2	0	0	0	0
HPA000297	U-251	TXLNG	27	47.9	51.4	0	0	0	0
HPA000297	U-251	TXLNG	28	44.7	47.9	0	0	0	0
HPA000297	U-251	TXLNG	29	41.6	44.7	0	0	0	0
HPA000297	U-251	TXLNG	30	38.8	41.6	0	0	0	0
HPA000297	U-251	TXLNG	31	36.2	38.8	0	0	0	0
HPA000297	U-251	TXLNG	32	33.7	36.2	0	0	13803	0
HPA000297	U-251	TXLNG	33	31.5	33.7	0	0	0	0
HPA000297	U-251	TXLNG	34	29.3	31.5	0	9795	0	0
HPA000297	U-251	TXLNG	35	27.3	29.3	0	0	0	0
HPA000297	U-251	TXLNG	36	25.5	27.3	0	0	0	0
HPA000297	U-251	TXLNG	37	23.7	25.5	0	0	0	0
HPA000297	U-251	TXLNG	38	22.1	23.7	0	0	0	0
HPA000297	U-251	TXLNG	39	20.6	22.1	0	0	0	0
HPA000297	U-251	TXLNG	40	19.2	20.6	0	0	0	0
HPA000297	U-251	TXLNG	41	17.9	19.2	0	0	0	0
HPA000297	U-251	TXLNG	42	16.7	17.9	0	0	0	0
HPA000297	U-251	TXLNG	43	15.6	16.7	0	0	0	0
HPA000297	U-251	TXLNG	44	14.5	15.6	0	0	0	0
HPA000297	U-251	TXLNG	45	13.5	14.5	0	0	0	0
HPA000297	U-251	TXLNG	46	12.6	13.5	0	0	0	0
HPA000297	U-251	TXLNG	47	11.8	12.6	0	0	0	0
HPA000297	U-251	TXLNG	48	11	11.8	0	0	0	0
HPA000297	U-251	TXLNG	49	10.2	11	0	0	0	0
HPA000297	U-251	TXLNG	50	0	10.2	0	0	0	0
HPA000325	RT4	ARMCX3	1	297.5	99999	0	0	0	0
HPA000325	RT4	ARMCX3	2	277.3	297.5	0	0	0	0
HPA000325	RT4	ARMCX3	3	258.5	277.3	0	0	0	0
HPA000325	RT4	ARMCX3	4	241	258.5	0	0	0	0
HPA000325	RT4	ARMCX3	5	224.6	241	0	0	0	0
HPA000325	RT4	ARMCX3	6	209.4	224.6	0	0	0	0
HPA000325	RT4	ARMCX3	7	195.2	209.4	0	0	0	0
HPA000325	RT4	ARMCX3	8	182	195.2	0	0	0	0
HPA000325	RT4	ARMCX3	9	169.6	182	0	0	8998	0
HPA000325	RT4	ARMCX3	10	158.1	169.6	0	0	0	0
HPA000325	RT4	ARMCX3	11	147.4	158.1	0	0	0	0
HPA000325	RT4	ARMCX3	12	137.4	147.4	0	0	0	0
HPA000325	RT4	ARMCX3	13	128.1	137.4	0	0	0	0
HPA000325	RT4	ARMCX3	14	119.4	128.1	0	0	0	0
HPA000325	RT4	ARMCX3	15	111.3	119.4	0	0	0	0
HPA000325	RT4	ARMCX3	16	103.8	111.3	0	0	0	0
HPA000325	RT4	ARMCX3	17	96.7	103.8	0	0	0	0
HPA000325	RT4	ARMCX3	18	90.2	96.7	0	0	0	0
HPA000325	RT4	ARMCX3	19	84.1	90.2	0	0	0	0
HPA000325	RT4	ARMCX3	20	78.4	84.1	0	0	0	0
HPA000325	RT4	ARMCX3	21	73	78.4	0	0	0	0
HPA000325	RT4	ARMCX3	22	68.1	73	0	0	0	0
HPA000325	RT4	ARMCX3	23	63.5	68.1	0	0	0	0
HPA000325	RT4	ARMCX3	24	59.2	63.5	0	0	0	0
HPA000325	RT4	ARMCX3	25	55.2	59.2	0	0	0	0
HPA000325	RT4	ARMCX3	26	51.4	55.2	0	0	0	0
HPA000325	RT4	ARMCX3	27	47.9	51.4	0	0	33931	0
HPA000325	RT4	ARMCX3	28	44.7	47.9	0	0	0	0
HPA000325	RT4	ARMCX3	29	41.6	44.7	0	0	0	75754
HPA000325	RT4	ARMCX3	30	38.8	41.6	0	0	0	0
HPA000325	RT4	ARMCX3	31	36.2	38.8	0	0	0	0
HPA000325	RT4	ARMCX3	32	33.7	36.2	0	0	87044	0
HPA000325	RT4	ARMCX3	33	31.5	33.7	0	0	0	0
HPA000325	RT4	ARMCX3	34	29.3	31.5	0	0	0	0
HPA000325	RT4	ARMCX3	35	27.3	29.3	0	63787	0	0
HPA000325	RT4	ARMCX3	36	25.5	27.3	0	0	0	0
HPA000325	RT4	ARMCX3	37	23.7	25.5	0	0	11468	0
HPA000325	RT4	ARMCX3	38	22.1	23.7	0	0	0	0
HPA000325	RT4	ARMCX3	39	20.6	22.1	0	0	0	0
HPA000325	RT4	ARMCX3	40	19.2	20.6	0	0	0	15217
HPA000325	RT4	ARMCX3	41	17.9	19.2	0	0	0	0
HPA000325	RT4	ARMCX3	42	16.7	17.9	0	0	0	0
HPA000325	RT4	ARMCX3	43	15.6	16.7	0	0	192430	0
HPA000325	RT4	ARMCX3	44	14.5	15.6	0	0	0	0
HPA000325	RT4	ARMCX3	45	13.5	14.5	0	0	17560	0
HPA000325	RT4	ARMCX3	46	12.6	13.5	0	0	0	0
HPA000325	RT4	ARMCX3	47	11.8	12.6	0	0	0	0
HPA000325	RT4	ARMCX3	48	11	11.8	0	0	0	0
HPA000325	RT4	ARMCX3	49	10.2	11	0	0	0	0
HPA000325	RT4	ARMCX3	50	0	10.2	0	0	0	0
HPA000325	U-251	ARMCX3	1	297.5	99999	0	0	107550	0
HPA000325	U-251	ARMCX3	2	277.3	297.5	0	0	0	36018
HPA000325	U-251	ARMCX3	3	258.5	277.3	0	0	0	79142
HPA000325	U-251	ARMCX3	4	241	258.5	0	0	0	0
HPA000325	U-251	ARMCX3	5	224.6	241	0	0	0	0
HPA000325	U-251	ARMCX3	6	209.4	224.6	0	0	0	0
HPA000325	U-251	ARMCX3	7	195.2	209.4	0	0	0	0
HPA000325	U-251	ARMCX3	8	182	195.2	10834	0	193880	10834
HPA000325	U-251	ARMCX3	9	169.6	182	23092	0	163090	23092
HPA000325	U-251	ARMCX3	10	158.1	169.6	0	0	0	0
HPA000325	U-251	ARMCX3	11	147.4	158.1	0	0	110150	0
HPA000325	U-251	ARMCX3	12	137.4	147.4	0	0	0	0
HPA000325	U-251	ARMCX3	13	128.1	137.4	0	0	0	0
HPA000325	U-251	ARMCX3	14	119.4	128.1	0	0	0	0
HPA000325	U-251	ARMCX3	15	111.3	119.4	0	0	0	0
HPA000325	U-251	ARMCX3	16	103.8	111.3	0	0	0	0
HPA000325	U-251	ARMCX3	17	96.7	103.8	0	0	0	0
HPA000325	U-251	ARMCX3	18	90.2	96.7	0	0	0	0
HPA000325	U-251	ARMCX3	19	84.1	90.2	0	0	0	0
HPA000325	U-251	ARMCX3	20	78.4	84.1	0	0	0	0
HPA000325	U-251	ARMCX3	21	73	78.4	0	0	0	0
HPA000325	U-251	ARMCX3	22	68.1	73	0	0	0	0
HPA000325	U-251	ARMCX3	23	63.5	68.1	0	0	0	0
HPA000325	U-251	ARMCX3	24	59.2	63.5	0	0	0	0
HPA000325	U-251	ARMCX3	25	55.2	59.2	0	0	0	0
HPA000325	U-251	ARMCX3	26	51.4	55.2	0	0	0	0
HPA000325	U-251	ARMCX3	27	47.9	51.4	0	0	0	0
HPA000325	U-251	ARMCX3	28	44.7	47.9	0	0	0	0
HPA000325	U-251	ARMCX3	29	41.6	44.7	0	87990	0	0
HPA000325	U-251	ARMCX3	30	38.8	41.6	126580	0	126580	278230
HPA000325	U-251	ARMCX3	31	36.2	38.8	162320	78231	704840	162320
HPA000325	U-251	ARMCX3	32	33.7	36.2	0	0	0	0
HPA000325	U-251	ARMCX3	33	31.5	33.7	47116	232790	47116	0
HPA000325	U-251	ARMCX3	34	29.3	31.5	316930	0	470530	316930
HPA000325	U-251	ARMCX3	35	27.3	29.3	0	0	0	0
HPA000325	U-251	ARMCX3	36	25.5	27.3	0	0	0	0
HPA000325	U-251	ARMCX3	37	23.7	25.5	0	0	82644	0
HPA000325	U-251	ARMCX3	38	22.1	23.7	0	0	0	0
HPA000325	U-251	ARMCX3	39	20.6	22.1	0	56144	0	0
HPA000325	U-251	ARMCX3	40	19.2	20.6	0	0	90013	0
HPA000325	U-251	ARMCX3	41	17.9	19.2	0	0	0	0
HPA000325	U-251	ARMCX3	42	16.7	17.9	0	0	0	0
HPA000325	U-251	ARMCX3	43	15.6	16.7	0	0	0	0
HPA000325	U-251	ARMCX3	44	14.5	15.6	0	0	0	0
HPA000325	U-251	ARMCX3	45	13.5	14.5	0	0	0	69669
HPA000325	U-251	ARMCX3	46	12.6	13.5	0	0	0	0
HPA000325	U-251	ARMCX3	47	11.8	12.6	0	0	0	149880
HPA000325	U-251	ARMCX3	48	11	11.8	0	0	0	0
HPA000325	U-251	ARMCX3	49	10.2	11	0	0	24274	0
HPA000325	U-251	ARMCX3	50	0	10.2	0	0	0	0
HPA000368	RT4	FLNA	1	297.5	99999	1034100	508210	1621500	1034100
HPA000368	RT4	FLNA	2	277.3	297.5	958760	769240	1308100	958760
HPA000368	RT4	FLNA	3	258.5	277.3	6702800	6702800	989410	10206000
HPA000368	RT4	FLNA	4	241	258.5	28622000	28622000	8874600	45292000
HPA000368	RT4	FLNA	5	224.6	241	4327800	725100	4327800	70338000
HPA000368	RT4	FLNA	6	209.4	224.6	24655000	24655000	3773200	37593000
HPA000368	RT4	FLNA	7	195.2	209.4	39458000	39458000	4377600	67325000
HPA000368	RT4	FLNA	8	182	195.2	46827000	46827000	2776900	54501000
HPA000368	RT4	FLNA	9	169.6	182	24080000	40022000	6019600	24080000
HPA000368	RT4	FLNA	10	158.1	169.6	21659000	21659000	25763000	21500000
HPA000368	RT4	FLNA	11	147.4	158.1	22256000	22256000	15669000	29507000
HPA000368	RT4	FLNA	12	137.4	147.4	17045000	5301100	17045000	35485000
HPA000368	RT4	FLNA	13	128.1	137.4	54283000	54283000	65534000	35844000
HPA000368	RT4	FLNA	14	119.4	128.1	15470000	18105000	2534200	15470000
HPA000368	RT4	FLNA	15	111.3	119.4	14881000	14881000	31939000	14552000
HPA000368	RT4	FLNA	16	103.8	111.3	51147000	42562000	51147000	87788000
HPA000368	RT4	FLNA	17	96.7	103.8	14124000	14124000	12403000	24427000
HPA000368	RT4	FLNA	18	90.2	96.7	18190000	12829000	18190000	28699000
HPA000368	RT4	FLNA	19	84.1	90.2	21548000	12795000	21548000	26534000
HPA000368	RT4	FLNA	20	78.4	84.1	9654900	9960900	8793300	9654900
HPA000368	RT4	FLNA	21	73	78.4	20474000	10492000	20474000	25296000
HPA000368	RT4	FLNA	22	68.1	73	15772000	8114000	15772000	17707000
HPA000368	RT4	FLNA	23	63.5	68.1	11206000	11206000	9639800	15527000
HPA000368	RT4	FLNA	24	59.2	63.5	13304000	9708000	13304000	13937000
HPA000368	RT4	FLNA	25	55.2	59.2	12238000	11416000	12238000	23890000
HPA000368	RT4	FLNA	26	51.4	55.2	8567800	8567800	4738000	11207000
HPA000368	RT4	FLNA	27	47.9	51.4	7959500	7091600	10427000	7959500
HPA000368	RT4	FLNA	28	44.7	47.9	5796300	4358100	5796300	9706800
HPA000368	RT4	FLNA	29	41.6	44.7	4766100	2584200	4766100	8827300
HPA000368	RT4	FLNA	30	38.8	41.6	9213200	9969600	4579300	9213200
HPA000368	RT4	FLNA	31	36.2	38.8	7872600	26469000	2319600	7872600
HPA000368	RT4	FLNA	32	33.7	36.2	7680800	7139100	9939800	7680800
HPA000368	RT4	FLNA	33	31.5	33.7	8647300	9151000	8647300	6276700
HPA000368	RT4	FLNA	34	29.3	31.5	9369500	9369500	10893000	8557000
HPA000368	RT4	FLNA	35	27.3	29.3	7630700	2898500	7630700	9705100
HPA000368	RT4	FLNA	36	25.5	27.3	10541000	10631000	10541000	9806600
HPA000368	RT4	FLNA	37	23.7	25.5	9726300	6946800	9726300	11589000
HPA000368	RT4	FLNA	38	22.1	23.7	3377500	7361600	3377500	3143300
HPA000368	RT4	FLNA	39	20.6	22.1	3439200	3439200	3195200	4690100
HPA000368	RT4	FLNA	40	19.2	20.6	8759400	6594900	10639000	8759400
HPA000368	RT4	FLNA	41	17.9	19.2	14657000	3686200	14657000	15775000
HPA000368	RT4	FLNA	42	16.7	17.9	5695200	3094600	5695200	8856100
HPA000368	RT4	FLNA	43	15.6	16.7	3415000	1975600	3673400	3415000
HPA000368	RT4	FLNA	44	14.5	15.6	1691200	1691200	730440	2580900
HPA000368	RT4	FLNA	45	13.5	14.5	1829700	1221100	1829700	4532800
HPA000368	RT4	FLNA	46	12.6	13.5	2037100	1886400	2037100	5169700
HPA000368	RT4	FLNA	47	11.8	12.6	2360800	2493600	938860	2360800
HPA000368	RT4	FLNA	48	11	11.8	1211900	1945400	1211900	746310
HPA000368	RT4	FLNA	49	10.2	11	410350	410350	392370	534040
HPA000368	RT4	FLNA	50	0	10.2	1005500	2499200	119530	1005500
HPA000368	U-251	FLNA	1	297.5	99999	67674000	67674000	67796000	28699000
HPA000368	U-251	FLNA	2	277.3	297.5	256740000	276390000	256740000	92103000
HPA000368	U-251	FLNA	3	258.5	277.3	212080000	427460000	212080000	118340000
HPA000368	U-251	FLNA	4	241	258.5	246640000	357430000	246640000	131360000
HPA000368	U-251	FLNA	5	224.6	241	126530000	336870000	126530000	114680000
HPA000368	U-251	FLNA	6	209.4	224.6	227410000	317240000	141490000	227410000
HPA000368	U-251	FLNA	7	195.2	209.4	194140000	279040000	114320000	194140000
HPA000368	U-251	FLNA	8	182	195.2	172510000	172510000	46604000	192470000
HPA000368	U-251	FLNA	9	169.6	182	129890000	208260000	121650000	129890000
HPA000368	U-251	FLNA	10	158.1	169.6	137900000	172940000	84298000	137900000
HPA000368	U-251	FLNA	11	147.4	158.1	139210000	178860000	139210000	109850000
HPA000368	U-251	FLNA	12	137.4	147.4	229160000	229160000	266720000	204860000
HPA000368	U-251	FLNA	13	128.1	137.4	162110000	223430000	162110000	120890000
HPA000368	U-251	FLNA	14	119.4	128.1	201690000	224370000	201690000	180740000
HPA000368	U-251	FLNA	15	111.3	119.4	166790000	166790000	132850000	181760000
HPA000368	U-251	FLNA	16	103.8	111.3	53351000	90611000	42965000	53351000
HPA000368	U-251	FLNA	17	96.7	103.8	97892000	127610000	75050000	97892000
HPA000368	U-251	FLNA	18	90.2	96.7	70874000	119870000	70874000	44570000
HPA000368	U-251	FLNA	19	84.1	90.2	85603000	85603000	94785000	84061000
HPA000368	U-251	FLNA	20	78.4	84.1	74450000	103190000	41410000	74450000
HPA000368	U-251	FLNA	21	73	78.4	60853000	52474000	60853000	72602000
HPA000368	U-251	FLNA	22	68.1	73	52839000	52839000	62424000	28726000
HPA000368	U-251	FLNA	23	63.5	68.1	50209000	57154000	50209000	39883000
HPA000368	U-251	FLNA	24	59.2	63.5	65309000	77625000	65309000	42025000
HPA000368	U-251	FLNA	25	55.2	59.2	54558000	60259000	54558000	48482000
HPA000368	U-251	FLNA	26	51.4	55.2	56133000	52817000	65394000	56133000
HPA000368	U-251	FLNA	27	47.9	51.4	39475000	39475000	44373000	29964000
HPA000368	U-251	FLNA	28	44.7	47.9	31432000	31432000	23447000	43685000
HPA000368	U-251	FLNA	29	41.6	44.7	21925000	21925000	30197000	17189000
HPA000368	U-251	FLNA	30	38.8	41.6	35319000	37281000	35319000	23662000
HPA000368	U-251	FLNA	31	36.2	38.8	41315000	24812000	41315000	45818000
HPA000368	U-251	FLNA	32	33.7	36.2	33996000	46158000	31112000	33996000
HPA000368	U-251	FLNA	33	31.5	33.7	24701000	27987000	24701000	1323000
HPA000368	U-251	FLNA	34	29.3	31.5	44244000	23906000	44244000	47239000
HPA000368	U-251	FLNA	35	27.3	29.3	29678000	27951000	44332000	29678000
HPA000368	U-251	FLNA	36	25.5	27.3	40841000	25303000	66743000	40841000
HPA000368	U-251	FLNA	37	23.7	25.5	23380000	15644000	53353000	23380000
HPA000368	U-251	FLNA	38	22.1	23.7	37498000	25194000	37498000	39131000
HPA000368	U-251	FLNA	39	20.6	22.1	12985000	12731000	15116000	12985000
HPA000368	U-251	FLNA	40	19.2	20.6	17541000	12118000	17541000	21147000
HPA000368	U-251	FLNA	41	17.9	19.2	33540000	17503000	42283000	33540000
HPA000368	U-251	FLNA	42	16.7	17.9	52323000	29914000	52323000	58051000
HPA000368	U-251	FLNA	43	15.6	16.7	22877000	22877000	18529000	23541000
HPA000368	U-251	FLNA	44	14.5	15.6	11390000	10641000	19835000	11390000
HPA000368	U-251	FLNA	45	13.5	14.5	14526000	11169000	16619000	14526000
HPA000368	U-251	FLNA	46	12.6	13.5	11673000	11673000	28637000	695630
HPA000368	U-251	FLNA	47	11.8	12.6	9124800	9124800	10326000	4509400
HPA000368	U-251	FLNA	48	11	11.8	4350800	3854100	5218700	4350800
HPA000368	U-251	FLNA	49	10.2	11	250490	250490	717940	146240
HPA000368	U-251	FLNA	50	0	10.2	568960	568960	365410	628180
HPA000399	RT4	TMX4	1	297.5	99999	0	0	0	0
HPA000399	RT4	TMX4	2	277.3	297.5	0	0	0	0
HPA000399	RT4	TMX4	3	258.5	277.3	0	0	0	0
HPA000399	RT4	TMX4	4	241	258.5	0	0	0	0
HPA000399	RT4	TMX4	5	224.6	241	0	0	0	0
HPA000399	RT4	TMX4	6	209.4	224.6	0	0	0	0
HPA000399	RT4	TMX4	7	195.2	209.4	0	0	0	0
HPA000399	RT4	TMX4	8	182	195.2	0	11750	0	0
HPA000399	RT4	TMX4	9	169.6	182	0	0	0	0
HPA000399	RT4	TMX4	10	158.1	169.6	0	0	0	0
HPA000399	RT4	TMX4	11	147.4	158.1	0	0	0	0
HPA000399	RT4	TMX4	12	137.4	147.4	0	270830	0	0
HPA000399	RT4	TMX4	13	128.1	137.4	0	8210	0	0
HPA000399	RT4	TMX4	14	119.4	128.1	0	0	25434	0
HPA000399	RT4	TMX4	15	111.3	119.4	0	0	0	0
HPA000399	RT4	TMX4	16	103.8	111.3	30920	0	30920	68015
HPA000399	RT4	TMX4	17	96.7	103.8	0	0	260360	0
HPA000399	RT4	TMX4	18	90.2	96.7	0	0	0	11860
HPA000399	RT4	TMX4	19	84.1	90.2	0	0	59797	0
HPA000399	RT4	TMX4	20	78.4	84.1	0	0	0	0
HPA000399	RT4	TMX4	21	73	78.4	0	0	0	0
HPA000399	RT4	TMX4	22	68.1	73	0	0	0	0
HPA000399	RT4	TMX4	23	63.5	68.1	0	133350	0	0
HPA000399	RT4	TMX4	24	59.2	63.5	0	0	0	0
HPA000399	RT4	TMX4	25	55.2	59.2	0	0	0	0
HPA000399	RT4	TMX4	26	51.4	55.2	172240	172240	0	543950
HPA000399	RT4	TMX4	27	47.9	51.4	105470	105470	0	106750
HPA000399	RT4	TMX4	28	44.7	47.9	43328	42354	43328	396850
HPA000399	RT4	TMX4	29	41.6	44.7	43996	0	43996	199740
HPA000399	RT4	TMX4	30	38.8	41.6	140280	141010	0	140280
HPA000399	RT4	TMX4	31	36.2	38.8	5323	0	5323	113950
HPA000399	RT4	TMX4	32	33.7	36.2	0	22954	0	0
HPA000399	RT4	TMX4	33	31.5	33.7	7180	87830	0	7180
HPA000399	RT4	TMX4	34	29.3	31.5	82768	89312	82768	0
HPA000399	RT4	TMX4	35	27.3	29.3	0	0	64682	0
HPA000399	RT4	TMX4	36	25.5	27.3	0	69731	0	0
HPA000399	RT4	TMX4	37	23.7	25.5	0	0	0	14600
HPA000399	RT4	TMX4	38	22.1	23.7	23284	50504	0	23284
HPA000399	RT4	TMX4	39	20.6	22.1	0	21464	0	0
HPA000399	RT4	TMX4	40	19.2	20.6	0	0	0	44387
HPA000399	RT4	TMX4	41	17.9	19.2	0	0	0	0
HPA000399	RT4	TMX4	42	16.7	17.9	35024	0	60177	35024
HPA000399	RT4	TMX4	43	15.6	16.7	0	0	0	40761
HPA000399	RT4	TMX4	44	14.5	15.6	17367	0	17367	85809
HPA000399	RT4	TMX4	45	13.5	14.5	0	0	0	0
HPA000399	RT4	TMX4	46	12.6	13.5	0	0	0	43293
HPA000399	RT4	TMX4	47	11.8	12.6	0	0	16722	0
HPA000399	RT4	TMX4	48	11	11.8	0	0	0	0
HPA000399	RT4	TMX4	49	10.2	11	0	0	0	12531
HPA000399	RT4	TMX4	50	0	10.2	0	0	0	0
HPA000399	U-251	TMX4	1	297.5	99999	0	0	0	0
HPA000399	U-251	TMX4	2	277.3	297.5	0	0	0	0
HPA000399	U-251	TMX4	3	258.5	277.3	0	0	0	0
HPA000399	U-251	TMX4	4	241	258.5	0	34058	0	0
HPA000399	U-251	TMX4	5	224.6	241	0	0	0	0
HPA000399	U-251	TMX4	6	209.4	224.6	11199	13662	0	11199
HPA000399	U-251	TMX4	7	195.2	209.4	0	0	0	0
HPA000399	U-251	TMX4	8	182	195.2	0	0	0	0
HPA000399	U-251	TMX4	9	169.6	182	0	0	4947	0
HPA000399	U-251	TMX4	10	158.1	169.6	0	0	0	15185
HPA000399	U-251	TMX4	11	147.4	158.1	0	28122	0	0
HPA000399	U-251	TMX4	12	137.4	147.4	0	0	0	0
HPA000399	U-251	TMX4	13	128.1	137.4	0	0	0	0
HPA000399	U-251	TMX4	14	119.4	128.1	0	0	61512	0
HPA000399	U-251	TMX4	15	111.3	119.4	0	0	0	0
HPA000399	U-251	TMX4	16	103.8	111.3	0	0	0	0
HPA000399	U-251	TMX4	17	96.7	103.8	0	0	0	0
HPA000399	U-251	TMX4	18	90.2	96.7	0	0	0	0
HPA000399	U-251	TMX4	19	84.1	90.2	44356	0	44356	65846
HPA000399	U-251	TMX4	20	78.4	84.1	0	29763	0	0
HPA000399	U-251	TMX4	21	73	78.4	0	0	0	0
HPA000399	U-251	TMX4	22	68.1	73	0	0	48273	0
HPA000399	U-251	TMX4	23	63.5	68.1	64710	115590	64710	0
HPA000399	U-251	TMX4	24	59.2	63.5	0	0	105020	0
HPA000399	U-251	TMX4	25	55.2	59.2	74751	76145	0	74751
HPA000399	U-251	TMX4	26	51.4	55.2	507060	3694300	279060	507060
HPA000399	U-251	TMX4	27	47.9	51.4	2581700	2243300	3185900	2581700
HPA000399	U-251	TMX4	28	44.7	47.9	199280	211400	0	199280
HPA000399	U-251	TMX4	29	41.6	44.7	217410	217410	262300	0
HPA000399	U-251	TMX4	30	38.8	41.6	168550	245100	98785	168550
HPA000399	U-251	TMX4	31	36.2	38.8	84377	84377	0	617750
HPA000399	U-251	TMX4	32	33.7	36.2	13403	13403	51919	0
HPA000399	U-251	TMX4	33	31.5	33.7	0	90246	0	0
HPA000399	U-251	TMX4	34	29.3	31.5	150180	154370	0	150180
HPA000399	U-251	TMX4	35	27.3	29.3	269640	278720	125110	269640
HPA000399	U-251	TMX4	36	25.5	27.3	394400	394400	507010	235060
HPA000399	U-251	TMX4	37	23.7	25.5	147190	215900	0	147190
HPA000399	U-251	TMX4	38	22.1	23.7	19035	19035	0	73001
HPA000399	U-251	TMX4	39	20.6	22.1	0	0	0	0
HPA000399	U-251	TMX4	40	19.2	20.6	0	0	0	0
HPA000399	U-251	TMX4	41	17.9	19.2	0	44473	0	0
HPA000399	U-251	TMX4	42	16.7	17.9	0	0	0	0
HPA000399	U-251	TMX4	43	15.6	16.7	0	39778	0	0
HPA000399	U-251	TMX4	44	14.5	15.6	0	0	0	0
HPA000399	U-251	TMX4	45	13.5	14.5	0	0	0	0
HPA000399	U-251	TMX4	46	12.6	13.5	0	0	0	0
HPA000399	U-251	TMX4	47	11.8	12.6	0	0	0	0
HPA000399	U-251	TMX4	48	11	11.8	0	0	0	0
HPA000399	U-251	TMX4	49	10.2	11	0	0	0	0
HPA000399	U-251	TMX4	50	0	10.2	0	0	23710	0
HPA000400	RT4	ZNF185	1	297.5	99999	0	0	0	0
HPA000400	RT4	ZNF185	2	277.3	297.5	0	0	0	0
HPA000400	RT4	ZNF185	3	258.5	277.3	0	0	0	0
HPA000400	RT4	ZNF185	4	241	258.5	0	0	0	0
HPA000400	RT4	ZNF185	5	224.6	241	0	0	0	0
HPA000400	RT4	ZNF185	6	209.4	224.6	0	0	0	0
HPA000400	RT4	ZNF185	7	195.2	209.4	0	0	0	0
HPA000400	RT4	ZNF185	8	182	195.2	0	0	0	0
HPA000400	RT4	ZNF185	9	169.6	182	0	0	0	0
HPA000400	RT4	ZNF185	10	158.1	169.6	0	0	0	0
HPA000400	RT4	ZNF185	11	147.4	158.1	0	0	0	0
HPA000400	RT4	ZNF185	12	137.4	147.4	0	0	0	0
HPA000400	RT4	ZNF185	13	128.1	137.4	0	0	0	0
HPA000400	RT4	ZNF185	14	119.4	128.1	0	0	0	0
HPA000400	RT4	ZNF185	15	111.3	119.4	0	0	0	0
HPA000400	RT4	ZNF185	16	103.8	111.3	0	0	0	0
HPA000400	RT4	ZNF185	17	96.7	103.8	0	0	0	0
HPA000400	RT4	ZNF185	18	90.2	96.7	0	0	0	0
HPA000400	RT4	ZNF185	19	84.1	90.2	0	0	0	0
HPA000400	RT4	ZNF185	20	78.4	84.1	0	0	0	0
HPA000400	RT4	ZNF185	21	73	78.4	0	0	0	0
HPA000400	RT4	ZNF185	22	68.1	73	0	0	0	0
HPA000400	RT4	ZNF185	23	63.5	68.1	0	0	0	0
HPA000400	RT4	ZNF185	24	59.2	63.5	0	0	0	0
HPA000400	RT4	ZNF185	25	55.2	59.2	0	0	0	0
HPA000400	RT4	ZNF185	26	51.4	55.2	0	0	0	0
HPA000400	RT4	ZNF185	27	47.9	51.4	0	0	0	0
HPA000400	RT4	ZNF185	28	44.7	47.9	0	0	0	0
HPA000400	RT4	ZNF185	29	41.6	44.7	0	0	0	0
HPA000400	RT4	ZNF185	30	38.8	41.6	0	0	0	74988
HPA000400	RT4	ZNF185	31	36.2	38.8	0	0	0	0
HPA000400	RT4	ZNF185	32	33.7	36.2	0	0	0	0
HPA000400	RT4	ZNF185	33	31.5	33.7	0	49073	0	0
HPA000400	RT4	ZNF185	34	29.3	31.5	0	0	0	0
HPA000400	RT4	ZNF185	35	27.3	29.3	0	0	44361	0
HPA000400	RT4	ZNF185	36	25.5	27.3	0	0	0	0
HPA000400	RT4	ZNF185	37	23.7	25.5	0	0	0	0
HPA000400	RT4	ZNF185	38	22.1	23.7	0	0	0	0
HPA000400	RT4	ZNF185	39	20.6	22.1	0	0	68541	0
HPA000400	RT4	ZNF185	40	19.2	20.6	54172	0	54172	94587
HPA000400	RT4	ZNF185	41	17.9	19.2	29933	29933	0	58740
HPA000400	RT4	ZNF185	42	16.7	17.9	0	0	41715	0
HPA000400	RT4	ZNF185	43	15.6	16.7	0	0	0	0
HPA000400	RT4	ZNF185	44	14.5	15.6	0	0	0	8767
HPA000400	RT4	ZNF185	45	13.5	14.5	0	0	0	0
HPA000400	RT4	ZNF185	46	12.6	13.5	0	0	0	0
HPA000400	RT4	ZNF185	47	11.8	12.6	0	0	0	0
HPA000400	RT4	ZNF185	48	11	11.8	0	0	14166	0
HPA000400	RT4	ZNF185	49	10.2	11	0	0	0	0
HPA000400	RT4	ZNF185	50	0	10.2	0	72440	0	0
HPA000400	U-251	ZNF185	1	297.5	99999	0	0	0	0
HPA000400	U-251	ZNF185	2	277.3	297.5	0	0	0	0
HPA000400	U-251	ZNF185	3	258.5	277.3	0	0	0	0
HPA000400	U-251	ZNF185	4	241	258.5	0	0	0	0
HPA000400	U-251	ZNF185	5	224.6	241	0	0	0	0
HPA000400	U-251	ZNF185	6	209.4	224.6	0	0	0	0
HPA000400	U-251	ZNF185	7	195.2	209.4	0	0	0	0
HPA000400	U-251	ZNF185	8	182	195.2	0	0	0	0
HPA000400	U-251	ZNF185	9	169.6	182	0	0	0	0
HPA000400	U-251	ZNF185	10	158.1	169.6	0	0	0	0
HPA000400	U-251	ZNF185	11	147.4	158.1	0	0	0	0
HPA000400	U-251	ZNF185	12	137.4	147.4	0	0	0	0
HPA000400	U-251	ZNF185	13	128.1	137.4	0	0	0	0
HPA000400	U-251	ZNF185	14	119.4	128.1	0	0	0	0
HPA000400	U-251	ZNF185	15	111.3	119.4	0	0	0	0
HPA000400	U-251	ZNF185	16	103.8	111.3	0	0	0	0
HPA000400	U-251	ZNF185	17	96.7	103.8	0	0	0	0
HPA000400	U-251	ZNF185	18	90.2	96.7	0	0	0	0
HPA000400	U-251	ZNF185	19	84.1	90.2	0	0	0	0
HPA000400	U-251	ZNF185	20	78.4	84.1	0	0	0	0
HPA000400	U-251	ZNF185	21	73	78.4	0	0	0	0
HPA000400	U-251	ZNF185	22	68.1	73	0	0	0	0
HPA000400	U-251	ZNF185	23	63.5	68.1	0	0	0	0
HPA000400	U-251	ZNF185	24	59.2	63.5	0	0	0	0
HPA000400	U-251	ZNF185	25	55.2	59.2	0	0	0	0
HPA000400	U-251	ZNF185	26	51.4	55.2	0	0	0	0
HPA000400	U-251	ZNF185	27	47.9	51.4	0	0	0	0
HPA000400	U-251	ZNF185	28	44.7	47.9	0	0	0	0
HPA000400	U-251	ZNF185	29	41.6	44.7	0	0	0	0
HPA000400	U-251	ZNF185	30	38.8	41.6	0	0	0	0
HPA000400	U-251	ZNF185	31	36.2	38.8	0	0	75834	0
HPA000400	U-251	ZNF185	32	33.7	36.2	0	21522	0	0
HPA000400	U-251	ZNF185	33	31.5	33.7	0	0	0	0
HPA000400	U-251	ZNF185	34	29.3	31.5	0	0	0	0
HPA000400	U-251	ZNF185	35	27.3	29.3	0	0	0	0
HPA000400	U-251	ZNF185	36	25.5	27.3	0	0	0	0
HPA000400	U-251	ZNF185	37	23.7	25.5	0	0	0	0
HPA000400	U-251	ZNF185	38	22.1	23.7	0	0	0	0
HPA000400	U-251	ZNF185	39	20.6	22.1	0	0	0	0
HPA000400	U-251	ZNF185	40	19.2	20.6	0	0	0	0
HPA000400	U-251	ZNF185	41	17.9	19.2	0	0	0	0
HPA000400	U-251	ZNF185	42	16.7	17.9	0	0	0	0
HPA000400	U-251	ZNF185	43	15.6	16.7	0	0	0	0
HPA000400	U-251	ZNF185	44	14.5	15.6	0	0	0	0
HPA000400	U-251	ZNF185	45	13.5	14.5	0	0	0	0
HPA000400	U-251	ZNF185	46	12.6	13.5	0	0	0	0
HPA000400	U-251	ZNF185	47	11.8	12.6	0	0	0	0
HPA000400	U-251	ZNF185	48	11	11.8	0	0	0	0
HPA000400	U-251	ZNF185	49	10.2	11	0	0	0	0
HPA000400	U-251	ZNF185	50	0	10.2	0	0	0	0
HPA000425	RT4	IDH3G	1	297.5	99999	0	0	0	81393
HPA000425	RT4	IDH3G	2	277.3	297.5	0	0	8937	0
HPA000425	RT4	IDH3G	3	258.5	277.3	0	134550	0	0
HPA000425	RT4	IDH3G	4	241	258.5	20124	0	20124	88210
HPA000425	RT4	IDH3G	5	224.6	241	0	0	0	0
HPA000425	RT4	IDH3G	6	209.4	224.6	0	0	0	0
HPA000425	RT4	IDH3G	7	195.2	209.4	8785	8785	0	43415
HPA000425	RT4	IDH3G	8	182	195.2	30095	108900	30095	0
HPA000425	RT4	IDH3G	9	169.6	182	0	51020	0	0
HPA000425	RT4	IDH3G	10	158.1	169.6	0	103780	0	0
HPA000425	RT4	IDH3G	11	147.4	158.1	0	157200	0	0
HPA000425	RT4	IDH3G	12	137.4	147.4	0	0	0	0
HPA000425	RT4	IDH3G	13	128.1	137.4	0	34308	0	0
HPA000425	RT4	IDH3G	14	119.4	128.1	0	0	0	0
HPA000425	RT4	IDH3G	15	111.3	119.4	0	0	163810	0
HPA000425	RT4	IDH3G	16	103.8	111.3	104650	0	104650	133610
HPA000425	RT4	IDH3G	17	96.7	103.8	0	0	0	77193
HPA000425	RT4	IDH3G	18	90.2	96.7	30038	110340	30038	0
HPA000425	RT4	IDH3G	19	84.1	90.2	42725	0	42725	125610
HPA000425	RT4	IDH3G	20	78.4	84.1	0	22916	0	0
HPA000425	RT4	IDH3G	21	73	78.4	0	0	69579	0
HPA000425	RT4	IDH3G	22	68.1	73	0	0	0	0
HPA000425	RT4	IDH3G	23	63.5	68.1	0	115910	0	0
HPA000425	RT4	IDH3G	24	59.2	63.5	0	0	0	0
HPA000425	RT4	IDH3G	25	55.2	59.2	0	0	0	81740
HPA000425	RT4	IDH3G	26	51.4	55.2	18661	18661	42493	0
HPA000425	RT4	IDH3G	27	47.9	51.4	0	0	0	0
HPA000425	RT4	IDH3G	28	44.7	47.9	189530	189530	0	1313100
HPA000425	RT4	IDH3G	29	41.6	44.7	6852000	3428300	6852000	8498800
HPA000425	RT4	IDH3G	30	38.8	41.6	1240700	1891100	1240700	400230
HPA000425	RT4	IDH3G	31	36.2	38.8	0	187360	0	0
HPA000425	RT4	IDH3G	32	33.7	36.2	0	51376	0	0
HPA000425	RT4	IDH3G	33	31.5	33.7	203100	313440	203100	165010
HPA000425	RT4	IDH3G	34	29.3	31.5	400310	400310	0	808140
HPA000425	RT4	IDH3G	35	27.3	29.3	15138	15138	0	358000
HPA000425	RT4	IDH3G	36	25.5	27.3	343400	676330	343400	22462
HPA000425	RT4	IDH3G	37	23.7	25.5	212190	106620	212190	778370
HPA000425	RT4	IDH3G	38	22.1	23.7	0	466520	0	0
HPA000425	RT4	IDH3G	39	20.6	22.1	0	0	0	412220
HPA000425	RT4	IDH3G	40	19.2	20.6	82804	404320	0	82804
HPA000425	RT4	IDH3G	41	17.9	19.2	45866	45866	0	113070
HPA000425	RT4	IDH3G	42	16.7	17.9	0	0	0	0
HPA000425	RT4	IDH3G	43	15.6	16.7	0	46314	0	0
HPA000425	RT4	IDH3G	44	14.5	15.6	0	0	0	0
HPA000425	RT4	IDH3G	45	13.5	14.5	0	0	0	118830
HPA000425	RT4	IDH3G	46	12.6	13.5	0	0	0	56371
HPA000425	RT4	IDH3G	47	11.8	12.6	0	0	0	0
HPA000425	RT4	IDH3G	48	11	11.8	0	0	0	0
HPA000425	RT4	IDH3G	49	10.2	11	0	0	0	0
HPA000425	RT4	IDH3G	50	0	10.2	0	0	0	56720
HPA000425	U-251	IDH3G	1	297.5	99999	0	42280	0	0
HPA000425	U-251	IDH3G	2	277.3	297.5	0	0	0	11306
HPA000425	U-251	IDH3G	3	258.5	277.3	0	134790	0	0
HPA000425	U-251	IDH3G	4	241	258.5	0	0	0	0
HPA000425	U-251	IDH3G	5	224.6	241	0	131700	0	0
HPA000425	U-251	IDH3G	6	209.4	224.6	0	0	0	79965
HPA000425	U-251	IDH3G	7	195.2	209.4	0	0	0	0
HPA000425	U-251	IDH3G	8	182	195.2	0	0	0	0
HPA000425	U-251	IDH3G	9	169.6	182	0	0	0	69781
HPA000425	U-251	IDH3G	10	158.1	169.6	0	0	0	0
HPA000425	U-251	IDH3G	11	147.4	158.1	0	0	9295	0
HPA000425	U-251	IDH3G	12	137.4	147.4	0	0	0	0
HPA000425	U-251	IDH3G	13	128.1	137.4	0	95257	0	0
HPA000425	U-251	IDH3G	14	119.4	128.1	95327	17989	95327	234340
HPA000425	U-251	IDH3G	15	111.3	119.4	0	0	46402	0
HPA000425	U-251	IDH3G	16	103.8	111.3	0	0	0	76966
HPA000425	U-251	IDH3G	17	96.7	103.8	83130	83130	0	101030
HPA000425	U-251	IDH3G	18	90.2	96.7	0	16901	0	0
HPA000425	U-251	IDH3G	19	84.1	90.2	0	0	0	209270
HPA000425	U-251	IDH3G	20	78.4	84.1	0	0	34584	0
HPA000425	U-251	IDH3G	21	73	78.4	0	0	0	0
HPA000425	U-251	IDH3G	22	68.1	73	13144	0	13144	191560
HPA000425	U-251	IDH3G	23	63.5	68.1	0	0	0	163970
HPA000425	U-251	IDH3G	24	59.2	63.5	0	0	0	0
HPA000425	U-251	IDH3G	25	55.2	59.2	0	0	103190	0
HPA000425	U-251	IDH3G	26	51.4	55.2	0	0	0	0
HPA000425	U-251	IDH3G	27	47.9	51.4	72370	185090	0	72370
HPA000425	U-251	IDH3G	28	44.7	47.9	0	108300	0	0
HPA000425	U-251	IDH3G	29	41.6	44.7	3961700	16074000	2750600	3961700
HPA000425	U-251	IDH3G	30	38.8	41.6	928200	713830	928200	7824500
HPA000425	U-251	IDH3G	31	36.2	38.8	1305800	68356	13505000	1305800
HPA000425	U-251	IDH3G	32	33.7	36.2	78387	78387	151360	0
HPA000425	U-251	IDH3G	33	31.5	33.7	35239	35431	0	35239
HPA000425	U-251	IDH3G	34	29.3	31.5	0	0	0	506060
HPA000425	U-251	IDH3G	35	27.3	29.3	11640	0	11640	37905
HPA000425	U-251	IDH3G	36	25.5	27.3	213790	213790	637110	42708
HPA000425	U-251	IDH3G	37	23.7	25.5	388600	388600	575780	0
HPA000425	U-251	IDH3G	38	22.1	23.7	105380	90404	105380	164390
HPA000425	U-251	IDH3G	39	20.6	22.1	0	8832	0	0
HPA000425	U-251	IDH3G	40	19.2	20.6	0	10335	0	0
HPA000425	U-251	IDH3G	41	17.9	19.2	0	0	0	95226
HPA000425	U-251	IDH3G	42	16.7	17.9	0	0	21865	0
HPA000425	U-251	IDH3G	43	15.6	16.7	0	0	0	0
HPA000425	U-251	IDH3G	44	14.5	15.6	0	0	0	0
HPA000425	U-251	IDH3G	45	13.5	14.5	0	0	287960	0
HPA000425	U-251	IDH3G	46	12.6	13.5	0	0	0	33818
HPA000425	U-251	IDH3G	47	11.8	12.6	0	0	0	0
HPA000425	U-251	IDH3G	48	11	11.8	30112	945770	0	30112
HPA000425	U-251	IDH3G	49	10.2	11	0	18265	0	0
HPA000425	U-251	IDH3G	50	0	10.2	0	14028	0	0
HPA000426	RT4	IKBKG	1	297.5	99999	0	0	62638	0
HPA000426	RT4	IKBKG	2	277.3	297.5	0	0	0	0
HPA000426	RT4	IKBKG	3	258.5	277.3	0	0	0	95498
HPA000426	RT4	IKBKG	4	241	258.5	0	0	0	0
HPA000426	RT4	IKBKG	5	224.6	241	0	0	0	0
HPA000426	RT4	IKBKG	6	209.4	224.6	31426	0	31426	258850
HPA000426	RT4	IKBKG	7	195.2	209.4	20641	0	20641	170590
HPA000426	RT4	IKBKG	8	182	195.2	0	0	0	76151
HPA000426	RT4	IKBKG	9	169.6	182	0	0	0	16407
HPA000426	RT4	IKBKG	10	158.1	169.6	0	0	0	0
HPA000426	RT4	IKBKG	11	147.4	158.1	18734	0	25061	18734
HPA000426	RT4	IKBKG	12	137.4	147.4	33386	35352	33386	0
HPA000426	RT4	IKBKG	13	128.1	137.4	0	0	0	0
HPA000426	RT4	IKBKG	14	119.4	128.1	0	0	0	0
HPA000426	RT4	IKBKG	15	111.3	119.4	0	0	0	0
HPA000426	RT4	IKBKG	16	103.8	111.3	22039	22039	18627	41943
HPA000426	RT4	IKBKG	17	96.7	103.8	0	0	0	0
HPA000426	RT4	IKBKG	18	90.2	96.7	11367	11367	41237	0
HPA000426	RT4	IKBKG	19	84.1	90.2	0	0	0	0
HPA000426	RT4	IKBKG	20	78.4	84.1	0	0	52499	0
HPA000426	RT4	IKBKG	21	73	78.4	0	0	71505	0
HPA000426	RT4	IKBKG	22	68.1	73	0	0	0	0
HPA000426	RT4	IKBKG	23	63.5	68.1	3569	61223	0	3569
HPA000426	RT4	IKBKG	24	59.2	63.5	0	15332	0	0
HPA000426	RT4	IKBKG	25	55.2	59.2	0	0	0	398740
HPA000426	RT4	IKBKG	26	51.4	55.2	847290	847290	795130	1364000
HPA000426	RT4	IKBKG	27	47.9	51.4	153630	153630	0	545280
HPA000426	RT4	IKBKG	28	44.7	47.9	333630	333630	252280	397650
HPA000426	RT4	IKBKG	29	41.6	44.7	95646	0	95646	104300
HPA000426	RT4	IKBKG	30	38.8	41.6	9413	9413	394040	0
HPA000426	RT4	IKBKG	31	36.2	38.8	0	0	0	0
HPA000426	RT4	IKBKG	32	33.7	36.2	0	0	0	209990
HPA000426	RT4	IKBKG	33	31.5	33.7	0	0	0	0
HPA000426	RT4	IKBKG	34	29.3	31.5	0	0	0	52362
HPA000426	RT4	IKBKG	35	27.3	29.3	41997	41997	149250	36188
HPA000426	RT4	IKBKG	36	25.5	27.3	0	0	43106	0
HPA000426	RT4	IKBKG	37	23.7	25.5	0	0	0	0
HPA000426	RT4	IKBKG	38	22.1	23.7	0	0	0	0
HPA000426	RT4	IKBKG	39	20.6	22.1	0	0	0	0
HPA000426	RT4	IKBKG	40	19.2	20.6	0	0	0	0
HPA000426	RT4	IKBKG	41	17.9	19.2	0	0	0	0
HPA000426	RT4	IKBKG	42	16.7	17.9	0	0	0	0
HPA000426	RT4	IKBKG	43	15.6	16.7	0	0	0	0
HPA000426	RT4	IKBKG	44	14.5	15.6	0	0	0	0
HPA000426	RT4	IKBKG	45	13.5	14.5	0	0	0	0
HPA000426	RT4	IKBKG	46	12.6	13.5	144620	169290	144620	51742
HPA000426	RT4	IKBKG	47	11.8	12.6	0	0	54923	0
HPA000426	RT4	IKBKG	48	11	11.8	38774	64330	0	38774
HPA000426	RT4	IKBKG	49	10.2	11	0	0	0	0
HPA000426	RT4	IKBKG	50	0	10.2	18470	44044	0	18470
HPA000426	U-251	IKBKG	1	297.5	99999	30929	30929	5590	127920
HPA000426	U-251	IKBKG	2	277.3	297.5	23620	0	103760	23620
HPA000426	U-251	IKBKG	3	258.5	277.3	0	0	0	0
HPA000426	U-251	IKBKG	4	241	258.5	0	0	0	155210
HPA000426	U-251	IKBKG	5	224.6	241	0	0	0	0
HPA000426	U-251	IKBKG	6	209.4	224.6	0	0	30115	0
HPA000426	U-251	IKBKG	7	195.2	209.4	0	0	2370	0
HPA000426	U-251	IKBKG	8	182	195.2	0	0	0	0
HPA000426	U-251	IKBKG	9	169.6	182	0	0	0	241870
HPA000426	U-251	IKBKG	10	158.1	169.6	0	0	27669	0
HPA000426	U-251	IKBKG	11	147.4	158.1	0	0	0	0
HPA000426	U-251	IKBKG	12	137.4	147.4	42866	0	42866	886440
HPA000426	U-251	IKBKG	13	128.1	137.4	0	0	9335	0
HPA000426	U-251	IKBKG	14	119.4	128.1	0	0	51729	0
HPA000426	U-251	IKBKG	15	111.3	119.4	0	0	0	3924900
HPA000426	U-251	IKBKG	16	103.8	111.3	0	0	0	0
HPA000426	U-251	IKBKG	17	96.7	103.8	0	0	0	66529
HPA000426	U-251	IKBKG	18	90.2	96.7	0	0	0	96904
HPA000426	U-251	IKBKG	19	84.1	90.2	0	0	0	0
HPA000426	U-251	IKBKG	20	78.4	84.1	73114	79777	73114	17515
HPA000426	U-251	IKBKG	21	73	78.4	0	0	0	0
HPA000426	U-251	IKBKG	22	68.1	73	1840	1840	372810	0
HPA000426	U-251	IKBKG	23	63.5	68.1	0	0	0	59329
HPA000426	U-251	IKBKG	24	59.2	63.5	0	36186	0	0
HPA000426	U-251	IKBKG	25	55.2	59.2	92478	538990	92478	0
HPA000426	U-251	IKBKG	26	51.4	55.2	2752900	5278500	2135400	2752900
HPA000426	U-251	IKBKG	27	47.9	51.4	1908000	1620800	2757200	1908000
HPA000426	U-251	IKBKG	28	44.7	47.9	2315000	1393800	2315000	3422600
HPA000426	U-251	IKBKG	29	41.6	44.7	452410	316890	452410	597980
HPA000426	U-251	IKBKG	30	38.8	41.6	132790	0	132790	184590
HPA000426	U-251	IKBKG	31	36.2	38.8	55613	55613	480180	0
HPA000426	U-251	IKBKG	32	33.7	36.2	55958	92552	55958	0
HPA000426	U-251	IKBKG	33	31.5	33.7	35933	35933	39558	5234
HPA000426	U-251	IKBKG	34	29.3	31.5	20593	0	20593	185570
HPA000426	U-251	IKBKG	35	27.3	29.3	40520	76881	40520	0
HPA000426	U-251	IKBKG	36	25.5	27.3	47202	0	47202	218190
HPA000426	U-251	IKBKG	37	23.7	25.5	0	0	0	0
HPA000426	U-251	IKBKG	38	22.1	23.7	15527	33756	15527	0
HPA000426	U-251	IKBKG	39	20.6	22.1	0	0	0	203630
HPA000426	U-251	IKBKG	40	19.2	20.6	0	0	0	0
HPA000426	U-251	IKBKG	41	17.9	19.2	0	0	0	0
HPA000426	U-251	IKBKG	42	16.7	17.9	0	0	0	46294
HPA000426	U-251	IKBKG	43	15.6	16.7	24737	0	24737	483420
HPA000426	U-251	IKBKG	44	14.5	15.6	0	0	62917	0
HPA000426	U-251	IKBKG	45	13.5	14.5	0	0	0	0
HPA000426	U-251	IKBKG	46	12.6	13.5	0	0	115120	0
HPA000426	U-251	IKBKG	47	11.8	12.6	0	0	0	0
HPA000426	U-251	IKBKG	48	11	11.8	0	0	0	0
[truncated: 550,303+ more rows]
