# Supplementary material for: Enhanced validation of antibodies for research applications
Source: Nat Commun. 2018 Oct 8;9:4130. doi: 10.1038/s41467-018-06642-y (PMC6175901; doi:10.1038/s41467-018-06642-y)
Supplement: Supplementary file 11 — Supplementary Data 8 [file 41467_2018_6642_MOESM11_ESM.xlsx]

## Sheet: Table S10
Supplementary Data 8 - Molecular weight for the largest transcript
Gene name	ENSG	ENSP	Mw (kDa)	Class
TSPAN6	ENSG00000000003	ENSP00000362111	27.56	Predicted secreted / membrane
TNMD	ENSG00000000005	ENSP00000362122	37.13	Predicted secreted / membrane
DPM1	ENSG00000000419	ENSP00000360640	33.22	Predicted intracellular proteins
SCYL3	ENSG00000000457	ENSP00000356746	82.86	Predicted intracellular proteins
C1orf112	ENSG00000000460	ENSP00000286031	96.55	Predicted intracellular proteins
FGR	ENSG00000000938	ENSP00000363117	59.48	Predicted intracellular proteins
CFH	ENSG00000000971	ENSP00000356399	139.07	Predicted secreted / membrane
FUCA2	ENSG00000001036	ENSP00000002165	54.07	Predicted secreted / membrane
GCLC	ENSG00000001084	ENSP00000229416	72.77	Predicted intracellular proteins
NFYA	ENSG00000001167	ENSP00000345702	36.88	Predicted intracellular proteins
STPG1	ENSG00000001460	ENSP00000337461	36.79	Predicted intracellular proteins
NIPAL3	ENSG00000001461	ENSP00000363520	44.74	Predicted secreted / membrane
LAS1L	ENSG00000001497	ENSP00000363944	83.06	Predicted intracellular proteins
ENPP4	ENSG00000001561	ENSP00000318066	51.64	Predicted secreted / membrane
SEMA3F	ENSG00000001617	ENSP00000002829	88.38	Predicted secreted / membrane
CFTR	ENSG00000001626	ENSP00000003084	168.14	Predicted secreted / membrane
ANKIB1	ENSG00000001629	ENSP00000265742	122	Predicted intracellular proteins
CYP51A1	ENSG00000001630	ENSP00000003100	57.28	Predicted secreted / membrane
KRIT1	ENSG00000001631	ENSP00000378015	84.35	Predicted intracellular proteins
RAD52	ENSG00000002016	ENSP00000351284	46.17	Predicted intracellular proteins
BAD	ENSG00000002330	ENSP00000309103	18.39	Predicted intracellular proteins
LAP3	ENSG00000002549	ENSP00000481000	56.17	Predicted intracellular proteins
CD99	ENSG00000002586	ENSP00000405544	20.62	Predicted secreted / membrane
HS3ST1	ENSG00000002587	ENSP00000002596	35.77	Predicted secreted / membrane
AOC1	ENSG00000002726	ENSP00000411613	87.24	Predicted secreted / membrane
WNT16	ENSG00000002745	ENSP00000222462	40.69	Predicted secreted / membrane
HECW1	ENSG00000002746	ENSP00000379228	179.55	Predicted intracellular proteins
MAD1L1	ENSG00000002822	ENSP00000265854	83.07	Predicted intracellular proteins
LASP1	ENSG00000002834	ENSP00000392853	29.72	Predicted intracellular proteins
SNX11	ENSG00000002919	ENSP00000377059	30.43	Predicted intracellular proteins
TMEM176A	ENSG00000002933	ENSP00000004103	26.12	Predicted secreted / membrane
M6PR	ENSG00000003056	ENSP00000000412	30.99	Predicted secreted / membrane
KLHL13	ENSG00000003096	ENSP00000443191	74.63	Predicted intracellular proteins
CYP26B1	ENSG00000003137	ENSP00000001146	57.51	Predicted intracellular proteins
ICA1	ENSG00000003147	ENSP00000403982	57.92	Predicted intracellular proteins
DBNDD1	ENSG00000003249	ENSP00000457625	30.34	Predicted intracellular proteins
ALS2	ENSG00000003393	ENSP00000264276	183.63	Predicted intracellular proteins
CASP10	ENSG00000003400	ENSP00000286186	58.99	Predicted intracellular proteins
CFLAR	ENSG00000003402	ENSP00000312455	55.34	Predicted intracellular proteins
TFPI	ENSG00000003436	ENSP00000233156	35.02	Predicted secreted / membrane
NDUFAF7	ENSG00000003509	ENSP00000002125	49.24	Predicted intracellular proteins
RBM5	ENSG00000003756	ENSP00000343054	92.15	Predicted intracellular proteins
MTMR7	ENSG00000003987	ENSP00000180173	75.83	Predicted intracellular proteins
SLC7A2	ENSG00000003989	ENSP00000381164	76.02	Predicted secreted / membrane
ARF5	ENSG00000004059	ENSP00000000233	20.53	Predicted intracellular proteins
SARM1	ENSG00000004139	ENSP00000468032	79.39	Predicted secreted / membrane
POLDIP2	ENSG00000004142	ENSP00000475924	42.03	Predicted intracellular proteins
PLXND1	ENSG00000004399	ENSP00000317128	212.01	Predicted secreted / membrane
AK2	ENSG00000004455	ENSP00000362548	26.48	Predicted intracellular proteins
CD38	ENSG00000004468	ENSP00000226279	34.33	Predicted intracellular proteins
FKBP4	ENSG00000004478	ENSP00000001008	51.8	Predicted intracellular proteins
KDM1A	ENSG00000004487	ENSP00000383042	95.15	Predicted secreted / membrane
RBM6	ENSG00000004534	ENSP00000266022	128.64	Predicted intracellular proteins
CAMKK1	ENSG00000004660	ENSP00000371188	58.86	Predicted intracellular proteins
RECQL	ENSG00000004700	ENSP00000395449	73.46	Predicted intracellular proteins
VPS50	ENSG00000004766	ENSP00000307666	111.17	Predicted intracellular proteins
HSPB6	ENSG00000004776	ENSP00000004982	17.14	Predicted intracellular proteins
ARHGAP33	ENSG00000004777	ENSP00000320038	121.06	Predicted intracellular proteins
NDUFAB1	ENSG00000004779	ENSP00000458770	17.42	Predicted intracellular proteins
PDK4	ENSG00000004799	ENSP00000005178	46.47	Predicted intracellular proteins
SLC22A16	ENSG00000004809	ENSP00000357915	64.61	Predicted secreted / membrane
ZMYND10	ENSG00000004838	ENSP00000231749	50.34	Predicted intracellular proteins
ABCB5	ENSG00000004846	ENSP00000384881	138.64	Predicted secreted / membrane
ARX	ENSG00000004848	ENSP00000368332	58.16	Predicted intracellular proteins
SLC25A13	ENSG00000004864	ENSP00000400101	74.3	Predicted intracellular proteins
ST7	ENSG00000004866	ENSP00000265437	67.17	Predicted secreted / membrane
CDC27	ENSG00000004897	ENSP00000434614	92.61	Predicted intracellular proteins
SLC4A1	ENSG00000004939	ENSP00000262418	101.79	Predicted secreted / membrane
CALCR	ENSG00000004948	ENSP00000352561	59.37	Predicted secreted / membrane
HCCS	ENSG00000004961	ENSP00000326579	30.6	Predicted secreted / membrane
DVL2	ENSG00000004975	ENSP00000005340	78.95	Predicted intracellular proteins
PRSS22	ENSG00000005001	ENSP00000161006	33.73	Predicted secreted / membrane
UPF1	ENSG00000005007	ENSP00000470142	124.34	Predicted intracellular proteins
SKAP2	ENSG00000005020	ENSP00000005587	41.22	Predicted intracellular proteins
SLC25A5	ENSG00000005022	ENSP00000360671	32.85	Predicted secreted / membrane
CCDC109B	ENSG00000005059	ENSP00000378145	39.08	Predicted secreted / membrane
HOXA11	ENSG00000005073	ENSP00000006015	34.49	Predicted intracellular proteins
POLR2J	ENSG00000005075	ENSP00000377383	17.12	Predicted intracellular proteins
DHX33	ENSG00000005100	ENSP00000225296	78.87	Predicted intracellular proteins
MEOX1	ENSG00000005102	ENSP00000321684	28	Predicted intracellular proteins
THSD7A	ENSG00000005108	ENSP00000406482	185.44	Predicted secreted / membrane
LIG3	ENSG00000005156	ENSP00000367787	112.91	Predicted intracellular proteins
RPAP3	ENSG00000005175	ENSP00000005386	75.72	Predicted intracellular proteins
ACSM3	ENSG00000005187	ENSP00000289416	66.15	Predicted intracellular proteins
AC004381.6	ENSG00000005189	ENSP00000261377	86.89	Predicted intracellular proteins
CIAPIN1	ENSG00000005194	ENSP00000377914	33.58	Predicted intracellular proteins
SPPL2B	ENSG00000005206	ENSP00000478298	64.64	Predicted secreted / membrane
FAM214B	ENSG00000005238	ENSP00000475120	56.69	Predicted intracellular proteins
COPZ2	ENSG00000005243	ENSP00000480707	23.55	Predicted intracellular proteins
PRKAR2B	ENSG00000005249	ENSP00000265717	46.3	Predicted intracellular proteins
MSL3	ENSG00000005302	ENSP00000312244	59.82	Predicted intracellular proteins
CREBBP	ENSG00000005339	ENSP00000262367	265.35	Predicted intracellular proteins
BZRAP1	ENSG00000005379	ENSP00000345824	200.05	Predicted intracellular proteins
MPO	ENSG00000005381	ENSP00000225275	83.87	Predicted secreted / membrane
PON1	ENSG00000005421	ENSP00000222381	39.73	Predicted secreted / membrane
GCFC2	ENSG00000005436	ENSP00000318690	89.38	Predicted intracellular proteins
WDR54	ENSG00000005448	ENSP00000006526	35.89	Predicted intracellular proteins
CROT	ENSG00000005469	ENSP00000413575	73.38	Predicted intracellular proteins
ABCB4	ENSG00000005471	ENSP00000265723	141.52	Predicted secreted / membrane
KMT2E	ENSG00000005483	ENSP00000312379	204.96	Predicted intracellular proteins
RHBDD2	ENSG00000005486	ENSP00000006777	39.2	Predicted secreted / membrane
SOX8	ENSG00000005513	ENSP00000293894	47.31	Predicted intracellular proteins
IBTK	ENSG00000005700	ENSP00000305721	150.53	Predicted intracellular proteins
ZNF195	ENSG00000005801	ENSP00000477630	72.66	Predicted intracellular proteins
MYCBP2	ENSG00000005810	ENSP00000349892	510.08	Predicted intracellular proteins
FBXL3	ENSG00000005812	ENSP00000347834	48.71	Predicted intracellular proteins
ITGAL	ENSG00000005844	ENSP00000349252	128.77	Predicted secreted / membrane
PDK2	ENSG00000005882	ENSP00000420927	46.15	Predicted intracellular proteins
ITGA3	ENSG00000005884	ENSP00000007722	118.75	Predicted secreted / membrane
ZFX	ENSG00000005889	ENSP00000368486	94.39	Predicted intracellular proteins
LAMP2	ENSG00000005893	ENSP00000200639	45.17	Predicted secreted / membrane
ITGA2B	ENSG00000005961	ENSP00000262407	113.38	Predicted secreted / membrane
ASB4	ENSG00000005981	ENSP00000321388	48.19	Predicted intracellular proteins
GDE1	ENSG00000006007	ENSP00000261386	37.72	Predicted secreted / membrane
C19orf60	ENSG00000006015	ENSP00000351422	22.6	Predicted intracellular proteins
CRLF1	ENSG00000006016	ENSP00000376188	46.3	Predicted secreted / membrane
OSBPL7	ENSG00000006025	ENSP00000376295	95.43	Predicted intracellular proteins
TMEM98	ENSG00000006042	ENSP00000463245	24.61	Predicted secreted / membrane
YBX2	ENSG00000006047	ENSP00000007699	38.52	Predicted intracellular proteins
KRT33A	ENSG00000006059	ENSP00000007735	45.94	Predicted intracellular proteins
MAP3K14	ENSG00000006062	ENSP00000482657	104.04	Predicted intracellular proteins
ABCC8	ENSG00000006071	ENSP00000374467	177.08	Predicted secreted / membrane
CACNG3	ENSG00000006116	ENSP00000005284	35.55	Predicted secreted / membrane
TMEM132A	ENSG00000006118	ENSP00000405823	110.2	Predicted secreted / membrane
AP2B1	ENSG00000006125	ENSP00000483185	105.69	Predicted intracellular proteins
TAC1	ENSG00000006128	ENSP00000321106	15	Predicted secreted / membrane
ZNF263	ENSG00000006194	ENSP00000219069	77.3	Predicted intracellular proteins
CX3CL1	ENSG00000006210	ENSP00000456830	42.76	Predicted secreted / membrane
SPATA20	ENSG00000006282	ENSP00000006658	89.8	Predicted secreted / membrane
CACNA1G	ENSG00000006283	ENSP00000420918	262.47	Predicted secreted / membrane
TNFRSF12A	ENSG00000006327	ENSP00000460610	24.09	Predicted secreted / membrane
DLX6	ENSG00000006377	ENSP00000428480	32.58	Predicted intracellular proteins
MAP3K9	ENSG00000006432	ENSP00000451263	123.37	Predicted secreted / membrane
RALA	ENSG00000006451	ENSP00000005257	23.57	Predicted intracellular proteins
BAIAP2L1	ENSG00000006453	ENSP00000005260	56.88	Predicted intracellular proteins
KDM7A	ENSG00000006459	ENSP00000380692	106.56	Predicted secreted / membrane
ETV1	ENSG00000006468	ENSP00000384085	56.51	Predicted intracellular proteins
AGK	ENSG00000006530	ENSP00000347581	47.14	Predicted secreted / membrane
ALDH3B1	ENSG00000006534	ENSP00000478486	51.84	Predicted intracellular proteins
TTC22	ENSG00000006555	ENSP00000360323	63.36	Predicted intracellular proteins
PHTF2	ENSG00000006576	ENSP00000248550	88.76	Predicted secreted / membrane
CCL26	ENSG00000006606	ENSP00000005180	10.65	Predicted secreted / membrane
FARP2	ENSG00000006607	ENSP00000264042	119.89	Predicted intracellular proteins
USH1C	ENSG00000006611	ENSP00000005226	101.34	Predicted intracellular proteins
GGCT	ENSG00000006625	ENSP00000275428	21.01	Predicted intracellular proteins
DBF4	ENSG00000006634	ENSP00000265728	76.86	Predicted intracellular proteins
TBXA2R	ENSG00000006638	ENSP00000393333	44.2	Predicted secreted / membrane
IFRD1	ENSG00000006652	ENSP00000384477	50.27	Predicted secreted / membrane
LGALS14	ENSG00000006659	ENSP00000353893	19.58	Predicted intracellular proteins
COX10	ENSG00000006695	ENSP00000261643	48.91	Predicted secreted / membrane
GTF2IRD1	ENSG00000006704	ENSP00000397566	107.98	Predicted intracellular proteins
PAF1	ENSG00000006712	ENSP00000221265	59.98	Predicted intracellular proteins
VPS41	ENSG00000006715	ENSP00000309457	98.57	Predicted intracellular proteins
ARHGAP44	ENSG00000006740	ENSP00000342566	89.25	Predicted intracellular proteins
ELAC2	ENSG00000006744	ENSP00000337445	92.22	Predicted intracellular proteins
SCIN	ENSG00000006747	ENSP00000297029	80.49	Predicted intracellular proteins
ARSD	ENSG00000006756	ENSP00000370546	64.86	Predicted secreted / membrane
PNPLA4	ENSG00000006757	ENSP00000415245	27.98	Predicted secreted / membrane
MYH13	ENSG00000006788	ENSP00000252172	223.6	Predicted intracellular proteins
ADIPOR2	ENSG00000006831	ENSP00000349616	43.88	Predicted secreted / membrane
CDKL3	ENSG00000006837	ENSP00000265334	67.51	Predicted intracellular proteins
UPP2	ENSG00000007001	ENSP00000474090	41.6	Predicted intracellular proteins
PRSS21	ENSG00000007038	ENSP00000005995	34.88	Predicted secreted / membrane
MARK4	ENSG00000007047	ENSP00000262891	82.52	Predicted intracellular proteins
PROM1	ENSG00000007062	ENSP00000426809	97.2	Predicted secreted / membrane
CCDC124	ENSG00000007080	ENSP00000408730	25.84	Predicted intracellular proteins
CEACAM21	ENSG00000007129	ENSP00000187608	32.35	Predicted secreted / membrane
PAFAH1B1	ENSG00000007168	ENSP00000380378	46.64	Predicted intracellular proteins
NOS2	ENSG00000007171	ENSP00000327251	131.12	Predicted intracellular proteins
DNAH9	ENSG00000007174	ENSP00000262442	511.87	Predicted intracellular proteins
KIAA0100	ENSG00000007202	ENSP00000436773	253.7	Predicted secreted / membrane
SLC13A2	ENSG00000007216	ENSP00000392411	69.52	Predicted secreted / membrane
GAS7	ENSG00000007237	ENSP00000407552	54.37	Predicted intracellular proteins
TRAPPC6A	ENSG00000007255	ENSP00000006275	18.93	Predicted intracellular proteins
MATK	ENSG00000007264	ENSP00000478847	58.6	Predicted intracellular proteins
CEACAM7	ENSG00000007306	ENSP00000006724	29.34	Predicted secreted / membrane
CD79B	ENSG00000007312	ENSP00000376544	26.12	Predicted secreted / membrane
SCN4A	ENSG00000007314	ENSP00000463963	208.18	Predicted secreted / membrane
ST7L	ENSG00000007341	ENSP00000350734	64.78	Predicted secreted / membrane
TKTL1	ENSG00000007350	ENSP00000358931	65.33	Predicted intracellular proteins
PAX6	ENSG00000007372	ENSP00000368424	48.22	Predicted intracellular proteins
RPUSD1	ENSG00000007376	ENSP00000455026	34.76	Predicted intracellular proteins
RHBDF1	ENSG00000007384	ENSP00000262316	97.4	Predicted secreted / membrane
LUC7L	ENSG00000007392	ENSP00000293872	43.73	Predicted intracellular proteins
CACNA2D2	ENSG00000007402	ENSP00000418081	130.13	Predicted intracellular proteins
BAIAP3	ENSG00000007516	ENSP00000324510	131.9	Predicted intracellular proteins
TSR3	ENSG00000007520	ENSP00000007390	33.6	Predicted intracellular proteins
PIGQ	ENSG00000007541	ENSP00000026218	84.08	Predicted secreted / membrane
CRAMP1	ENSG00000007545	ENSP00000380559	134.72	Predicted intracellular proteins
TEAD3	ENSG00000007866	ENSP00000345772	48.66	Predicted intracellular proteins
SELE	ENSG00000007908	ENSP00000331736	66.65	Predicted secreted / membrane
DNAJC11	ENSG00000007923	ENSP00000366800	63.28	Predicted secreted / membrane
FMO3	ENSG00000007933	ENSP00000356729	60.03	Predicted secreted / membrane
MYLIP	ENSG00000007944	ENSP00000349298	49.91	Predicted intracellular proteins
NOX1	ENSG00000007952	ENSP00000362057	64.87	Predicted secreted / membrane
E2F2	ENSG00000007968	ENSP00000355249	47.51	Predicted intracellular proteins
PSMB1	ENSG00000008018	ENSP00000262193	26.49	Predicted intracellular proteins
SYN1	ENSG00000008056	ENSP00000295987	74.11	Predicted intracellular proteins
JARID2	ENSG00000008083	ENSP00000341280	138.73	Predicted intracellular proteins
CDKL5	ENSG00000008086	ENSP00000369332	115.54	Predicted intracellular proteins
CAMK1G	ENSG00000008118	ENSP00000009105	53.09	Predicted secreted / membrane
CDK11A	ENSG00000008128	ENSP00000384442	91.36	Predicted intracellular proteins
NADK	ENSG00000008130	ENSP00000367890	63.46	Predicted intracellular proteins
TFAP2B	ENSG00000008196	ENSP00000377265	50.47	Predicted intracellular proteins
TFAP2D	ENSG00000008197	ENSP00000008391	49.58	Predicted intracellular proteins
DLEC1	ENSG00000008226	ENSP00000315914	197.9	Predicted intracellular proteins
CYTH3	ENSG00000008256	ENSP00000379967	46.35	Predicted intracellular proteins
ADAM22	ENSG00000008277	ENSP00000265727	100.43	Predicted secreted / membrane
SYPL1	ENSG00000008282	ENSP00000011473	28.56	Predicted secreted / membrane
CYB561	ENSG00000008283	ENSP00000442773	34.75	Predicted secreted / membrane
SPAG9	ENSG00000008294	ENSP00000262013	146.2	Predicted intracellular proteins
CELSR3	ENSG00000008300	ENSP00000164024	358.18	Predicted secreted / membrane
AASS	ENSG00000008311	ENSP00000403768	102.13	Predicted intracellular proteins
PLEKHG6	ENSG00000008323	ENSP00000011684	88.96	Predicted intracellular proteins
SS18L2	ENSG00000008324	ENSP00000401115	8.83	Predicted intracellular proteins
MPND	ENSG00000008382	ENSP00000471735	54.16	Predicted intracellular proteins
MGST1	ENSG00000008394	ENSP00000379513	17.6	Predicted secreted / membrane
CRY1	ENSG00000008405	ENSP00000008527	66.39	Predicted intracellular proteins
PGLYRP1	ENSG00000008438	ENSP00000008938	21.73	Predicted secreted / membrane
NFIX	ENSG00000008441	ENSP00000467512	55.1	Predicted intracellular proteins
ST3GAL1	ENSG00000008513	ENSP00000430515	39.07	Predicted secreted / membrane
MMP25	ENSG00000008516	ENSP00000337816	62.55	Predicted secreted / membrane
IL32	ENSG00000008517	ENSP00000380099	26.68	Predicted secreted / membrane
PKD1	ENSG00000008710	ENSP00000262304	462.52	Predicted secreted / membrane
MAPK8IP2	ENSG00000008735	ENSP00000330572	87.97	Predicted intracellular proteins
MED24	ENSG00000008838	ENSP00000377684	113.01	Predicted secreted / membrane
RHOBTB2	ENSG00000008853	ENSP00000427926	85.07	Predicted intracellular proteins
HEATR5B	ENSG00000008869	ENSP00000233099	224.3	Predicted intracellular proteins
SEC62	ENSG00000008952	ENSP00000337688	45.86	Predicted secreted / membrane
RPS20	ENSG00000008988	ENSP00000478703	16.01	Predicted intracellular proteins
CSDE1	ENSG00000009307	ENSP00000481762	93.74	Predicted intracellular proteins
UBE3C	ENSG00000009335	ENSP00000309198	123.92	Predicted intracellular proteins
REV3L	ENSG00000009413	ENSP00000357795	352.77	Predicted intracellular proteins
TENM1	ENSG00000009694	ENSP00000403954	305.94	Predicted secreted / membrane
PAX7	ENSG00000009709	ENSP00000383502	56.9	Predicted intracellular proteins
MASP2	ENSG00000009724	ENSP00000383690	75.7	Predicted secreted / membrane
IYD	ENSG00000009765	ENSP00000229447	33.78	Predicted secreted / membrane
FAM76A	ENSG00000009780	ENSP00000010299	38.45	Predicted intracellular proteins
TRAF3IP3	ENSG00000009790	ENSP00000355992	63.63	Predicted secreted / membrane
POMT2	ENSG00000009830	ENSP00000261534	84.21	Predicted secreted / membrane
VTA1	ENSG00000009844	ENSP00000356602	33.88	Predicted intracellular proteins
MLXIPL	ENSG00000009950	ENSP00000320886	93.07	Predicted secreted / membrane
BAZ1B	ENSG00000009954	ENSP00000385442	170.9	Predicted intracellular proteins
RANBP9	ENSG00000010017	ENSP00000011619	77.85	Predicted intracellular proteins
ETV7	ENSG00000010030	ENSP00000341843	39	Predicted intracellular proteins
SPRTN	ENSG00000010072	ENSP00000295050	55.13	Predicted intracellular proteins
METTL13	ENSG00000010165	ENSP00000354920	78.77	Predicted intracellular proteins
DYRK4	ENSG00000010219	ENSP00000439697	72.51	Predicted intracellular proteins
ZNF207	ENSG00000010244	ENSP00000378165	52.69	Predicted intracellular proteins
UQCRC1	ENSG00000010256	ENSP00000203407	52.65	Predicted intracellular proteins
STARD3NL	ENSG00000010270	ENSP00000379334	26.65	Predicted secreted / membrane
CD9	ENSG00000010278	ENSP00000371959	25.42	Predicted secreted / membrane
HHATL	ENSG00000010282	ENSP00000405423	56.7	Predicted secreted / membrane
NCAPD2	ENSG00000010292	ENSP00000325017	157.18	Predicted intracellular proteins
IFFO1	ENSG00000010295	ENSP00000482285	63.35	Predicted intracellular proteins
GIPR	ENSG00000010310	ENSP00000467494	53.16	Predicted secreted / membrane
PHF7	ENSG00000010318	ENSP00000333024	43.77	Predicted intracellular proteins
SEMA3G	ENSG00000010319	ENSP00000231721	86.7	Predicted secreted / membrane
NISCH	ENSG00000010322	ENSP00000339958	166.63	Predicted intracellular proteins
STAB1	ENSG00000010327	ENSP00000312946	275.48	Predicted secreted / membrane
FUZ	ENSG00000010361	ENSP00000313309	45.68	Predicted intracellular proteins
SLC6A13	ENSG00000010379	ENSP00000339260	68.01	Predicted secreted / membrane
IDS	ENSG00000010404	ENSP00000339801	61.87	Predicted secreted / membrane
PRSS3	ENSG00000010438	ENSP00000354280	32.53	Predicted intracellular proteins
ZNF200	ENSG00000010539	ENSP00000395723	45.53	Predicted intracellular proteins
CD4	ENSG00000010610	ENSP00000011653	51.11	Predicted secreted / membrane
LRRC23	ENSG00000010626	ENSP00000390932	39.76	Predicted intracellular proteins
BTK	ENSG00000010671	ENSP00000483570	79.94	Predicted intracellular proteins
HFE	ENSG00000010704	ENSP00000419725	40.11	Predicted secreted / membrane
SCMH1	ENSG00000010803	ENSP00000318094	73.35	Predicted intracellular proteins
FYN	ENSG00000010810	ENSP00000357656	60.76	Predicted intracellular proteins
HIVEP2	ENSG00000010818	ENSP00000012134	269.05	Predicted intracellular proteins
FMO1	ENSG00000010932	ENSP00000356724	60.31	Predicted secreted / membrane
TCEB3	ENSG00000011007	ENSP00000395574	89.91	Predicted intracellular proteins
LYPLA2	ENSG00000011009	ENSP00000363638	24.74	Predicted intracellular proteins
CLCN6	ENSG00000011021	ENSP00000365679	106.38	Predicted secreted / membrane
MRC2	ENSG00000011028	ENSP00000307513	166.67	Predicted secreted / membrane
NME1-NME2	ENSG00000011052	ENSP00000451932	32.64	Predicted secreted / membrane
SLC6A7	ENSG00000011083	ENSP00000428200	73.87	Predicted secreted / membrane
TSPAN9	ENSG00000011105	ENSP00000384488	29.56	Predicted secreted / membrane
BTBD7	ENSG00000011114	ENSP00000335615	126.37	Predicted intracellular proteins
APBA3	ENSG00000011132	ENSP00000315136	61.45	Predicted intracellular proteins
MKS1	ENSG00000011143	ENSP00000376827	64.53	Predicted intracellular proteins
ABHD5	ENSG00000011198	ENSP00000390849	39.1	Predicted intracellular proteins
ANOS1	ENSG00000011201	ENSP00000478734	76.25	Predicted secreted / membrane
AKAP8L	ENSG00000011243	ENSP00000380557	71.64	Predicted intracellular proteins
MBTD1	ENSG00000011258	ENSP00000403946	70.55	Predicted intracellular proteins
UTP18	ENSG00000011260	ENSP00000225298	62	Predicted intracellular proteins
RNF216	ENSG00000011275	ENSP00000374552	105.88	Predicted intracellular proteins
TTC19	ENSG00000011295	ENSP00000261647	42.46	Predicted secreted / membrane
PTBP1	ENSG00000011304	ENSP00000489604	62.46	Predicted intracellular proteins
DPF1	ENSG00000011332	ENSP00000347716	46.79	Predicted intracellular proteins
SYT7	ENSG00000011347	ENSP00000439694	75.8	Predicted secreted / membrane
LARS2	ENSG00000011376	ENSP00000408576	101.98	Predicted intracellular proteins
PIK3C2A	ENSG00000011405	ENSP00000265970	190.68	Predicted intracellular proteins
PLAUR	ENSG00000011422	ENSP00000339328	36.98	Predicted secreted / membrane
ANLN	ENSG00000011426	ENSP00000265748	124.2	Predicted intracellular proteins
WIZ	ENSG00000011451	ENSP00000469022	103.28	Predicted intracellular proteins
RABGAP1	ENSG00000011454	ENSP00000362751	121.74	Predicted secreted / membrane
DCN	ENSG00000011465	ENSP00000052754	39.75	Predicted secreted / membrane
QPCTL	ENSG00000011478	ENSP00000012049	42.92	Predicted intracellular proteins
PPP5C	ENSG00000011485	ENSP00000012443	56.88	Predicted intracellular proteins
CEP68	ENSG00000011523	ENSP00000367229	81.1	Predicted intracellular proteins
MAP4K3	ENSG00000011566	ENSP00000263881	101.32	Predicted intracellular proteins
ZBTB32	ENSG00000011590	ENSP00000376035	52.96	Predicted intracellular proteins
TYROBP	ENSG00000011600	ENSP00000468608	15.58	Predicted secreted / membrane
TMEM159	ENSG00000011638	ENSP00000409879	19.99	Predicted secreted / membrane
GABRA3	ENSG00000011677	ENSP00000443527	55.16	Predicted secreted / membrane
BRCA1	ENSG00000012048	ENSP00000418960	210.26	Predicted intracellular proteins
ERCC1	ENSG00000012061	ENSP00000013807	35.56	Predicted intracellular proteins
CD22	ENSG00000012124	ENSP00000085219	95.35	Predicted secreted / membrane
SEMA3B	ENSG00000012171	ENSP00000480680	83.69	Predicted secreted / membrane
MBTPS2	ENSG00000012174	ENSP00000368798	57.44	Predicted secreted / membrane
PRICKLE3	ENSG00000012211	ENSP00000470248	68.61	Predicted intracellular proteins
LTF	ENSG00000012223	ENSP00000231751	78.18	Predicted secreted / membrane
EXTL3	ENSG00000012232	ENSP00000220562	104.75	Predicted secreted / membrane
NR1H4	ENSG00000012504	ENSP00000447149	55.91	Predicted intracellular proteins
ELOVL5	ENSG00000012660	ENSP00000359956	38.4	Predicted secreted / membrane
ALOX5	ENSG00000012779	ENSP00000363512	77.98	Predicted intracellular proteins
KDM5D	ENSG00000012817	ENSP00000444293	177.56	Predicted intracellular proteins
CALCOCO1	ENSG00000012822	ENSP00000262059	77.34	Predicted intracellular proteins
UBR7	ENSG00000012963	ENSP00000013070	48	Predicted intracellular proteins
MAP4K5	ENSG00000012983	ENSP00000013125	95.02	Predicted intracellular proteins
EHD3	ENSG00000013016	ENSP00000440685	61.9	Predicted intracellular proteins
PSMC4	ENSG00000013275	ENSP00000157812	47.37	Predicted intracellular proteins
MAN2B2	ENSG00000013288	ENSP00000285599	113.98	Predicted secreted / membrane
SLC7A14	ENSG00000013293	ENSP00000231706	84.05	Predicted secreted / membrane
CLDN11	ENSG00000013297	ENSP00000064724	21.99	Predicted secreted / membrane
SLC25A39	ENSG00000013306	ENSP00000366299	39.25	Predicted secreted / membrane
MVP	ENSG00000013364	ENSP00000378760	99.33	Predicted intracellular proteins
NUB1	ENSG00000013374	ENSP00000454264	73.34	Predicted intracellular proteins
PGM3	ENSG00000013375	ENSP00000425809	62.94	Predicted intracellular proteins
RWDD2A	ENSG00000013392	ENSP00000358739	33.89	Predicted intracellular proteins
CLK1	ENSG00000013441	ENSP00000394734	61.76	Predicted secreted / membrane
POLR3B	ENSG00000013503	ENSP00000228347	127.78	Predicted intracellular proteins
ANGEL1	ENSG00000013523	ENSP00000251089	75.28	Predicted secreted / membrane
RNF14	ENSG00000013561	ENSP00000324956	53.84	Predicted intracellular proteins
DNASE1L1	ENSG00000013563	ENSP00000014935	33.89	Predicted secreted / membrane
DDX11	ENSG00000013573	ENSP00000440402	108.31	Predicted intracellular proteins
HEBP1	ENSG00000013583	ENSP00000014930	21.1	Predicted intracellular proteins
GPRC5A	ENSG00000013588	ENSP00000014914	40.25	Predicted secreted / membrane
MAMLD1	ENSG00000013619	ENSP00000414517	106.5	Predicted intracellular proteins
CD6	ENSG00000013725	ENSP00000323280	71.8	Predicted secreted / membrane
TACC3	ENSG00000013810	ENSP00000326550	90.36	Predicted intracellular proteins
UFL1	ENSG00000014123	ENSP00000358283	89.59	Predicted intracellular proteins
POLA2	ENSG00000014138	ENSP00000265465	65.95	Predicted intracellular proteins
ZC3H3	ENSG00000014164	ENSP00000262577	101.94	Predicted intracellular proteins
CAPN1	ENSG00000014216	ENSP00000431984	81.89	Predicted intracellular proteins
ACPP	ENSG00000014257	ENSP00000323036	48.34	Predicted secreted / membrane
MDH1	ENSG00000014641	ENSP00000438144	38.63	Predicted intracellular proteins
SLC30A9	ENSG00000014824	ENSP00000264451	63.51	Predicted secreted / membrane
MTMR11	ENSG00000014914	ENSP00000391668	79.54	Predicted intracellular proteins
COX15	ENSG00000014919	ENSP00000016171	46.03	Predicted secreted / membrane
CCDC88C	ENSG00000015133	ENSP00000374507	228.23	Predicted intracellular proteins
YAF2	ENSG00000015153	ENSP00000328004	22.55	Predicted intracellular proteins
ZMYND11	ENSG00000015171	ENSP00000381053	70.96	Predicted intracellular proteins
WAS	ENSG00000015285	ENSP00000365891	52.91	Predicted intracellular proteins
DPEP1	ENSG00000015413	ENSP00000261615	45.67	Predicted secreted / membrane
BID	ENSG00000015475	ENSP00000318822	26.84	Predicted intracellular proteins
MATR3	ENSG00000015479	ENSP00000378284	94.62	Predicted secreted / membrane
NPC1L1	ENSG00000015520	ENSP00000289547	148.73	Predicted secreted / membrane
XYLT2	ENSG00000015532	ENSP00000017003	96.77	Predicted secreted / membrane
RGPD5	ENSG00000015568	ENSP00000016946	198.92	Predicted intracellular proteins
STMN4	ENSG00000015592	ENSP00000430389	30.39	Predicted intracellular proteins
NUDCD3	ENSG00000015676	ENSP00000347626	40.82	Predicted intracellular proteins
ISL1	ENSG00000016082	ENSP00000230658	39.04	Predicted intracellular proteins
CHDH	ENSG00000016391	ENSP00000319851	65.36	Predicted intracellular proteins
IL20RA	ENSG00000016402	ENSP00000314976	62.48	Predicted secreted / membrane
CLCA1	ENSG00000016490	ENSP00000378200	100.22	Predicted secreted / membrane
CLCA4	ENSG00000016602	ENSP00000359594	101.28	Predicted secreted / membrane
GLT8D1	ENSG00000016864	ENSP00000266014	41.93	Predicted intracellular proteins
ATP2C1	ENSG00000017260	ENSP00000421326	107.14	Predicted secreted / membrane
IGF1	ENSG00000017427	ENSP00000302665	21.84	Predicted secreted / membrane
SLC38A5	ENSG00000017483	ENSP00000481291	51.46	Predicted secreted / membrane
RALBP1	ENSG00000017797	ENSP00000019317	76.06	Predicted intracellular proteins
RUFY3	ENSG00000018189	ENSP00000370394	70.61	Predicted intracellular proteins
CNTN1	ENSG00000018236	ENSP00000447006	113.32	Predicted secreted / membrane
SLC11A1	ENSG00000018280	ENSP00000233202	59.87	Predicted secreted / membrane
WWTR1	ENSG00000018408	ENSP00000353847	44.1	Predicted intracellular proteins
AGPS	ENSG00000018510	ENSP00000264167	72.91	Predicted secreted / membrane
CXorf56	ENSG00000018610	ENSP00000441786	23.94	Predicted intracellular proteins
ATP1A2	ENSG00000018625	ENSP00000354490	112.26	Predicted secreted / membrane
TTC27	ENSG00000018699	ENSP00000313953	96.63	Predicted intracellular proteins
ZNF582	ENSG00000018869	ENSP00000483414	60.5	Predicted intracellular proteins
VSIG2	ENSG00000019102	ENSP00000318684	34.35	Predicted secreted / membrane
PHLDB1	ENSG00000019144	ENSP00000354498	151.16	Predicted intracellular proteins
MARCO	ENSG00000019169	ENSP00000318916	52.66	Predicted secreted / membrane
CYP24A1	ENSG00000019186	ENSP00000216862	58.87	Predicted intracellular proteins
PRDM11	ENSG00000019485	ENSP00000480626	134.26	Predicted intracellular proteins
SYT13	ENSG00000019505	ENSP00000020926	46.88	Predicted intracellular proteins
SNAI2	ENSG00000019549	ENSP00000380034	29.99	Predicted intracellular proteins
CD74	ENSG00000019582	ENSP00000430614	34.98	Predicted secreted / membrane
HGF	ENSG00000019991	ENSP00000222390	83.13	Predicted secreted / membrane
ZRANB1	ENSG00000019995	ENSP00000352676	80.97	Predicted intracellular proteins
NCDN	ENSG00000020129	ENSP00000362340	78.86	Predicted intracellular proteins
ADGRA2	ENSG00000020181	ENSP00000406367	142.65	Predicted secreted / membrane
ZFP64	ENSG00000020256	ENSP00000216923	74.64	Predicted intracellular proteins
MNAT1	ENSG00000020426	ENSP00000261245	35.82	Predicted intracellular proteins
SAMD4A	ENSG00000020577	ENSP00000452535	79.41	Predicted intracellular proteins
RUNX3	ENSG00000020633	ENSP00000382800	45.92	Predicted intracellular proteins
MRE11A	ENSG00000020922	ENSP00000325863	81.07	Predicted intracellular proteins
PLEKHB1	ENSG00000021300	ENSP00000346127	27.19	Predicted intracellular proteins
SERPINB1	ENSG00000021355	ENSP00000370115	42.74	Predicted intracellular proteins
CYP3A43	ENSG00000021461	ENSP00000222382	57.76	Predicted secreted / membrane
SLC7A9	ENSG00000021488	ENSP00000023064	53.48	Predicted secreted / membrane
SPAST	ENSG00000021574	ENSP00000480893	67.2	Predicted secreted / membrane
NRXN3	ENSG00000021645	ENSP00000488920	183.27	Predicted secreted / membrane
OSBPL5	ENSG00000021762	ENSP00000263650	98.62	Predicted secreted / membrane
AQR	ENSG00000021776	ENSP00000156471	171.29	Predicted intracellular proteins
CPS1	ENSG00000021826	ENSP00000402608	165.65	Predicted intracellular proteins
C8B	ENSG00000021852	ENSP00000360281	66.95	Predicted secreted / membrane
FHL1	ENSG00000022267	ENSP00000377710	36.26	Predicted intracellular proteins
RTFDC1	ENSG00000022277	ENSP00000023939	37.53	Predicted intracellular proteins
GABRA1	ENSG00000022355	ENSP00000023897	51.8	Predicted secreted / membrane
NLRP2	ENSG00000022556	ENSP00000445135	120.51	Predicted intracellular proteins
SLC45A4	ENSG00000022567	ENSP00000428137	88.68	Predicted secreted / membrane
RNF10	ENSG00000022840	ENSP00000415682	90.5	Predicted intracellular proteins
ZNF839	ENSG00000022976	ENSP00000399863	99.44	Predicted intracellular proteins
ZDHHC6	ENSG00000023041	ENSP00000358413	47.66	Predicted secreted / membrane
GRAMD1B	ENSG00000023171	ENSP00000402457	86.24	Predicted secreted / membrane
RNH1	ENSG00000023191	ENSP00000416589	49.97	Predicted intracellular proteins
NDUFS1	ENSG00000023228	ENSP00000392709	81	Predicted intracellular proteins
RB1CC1	ENSG00000023287	ENSP00000396067	183.09	Predicted intracellular proteins
ERP44	ENSG00000023318	ENSP00000262455	46.97	Predicted secreted / membrane
ALAS1	ENSG00000023330	ENSP00000378416	70.58	Predicted intracellular proteins
BIRC3	ENSG00000023445	ENSP00000481903	68.37	Predicted intracellular proteins
AKAP11	ENSG00000023516	ENSP00000025301	210.51	Predicted intracellular proteins
GLRX2	ENSG00000023572	ENSP00000356410	18.73	Predicted intracellular proteins
SNAPC1	ENSG00000023608	ENSP00000216294	42.99	Predicted intracellular proteins
DERA	ENSG00000023697	ENSP00000416583	35.23	Predicted intracellular proteins
STRAP	ENSG00000023734	ENSP00000025399	39.78	Predicted intracellular proteins
ABCC2	ENSG00000023839	ENSP00000359478	174.21	Predicted secreted / membrane
DEF6	ENSG00000023892	ENSP00000319831	73.91	Predicted intracellular proteins
PLEKHO1	ENSG00000023902	ENSP00000358120	46.24	Predicted intracellular proteins
GCLM	ENSG00000023909	ENSP00000359258	30.73	Predicted intracellular proteins
UBR2	ENSG00000024048	ENSP00000361992	200.54	Predicted secreted / membrane
EHD2	ENSG00000024422	ENSP00000263277	61.16	Predicted intracellular proteins
DEPDC1	ENSG00000024526	ENSP00000412292	92.96	Predicted intracellular proteins
CCDC28A	ENSG00000024862	ENSP00000479060	30.37	Predicted intracellular proteins
RRAGD	ENSG00000025039	ENSP00000358423	45.59	Predicted intracellular proteins
HSF2	ENSG00000025156	ENSP00000357440	60.35	Predicted intracellular proteins
PHF20	ENSG00000025293	ENSP00000363124	115.38	Predicted intracellular proteins
HSD17B6	ENSG00000025423	ENSP00000452273	35.97	Predicted intracellular proteins
NR1H3	ENSG00000025434	ENSP00000433271	52.81	Predicted intracellular proteins
TYMP	ENSG00000025708	ENSP00000252029	50.4	Predicted intracellular proteins
NCAPH2	ENSG00000025770	ENSP00000410088	68.3	Predicted intracellular proteins
TOMM34	ENSG00000025772	ENSP00000361900	34.56	Predicted intracellular proteins
SEC63	ENSG00000025796	ENSP00000357998	88	Predicted secreted / membrane
KPNA6	ENSG00000025800	ENSP00000362728	60.03	Predicted intracellular proteins
VIM	ENSG00000026025	ENSP00000446007	53.65	Predicted intracellular proteins
FAS	ENSG00000026103	ENSP00000347979	37.73	Predicted secreted / membrane
RNASET2	ENSG00000026297	ENSP00000482755	34.93	Predicted secreted / membrane
CD44	ENSG00000026508	ENSP00000398632	81.54	Predicted secreted / membrane
KCNG1	ENSG00000026559	ENSP00000360626	57.91	Predicted secreted / membrane
AGPAT4	ENSG00000026652	ENSP00000314036	44.02	Predicted secreted / membrane
SLAMF7	ENSG00000026751	ENSP00000357022	37.42	Predicted secreted / membrane
BTN3A1	ENSG00000026950	ENSP00000289361	57.68	Predicted secreted / membrane
MIPEP	ENSG00000027001	ENSP00000371607	80.64	Predicted intracellular proteins
PRKCH	ENSG00000027075	ENSP00000329127	77.83	Predicted intracellular proteins
INSRR	ENSG00000027644	ENSP00000357178	143.72	Predicted secreted / membrane
IFNGR1	ENSG00000027697	ENSP00000356713	54.4	Predicted secreted / membrane
B4GALT7	ENSG00000027847	ENSP00000029410	37.41	Predicted intracellular proteins
SH2D2A	ENSG00000027869	ENSP00000376123	44.08	Predicted intracellular proteins
VRK2	ENSG00000028116	ENSP00000342381	58.14	Predicted secreted / membrane
TNFRSF1B	ENSG00000028137	ENSP00000365435	48.29	Predicted secreted / membrane
VEZT	ENSG00000028203	ENSP00000410083	88.66	Predicted secreted / membrane
POU2F2	ENSG00000028277	ENSP00000452930	65.14	Predicted intracellular proteins
BRD9	ENSG00000028310	ENSP00000419765	67	Predicted intracellular proteins
SNX1	ENSG00000028528	ENSP00000261889	63.08	Predicted intracellular proteins
TBPL1	ENSG00000028839	ENSP00000478795	20.89	Predicted intracellular proteins
ARNTL2	ENSG00000029153	ENSP00000266503	70.89	Predicted intracellular proteins
BCLAF1	ENSG00000029363	ENSP00000435210	106.12	Predicted intracellular proteins
SLC39A9	ENSG00000029364	ENSP00000336887	32.25	Predicted secreted / membrane
ANK1	ENSG00000029534	ENSP00000265709	208.24	Predicted intracellular proteins
IBSP	ENSG00000029559	ENSP00000226284	35.15	Predicted secreted / membrane
TFB1M	ENSG00000029639	ENSP00000356134	39.54	Predicted intracellular proteins
RABEP1	ENSG00000029725	ENSP00000445408	99.29	Predicted intracellular proteins
HMGB3	ENSG00000029993	ENSP00000442758	22.98	Predicted intracellular proteins
NUP160	ENSG00000030066	ENSP00000367721	162.12	Predicted intracellular proteins
BAK1	ENSG00000030110	ENSP00000363591	23.41	Predicted secreted / membrane
MUSK	ENSG00000030304	ENSP00000363571	97.06	Predicted secreted / membrane
IKZF2	ENSG00000030419	ENSP00000412869	60.26	Predicted intracellular proteins
GRN	ENSG00000030582	ENSP00000053867	63.54	Predicted secreted / membrane
FAM13B	ENSG00000031003	ENSP00000033079	104.54	Predicted intracellular proteins
ARHGAP31	ENSG00000031081	ENSP00000264245	156.98	Predicted intracellular proteins
CENPQ	ENSG00000031691	ENSP00000337289	30.6	Predicted intracellular proteins
SARS	ENSG00000031698	ENSP00000358939	61.31	Predicted intracellular proteins
RANBP3	ENSG00000031823	ENSP00000404837	60.21	Predicted intracellular proteins
ARID4A	ENSG00000032219	ENSP00000347602	142.75	Predicted intracellular proteins
TSSC1	ENSG00000032389	ENSP00000381652	46.32	Predicted intracellular proteins
PNPLA6	ENSG00000032444	ENSP00000407509	150.95	Predicted secreted / membrane
IFT88	ENSG00000032742	ENSP00000323580	94.27	Predicted intracellular proteins
ALG1	ENSG00000033011	ENSP00000262374	52.52	Predicted secreted / membrane
ZCCHC8	ENSG00000033030	ENSP00000488055	78.58	Predicted intracellular proteins
ABCF2	ENSG00000033050	ENSP00000222388	72.44	Predicted intracellular proteins
CHPF2	ENSG00000033100	ENSP00000035307	85.95	Predicted secreted / membrane
LRRC7	ENSG00000033122	ENSP00000035383	172.58	Predicted intracellular proteins
FUT8	ENSG00000033170	ENSP00000353910	66.52	Predicted secreted / membrane
UBA6	ENSG00000033178	ENSP00000313454	117.97	Predicted intracellular proteins
GAB2	ENSG00000033327	ENSP00000354952	74.46	Predicted intracellular proteins
ATP6V0A1	ENSG00000033627	ENSP00000264649	96.6	Predicted secreted / membrane
PIAS1	ENSG00000033800	ENSP00000249636	72.2	Predicted intracellular proteins
SLC4A7	ENSG00000033867	ENSP00000390394	140.76	Predicted secreted / membrane
APBA2	ENSG00000034053	ENSP00000454171	82.51	Predicted intracellular proteins
MAP2K3	ENSG00000034152	ENSP00000345083	39.32	Predicted intracellular proteins
EFCAB1	ENSG00000034239	ENSP00000262103	24.49	Predicted intracellular proteins
TMSB10	ENSG00000034510	ENSP00000233143	5.03	Predicted intracellular proteins
ASTE1	ENSG00000034533	ENSP00000426421	79.92	Predicted intracellular proteins
RNF19A	ENSG00000034677	ENSP00000342667	90.7	Predicted secreted / membrane
PEX3	ENSG00000034693	ENSP00000356563	42.14	Predicted secreted / membrane
GABARAPL2	ENSG00000034713	ENSP00000037243	13.67	Predicted intracellular proteins
MYOC	ENSG00000034971	ENSP00000037502	56.97	Predicted secreted / membrane
SH3YL1	ENSG00000035115	ENSP00000384269	37.15	Predicted intracellular proteins
FAM136A	ENSG00000035141	ENSP00000397269	26.78	Predicted intracellular proteins
VCL	ENSG00000035403	ENSP00000211998	123.8	Predicted intracellular proteins
DEPDC1B	ENSG00000035499	ENSP00000265036	61.77	Predicted intracellular proteins
DAPK2	ENSG00000035664	ENSP00000453235	55.93	Predicted secreted / membrane
NSMAF	ENSG00000035681	ENSP00000411012	107.31	Predicted intracellular proteins
ADSS	ENSG00000035687	ENSP00000355493	50.1	Predicted intracellular proteins
STAP1	ENSG00000035720	ENSP00000379527	34.29	Predicted intracellular proteins
TIMP2	ENSG00000035862	ENSP00000262768	24.4	Predicted secreted / membrane
RFC1	ENSG00000035928	ENSP00000371321	128.25	Predicted intracellular proteins
TBC1D23	ENSG00000036054	ENSP00000377700	78.32	Predicted secreted / membrane
CUL3	ENSG00000036257	ENSP00000264414	88.93	Predicted intracellular proteins
MYOM2	ENSG00000036448	ENSP00000262113	164.87	Predicted intracellular proteins
OTC	ENSG00000036473	ENSP00000039007	39.93	Predicted intracellular proteins
CYP46A1	ENSG00000036530	ENSP00000261835	56.82	Predicted secreted / membrane
ZZZ3	ENSG00000036549	ENSP00000359837	102.02	Predicted intracellular proteins
SLC18A1	ENSG00000036565	ENSP00000387549	56.26	Predicted secreted / membrane
USP2	ENSG00000036672	ENSP00000260187	68.07	Predicted intracellular proteins
CASR	ENSG00000036828	ENSP00000420194	121.77	Predicted secreted / membrane
TUBG2	ENSG00000037042	ENSP00000251412	51.09	Predicted intracellular proteins
RPL26L1	ENSG00000037241	ENSP00000430147	17.26	Predicted intracellular proteins
FLT4	ENSG00000037280	ENSP00000261937	152.76	Predicted secreted / membrane
NSUN2	ENSG00000037474	ENSP00000264670	86.47	Predicted intracellular proteins
FBXO42	ENSG00000037637	ENSP00000364742	77.84	Predicted intracellular proteins
MFAP3	ENSG00000037749	ENSP00000322956	40.16	Predicted secreted / membrane
MRI1	ENSG00000037757	ENSP00000040663	39.15	Predicted intracellular proteins
METTL1	ENSG00000037897	ENSP00000314441	31.47	Predicted intracellular proteins
HOXC8	ENSG00000037965	ENSP00000040584	27.75	Predicted intracellular proteins
AGA	ENSG00000038002	ENSP00000264595	37.21	Predicted secreted / membrane
PI4K2B	ENSG00000038210	ENSP00000264864	54.74	Predicted intracellular proteins
BOD1L1	ENSG00000038219	ENSP00000040738	330.46	Predicted intracellular proteins
MAT2B	ENSG00000038274	ENSP00000325425	37.55	Predicted intracellular proteins
TLL1	ENSG00000038295	ENSP00000426082	117.33	Predicted intracellular proteins
EDC4	ENSG00000038358	ENSP00000351811	151.66	Predicted intracellular proteins
TRIO	ENSG00000038382	ENSP00000339299	346.9	Predicted intracellular proteins
VCAN	ENSG00000038427	ENSP00000265077	372.82	Predicted secreted / membrane
CLEC16A	ENSG00000038532	ENSP00000387122	117.71	Predicted intracellular proteins
MSR1	ENSG00000038945	ENSP00000405453	51.73	Predicted secreted / membrane
CDH1	ENSG00000039068	ENSP00000481063	100.03	Predicted secreted / membrane
SKIV2L2	ENSG00000039123	ENSP00000230640	117.8	Predicted intracellular proteins
DNAH5	ENSG00000039139	ENSP00000265104	529.02	Predicted intracellular proteins
ZFYVE16	ENSG00000039319	ENSP00000337159	168.9	Predicted intracellular proteins
FAM65A	ENSG00000039523	ENSP00000400099	134.2	Predicted intracellular proteins
C6	ENSG00000039537	ENSP00000338861	104.79	Predicted secreted / membrane
RAI14	ENSG00000039560	ENSP00000427123	110.42	Predicted intracellular proteins
SOX30	ENSG00000039600	ENSP00000265007	81.85	Predicted intracellular proteins
PNKP	ENSG00000039650	ENSP00000472300	57.08	Predicted intracellular proteins
BEST2	ENSG00000039987	ENSP00000042931	57.14	Predicted secreted / membrane
PHLPP2	ENSG00000040199	ENSP00000454519	150.39	Predicted intracellular proteins
SPDL1	ENSG00000040275	ENSP00000265295	70.17	Predicted intracellular proteins
STAU2	ENSG00000040341	ENSP00000428756	62.61	Predicted intracellular proteins
PQLC2	ENSG00000040487	ENSP00000364297	31.95	Predicted secreted / membrane
CTNS	ENSG00000040531	ENSP00000371294	45.04	Predicted secreted / membrane
RTN4R	ENSG00000040608	ENSP00000403535	59.45	Predicted secreted / membrane
PHF23	ENSG00000040633	ENSP00000322579	43.82	Predicted intracellular proteins
CDH10	ENSG00000040731	ENSP00000264463	88.45	Predicted secreted / membrane
INPP4A	ENSG00000040933	ENSP00000427722	109.95	Predicted intracellular proteins
RAB27B	ENSG00000041353	ENSP00000262094	24.61	Predicted intracellular proteins
PSMA4	ENSG00000041357	ENSP00000453887	29.48	Predicted intracellular proteins
MYO16	ENSG00000041515	ENSP00000401633	208.84	Predicted intracellular proteins
LSG1	ENSG00000041802	ENSP00000265245	75.22	Predicted intracellular proteins
PARP3	ENSG00000041880	ENSP00000381740	60.86	Predicted intracellular proteins
TNC	ENSG00000041982	ENSP00000265131	240.85	Predicted secreted / membrane
THAP3	ENSG00000041988	ENSP00000054650	27.06	Predicted intracellular proteins
FAM65C	ENSG00000042062	ENSP00000332663	105.29	Predicted intracellular proteins
TDP1	ENSG00000042088	ENSP00000377099	68.42	Predicted intracellular proteins
AIFM2	ENSG00000042286	ENSP00000478931	40.53	Predicted intracellular proteins
C2orf83	ENSG00000042304	ENSP00000264387	16.37	Predicted secreted / membrane
SPATA7	ENSG00000042317	ENSP00000377176	67.72	Predicted intracellular proteins
MED17	ENSG00000042429	ENSP00000251871	72.89	Predicted intracellular proteins
RETSAT	ENSG00000042445	ENSP00000295802	66.82	Predicted secreted / membrane
CAPG	ENSG00000042493	ENSP00000263867	38.5	Predicted intracellular proteins
AP2S1	ENSG00000042753	ENSP00000470176	18.93	Predicted intracellular proteins
USH2A	ENSG00000042781	ENSP00000305941	575.59	Predicted secreted / membrane
ZPBP	ENSG00000042813	ENSP00000402071	40.14	Predicted secreted / membrane
TG	ENSG00000042832	ENSP00000220616	304.79	Predicted secreted / membrane
ADAM28	ENSG00000042980	ENSP00000265769	87.15	Predicted secreted / membrane
BARX2	ENSG00000043039	ENSP00000281437	31.19	Predicted intracellular proteins
DCUN1D1	ENSG00000043093	ENSP00000292782	30.12	Predicted intracellular proteins
JADE2	ENSG00000043143	ENSP00000282605	92.11	Predicted intracellular proteins
ZIC2	ENSG00000043355	ENSP00000481510	55.01	Predicted intracellular proteins
LCP2	ENSG00000043462	ENSP00000046794	60.19	Predicted intracellular proteins
TRIT1	ENSG00000043514	ENSP00000321810	52.72	Predicted intracellular proteins
ADRB1	ENSG00000043591	ENSP00000358301	51.22	Predicted secreted / membrane
GUCA2B	ENSG00000044012	ENSP00000361662	12.07	Predicted secreted / membrane
CUL7	ENSG00000044090	ENSP00000438788	199.75	Predicted intracellular proteins
CTNNA1	ENSG00000044115	ENSP00000304669	100.07	Predicted intracellular proteins
PHKA2	ENSG00000044446	ENSP00000369274	138.41	Predicted intracellular proteins
CNTLN	ENSG00000044459	ENSP00000370021	162.19	Predicted intracellular proteins
EPHA3	ENSG00000044524	ENSP00000337451	110.13	Predicted secreted / membrane
HSPA5	ENSG00000044574	ENSP00000324173	72.33	Predicted secreted / membrane
DSG2	ENSG00000046604	ENSP00000261590	122.29	Predicted secreted / membrane
GEMIN8	ENSG00000046647	ENSP00000381398	28.64	Predicted intracellular proteins
OFD1	ENSG00000046651	ENSP00000344314	116.67	Predicted intracellular proteins
GPM6B	ENSG00000046653	ENSP00000316861	36.22	Predicted secreted / membrane
MAGEC2	ENSG00000046774	ENSP00000354660	41.16	Predicted intracellular proteins
PREX2	ENSG00000046889	ENSP00000288368	182.62	Predicted intracellular proteins
WDR37	ENSG00000047056	ENSP00000350954	54.66	Predicted intracellular proteins
YTHDC2	ENSG00000047188	ENSP00000161863	160.25	Predicted intracellular proteins
CTPS2	ENSG00000047230	ENSP00000369590	65.68	Predicted intracellular proteins
ATP6V1H	ENSG00000047249	ENSP00000352522	55.88	Predicted intracellular proteins
POLR2B	ENSG00000047315	ENSP00000370625	133.9	Predicted intracellular proteins
FAM214A	ENSG00000047346	ENSP00000261844	122.4	Predicted intracellular proteins
ARAP2	ENSG00000047365	ENSP00000302895	193.45	Predicted intracellular proteins
TPR	ENSG00000047410	ENSP00000356448	267.29	Predicted intracellular proteins
CP	ENSG00000047457	ENSP00000264613	122.22	Predicted secreted / membrane
KIAA0556	ENSG00000047578	ENSP00000261588	180.92	Predicted intracellular proteins
DTNBP1	ENSG00000047579	ENSP00000341680	39.49	Predicted intracellular proteins
XK	ENSG00000047597	ENSP00000367879	50.9	Predicted secreted / membrane
ANO2	ENSG00000047617	ENSP00000440981	113.89	Predicted secreted / membrane
C12orf4	ENSG00000047621	ENSP00000261250	63.8	Predicted intracellular proteins
SCML1	ENSG00000047634	ENSP00000369380	37.45	Predicted intracellular proteins
WWC3	ENSG00000047644	ENSP00000399584	136.65	Predicted intracellular proteins
ARHGAP6	ENSG00000047648	ENSP00000338967	105.95	Predicted secreted / membrane
FAM184B	ENSG00000047662	ENSP00000265018	121.04	Predicted intracellular proteins
MAP4	ENSG00000047849	ENSP00000407602	245.44	Predicted intracellular proteins
GOPC	ENSG00000047932	ENSP00000357484	50.52	Predicted intracellular proteins
ROS1	ENSG00000047936	ENSP00000357494	263.91	Predicted secreted / membrane
USP28	ENSG00000048028	ENSP00000003302	122.49	Predicted intracellular proteins
HDAC9	ENSG00000048052	ENSP00000408617	117.58	Predicted intracellular proteins
TSPAN17	ENSG00000048140	ENSP00000309036	37.05	Predicted secreted / membrane
NOP16	ENSG00000048162	ENSP00000484969	27.43	Predicted intracellular proteins
CC2D2A	ENSG00000048342	ENSP00000403465	186.18	Predicted intracellular proteins
RRM2B	ENSG00000048392	ENSP00000428115	46.97	Predicted secreted / membrane
ZNF800	ENSG00000048405	ENSP00000265827	75.24	Predicted intracellular proteins
TNFRSF17	ENSG00000048462	ENSP00000053243	20.17	Predicted secreted / membrane
SNX29	ENSG00000048471	ENSP00000456480	91.25	Predicted intracellular proteins
LMO3	ENSG00000048540	ENSP00000442786	19.06	Predicted intracellular proteins
MRPS10	ENSG00000048544	ENSP00000053468	23	Predicted intracellular proteins
GUCA1A	ENSG00000048545	ENSP00000437476	23.55	Predicted intracellular proteins
RSF1	ENSG00000048649	ENSP00000311513	163.82	Predicted secreted / membrane
VPS13D	ENSG00000048707	ENSP00000478104	491.91	Predicted intracellular proteins
CELF2	ENSG00000048740	ENSP00000488422	57.12	Predicted intracellular proteins
FAM120A	ENSG00000048828	ENSP00000277165	121.89	Predicted intracellular proteins
R3HDM1	ENSG00000048991	ENSP00000264160	120.82	Predicted intracellular proteins
COL9A2	ENSG00000049089	ENSP00000361834	65.13	Predicted secreted / membrane
KITLG	ENSG00000049130	ENSP00000228280	30.9	Predicted secreted / membrane
ERCC8	ENSG00000049167	ENSP00000265038	44.05	Predicted intracellular proteins
ADAMTS6	ENSG00000049192	ENSP00000370443	125.27	Predicted secreted / membrane
H6PD	ENSG00000049239	ENSP00000473348	90.17	Predicted secreted / membrane
VAMP3	ENSG00000049245	ENSP00000054666	11.31	Predicted secreted / membrane
PER3	ENSG00000049246	ENSP00000366755	132.66	Predicted intracellular proteins
UTS2	ENSG00000049247	ENSP00000054668	16.28	Predicted intracellular proteins
TNFRSF9	ENSG00000049249	ENSP00000478699	27.9	Predicted secreted / membrane
EPN3	ENSG00000049283	ENSP00000268933	68.22	Predicted intracellular proteins
LTBP1	ENSG00000049323	ENSP00000386043	186.79	Predicted secreted / membrane
RCN1	ENSG00000049449	ENSP00000054950	38.89	Predicted secreted / membrane
ELN	ENSG00000049540	ENSP00000351807	68.4	Predicted secreted / membrane
RFC2	ENSG00000049541	ENSP00000055077	39.16	Predicted intracellular proteins
ARID1B	ENSG00000049618	ENSP00000344546	237.66	Predicted intracellular proteins
CLPTM1L	ENSG00000049656	ENSP00000313854	62.23	Predicted secreted / membrane
NEDD4L	ENSG00000049759	ENSP00000383199	111.93	Predicted intracellular proteins
FOXP3	ENSG00000049768	ENSP00000396415	49.84	Predicted intracellular proteins
PPP1R3F	ENSG00000049769	ENSP00000055335	82.8	Predicted secreted / membrane
HEXB	ENSG00000049860	ENSP00000261416	63.14	Predicted secreted / membrane
PTCD2	ENSG00000049883	ENSP00000370013	43.97	Predicted intracellular proteins
KIAA2022	ENSG00000050030	ENSP00000480284	167.55	Predicted intracellular proteins
JKAMP	ENSG00000050130	ENSP00000450749	36.79	Predicted secreted / membrane
DKK3	ENSG00000050165	ENSP00000433112	39.95	Predicted secreted / membrane
ARHGEF5	ENSG00000050327	ENSP00000056217	176.8	Predicted intracellular proteins
NFE2L3	ENSG00000050344	ENSP00000056233	76.15	Predicted secreted / membrane
MCUR1	ENSG00000050393	ENSP00000368468	39.69	Predicted secreted / membrane
LIMA1	ENSG00000050405	ENSP00000340184	85.23	Predicted intracellular proteins
LETMD1	ENSG00000050426	ENSP00000389903	43.33	Predicted secreted / membrane
SLC4A8	ENSG00000050438	ENSP00000405812	122.94	Predicted secreted / membrane
LAMC3	ENSG00000050555	ENSP00000354360	171.23	Predicted secreted / membrane
PTGER3	ENSG00000050628	ENSP00000349003	46.69	Predicted secreted / membrane
TNIP3	ENSG00000050730	ENSP00000426613	44.89	Predicted intracellular proteins
MAPK9	ENSG00000050748	ENSP00000394560	48.31	Predicted intracellular proteins
COL23A1	ENSG00000050767	ENSP00000375069	51.94	Predicted intracellular proteins
BCAR1	ENSG00000050820	ENSP00000391669	97.88	Predicted intracellular proteins
FAM160A2	ENSG00000051009	ENSP00000265978	107.08	Predicted intracellular proteins
HERPUD1	ENSG00000051108	ENSP00000409555	43.72	Predicted secreted / membrane
HOMER3	ENSG00000051128	ENSP00000446026	39.84	Predicted intracellular proteins
RAD51	ENSG00000051180	ENSP00000267868	36.97	Predicted intracellular proteins
POLQ	ENSG00000051341	ENSP00000481120	305.23	Predicted intracellular proteins
PIK3CB	ENSG00000051382	ENSP00000289153	122.76	Predicted intracellular proteins
CYBA	ENSG00000051523	ENSP00000454951	22.83	Predicted secreted / membrane
THOC3	ENSG00000051596	ENSP00000265097	38.77	Predicted intracellular proteins
HEBP2	ENSG00000051620	ENSP00000475750	22.88	Predicted intracellular proteins
MPHOSPH9	ENSG00000051825	ENSP00000475489	133.02	Predicted intracellular proteins
PLEKHA5	ENSG00000052126	ENSP00000404296	146.9	Predicted intracellular proteins
PRSS8	ENSG00000052344	ENSP00000319730	36.43	Predicted secreted / membrane
SIKE1	ENSG00000052723	ENSP00000358541	24.26	Predicted intracellular proteins
RRP12	ENSG00000052749	ENSP00000446184	143.7	Predicted secreted / membrane
FNIP2	ENSG00000052795	ENSP00000264433	122.11	Predicted intracellular proteins
MSMO1	ENSG00000052802	ENSP00000261507	35.22	Predicted secreted / membrane
TTC17	ENSG00000052841	ENSP00000039989	129.56	Predicted intracellular proteins
ALX4	ENSG00000052850	ENSP00000332744	44.24	Predicted intracellular proteins
FSTL4	ENSG00000053108	ENSP00000265342	93.09	Predicted secreted / membrane
FOXN3	ENSG00000053254	ENSP00000343288	53.83	Predicted intracellular proteins
METTL24	ENSG00000053328	ENSP00000344071	41.33	Predicted secreted / membrane
AKR7A2	ENSG00000053371	ENSP00000235835	39.59	Predicted intracellular proteins
MRTO4	ENSG00000053372	ENSP00000364320	27.56	Predicted intracellular proteins
NNAT	ENSG00000053438	ENSP00000062104	9.24	Predicted secreted / membrane
USE1	ENSG00000053501	ENSP00000390287	29.37	Predicted secreted / membrane
MCF2L2	ENSG00000053524	ENSP00000328118	126.99	Predicted intracellular proteins
NRIP2	ENSG00000053702	ENSP00000337501	31.33	Predicted intracellular proteins
LAMA3	ENSG00000053747	ENSP00000324532	366.62	Predicted secreted / membrane
AP5M1	ENSG00000053770	ENSP00000390531	56.47	Predicted intracellular proteins
ANAPC4	ENSG00000053900	ENSP00000318775	92.21	Predicted intracellular proteins
KCNQ1	ENSG00000053918	ENSP00000155840	74.7	Predicted secreted / membrane
TRAPPC3	ENSG00000054116	ENSP00000480332	21.23	Predicted intracellular proteins
THRAP3	ENSG00000054118	ENSP00000433825	108.67	Predicted intracellular proteins
PHPT1	ENSG00000054148	ENSP00000360724	13.83	Predicted intracellular proteins
ENTPD2	ENSG00000054179	ENSP00000347213	53.66	Predicted secreted / membrane
LY75	ENSG00000054219	ENSP00000263636	198.31	Predicted secreted / membrane
ARID4B	ENSG00000054267	ENSP00000355562	147.81	Predicted intracellular proteins
OPN3	ENSG00000054277	ENSP00000355512	44.87	Predicted secreted / membrane
SDCCAG8	ENSG00000054282	ENSP00000355499	82.68	Predicted intracellular proteins
PTPRN	ENSG00000054356	ENSP00000295718	105.85	Predicted secreted / membrane
HHAT	ENSG00000054392	ENSP00000355977	57.31	Predicted secreted / membrane
KIF1B	ENSG00000054523	ENSP00000366284	205.14	Predicted intracellular proteins
FOXC1	ENSG00000054598	ENSP00000370256	56.79	Predicted intracellular proteins
TBC1D22A	ENSG00000054611	ENSP00000336724	59.12	Predicted intracellular proteins
SYNE2	ENSG00000054654	ENSP00000350719	798.86	Predicted secreted / membrane
PLEKHH1	ENSG00000054690	ENSP00000330278	151.23	Predicted intracellular proteins
ATP9A	ENSG00000054793	ENSP00000342481	118.58	Predicted secreted / membrane
SPO11	ENSG00000054796	ENSP00000360310	44.54	Predicted intracellular proteins
CBLN4	ENSG00000054803	ENSP00000064571	21.81	Predicted secreted / membrane
CHRDL2	ENSG00000054938	ENSP00000263671	49.68	Predicted secreted / membrane
FAM168A	ENSG00000054965	ENSP00000064778	26.18	Predicted intracellular proteins
RELT	ENSG00000054967	ENSP00000064780	46.09	Predicted secreted / membrane
GALC	ENSG00000054983	ENSP00000261304	77.06	Predicted secreted / membrane
NOP58	ENSG00000055044	ENSP00000264279	59.58	Predicted intracellular proteins
SZRD1	ENSG00000055070	ENSP00000383866	17	Predicted intracellular proteins
KCNH2	ENSG00000055118	ENSP00000262186	126.65	Predicted secreted / membrane
CUL1	ENSG00000055130	ENSP00000473318	89.68	Predicted intracellular proteins
FAM114A2	ENSG00000055147	ENSP00000430489	55.47	Predicted intracellular proteins
CYFIP2	ENSG00000055163	ENSP00000479719	148.4	Predicted intracellular proteins
TAB2	ENSG00000055208	ENSP00000356426	76.49	Predicted intracellular proteins
GINM1	ENSG00000055211	ENSP00000356389	36.84	Predicted secreted / membrane
EIF2AK2	ENSG00000055332	ENSP00000233057	62.09	Predicted intracellular proteins
USP36	ENSG00000055483	ENSP00000310590	122.91	Predicted intracellular proteins
KMT2C	ENSG00000055609	ENSP00000262189	541.37	Predicted intracellular proteins
MCOLN3	ENSG00000055732	ENSP00000359621	64.25	Predicted secreted / membrane
CCDC85A	ENSG00000055813	ENSP00000384040	59.98	Predicted secreted / membrane
PUM2	ENSG00000055917	ENSP00000385992	114	Predicted intracellular proteins
MRPL43	ENSG00000055950	ENSP00000359262	28.68	Predicted intracellular proteins
ITIH4	ENSG00000055955	ENSP00000417824	103.88	Predicted secreted / membrane
ITIH1	ENSG00000055957	ENSP00000273283	101.39	Predicted secreted / membrane
C4orf27	ENSG00000056050	ENSP00000406598	39.44	Predicted intracellular proteins
ZFR	ENSG00000056097	ENSP00000265069	117.01	Predicted intracellular proteins
ZNF280C	ENSG00000056277	ENSP00000360017	83.1	Predicted intracellular proteins
NPFFR2	ENSG00000056291	ENSP00000307822	60.27	Predicted secreted / membrane
PHF21B	ENSG00000056487	ENSP00000324403	57.45	Predicted intracellular proteins
TRAF1	ENSG00000056558	ENSP00000443183	46.16	Predicted intracellular proteins
RC3H2	ENSG00000056586	ENSP00000362774	131.67	Predicted intracellular proteins
IL17RB	ENSG00000056736	ENSP00000288167	55.88	Predicted secreted / membrane
TRAF3IP2	ENSG00000056972	ENSP00000345984	64.67	Predicted intracellular proteins
GYG2	ENSG00000056998	ENSP00000370555	55.18	Predicted intracellular proteins
DCBLD2	ENSG00000057019	ENSP00000321646	86.66	Predicted secreted / membrane
SERPINB3	ENSG00000057149	ENSP00000348795	44.77	Predicted intracellular proteins
SOAT1	ENSG00000057252	ENSP00000356591	64.73	Predicted secreted / membrane
PKP2	ENSG00000057294	ENSP00000070846	97.41	Predicted intracellular proteins
MSH4	ENSG00000057468	ENSP00000263187	104.75	Predicted intracellular proteins
F7	ENSG00000057593	ENSP00000364731	51.59	Predicted secreted / membrane
GDI2	ENSG00000057608	ENSP00000369538	50.66	Predicted intracellular proteins
PRDM1	ENSG00000057657	ENSP00000358092	91.77	Predicted intracellular proteins
ATG5	ENSG00000057663	ENSP00000358072	32.45	Predicted intracellular proteins
TMCC3	ENSG00000057704	ENSP00000261226	53.78	Predicted secreted / membrane
PITHD1	ENSG00000057757	ENSP00000246151	24.18	Predicted intracellular proteins
MTA3	ENSG00000057935	ENSP00000385823	67.5	Predicted intracellular proteins
USP13	ENSG00000058056	ENSP00000263966	97.33	Predicted intracellular proteins
ATP11B	ENSG00000058063	ENSP00000321195	134.19	Predicted secreted / membrane
LAMC2	ENSG00000058085	ENSP00000264144	130.98	Predicted secreted / membrane
CDK14	ENSG00000058091	ENSP00000369390	53.06	Predicted intracellular proteins
SEC61A1	ENSG00000058262	ENSP00000418493	52.95	Predicted secreted / membrane
PPP1R12A	ENSG00000058272	ENSP00000389168	115.28	Predicted intracellular proteins
RASGRF1	ENSG00000058335	ENSP00000405963	145.23	Predicted intracellular proteins
CAMK2B	ENSG00000058404	ENSP00000379098	72.68	Predicted secreted / membrane
CROCC	ENSG00000058453	ENSP00000364691	228.42	Predicted intracellular proteins
POLR3E	ENSG00000058600	ENSP00000299853	79.9	Predicted intracellular proteins
ATP2B4	ENSG00000058668	ENSP00000350310	133.93	Predicted secreted / membrane
ZC3H11A	ENSG00000058673	ENSP00000333253	89.13	Predicted intracellular proteins
RIOK2	ENSG00000058729	ENSP00000283109	63.28	Predicted intracellular proteins
YIPF1	ENSG00000058799	ENSP00000072644	34.28	Predicted secreted / membrane
NDC1	ENSG00000058804	ENSP00000360483	76.3	Predicted secreted / membrane
DGKG	ENSG00000058866	ENSP00000265022	89.12	Predicted intracellular proteins
FLYWCH1	ENSG00000059122	ENSP00000399938	80.11	Predicted intracellular proteins
UNKL	ENSG00000059145	ENSP00000422852	79.48	Predicted intracellular proteins
TBXAS1	ENSG00000059377	ENSP00000389414	65.76	Predicted secreted / membrane
PARP12	ENSG00000059378	ENSP00000263549	79.06	Predicted intracellular proteins
ALDH18A1	ENSG00000059573	ENSP00000360268	87.3	Predicted intracellular proteins
TARBP1	ENSG00000059588	ENSP00000040877	181.67	Predicted intracellular proteins
GATB	ENSG00000059691	ENSP00000263985	61.86	Predicted intracellular proteins
MXD1	ENSG00000059728	ENSP00000264444	25.25	Predicted intracellular proteins
CDK17	ENSG00000059758	ENSP00000261211	59.58	Predicted intracellular proteins
DNAJC25	ENSG00000059769	ENSP00000320650	42.4	Predicted secreted / membrane
SLC2A3	ENSG00000059804	ENSP00000075120	53.92	Predicted secreted / membrane
PSD	ENSG00000059915	ENSP00000384830	109.54	Predicted intracellular proteins
CTDP1	ENSG00000060069	ENSP00000484525	104.4	Predicted intracellular proteins
YBX3	ENSG00000060138	ENSP00000228251	40.09	Predicted intracellular proteins
STYK1	ENSG00000060140	ENSP00000075503	47.58	Predicted secreted / membrane
WNK1	ENSG00000060237	ENSP00000433548	299.72	Predicted intracellular proteins
CCAR1	ENSG00000060339	ENSP00000265872	132.82	Predicted intracellular proteins
OGFR	ENSG00000060491	ENSP00000290291	73.32	Predicted intracellular proteins
GNA15	ENSG00000060558	ENSP00000262958	43.51	Predicted intracellular proteins
CREB3L3	ENSG00000060566	ENSP00000472399	49.08	Predicted secreted / membrane
PIGV	ENSG00000060642	ENSP00000363260	55.71	Predicted secreted / membrane
PTPRU	ENSG00000060656	ENSP00000432906	162.42	Predicted secreted / membrane
SNRNP40	ENSG00000060688	ENSP00000263694	39.31	Predicted intracellular proteins
RIMBP2	ENSG00000060709	ENSP00000261655	116.02	Predicted intracellular proteins
COL11A1	ENSG00000060718	ENSP00000351163	182.42	Predicted secreted / membrane
QSER1	ENSG00000060749	ENSP00000382241	189.97	Predicted intracellular proteins
MPC1	ENSG00000060762	ENSP00000479789	12.42	Predicted secreted / membrane
ACAA1	ENSG00000060971	ENSP00000333664	44.29	Predicted intracellular proteins
BCAT1	ENSG00000060982	ENSP00000443459	44.13	Predicted intracellular proteins
HDAC7	ENSG00000061273	ENSP00000369984	108.97	Predicted intracellular proteins
LZTS1	ENSG00000061337	ENSP00000265801	66.61	Predicted intracellular proteins
PRDM6	ENSG00000061455	ENSP00000384725	64.45	Predicted intracellular proteins
WNT8A	ENSG00000061492	ENSP00000426653	40.89	Predicted secreted / membrane
SPAG4	ENSG00000061656	ENSP00000363391	48.16	Predicted secreted / membrane
NCKAP1	ENSG00000061676	ENSP00000354251	129.52	Predicted secreted / membrane
MRPS35	ENSG00000061794	ENSP00000081029	36.84	Predicted intracellular proteins
GUCY1B3	ENSG00000061918	ENSP00000426786	73.07	Predicted intracellular proteins
SFSWAP	ENSG00000061936	ENSP00000437738	110.01	Predicted intracellular proteins
TNK2	ENSG00000061938	ENSP00000371341	119.35	Predicted intracellular proteins
MON2	ENSG00000061987	ENSP00000377250	190.36	Predicted intracellular proteins
CDH3	ENSG00000062038	ENSP00000264012	91.42	Predicted secreted / membrane
ARSF	ENSG00000062096	ENSP00000352319	65.94	Predicted secreted / membrane
GPBP1	ENSG00000062194	ENSP00000401596	55.53	Predicted intracellular proteins
DGAT2	ENSG00000062282	ENSP00000228027	43.83	Predicted secreted / membrane
ZNF112	ENSG00000062370	ENSP00000337081	105.84	Predicted intracellular proteins
CS	ENSG00000062485	ENSP00000342056	51.71	Predicted secreted / membrane
LTK	ENSG00000062524	ENSP00000263800	91.68	Predicted secreted / membrane
MRPS24	ENSG00000062582	ENSP00000318158	19.01	Predicted intracellular proteins
ELMO2	ENSG00000062598	ENSP00000290246	82.61	Predicted intracellular proteins
WAPL	ENSG00000062650	ENSP00000481451	132.94	Predicted intracellular proteins
VMP1	ENSG00000062716	ENSP00000262291	46.24	Predicted secreted / membrane
APPBP2	ENSG00000062725	ENSP00000083182	66.85	Predicted intracellular proteins
POLD1	ENSG00000062822	ENSP00000481858	126.39	Predicted intracellular proteins
SEZ6	ENSG00000063015	ENSP00000353440	107.46	Predicted secreted / membrane
EIF4B	ENSG00000063046	ENSP00000388806	69.7	Predicted intracellular proteins
SLC6A16	ENSG00000063127	ENSP00000338627	82.2	Predicted secreted / membrane
GLTSCR1	ENSG00000063169	ENSP00000379946	158.49	Predicted intracellular proteins
SPHK2	ENSG00000063176	ENSP00000472983	70.08	Predicted intracellular proteins
RPL18	ENSG00000063177	ENSP00000447001	21.73	Predicted intracellular proteins
CA11	ENSG00000063180	ENSP00000084798	36.24	Predicted secreted / membrane
ISOC2	ENSG00000063241	ENSP00000085068	24.1	Predicted intracellular proteins
U2AF2	ENSG00000063244	ENSP00000307863	53.5	Predicted intracellular proteins
EPN1	ENSG00000063245	ENSP00000406209	69.04	Predicted intracellular proteins
MED29	ENSG00000063322	ENSP00000314343	23.47	Predicted intracellular proteins
AHRR	ENSG00000063438	ENSP00000323816	78.31	Predicted intracellular proteins
GSC2	ENSG00000063515	ENSP00000086933	21.54	Predicted intracellular proteins
ZNF275	ENSG00000063587	ENSP00000359269	42.87	Predicted intracellular proteins
MTMR1	ENSG00000063601	ENSP00000414178	75.72	Predicted intracellular proteins
GPC1	ENSG00000063660	ENSP00000264039	61.68	Predicted secreted / membrane
ADCK1	ENSG00000063761	ENSP00000238561	59.72	Predicted secreted / membrane
HAGH	ENSG00000063854	ENSP00000380514	33.81	Predicted intracellular proteins
RNF4	ENSG00000063978	ENSP00000426503	21.32	Predicted intracellular proteins
CASP8	ENSG00000064012	ENSP00000351273	61.84	Predicted intracellular proteins
LIMCH1	ENSG00000064042	ENSP00000425631	164.44	Predicted intracellular proteins
ASUN	ENSG00000064102	ENSP00000261191	80.22	Predicted intracellular proteins
TM7SF3	ENSG00000064115	ENSP00000342322	64.17	Predicted secreted / membrane
DLX3	ENSG00000064195	ENSP00000389870	31.74	Predicted intracellular proteins
SPA17	ENSG00000064199	ENSP00000227135	17.41	Predicted intracellular proteins
TSPAN32	ENSG00000064201	ENSP00000182290	34.63	Predicted secreted / membrane
WISP2	ENSG00000064205	ENSP00000361959	26.82	Predicted secreted / membrane
DMRT3	ENSG00000064218	ENSP00000190165	51.2	Predicted intracellular proteins
ST3GAL6	ENSG00000064225	ENSP00000480884	43.47	Predicted secreted / membrane
ATP2C2	ENSG00000064270	ENSP00000397925	106.22	Predicted secreted / membrane
NGFR	ENSG00000064300	ENSP00000172229	45.18	Predicted secreted / membrane
CDON	ENSG00000064309	ENSP00000376458	139.14	Predicted secreted / membrane
TAF2	ENSG00000064313	ENSP00000367406	136.97	Predicted intracellular proteins
HIPK2	ENSG00000064393	ENSP00000385571	130.96	Predicted secreted / membrane
TNPO3	ENSG00000064419	ENSP00000487231	108.05	Predicted intracellular proteins
BORCS8-MEF2B	ENSG00000064489	ENSP00000454967	40.46	Predicted intracellular proteins
RFXANK	ENSG00000064490	ENSP00000384572	28.1	Predicted intracellular proteins
TMEM161A	ENSG00000064545	ENSP00000162044	53.6	Predicted secreted / membrane
LPAR2	ENSG00000064547	ENSP00000443256	39.08	Predicted secreted / membrane
CTSA	ENSG00000064601	ENSP00000361562	56.23	Predicted secreted / membrane
SUGP2	ENSG00000064607	ENSP00000472914	121.54	Predicted intracellular proteins
SLC12A2	ENSG00000064651	ENSP00000262461	131.45	Predicted secreted / membrane
SNX24	ENSG00000064652	ENSP00000378837	23.73	Predicted intracellular proteins
EYA2	ENSG00000064655	ENSP00000333640	59.23	Predicted intracellular proteins
CNN2	ENSG00000064666	ENSP00000456436	35.94	Predicted intracellular proteins
ABCA7	ENSG00000064687	ENSP00000414062	234.35	Predicted secreted / membrane
SNCAIP	ENSG00000064692	ENSP00000261367	111.45	Predicted intracellular proteins
DDX20	ENSG00000064703	ENSP00000358716	92.24	Predicted secreted / membrane
BTBD1	ENSG00000064726	ENSP00000261721	52.77	Predicted intracellular proteins
FAR2	ENSG00000064763	ENSP00000443291	59.44	Predicted secreted / membrane
BCAS1	ENSG00000064787	ENSP00000379290	61.71	Predicted intracellular proteins
POU1F1	ENSG00000064835	ENSP00000342931	35.67	Predicted intracellular proteins
CHI3L2	ENSG00000064886	ENSP00000437082	43.5	Predicted secreted / membrane
SBNO2	ENSG00000064932	ENSP00000354733	150.27	Predicted intracellular proteins
PMS1	ENSG00000064933	ENSP00000406490	105.83	Predicted intracellular proteins
HMG20B	ENSG00000064961	ENSP00000328269	35.81	Predicted intracellular proteins
CALCRL	ENSG00000064989	ENSP00000376177	52.98	Predicted secreted / membrane
TAF11	ENSG00000064995	ENSP00000354633	23.31	Predicted intracellular proteins
ANKS1A	ENSG00000064999	ENSP00000353518	123.11	Predicted intracellular proteins
AP3D1	ENSG00000065000	ENSP00000347416	136.65	Predicted intracellular proteins
ZNF76	ENSG00000065029	ENSP00000363064	61.83	Predicted intracellular proteins
SLC9A3R2	ENSG00000065054	ENSP00000408005	37.41	Predicted intracellular proteins
NTHL1	ENSG00000065057	ENSP00000219066	34.39	Predicted intracellular proteins
UHRF1BP1	ENSG00000065060	ENSP00000192788	159.48	Predicted intracellular proteins
GNAI3	ENSG00000065135	ENSP00000358867	40.53	Predicted intracellular proteins
IPO5	ENSG00000065150	ENSP00000261574	125.54	Predicted intracellular proteins
OAT	ENSG00000065154	ENSP00000357838	48.53	Predicted intracellular proteins
WDR3	ENSG00000065183	ENSP00000308179	106.1	Predicted intracellular proteins
PKN2	ENSG00000065243	ENSP00000359552	112.03	Predicted intracellular proteins
WDR18	ENSG00000065268	ENSP00000251289	47.4	Predicted intracellular proteins
TRAM2	ENSG00000065308	ENSP00000182527	43.33	Predicted secreted / membrane
NTN1	ENSG00000065320	ENSP00000173229	67.75	Predicted secreted / membrane
GLP2R	ENSG00000065325	ENSP00000262441	63	Predicted secreted / membrane
MCM10	ENSG00000065328	ENSP00000418268	98.18	Predicted intracellular proteins
DGKA	ENSG00000065357	ENSP00000377703	82.63	Predicted intracellular proteins
ERBB3	ENSG00000065361	ENSP00000267101	148.1	Predicted secreted / membrane
ROPN1	ENSG00000065371	ENSP00000184183	23.89	Predicted intracellular proteins
ANKRD44	ENSG00000065413	ENSP00000282272	107.6	Predicted intracellular proteins
KARS	ENSG00000065427	ENSP00000325448	71.5	Predicted intracellular proteins
ADAT1	ENSG00000065457	ENSP00000310015	55.39	Predicted intracellular proteins
PDIA5	ENSG00000065485	ENSP00000323313	59.59	Predicted secreted / membrane
TBC1D22B	ENSG00000065491	ENSP00000362590	59.08	Predicted intracellular proteins
NDUFB4	ENSG00000065518	ENSP00000184266	15.21	Predicted secreted / membrane
SPEN	ENSG00000065526	ENSP00000364912	402.24	Predicted intracellular proteins
MYLK	ENSG00000065534	ENSP00000418335	210.71	Predicted secreted / membrane
ZC3H15	ENSG00000065548	ENSP00000338788	48.6	Predicted intracellular proteins
MAP2K4	ENSG00000065559	ENSP00000410402	45.58	Predicted intracellular proteins
TMEM206	ENSG00000065600	ENSP00000438863	46.47	Predicted secreted / membrane
SNAP91	ENSG00000065609	ENSP00000428215	92.5	Predicted intracellular proteins
SLK	ENSG00000065613	ENSP00000358770	142.69	Predicted intracellular proteins
CYB5R4	ENSG00000065615	ENSP00000358695	59.47	Predicted intracellular proteins
COL17A1	ENSG00000065618	ENSP00000340937	150.42	Predicted secreted / membrane
GSTO2	ENSG00000065621	ENSP00000345023	28.25	Predicted intracellular proteins
SEC61A2	ENSG00000065665	ENSP00000298428	52.25	Predicted secreted / membrane
PRKCQ	ENSG00000065675	ENSP00000263125	81.86	Predicted intracellular proteins
TLE2	ENSG00000065717	ENSP00000262953	79.97	Predicted intracellular proteins
ASB1	ENSG00000065802	ENSP00000264607	37.01	Predicted intracellular proteins
FAM107B	ENSG00000065809	ENSP00000181796	34.76	Predicted secreted / membrane
ME1	ENSG00000065833	ENSP00000358719	64.15	Predicted intracellular proteins
TBC1D1	ENSG00000065882	ENSP00000261439	133.08	Predicted intracellular proteins
CDK13	ENSG00000065883	ENSP00000181839	164.92	Predicted intracellular proteins
MTHFD2	ENSG00000065911	ENSP00000377617	37.89	Predicted secreted / membrane
SLC9A7	ENSG00000065923	ENSP00000480916	80.22	Predicted secreted / membrane
FOXJ2	ENSG00000065970	ENSP00000162391	62.39	Predicted intracellular proteins
YBX1	ENSG00000065978	ENSP00000389639	41.91	Predicted intracellular proteins
PDE4A	ENSG00000065989	ENSP00000370078	98.14	Predicted intracellular proteins
PPP2R5A	ENSG00000066027	ENSP00000261461	56.19	Predicted intracellular proteins
CTNNA2	ENSG00000066032	ENSP00000384638	105.31	Predicted intracellular proteins
ELAVL1	ENSG00000066044	ENSP00000264073	36.09	Predicted intracellular proteins
TIE1	ENSG00000066056	ENSP00000361554	125.09	Predicted secreted / membrane
DIP2B	ENSG00000066084	ENSP00000301180	171.49	Predicted intracellular proteins
SMARCD1	ENSG00000066117	ENSP00000378414	58.23	Predicted intracellular proteins
KDM4A	ENSG00000066135	ENSP00000361473	120.66	Predicted intracellular proteins
NFYC	ENSG00000066136	ENSP00000312617	50.3	Predicted intracellular proteins
ZMYND12	ENSG00000066185	ENSP00000361646	41.82	Predicted intracellular proteins
SLC9A3	ENSG00000066230	ENSP00000264938	92.85	Predicted secreted / membrane
NGEF	ENSG00000066248	ENSP00000264051	82.5	Predicted intracellular proteins
ASPM	ENSG00000066279	ENSP00000356379	409.8	Predicted intracellular proteins
CD84	ENSG00000066294	ENSP00000312367	38.78	Predicted secreted / membrane
ELOVL1	ENSG00000066322	ENSP00000477602	32.66	Predicted secreted / membrane
SPI1	ENSG00000066336	ENSP00000227163	31.21	Predicted intracellular proteins
ZNRD1	ENSG00000066379	ENSP00000331111	13.9	Predicted intracellular proteins
MPPED2	ENSG00000066382	ENSP00000350833	33.36	Predicted intracellular proteins
CLDN18	ENSG00000066405	ENSP00000183605	27.86	Predicted secreted / membrane
ZBTB11	ENSG00000066422	ENSP00000326200	119.38	Predicted intracellular proteins
ATXN3	ENSG00000066427	ENSP00000445618	42.42	Predicted intracellular proteins
GOLGA5	ENSG00000066455	ENSP00000163416	83.02	Predicted secreted / membrane
FGFR2	ENSG00000066468	ENSP00000263451	92.12	Predicted secreted / membrane
LRRC40	ENSG00000066557	ENSP00000359990	68.25	Predicted intracellular proteins
ISOC1	ENSG00000066583	ENSP00000173527	32.24	Predicted intracellular proteins
EML1	ENSG00000066629	ENSP00000334314	91.98	Predicted intracellular proteins
TRMT11	ENSG00000066651	ENSP00000357316	53.42	Predicted intracellular proteins
THUMPD1	ENSG00000066654	ENSP00000379392	39.31	Predicted intracellular proteins
MSANTD3	ENSG00000066697	ENSP00000480622	32.36	Predicted intracellular proteins
KIF26A	ENSG00000066735	ENSP00000388241	194.59	Predicted intracellular proteins
ATG2B	ENSG00000066739	ENSP00000353010	232.76	Predicted intracellular proteins
ARFGEF1	ENSG00000066777	ENSP00000262215	208.77	Predicted intracellular proteins
ACSM2B	ENSG00000066813	ENSP00000390378	64.27	Predicted secreted / membrane
ZFAT	ENSG00000066827	ENSP00000367069	139.03	Predicted intracellular proteins
MTFR1	ENSG00000066855	ENSP00000262146	37	Predicted intracellular proteins
STAG3	ENSG00000066923	ENSP00000400359	139.12	Predicted intracellular proteins
FECH	ENSG00000066926	ENSP00000372326	48.62	Predicted intracellular proteins
MYO9A	ENSG00000066933	ENSP00000398250	292.7	Predicted intracellular proteins
DDX3Y	ENSG00000067048	ENSP00000336725	73.15	Predicted intracellular proteins
PFKP	ENSG00000067057	ENSP00000370517	85.6	Predicted intracellular proteins
IDI1	ENSG00000067064	ENSP00000370748	32.49	Predicted intracellular proteins
SP100	ENSG00000067066	ENSP00000343023	101.57	Predicted intracellular proteins
KLF6	ENSG00000067082	ENSP00000419923	31.86	Predicted intracellular proteins
PLPP1	ENSG00000067113	ENSP00000302229	32.16	Predicted secreted / membrane
NEO1	ENSG00000067141	ENSP00000261908	160.01	Predicted secreted / membrane
TRAM1	ENSG00000067167	ENSP00000262213	43.07	Predicted secreted / membrane
PHKA1	ENSG00000067177	ENSP00000362640	139.05	Predicted intracellular proteins
TNFRSF1A	ENSG00000067182	ENSP00000162749	50.49	Predicted secreted / membrane
CACNB1	ENSG00000067191	ENSP00000377840	65.71	Predicted intracellular proteins
EVI5	ENSG00000067208	ENSP00000440826	94.13	Predicted secreted / membrane
STOML1	ENSG00000067221	ENSP00000442478	42.97	Predicted secreted / membrane
PKM	ENSG00000067225	ENSP00000334983	58.06	Predicted intracellular proteins
DHX29	ENSG00000067248	ENSP00000481966	155.29	Predicted secreted / membrane
DNTTIP2	ENSG00000067334	ENSP00000411010	84.47	Predicted intracellular proteins
METTL22	ENSG00000067365	ENSP00000371345	44.49	Predicted intracellular proteins
TP53BP1	ENSG00000067369	ENSP00000263801	214.12	Predicted intracellular proteins
TRO	ENSG00000067445	ENSP00000173898	143.72	Predicted intracellular proteins
RRP15	ENSG00000067533	ENSP00000355899	31.48	Predicted intracellular proteins
RHOA	ENSG00000067560	ENSP00000400175	21.77	Predicted intracellular proteins
DHX8	ENSG00000067596	ENSP00000262415	139.31	Predicted secreted / membrane
PRKCZ	ENSG00000067606	ENSP00000367830	67.66	Predicted intracellular proteins
ZFY	ENSG00000067646	ENSP00000155093	90.5	Predicted intracellular proteins
IARS2	ENSG00000067704	ENSP00000355889	113.79	Predicted intracellular proteins
SYT1	ENSG00000067715	ENSP00000376932	47.57	Predicted secreted / membrane
NAV3	ENSG00000067798	ENSP00000381007	255.65	Predicted intracellular proteins
IDH3G	ENSG00000067829	ENSP00000217901	42.79	Predicted intracellular proteins
ROGDI	ENSG00000067836	ENSP00000322832	32.25	Predicted intracellular proteins
PDZD4	ENSG00000067840	ENSP00000377355	86.88	Predicted intracellular proteins
ATP2B3	ENSG00000067842	ENSP00000343886	134.2	Predicted secreted / membrane
ROCK1	ENSG00000067900	ENSP00000382697	158.17	Predicted intracellular proteins
CBFB	ENSG00000067955	ENSP00000415151	21.99	Predicted intracellular proteins
PDK3	ENSG00000067992	ENSP00000387536	48.04	Predicted intracellular proteins
HYAL2	ENSG00000068001	ENSP00000350387	53.86	Predicted secreted / membrane
HDAC4	ENSG00000068024	ENSP00000264606	119.04	Predicted intracellular proteins
RASSF1	ENSG00000068028	ENSP00000352323	39.22	Predicted intracellular proteins
FGFR3	ENSG00000068078	ENSP00000339824	88.16	Predicted secreted / membrane
IFI35	ENSG00000068079	ENSP00000395590	31.78	Predicted intracellular proteins
HEATR6	ENSG00000068097	ENSP00000184956	128.78	Predicted intracellular proteins
COASY	ENSG00000068120	ENSP00000464814	65.34	Predicted intracellular proteins
PLEKHH3	ENSG00000068137	ENSP00000293349	85.32	Predicted intracellular proteins
MEF2A	ENSG00000068305	ENSP00000453095	54.44	Predicted intracellular proteins
OTUD5	ENSG00000068308	ENSP00000156084	60.63	Predicted intracellular proteins
TFE3	ENSG00000068323	ENSP00000314129	61.52	Predicted intracellular proteins
TBC1D25	ENSG00000068354	ENSP00000365962	76.33	Predicted intracellular proteins
ACSL4	ENSG00000068366	ENSP00000419171	79.19	Predicted secreted / membrane
INPP5A	ENSG00000068383	ENSP00000357583	47.82	Predicted secreted / membrane
GPKOW	ENSG00000068394	ENSP00000156109	52.23	Predicted intracellular proteins
GRIPAP1	ENSG00000068400	ENSP00000365606	96.01	Predicted intracellular proteins
FTSJ1	ENSG00000068438	ENSP00000019019	36.08	Predicted intracellular proteins
PRR11	ENSG00000068489	ENSP00000262293	40.08	Predicted intracellular proteins
REEP1	ENSG00000068615	ENSP00000438346	22.96	Predicted secreted / membrane
ATP11A	ENSG00000068650	ENSP00000364781	135.85	Predicted secreted / membrane
POLR1A	ENSG00000068654	ENSP00000263857	194.81	Predicted intracellular proteins
LAPTM4A	ENSG00000068697	ENSP00000175091	26.8	Predicted secreted / membrane
TTC7A	ENSG00000068724	ENSP00000378320	98.94	Predicted intracellular proteins
IP6K2	ENSG00000068745	ENSP00000331103	49.19	Predicted intracellular proteins
STON1-GTF2A1L	ENSG00000068781	ENSP00000385499	132.08	Predicted intracellular proteins
SRBD1	ENSG00000068784	ENSP00000263736	111.77	Predicted intracellular proteins
KIF2A	ENSG00000068796	ENSP00000385000	84.09	Predicted intracellular proteins
RASGRP2	ENSG00000068831	ENSP00000338864	69.32	Predicted intracellular proteins
PSME4	ENSG00000068878	ENSP00000384211	211.33	Predicted intracellular proteins
IFT80	ENSG00000068885	ENSP00000312778	88.03	Predicted intracellular proteins
SIRT2	ENSG00000068903	ENSP00000249396	43.3	Predicted intracellular proteins
ERLEC1	ENSG00000068912	ENSP00000185150	54.86	Predicted intracellular proteins
PPP2R5B	ENSG00000068971	ENSP00000164133	57.39	Predicted intracellular proteins
PYGM	ENSG00000068976	ENSP00000164139	97.09	Predicted intracellular proteins
PAGE1	ENSG00000068985	ENSP00000365320	16.15	Predicted intracellular proteins
PITX1	ENSG00000069011	ENSP00000427542	34.13	Predicted intracellular proteins
TRPC7	ENSG00000069018	ENSP00000426070	99.56	Predicted secreted / membrane
MAST4	ENSG00000069020	ENSP00000385727	284.1	Predicted intracellular proteins
ADGRF5	ENSG00000069122	ENSP00000283296	149.46	Predicted secreted / membrane
SDK2	ENSG00000069188	ENSP00000376421	239.39	Predicted secreted / membrane
ADAM7	ENSG00000069206	ENSP00000370166	88.14	Predicted secreted / membrane
NUP133	ENSG00000069248	ENSP00000261396	128.98	Predicted intracellular proteins
NUCKS1	ENSG00000069275	ENSP00000356110	27.3	Predicted intracellular proteins
VPS35	ENSG00000069329	ENSP00000299138	91.71	Predicted intracellular proteins
DNAJA2	ENSG00000069345	ENSP00000314030	45.75	Predicted intracellular proteins
BCL3	ENSG00000069399	ENSP00000164227	47.58	Predicted intracellular proteins
KCNAB2	ENSG00000069424	ENSP00000367323	46.53	Predicted intracellular proteins
ABCC9	ENSG00000069431	ENSP00000261201	174.42	Predicted secreted / membrane
GAL	ENSG00000069482	ENSP00000265643	13.3	Predicted secreted / membrane
CLEC2D	ENSG00000069493	ENSP00000290855	22.26	Predicted secreted / membrane
FUNDC1	ENSG00000069509	ENSP00000367284	17.18	Predicted intracellular proteins
MAOB	ENSG00000069535	ENSP00000367309	58.76	Predicted secreted / membrane
RORA	ENSG00000069667	ENSP00000261523	63.04	Predicted intracellular proteins
DRD4	ENSG00000069696	ENSP00000176183	43.9	Predicted secreted / membrane
TGFBR3	ENSG00000069702	ENSP00000359426	93.5	Predicted secreted / membrane
KIAA1107	ENSG00000069712	ENSP00000359404	149.44	Predicted intracellular proteins
PLA2G10	ENSG00000069764	ENSP00000393847	18.15	Predicted secreted / membrane
HES2	ENSG00000069812	ENSP00000367065	18.47	Predicted intracellular proteins
ATP1B3	ENSG00000069849	ENSP00000286371	31.51	Predicted secreted / membrane
NEDD4	ENSG00000069869	ENSP00000424827	149.11	Predicted intracellular proteins
PIGB	ENSG00000069943	ENSP00000438963	65.17	Predicted secreted / membrane
MAPK6	ENSG00000069956	ENSP00000261845	82.68	Predicted intracellular proteins
GNB5	ENSG00000069966	ENSP00000261837	43.57	Predicted intracellular proteins
RAB27A	ENSG00000069974	ENSP00000456059	24.87	Predicted intracellular proteins
CECR5	ENSG00000069998	ENSP00000337358	46.32	Predicted secreted / membrane
UFD1L	ENSG00000070010	ENSP00000263202	34.5	Predicted intracellular proteins
LRP6	ENSG00000070018	ENSP00000261349	180.43	Predicted secreted / membrane
GUCY2C	ENSG00000070019	ENSP00000261170	123.4	Predicted secreted / membrane
SCT	ENSG00000070031	ENSP00000176195	13.02	Predicted secreted / membrane
PHRF1	ENSG00000070047	ENSP00000410626	178.66	Predicted intracellular proteins
IKBKAP	ENSG00000070061	ENSP00000363779	150.25	Predicted intracellular proteins
NUCB2	ENSG00000070081	ENSP00000481959	50.23	Predicted secreted / membrane
PFN2	ENSG00000070087	ENSP00000408283	20.79	Predicted secreted / membrane
PTPN3	ENSG00000070159	ENSP00000363667	103.99	Predicted intracellular proteins
SPTB	ENSG00000070182	ENSP00000451752	267.82	Predicted intracellular proteins
DAPP1	ENSG00000070190	ENSP00000423602	32.19	Predicted intracellular proteins
FGF10	ENSG00000070193	ENSP00000264664	23.44	Predicted secreted / membrane
SLC44A1	ENSG00000070214	ENSP00000363856	73.3	Predicted secreted / membrane
TMEM260	ENSG00000070269	ENSP00000261556	79.54	Predicted secreted / membrane
SMG6	ENSG00000070366	ENSP00000263073	160.46	Predicted intracellular proteins
EXOC5	ENSG00000070367	ENSP00000484855	82.12	Predicted intracellular proteins
CLTCL1	ENSG00000070371	ENSP00000441158	187.03	Predicted intracellular proteins
FGF22	ENSG00000070388	ENSP00000215530	19.66	Predicted secreted / membrane
FSTL3	ENSG00000070404	ENSP00000166139	27.66	Predicted secreted / membrane
DGCR2	ENSG00000070413	ENSP00000445069	60.88	Predicted secreted / membrane
RNF126	ENSG00000070423	ENSP00000292363	33.86	Predicted intracellular proteins
MNT	ENSG00000070444	ENSP00000174618	62.3	Predicted intracellular proteins
ZXDC	ENSG00000070476	ENSP00000374359	89.99	Predicted intracellular proteins
JMJD6	ENSG00000070495	ENSP00000394085	47.63	Predicted intracellular proteins
POLB	ENSG00000070501	ENSP00000265421	38.18	Predicted intracellular proteins
ST6GALNAC1	ENSG00000070526	ENSP00000156626	68.56	Predicted intracellular proteins
WIPI1	ENSG00000070540	ENSP00000262139	48.67	Predicted intracellular proteins
FRMPD1	ENSG00000070601	ENSP00000366995	173.44	Predicted intracellular proteins
GBA2	ENSG00000070610	ENSP00000367343	104.65	Predicted intracellular proteins
NDST1	ENSG00000070614	ENSP00000261797	100.87	Predicted secreted / membrane
ASNS	ENSG00000070669	ENSP00000377846	64.37	Predicted intracellular proteins
AP3M2	ENSG00000070718	ENSP00000428787	46.98	Predicted intracellular proteins
CNGB1	ENSG00000070729	ENSP00000251102	139.68	Predicted secreted / membrane
ST6GALNAC2	ENSG00000070731	ENSP00000225276	41.94	Predicted secreted / membrane
CHAT	ENSG00000070748	ENSP00000337103	82.54	Predicted intracellular proteins
PABPC1	ENSG00000070756	ENSP00000313007	70.67	Predicted intracellular proteins
TESK2	ENSG00000070759	ENSP00000361158	63.64	Predicted intracellular proteins
CFAP20	ENSG00000070761	ENSP00000262498	22.77	Predicted intracellular proteins
CSNK2A2	ENSG00000070770	ENSP00000262506	41.21	Predicted intracellular proteins
PTPN21	ENSG00000070778	ENSP00000330276	133.28	Predicted intracellular proteins
EIF2B3	ENSG00000070785	ENSP00000353575	50.24	Predicted intracellular proteins
CAMK2A	ENSG00000070808	ENSP00000381412	55.32	Predicted secreted / membrane
TCOF1	ENSG00000070814	ENSP00000367028	152.3	Predicted intracellular proteins
CDC42	ENSG00000070831	ENSP00000341072	21.31	Predicted intracellular proteins
OSBPL3	ENSG00000070882	ENSP00000315410	101.22	Predicted intracellular proteins
EPHA8	ENSG00000070886	ENSP00000166244	111	Predicted secreted / membrane
SLC12A3	ENSG00000070915	ENSP00000457552	113.93	Predicted secreted / membrane
RAD18	ENSG00000070950	ENSP00000264926	56.22	Predicted intracellular proteins
ATP2B1	ENSG00000070961	ENSP00000392043	134.68	Predicted secreted / membrane
TRPM5	ENSG00000070985	ENSP00000436809	132.3	Predicted secreted / membrane
NCK2	ENSG00000071051	ENSP00000233154	42.91	Predicted intracellular proteins
MAP4K4	ENSG00000071054	ENSP00000486116	151.08	Predicted intracellular proteins
MGAT4A	ENSG00000071073	ENSP00000386841	61.54	Predicted secreted / membrane
RPL31	ENSG00000071082	ENSP00000386737	15.12	Predicted intracellular proteins
WDR1	ENSG00000071127	ENSP00000371890	66.19	Predicted intracellular proteins
SNX13	ENSG00000071189	ENSP00000398789	110.96	Predicted secreted / membrane
MS4A12	ENSG00000071203	ENSP00000016913	28.07	Predicted secreted / membrane
ARHGAP10	ENSG00000071205	ENSP00000336923	89.37	Predicted intracellular proteins
RPS6KA2	ENSG00000071242	ENSP00000422435	85.63	Predicted intracellular proteins
ING3	ENSG00000071243	ENSP00000320566	46.74	Predicted intracellular proteins
VASH1	ENSG00000071246	ENSP00000167106	40.96	Predicted intracellular proteins
LMCD1	ENSG00000071282	ENSP00000157600	40.83	Predicted intracellular proteins
WBSCR22	ENSG00000071462	ENSP00000401191	33.85	Predicted intracellular proteins
SEL1L	ENSG00000071537	ENSP00000337053	88.75	Predicted secreted / membrane
TRIP13	ENSG00000071539	ENSP00000166345	48.55	Predicted intracellular proteins
ATP6AP1	ENSG00000071553	ENSP00000358777	52.03	Predicted secreted / membrane
TCF3	ENSG00000071564	ENSP00000396363	70.08	Predicted intracellular proteins
TRIB2	ENSG00000071575	ENSP00000155926	38.8	Predicted secreted / membrane
DAZAP1	ENSG00000071626	ENSP00000467680	43.38	Predicted intracellular proteins
MBD3	ENSG00000071655	ENSP00000412302	32.84	Predicted intracellular proteins
PRLH	ENSG00000071677	ENSP00000165524	9.64	Predicted secreted / membrane
HLTF	ENSG00000071794	ENSP00000420745	113.93	Predicted intracellular proteins
FAM50A	ENSG00000071859	ENSP00000377225	40.24	Predicted intracellular proteins
FAM3A	ENSG00000071889	ENSP00000320521	26.72	Predicted intracellular proteins
CPSF1	ENSG00000071894	ENSP00000484669	160.88	Predicted intracellular proteins
MYO3B	ENSG00000071909	ENSP00000386213	151.83	Predicted intracellular proteins
CYBRD1	ENSG00000071967	ENSP00000319141	31.64	Predicted secreted / membrane
CDH19	ENSG00000071991	ENSP00000262150	87	Predicted secreted / membrane
PDCD2	ENSG00000071994	ENSP00000439467	38.59	Predicted intracellular proteins
SLC6A15	ENSG00000072041	ENSP00000266682	81.84	Predicted secreted / membrane
RDH11	ENSG00000072042	ENSP00000370750	35.39	Predicted secreted / membrane
PRKACA	ENSG00000072062	ENSP00000309591	40.59	Predicted intracellular proteins
ADGRL1	ENSG00000072071	ENSP00000340688	162.72	Predicted secreted / membrane
SPP2	ENSG00000072080	ENSP00000168148	24.34	Predicted secreted / membrane
ACTN1	ENSG00000072110	ENSP00000439828	107.14	Predicted intracellular proteins
ZFYVE26	ENSG00000072121	ENSP00000251119	284.6	Predicted intracellular proteins
RPS6KA6	ENSG00000072133	ENSP00000483896	84.09	Predicted intracellular proteins
EPN2	ENSG00000072134	ENSP00000320543	68.48	Predicted intracellular proteins
PTPN18	ENSG00000072135	ENSP00000175756	50.48	Predicted intracellular proteins
LIMS2	ENSG00000072163	ENSP00000326888	41.51	Predicted intracellular proteins
ASIC4	ENSG00000072182	ENSP00000350786	72.19	Predicted secreted / membrane
SPEG	ENSG00000072195	ENSP00000311684	354.29	Predicted intracellular proteins
LNX1	ENSG00000072201	ENSP00000263925	80.63	Predicted intracellular proteins
ALDH3A2	ENSG00000072210	ENSP00000461916	57.67	Predicted secreted / membrane
TFRC	ENSG00000072274	ENSP00000376197	84.87	Predicted secreted / membrane
SREBF1	ENSG00000072310	ENSP00000348069	124.63	Predicted secreted / membrane
TRPC5	ENSG00000072315	ENSP00000262839	111.41	Predicted secreted / membrane
AFF4	ENSG00000072364	ENSP00000265343	127.46	Predicted intracellular proteins
UBE2D1	ENSG00000072401	ENSP00000363019	16.6	Predicted intracellular proteins
MPP5	ENSG00000072415	ENSP00000261681	77.29	Predicted intracellular proteins
RHOBTB1	ENSG00000072422	ENSP00000350595	79.42	Predicted intracellular proteins
SMC1A	ENSG00000072501	ENSP00000323421	143.23	Predicted intracellular proteins
HSD17B10	ENSG00000072506	ENSP00000168216	26.92	Predicted intracellular proteins
MARK2	ENSG00000072518	ENSP00000385751	87.91	Predicted intracellular proteins
HMMR	ENSG00000072571	ENSP00000377492	84.23	Predicted intracellular proteins
CHFR	ENSG00000072609	ENSP00000392395	73.39	Predicted intracellular proteins
TRHDE	ENSG00000072657	ENSP00000261180	117	Predicted secreted / membrane
P4HA2	ENSG00000072682	ENSP00000353772	60.9	Predicted secreted / membrane
FCGR2B	ENSG00000072694	ENSP00000404329	34.04	Predicted secreted / membrane
NFATC3	ENSG00000072736	ENSP00000300659	115.59	Predicted intracellular proteins
TRNT1	ENSG00000072756	ENSP00000251607	50.13	Predicted intracellular proteins
ACADVL	ENSG00000072778	ENSP00000438689	72.93	Predicted intracellular proteins
STK10	ENSG00000072786	ENSP00000176763	112.13	Predicted intracellular proteins
FBXW11	ENSG00000072803	ENSP00000265094	62.09	Predicted intracellular proteins
ACAP1	ENSG00000072818	ENSP00000158762	81.54	Predicted intracellular proteins
CRMP1	ENSG00000072832	ENSP00000321606	74.26	Predicted intracellular proteins
EVC	ENSG00000072840	ENSP00000264956	111.99	Predicted secreted / membrane
DERL2	ENSG00000072849	ENSP00000158771	27.57	Predicted secreted / membrane
SIDT1	ENSG00000072858	ENSP00000264852	94.35	Predicted secreted / membrane
NDE1	ENSG00000072864	ENSP00000345892	37.72	Predicted intracellular proteins
MRVI1	ENSG00000072952	ENSP00000412130	98.87	Predicted secreted / membrane
TMEM38A	ENSG00000072954	ENSP00000187762	33.26	Predicted secreted / membrane
AP1M1	ENSG00000072958	ENSP00000388996	49.84	Predicted intracellular proteins
PVR	ENSG00000073008	ENSP00000402060	45.32	Predicted secreted / membrane
XRCC1	ENSG00000073050	ENSP00000262887	69.5	Predicted intracellular proteins
SCARB1	ENSG00000073060	ENSP00000414979	60.88	Predicted secreted / membrane
CYP2W1	ENSG00000073067	ENSP00000310149	53.84	Predicted secreted / membrane
MCM2	ENSG00000073111	ENSP00000265056	101.9	Predicted intracellular proteins
MOV10L1	ENSG00000073146	ENSP00000262794	135.29	Predicted intracellular proteins
PANX2	ENSG00000073150	ENSP00000379183	74.45	Predicted secreted / membrane
SELO	ENSG00000073169	ENSP00000370288	73.49	Predicted secreted / membrane
TP63	ENSG00000073282	ENSP00000264731	76.79	Predicted intracellular proteins
ALPK1	ENSG00000073331	ENSP00000177648	138.86	Predicted intracellular proteins
LLGL2	ENSG00000073350	ENSP00000167462	113.45	Predicted intracellular proteins
PDE8A	ENSG00000073417	ENSP00000378056	93.3	Predicted intracellular proteins
CLCN4	ENSG00000073464	ENSP00000370213	84.92	Predicted secreted / membrane
NLE1	ENSG00000073536	ENSP00000413572	53.32	Predicted intracellular proteins
SDHA	ENSG00000073578	ENSP00000264932	72.69	Predicted intracellular proteins
SMARCE1	ENSG00000073584	ENSP00000323967	46.65	Predicted intracellular proteins
FNDC8	ENSG00000073598	ENSP00000158009	35.92	Predicted intracellular proteins
GSDMB	ENSG00000073605	ENSP00000353465	47.35	Predicted intracellular proteins
KDM5A	ENSG00000073614	ENSP00000372265	195.74	Predicted intracellular proteins
ADAM11	ENSG00000073670	ENSP00000200557	83.42	Predicted secreted / membrane
PPP2R3A	ENSG00000073711	ENSP00000264977	130.28	Predicted intracellular proteins
FERMT2	ENSG00000073712	ENSP00000451084	78.68	Predicted intracellular proteins
ABCB11	ENSG00000073734	ENSP00000263817	146.41	Predicted secreted / membrane
DHRS9	ENSG00000073737	ENSP00000389241	41.93	Predicted secreted / membrane
CD5L	ENSG00000073754	ENSP00000357156	38.09	Predicted secreted / membrane
PTGS2	ENSG00000073756	ENSP00000356438	69	Predicted secreted / membrane
IGF2BP2	ENSG00000073792	ENSP00000410242	66.79	Predicted intracellular proteins
MAP3K13	ENSG00000073803	ENSP00000399910	108.3	Predicted intracellular proteins
ST6GAL1	ENSG00000073849	ENSP00000169298	46.6	Predicted secreted / membrane
TBX21	ENSG00000073861	ENSP00000177694	58.33	Predicted intracellular proteins
FRY	ENSG00000073910	ENSP00000445043	338.87	Predicted intracellular proteins
PICALM	ENSG00000073921	ENSP00000377015	70.75	Predicted intracellular proteins
NSF	ENSG00000073969	ENSP00000381293	82.59	Predicted intracellular proteins
GLI2	ENSG00000074047	ENSP00000354586	167.78	Predicted intracellular proteins
CLASP1	ENSG00000074054	ENSP00000263710	169.45	Predicted intracellular proteins
MRPS34	ENSG00000074071	ENSP00000177742	26.33	Predicted intracellular proteins
NOTCH3	ENSG00000074181	ENSP00000263388	243.63	Predicted secreted / membrane
CLNS1A	ENSG00000074201	ENSP00000434311	26.22	Predicted intracellular proteins
PPP2R2C	ENSG00000074211	ENSP00000372042	51.51	Predicted intracellular proteins
TEAD2	ENSG00000074219	ENSP00000472109	49.64	Predicted intracellular proteins
EED	ENSG00000074266	ENSP00000338186	53.06	Predicted intracellular proteins
CDHR2	ENSG00000074276	ENSP00000424565	141.54	Predicted secreted / membrane
SNCB	ENSG00000074317	ENSP00000377296	14.29	Predicted intracellular proteins
TSG101	ENSG00000074319	ENSP00000251968	43.94	Predicted intracellular proteins
NCBP3	ENSG00000074356	ENSP00000373657	70.59	Predicted intracellular proteins
ATP2A3	ENSG00000074370	ENSP00000353072	114.93	Predicted secreted / membrane
CA12	ENSG00000074410	ENSP00000178638	39.45	Predicted secreted / membrane
MGLL	ENSG00000074416	ENSP00000265052	34.29	Predicted intracellular proteins
NTN4	ENSG00000074527	ENSP00000340998	70.07	Predicted secreted / membrane
BCS1L	ENSG00000074582	ENSP00000352219	47.53	Predicted secreted / membrane
NUAK1	ENSG00000074590	ENSP00000261402	74.3	Predicted intracellular proteins
DPP8	ENSG00000074603	ENSP00000339208	103.36	Predicted intracellular proteins
SLC24A1	ENSG00000074621	ENSP00000261892	121.37	Predicted secreted / membrane
ZNF532	ENSG00000074657	ENSP00000468532	141.69	Predicted intracellular proteins
SCARF1	ENSG00000074660	ENSP00000263071	87.39	Predicted secreted / membrane
LMAN1	ENSG00000074695	ENSP00000251047	57.55	Predicted secreted / membrane
HACD3	ENSG00000074696	ENSP00000456568	47.12	Predicted secreted / membrane
IPCEF1	ENSG00000074706	ENSP00000265198	49.12	Predicted intracellular proteins
ZZEF1	ENSG00000074755	ENSP00000371051	331.07	Predicted secreted / membrane
NOX3	ENSG00000074771	ENSP00000159060	64.93	Predicted secreted / membrane
ENO1	ENSG00000074800	ENSP00000234590	47.17	Predicted intracellular proteins
SLC12A1	ENSG00000074803	ENSP00000379822	121.45	Predicted secreted / membrane
MYDGF	ENSG00000074842	ENSP00000469945	20.39	Predicted secreted / membrane
ANO8	ENSG00000074855	ENSP00000159087	136.03	Predicted secreted / membrane
TUBE1	ENSG00000074935	ENSP00000357651	52.93	Predicted intracellular proteins
ARHGEF10L	ENSG00000074964	ENSP00000355060	140.38	Predicted intracellular proteins
TXK	ENSG00000074966	ENSP00000264316	61.26	Predicted intracellular proteins
WSCD2	ENSG00000075035	ENSP00000447272	65.77	Predicted secreted / membrane
KCNQ2	ENSG00000075043	ENSP00000352035	95.85	Predicted secreted / membrane
TACR2	ENSG00000075073	ENSP00000362403	44.44	Predicted secreted / membrane
ACTR6	ENSG00000075089	ENSP00000188312	45.81	Predicted intracellular proteins
TIPIN	ENSG00000075131	ENSP00000261881	34.56	Predicted intracellular proteins
SRI	ENSG00000075142	ENSP00000265729	21.68	Predicted intracellular proteins
EIF4G3	ENSG00000075151	ENSP00000489051	195.27	Predicted intracellular proteins
NUP37	ENSG00000075188	ENSP00000251074	36.71	Predicted intracellular proteins
SEMA3A	ENSG00000075213	ENSP00000265362	88.89	Predicted secreted / membrane
GTSE1	ENSG00000075218	ENSP00000415430	78.5	Predicted intracellular proteins
SEMA3C	ENSG00000075223	ENSP00000265361	85.21	Predicted secreted / membrane
TTC38	ENSG00000075234	ENSP00000370419	52.79	Predicted intracellular proteins
ACAT1	ENSG00000075239	ENSP00000265838	45.2	Predicted intracellular proteins
GRAMD4	ENSG00000075240	ENSP00000385689	66.41	Predicted secreted / membrane
CELSR1	ENSG00000075275	ENSP00000262738	329.48	Predicted secreted / membrane
WNT8B	ENSG00000075290	ENSP00000340677	38.72	Predicted secreted / membrane
ZNF638	ENSG00000075292	ENSP00000264447	220.62	Predicted intracellular proteins
SLC25A40	ENSG00000075303	ENSP00000344831	38.12	Predicted secreted / membrane
TIMM21	ENSG00000075336	ENSP00000169551	28.2	Predicted secreted / membrane
ADD2	ENSG00000075340	ENSP00000384677	80.85	Predicted intracellular proteins
FGF4	ENSG00000075388	ENSP00000168712	22.05	Predicted secreted / membrane
RASAL2	ENSG00000075391	ENSP00000356621	143.9	Predicted intracellular proteins
VPS9D1	ENSG00000075399	ENSP00000374037	68.96	Predicted intracellular proteins
ZNF37A	ENSG00000075407	ENSP00000329141	65.42	Predicted intracellular proteins
MARK3	ENSG00000075413	ENSP00000335347	86.94	Predicted secreted / membrane
SLC25A3	ENSG00000075415	ENSP00000383898	40.09	Predicted secreted / membrane
FNDC3B	ENSG00000075420	ENSP00000338523	132.89	Predicted secreted / membrane
FOSL2	ENSG00000075426	ENSP00000264716	35.19	Predicted intracellular proteins
CACNG5	ENSG00000075429	ENSP00000436836	30.9	Predicted secreted / membrane
CACNG4	ENSG00000075461	ENSP00000262138	36.58	Predicted secreted / membrane
FRYL	ENSG00000075539	ENSP00000351113	339.6	Predicted intracellular proteins
TMEM131	ENSG00000075568	ENSP00000186436	205.14	Predicted secreted / membrane
FSCN1	ENSG00000075618	ENSP00000371798	54.53	Predicted intracellular proteins
ACTB	ENSG00000075624	ENSP00000349960	41.74	Predicted intracellular proteins
MOCOS	ENSG00000075643	ENSP00000261326	98.12	Predicted intracellular proteins
PLD1	ENSG00000075651	ENSP00000342793	124.18	Predicted intracellular proteins
ATP12A	ENSG00000075673	ENSP00000371372	116.05	Predicted secreted / membrane
WDR62	ENSG00000075702	ENSP00000384792	166.51	Predicted intracellular proteins
DLG1	ENSG00000075711	ENSP00000345731	103.32	Predicted intracellular proteins
RAB7A	ENSG00000075785	ENSP00000265062	23.49	Predicted intracellular proteins
BCAP29	ENSG00000075790	ENSP00000400718	40.8	Predicted secreted / membrane
SEC31B	ENSG00000075826	ENSP00000359370	128.7	Predicted intracellular proteins
SART3	ENSG00000075856	ENSP00000228284	109.93	Predicted intracellular proteins
ARHGAP15	ENSG00000075884	ENSP00000295095	54.54	Predicted intracellular proteins
TUBA3D	ENSG00000075886	ENSP00000326042	49.96	Predicted intracellular proteins
PAX2	ENSG00000075891	ENSP00000396259	44.71	Predicted intracellular proteins
EXOSC7	ENSG00000075914	ENSP00000265564	31.82	Predicted intracellular proteins
KIFAP3	ENSG00000075945	ENSP00000354560	91.2	Predicted intracellular proteins
MKRN2	ENSG00000075975	ENSP00000397983	46.94	Predicted intracellular proteins
MCM6	ENSG00000076003	ENSP00000264156	92.89	Predicted intracellular proteins
REXO2	ENSG00000076043	ENSP00000480535	26.83	Predicted intracellular proteins
RBM7	ENSG00000076053	ENSP00000439918	30.59	Predicted intracellular proteins
RBMS2	ENSG00000076067	ENSP00000262031	43.96	Predicted intracellular proteins
BAZ2A	ENSG00000076108	ENSP00000447941	211.2	Predicted intracellular proteins
PTPN23	ENSG00000076201	ENSP00000265562	178.97	Predicted intracellular proteins
MLH1	ENSG00000076242	ENSP00000231790	84.6	Predicted intracellular proteins
UNG	ENSG00000076248	ENSP00000242576	34.65	Predicted intracellular proteins
FMO4	ENSG00000076258	ENSP00000356723	63.34	Predicted secreted / membrane
KLHL20	ENSG00000076321	ENSP00000209884	67.95	Predicted intracellular proteins
RGS11	ENSG00000076344	ENSP00000380876	52.95	Predicted intracellular proteins
SLC46A1	ENSG00000076351	ENSP00000480703	49.77	Predicted secreted / membrane
PLXNA2	ENSG00000076356	ENSP00000356000	211.1	Predicted secreted / membrane
SPAG5	ENSG00000076382	ENSP00000323300	134.42	Predicted intracellular proteins
ANKRD13A	ENSG00000076513	ENSP00000261739	67.62	Predicted intracellular proteins
TPD52	ENSG00000076554	ENSP00000429309	26.94	Predicted intracellular proteins
ACACB	ENSG00000076555	ENSP00000367079	276.54	Predicted secreted / membrane
TRAF4	ENSG00000076604	ENSP00000262395	53.54	Predicted intracellular proteins
PAG1	ENSG00000076641	ENSP00000220597	46.98	Predicted intracellular proteins
GPATCH1	ENSG00000076650	ENSP00000170564	103.34	Predicted intracellular proteins
ICAM3	ENSG00000076662	ENSP00000160262	59.54	Predicted secreted / membrane
NT5C2	ENSG00000076685	ENSP00000339479	64.97	Predicted intracellular proteins
MCAM	ENSG00000076706	ENSP00000264036	71.61	Predicted secreted / membrane
GPC4	ENSG00000076716	ENSP00000359864	62.41	Predicted secreted / membrane
MBNL3	ENSG00000076770	ENSP00000359890	38.53	Predicted intracellular proteins
CAMSAP3	ENSG00000076826	ENSP00000416797	137.88	Predicted intracellular proteins
RAP1GAP	ENSG00000076864	ENSP00000363895	81.73	Predicted intracellular proteins
XAB2	ENSG00000076924	ENSP00000351137	100.01	Predicted intracellular proteins
ARHGEF1	ENSG00000076928	ENSP00000470715	108.32	Predicted intracellular proteins
STXBP2	ENSG00000076944	ENSP00000413606	67.69	Predicted intracellular proteins
MAP2K7	ENSG00000076984	ENSP00000381070	49.07	Predicted intracellular proteins
NMRK2	ENSG00000077009	ENSP00000480091	26.6	Predicted intracellular proteins
DGKD	ENSG00000077044	ENSP00000264057	134.52	Predicted intracellular proteins
CTTNBP2	ENSG00000077063	ENSP00000160373	181.05	Predicted intracellular proteins
ACTL6B	ENSG00000077080	ENSP00000160382	46.88	Predicted intracellular proteins
RARB	ENSG00000077092	ENSP00000332296	50.34	Predicted intracellular proteins
TOP2B	ENSG00000077097	ENSP00000264331	183.27	Predicted intracellular proteins
TM9SF3	ENSG00000077147	ENSP00000360184	67.89	Predicted secreted / membrane
NFKB2	ENSG00000077150	ENSP00000358983	96.75	Predicted intracellular proteins
UBE2T	ENSG00000077152	ENSP00000356243	22.52	Predicted intracellular proteins
PPP1R12B	ENSG00000077157	ENSP00000375821	116.5	Predicted intracellular proteins
DNAJC10	ENSG00000077232	ENSP00000264065	91.08	Predicted secreted / membrane
GTF3C1	ENSG00000077235	ENSP00000348510	238.87	Predicted secreted / membrane
IL4R	ENSG00000077238	ENSP00000379111	89.66	Predicted secreted / membrane
USP33	ENSG00000077254	ENSP00000359829	106.73	Predicted intracellular proteins
PAK3	ENSG00000077264	ENSP00000428921	64.53	Predicted intracellular proteins
CAPN6	ENSG00000077274	ENSP00000317214	74.58	Predicted intracellular proteins
DCX	ENSG00000077279	ENSP00000350776	49.32	Predicted intracellular proteins
SNRPA	ENSG00000077312	ENSP00000243563	31.28	Predicted intracellular proteins
SPAG6	ENSG00000077327	ENSP00000365811	55.48	Predicted intracellular proteins
EXOSC5	ENSG00000077348	ENSP00000221233	25.25	Predicted intracellular proteins
DYNC1I2	ENSG00000077380	ENSP00000380308	71.46	Predicted intracellular proteins
APBB1IP	ENSG00000077420	ENSP00000365411	73.18	Predicted intracellular proteins
LRCH4	ENSG00000077454	ENSP00000309689	73.45	Predicted secreted / membrane
FAM76B	ENSG00000077458	ENSP00000441168	38.71	Predicted intracellular proteins
SIRT6	ENSG00000077463	ENSP00000337332	39.12	Predicted intracellular proteins
TYR	ENSG00000077498	ENSP00000263321	60.39	Predicted secreted / membrane
POLD3	ENSG00000077514	ENSP00000263681	51.4	Predicted intracellular proteins
ACTN2	ENSG00000077522	ENSP00000443495	103.92	Predicted intracellular proteins
CAPZB	ENSG00000077549	ENSP00000401010	33.78	Predicted intracellular proteins
GPR137B	ENSG00000077585	ENSP00000355551	45.6	Predicted secreted / membrane
NAALAD2	ENSG00000077616	ENSP00000432481	83.59	Predicted secreted / membrane
JADE1	ENSG00000077684	ENSP00000226319	95.53	Predicted intracellular proteins
SLC25A43	ENSG00000077713	ENSP00000217909	37.72	Predicted secreted / membrane
UBE2A	ENSG00000077721	ENSP00000360613	17.32	Predicted intracellular proteins
FGFR1	ENSG00000077782	ENSP00000393312	95.34	Predicted secreted / membrane
FKBP6	ENSG00000077800	ENSP00000416277	37.21	Predicted intracellular proteins
SMC1B	ENSG00000077935	ENSP00000350036	143.79	Predicted intracellular proteins
FBLN1	ENSG00000077942	ENSP00000385521	78.33	Predicted secreted / membrane
ITGA8	ENSG00000077943	ENSP00000367316	117.47	Predicted secreted / membrane
CST7	ENSG00000077984	ENSP00000420384	16.45	Predicted secreted / membrane
MAP2	ENSG00000078018	ENSP00000353508	199.52	Predicted intracellular proteins
PIAS2	ENSG00000078043	ENSP00000465676	68.24	Predicted intracellular proteins
AMPH	ENSG00000078053	ENSP00000348602	76.26	Predicted intracellular proteins
ARAF	ENSG00000078061	ENSP00000366244	67.93	Predicted intracellular proteins
MCCC1	ENSG00000078070	ENSP00000265594	80.47	Predicted secreted / membrane
LAMP3	ENSG00000078081	ENSP00000265598	44.35	Predicted secreted / membrane
FAP	ENSG00000078098	ENSP00000485844	87.71	Predicted secreted / membrane
NEBL	ENSG00000078114	ENSP00000366326	116.45	Predicted intracellular proteins
ACER3	ENSG00000078124	ENSP00000434480	31.55	Predicted secreted / membrane
UBE2K	ENSG00000078140	ENSP00000261427	22.41	Predicted intracellular proteins
PIK3C3	ENSG00000078142	ENSP00000262039	101.55	Predicted intracellular proteins
N4BP2	ENSG00000078177	ENSP00000261435	198.8	Predicted intracellular proteins
TIGAR	ENSG00000078237	ENSP00000179259	30.06	Predicted intracellular proteins
TULP3	ENSG00000078246	ENSP00000380321	56.54	Predicted intracellular proteins
SYNJ2	ENSG00000078269	ENSP00000347792	165.54	Predicted intracellular proteins
ADCY2	ENSG00000078295	ENSP00000342952	123.6	Predicted secreted / membrane
PPP2R5C	ENSG00000078304	ENSP00000412324	64.29	Predicted intracellular proteins
RBFOX1	ENSG00000078328	ENSP00000446842	50.56	Predicted intracellular proteins
GNB1	ENSG00000078369	ENSP00000481878	37.38	Predicted intracellular proteins
HOXA9	ENSG00000078399	ENSP00000343619	30.17	Predicted intracellular proteins
EDN1	ENSG00000078401	ENSP00000368683	24.42	Predicted secreted / membrane
MLLT10	ENSG00000078403	ENSP00000488569	113.32	Predicted intracellular proteins
ZCWPW1	ENSG00000078487	ENSP00000381109	72.01	Predicted intracellular proteins
ADCYAP1R1	ENSG00000078549	ENSP00000386395	59.62	Predicted secreted / membrane
FGF20	ENSG00000078579	ENSP00000180166	23.5	Predicted intracellular proteins
P2RY10	ENSG00000078589	ENSP00000443138	38.77	Predicted secreted / membrane
ITM2A	ENSG00000078596	ENSP00000362395	29.74	Predicted secreted / membrane
NRD1	ENSG00000078618	ENSP00000346890	139.41	Predicted intracellular proteins
VDAC3	ENSG00000078668	ENSP00000428845	30.79	Predicted intracellular proteins
PCM1	ENSG00000078674	ENSP00000327077	228.56	Predicted intracellular proteins
TNRC6C	ENSG00000078687	ENSP00000467154	179.32	Predicted intracellular proteins
CBFA2T2	ENSG00000078699	ENSP00000352622	67.96	Predicted intracellular proteins
BRINP1	ENSG00000078725	ENSP00000265922	88.76	Predicted secreted / membrane
ITCH	ENSG00000078747	ENSP00000480499	102.8	Predicted intracellular proteins
PKD2L2	ENSG00000078795	ENSP00000424725	73.79	Predicted secreted / membrane
TP53INP2	ENSG00000078804	ENSP00000363943	23.98	Predicted intracellular proteins
SDF4	ENSG00000078808	ENSP00000353094	41.81	Predicted secreted / membrane
MYH7B	ENSG00000078814	ENSP00000262873	225.84	Predicted intracellular proteins
BPIFB2	ENSG00000078898	ENSP00000170150	49.17	Predicted secreted / membrane
TP73	ENSG00000078900	ENSP00000367545	69.62	Predicted intracellular proteins
TOLLIP	ENSG00000078902	ENSP00000314733	30.28	Predicted intracellular proteins
UBE2D4	ENSG00000078967	ENSP00000222402	16.65	Predicted intracellular proteins
CLUL1	ENSG00000079101	ENSP00000481776	60.13	Predicted intracellular proteins
RUNX1T1	ENSG00000079102	ENSP00000402257	74.19	Predicted intracellular proteins
CDH17	ENSG00000079112	ENSP00000027335	92.22	Predicted secreted / membrane
THOC1	ENSG00000079134	ENSP00000480460	75.67	Predicted intracellular proteins
FKBP7	ENSG00000079150	ENSP00000415486	25.79	Predicted secreted / membrane
OSBPL6	ENSG00000079156	ENSP00000376293	108.96	Predicted intracellular proteins
SLC1A3	ENSG00000079215	ENSP00000265113	59.57	Predicted secreted / membrane
XRCC5	ENSG00000079246	ENSP00000375978	82.7	Predicted intracellular proteins
LXN	ENSG00000079257	ENSP00000264265	25.75	Predicted intracellular proteins
SP140	ENSG00000079263	ENSP00000375899	98.22	Predicted intracellular proteins
MKNK1	ENSG00000079277	ENSP00000361014	51.34	Predicted secreted / membrane
TNS1	ENSG00000079308	ENSP00000171887	185.7	Predicted intracellular proteins
REXO1	ENSG00000079313	ENSP00000170168	131.51	Predicted intracellular proteins
SAR1A	ENSG00000079332	ENSP00000399698	22.37	Predicted intracellular proteins
CDC14A	ENSG00000079335	ENSP00000354916	69.54	Predicted intracellular proteins
RAPGEF3	ENSG00000079337	ENSP00000373864	103.75	Predicted intracellular proteins
CEACAM1	ENSG00000079385	ENSP00000161559	57.56	Predicted secreted / membrane
SENP1	ENSG00000079387	ENSP00000394791	73.48	Predicted intracellular proteins
DUSP13	ENSG00000079393	ENSP00000475626	37.4	Predicted intracellular proteins
CIC	ENSG00000079432	ENSP00000459719	257.75	Predicted intracellular proteins
LIPE	ENSG00000079435	ENSP00000244289	116.6	Predicted intracellular proteins
FDFT1	ENSG00000079459	ENSP00000481481	48.11	Predicted secreted / membrane
PAFAH1B3	ENSG00000079462	ENSP00000262890	25.73	Predicted intracellular proteins
OPHN1	ENSG00000079482	ENSP00000347710	91.64	Predicted intracellular proteins
AFM	ENSG00000079557	ENSP00000226355	69.07	Predicted secreted / membrane
KIF22	ENSG00000079616	ENSP00000160827	73.26	Predicted intracellular proteins
SCGN	ENSG00000079689	ENSP00000367197	32.04	Predicted intracellular proteins
LRRC16A	ENSG00000079691	ENSP00000331983	151.56	Predicted intracellular proteins
PGM1	ENSG00000079739	ENSP00000360124	63.79	Predicted intracellular proteins
DDX1	ENSG00000079785	ENSP00000233084	82.43	Predicted intracellular proteins
DNM2	ENSG00000079805	ENSP00000386192	98.06	Predicted intracellular proteins
EPB41L2	ENSG00000079819	ENSP00000357110	112.59	Predicted intracellular proteins
RIMS1	ENSG00000079841	ENSP00000428417	189.07	Predicted intracellular proteins
MOXD1	ENSG00000079931	ENSP00000356940	69.65	Predicted secreted / membrane
STX7	ENSG00000079950	ENSP00000356918	29.82	Predicted secreted / membrane
RABL2B	ENSG00000079974	ENSP00000378958	27.19	Predicted intracellular proteins
KEAP1	ENSG00000079999	ENSP00000171111	69.67	Predicted intracellular proteins
DDX43	ENSG00000080007	ENSP00000359361	72.84	Predicted intracellular proteins
PTPRH	ENSG00000080031	ENSP00000365528	122.35	Predicted secreted / membrane
DCT	ENSG00000080166	ENSP00000392762	62.93	Predicted secreted / membrane
SLC35C2	ENSG00000080189	ENSP00000318960	43.39	Predicted secreted / membrane
CRYBG3	ENSG00000080200	ENSP00000374273	330.63	Predicted intracellular proteins
EPHA6	ENSG00000080224	ENSP00000374323	126.56	Predicted secreted / membrane
SCTR	ENSG00000080293	ENSP00000019103	50.21	Predicted secreted / membrane
RFX3	ENSG00000080298	ENSP00000371434	83.53	Predicted intracellular proteins
RIF1	ENSG00000080345	ENSP00000243326	274.46	Predicted intracellular proteins
RAB21	ENSG00000080371	ENSP00000261263	24.35	Predicted intracellular proteins
SLC4A4	ENSG00000080493	ENSP00000393557	123.18	Predicted secreted / membrane
SMARCA2	ENSG00000080503	ENSP00000371638	181.28	Predicted intracellular proteins
RDH8	ENSG00000080511	ENSP00000466058	35.8	Predicted intracellular proteins
SESN1	ENSG00000080546	ENSP00000393762	63.83	Predicted intracellular proteins
MID2	ENSG00000080561	ENSP00000262843	83.21	Predicted intracellular proteins
PIH1D3	ENSG00000080572	ENSP00000441930	24.07	Predicted intracellular proteins
COL5A3	ENSG00000080573	ENSP00000264828	172.12	Predicted secreted / membrane
SRCAP	ENSG00000080603	ENSP00000262518	343.55	Predicted intracellular proteins
PUM3	ENSG00000080608	ENSP00000380982	73.58	Predicted intracellular proteins
CPB2	ENSG00000080618	ENSP00000181383	48.42	Predicted secreted / membrane
CHRNA3	ENSG00000080644	ENSP00000315602	57.48	Predicted secreted / membrane
KCNN2	ENSG00000080709	ENSP00000427120	64.11	Predicted secreted / membrane
CNOT4	ENSG00000080802	ENSP00000445508	78.26	Predicted intracellular proteins
PSEN1	ENSG00000080815	ENSP00000326366	52.67	Predicted secreted / membrane
CPOX	ENSG00000080819	ENSP00000264193	50.15	Predicted secreted / membrane
CLDND1	ENSG00000080822	ENSP00000377735	31.05	Predicted secreted / membrane
MOK	ENSG00000080823	ENSP00000355304	48.01	Predicted intracellular proteins
HSP90AA1	ENSG00000080824	ENSP00000335153	98.16	Predicted intracellular proteins
RBL1	ENSG00000080839	ENSP00000362768	120.85	Predicted secreted / membrane
DLGAP4	ENSG00000080845	ENSP00000341633	108.01	Predicted intracellular proteins
IGSF9B	ENSG00000080854	ENSP00000436552	156.89	Predicted secreted / membrane
CFHR2	ENSG00000080910	ENSP00000356385	30.65	Predicted secreted / membrane
NDC80	ENSG00000080986	ENSP00000261597	73.91	Predicted intracellular proteins
AP4E1	ENSG00000081014	ENSP00000261842	127.29	Predicted intracellular proteins
RSBN1	ENSG00000081019	ENSP00000479490	90.07	Predicted intracellular proteins
MAGI3	ENSG00000081026	ENSP00000304604	162.95	Predicted intracellular proteins
CXCL2	ENSG00000081041	ENSP00000427279	11.39	Predicted secreted / membrane
AFP	ENSG00000081051	ENSP00000226359	70.45	Predicted secreted / membrane
COL4A4	ENSG00000081052	ENSP00000379866	164.04	Predicted secreted / membrane
TCF7	ENSG00000081059	ENSP00000378472	51.99	Predicted intracellular proteins
OSTM1	ENSG00000081087	ENSP00000193322	37.26	Predicted secreted / membrane
CDH7	ENSG00000081138	ENSP00000319166	87.09	Predicted secreted / membrane
IMPG2	ENSG00000081148	ENSP00000193391	138.62	Predicted secreted / membrane
PCNP	ENSG00000081154	ENSP00000265260	18.92	Predicted intracellular proteins
EXD2	ENSG00000081177	ENSP00000313140	70.35	Predicted secreted / membrane
ARG2	ENSG00000081181	ENSP00000261783	38.58	Predicted intracellular proteins
MEF2C	ENSG00000081189	ENSP00000340874	52.33	Predicted intracellular proteins
PTPRC	ENSG00000081237	ENSP00000411355	147.49	Predicted secreted / membrane
CACNA1S	ENSG00000081248	ENSP00000355192	212.35	Predicted secreted / membrane
PKP1	ENSG00000081277	ENSP00000295597	82.86	Predicted intracellular proteins
UBA5	ENSG00000081307	ENSP00000348565	44.86	Predicted secreted / membrane
STK17B	ENSG00000081320	ENSP00000386853	42.34	Predicted secreted / membrane
CDC14B	ENSG00000081377	ENSP00000364389	56.8	Predicted intracellular proteins
ZNF510	ENSG00000081386	ENSP00000223428	79.14	Predicted intracellular proteins
LRP2	ENSG00000081479	ENSP00000263816	521.95	Predicted secreted / membrane
ZNF506	ENSG00000081665	ENSP00000393835	51.54	Predicted intracellular proteins
JMJD4	ENSG00000081692	ENSP00000355720	52.49	Predicted intracellular proteins
DUSP12	ENSG00000081721	ENSP00000356920	37.69	Predicted intracellular proteins
AACS	ENSG00000081760	ENSP00000324842	75.14	Predicted secreted / membrane
KIAA0141	ENSG00000081791	ENSP00000194118	55.92	Predicted intracellular proteins
SLC13A1	ENSG00000081800	ENSP00000194130	66.13	Predicted secreted / membrane
CADPS2	ENSG00000081803	ENSP00000333940	148.3	Predicted intracellular proteins
PCDHB4	ENSG00000081818	ENSP00000194152	87.27	Predicted secreted / membrane
PCDHA6	ENSG00000081842	ENSP00000433378	102.71	Predicted secreted / membrane
PCDHGA2	ENSG00000081853	ENSP00000378077	101.48	Predicted secreted / membrane
HSPB11	ENSG00000081870	ENSP00000360429	24.28	Predicted intracellular proteins
PHLPP1	ENSG00000081913	ENSP00000262719	184.67	Predicted intracellular proteins
ATP8B1	ENSG00000081923	ENSP00000283684	143.69	Predicted secreted / membrane
IL12RB2	ENSG00000081985	ENSP00000262345	97.13	Predicted secreted / membrane
SMARCD3	ENSG00000082014	ENSP00000262188	55.02	Predicted intracellular proteins
WDR70	ENSG00000082068	ENSP00000265107	73.2	Predicted intracellular proteins
FYB	ENSG00000082074	ENSP00000425845	91.65	Predicted intracellular proteins
MPP4	ENSG00000082126	ENSP00000387278	72.78	Predicted intracellular proteins
STRADB	ENSG00000082146	ENSP00000194530	47.03	Predicted intracellular proteins
BZW1	ENSG00000082153	ENSP00000394316	51.28	Predicted intracellular proteins
PGR	ENSG00000082175	ENSP00000325120	98.98	Predicted intracellular proteins
C1QTNF3	ENSG00000082196	ENSP00000371497	35.18	Predicted secreted / membrane
ME2	ENSG00000082212	ENSP00000321070	65.44	Predicted intracellular proteins
C5orf22	ENSG00000082213	ENSP00000326879	49.97	Predicted intracellular proteins
CCNT2	ENSG00000082258	ENSP00000264157	81.03	Predicted intracellular proteins
FAM135A	ENSG00000082269	ENSP00000410768	169.84	Predicted intracellular proteins
COL19A1	ENSG00000082293	ENSP00000480474	115.22	Predicted secreted / membrane
EPB41L3	ENSG00000082397	ENSP00000343158	120.68	Predicted secreted / membrane
COBLL1	ENSG00000082438	ENSP00000487041	134.92	Predicted intracellular proteins
DLG3	ENSG00000082458	ENSP00000194900	93.61	Predicted intracellular proteins
KCNK2	ENSG00000082482	ENSP00000394033	47.09	Predicted secreted / membrane
SERTAD4	ENSG00000082497	ENSP00000355979	39.35	Predicted intracellular proteins
TRAF5	ENSG00000082512	ENSP00000261464	64.41	Predicted intracellular proteins
MRPL22	ENSG00000082515	ENSP00000481879	26.47	Predicted intracellular proteins
GEMIN5	ENSG00000082516	ENSP00000285873	168.59	Predicted intracellular proteins
OPRK1	ENSG00000082556	ENSP00000429706	42.64	Predicted secreted / membrane
NFE2L1	ENSG00000082641	ENSP00000354855	84.7	Predicted secreted / membrane
SEMA5B	ENSG00000082684	ENSP00000389588	131.9	Predicted secreted / membrane
GSK3B	ENSG00000082701	ENSP00000324806	48.03	Predicted intracellular proteins
ITGB5	ENSG00000082781	ENSP00000296181	88.05	Predicted secreted / membrane
ERC1	ENSG00000082805	ENSP00000354158	128.47	Predicted intracellular proteins
XPO1	ENSG00000082898	ENSP00000385559	123.38	Predicted intracellular proteins
RNF13	ENSG00000082996	ENSP00000341361	42.81	Predicted secreted / membrane
TRPM3	ENSG00000083067	ENSP00000366314	195.28	Predicted secreted / membrane
PALB2	ENSG00000083093	ENSP00000261584	131.29	Predicted intracellular proteins
DOPEY1	ENSG00000083097	ENSP00000358754	278.79	Predicted secreted / membrane
LYRM2	ENSG00000083099	ENSP00000486073	11.28	Predicted intracellular proteins
BCKDHB	ENSG00000083123	ENSP00000318351	43.12	Predicted secreted / membrane
KAT6A	ENSG00000083168	ENSP00000380136	225.03	Predicted intracellular proteins
ZCCHC6	ENSG00000083223	ENSP00000365130	171.23	Predicted intracellular proteins
ULK2	ENSG00000083290	ENSP00000378914	112.69	Predicted intracellular proteins
GRHL2	ENSG00000083307	ENSP00000251808	71.1	Predicted intracellular proteins
TNPO1	ENSG00000083312	ENSP00000336712	102.35	Predicted intracellular proteins
PLOD1	ENSG00000083444	ENSP00000196061	83.55	Predicted secreted / membrane
P2RX5	ENSG00000083454	ENSP00000467707	48.23	Predicted secreted / membrane
ITGAE	ENSG00000083457	ENSP00000263087	130.16	Predicted secreted / membrane
DIS3	ENSG00000083520	ENSP00000366997	109	Predicted intracellular proteins
PIBF1	ENSG00000083535	ENSP00000317144	89.8	Predicted intracellular proteins
TDRD3	ENSG00000083544	ENSP00000440190	83.1	Predicted intracellular proteins
NUFIP1	ENSG00000083635	ENSP00000368459	56.3	Predicted intracellular proteins
PDS5B	ENSG00000083642	ENSP00000313851	164.67	Predicted intracellular proteins
OXCT1	ENSG00000083720	ENSP00000196371	56.16	Predicted secreted / membrane
RRAGB	ENSG00000083750	ENSP00000262850	43.25	Predicted intracellular proteins
EPYC	ENSG00000083782	ENSP00000261172	36.64	Predicted secreted / membrane
CYLD	ENSG00000083799	ENSP00000457576	107.31	Predicted intracellular proteins
SLC27A5	ENSG00000083807	ENSP00000263093	75.38	Predicted secreted / membrane
ZNF324	ENSG00000083812	ENSP00000444812	61.1	Predicted intracellular proteins
ZNF671	ENSG00000083814	ENSP00000338670	63.38	Predicted intracellular proteins
ZNF416	ENSG00000083817	ENSP00000196489	67.19	Predicted intracellular proteins
ZNF586	ENSG00000083828	ENSP00000379458	46.41	Predicted intracellular proteins
ZNF446	ENSG00000083838	ENSP00000472802	48.96	Predicted intracellular proteins
ZNF264	ENSG00000083844	ENSP00000440376	70.59	Predicted intracellular proteins
RPS5	ENSG00000083845	ENSP00000471388	25.33	Predicted intracellular proteins
FAT1	ENSG00000083857	ENSP00000479573	506.37	Predicted secreted / membrane
YTHDC1	ENSG00000083896	ENSP00000463982	85.59	Predicted intracellular proteins
CHMP2B	ENSG00000083937	ENSP00000263780	23.91	Predicted intracellular proteins
SMAP2	ENSG00000084070	ENSP00000361803	46.79	Predicted intracellular proteins
PPIE	ENSG00000084072	ENSP00000361918	34.99	Predicted intracellular proteins
ZMPSTE24	ENSG00000084073	ENSP00000361845	54.81	Predicted secreted / membrane
STARD7	ENSG00000084090	ENSP00000338030	43.11	Predicted secreted / membrane
NOA1	ENSG00000084092	ENSP00000264230	78.46	Predicted secreted / membrane
REST	ENSG00000084093	ENSP00000484836	121.87	Predicted intracellular proteins
HAL	ENSG00000084110	ENSP00000261208	72.7	Predicted intracellular proteins
SSH1	ENSG00000084112	ENSP00000315713	115.51	Predicted intracellular proteins
GSTP1	ENSG00000084207	ENSP00000381607	23.36	Predicted intracellular proteins
APLP2	ENSG00000084234	ENSP00000278756	87.21	Predicted secreted / membrane
FAM234B	ENSG00000084444	ENSP00000197268	67.04	Predicted secreted / membrane
SLCO1A2	ENSG00000084453	ENSP00000305974	74.14	Predicted secreted / membrane
WBP11	ENSG00000084463	ENSP00000261167	70	Predicted intracellular proteins
EIF3I	ENSG00000084623	ENSP00000362688	36.5	Predicted intracellular proteins
NKAIN1	ENSG00000084628	ENSP00000362841	23.55	Predicted secreted / membrane
COL16A1	ENSG00000084636	ENSP00000362776	157.75	Predicted secreted / membrane
TXLNA	ENSG00000084652	ENSP00000362712	61.89	Predicted intracellular proteins
APOB	ENSG00000084674	ENSP00000233242	515.54	Predicted secreted / membrane
NCOA1	ENSG00000084676	ENSP00000385216	156.76	Predicted intracellular proteins
AGBL5	ENSG00000084693	ENSP00000353249	97.53	Predicted intracellular proteins
EFR3B	ENSG00000084710	ENSP00000384081	92.49	Predicted intracellular proteins
KIF3C	ENSG00000084731	ENSP00000385030	89.45	Predicted intracellular proteins
RAB10	ENSG00000084733	ENSP00000264710	22.54	Predicted intracellular proteins
GCKR	ENSG00000084734	ENSP00000264717	68.7	Predicted intracellular proteins
HADHA	ENSG00000084754	ENSP00000370023	83	Predicted intracellular proteins
MAPRE3	ENSG00000084764	ENSP00000233121	31.98	Predicted intracellular proteins
CAD	ENSG00000084774	ENSP00000264705	242.98	Predicted intracellular proteins
CD59	ENSG00000085063	ENSP00000432362	14.53	Predicted secreted / membrane
CD82	ENSG00000085117	ENSP00000227155	29.63	Predicted secreted / membrane
BCORL1	ENSG00000085185	ENSP00000437775	182.49	Predicted intracellular proteins
ATRX	ENSG00000085224	ENSP00000362441	282.59	Predicted intracellular proteins
AK6	ENSG00000085231	ENSP00000370201	20.06	Predicted intracellular proteins
FCN1	ENSG00000085265	ENSP00000479379	39.18	Predicted secreted / membrane
MYNN	ENSG00000085274	ENSP00000326240	68.68	Predicted intracellular proteins
MECOM	ENSG00000085276	ENSP00000417899	138.14	Predicted intracellular proteins
SCAMP1	ENSG00000085365	ENSP00000481022	37.92	Predicted secreted / membrane
PREP	ENSG00000085377	ENSP00000358106	80.7	Predicted intracellular proteins
HACE1	ENSG00000085382	ENSP00000262903	102.34	Predicted intracellular proteins
SEH1L	ENSG00000085415	ENSP00000382779	46.58	Predicted intracellular proteins
WDR47	ENSG00000085433	ENSP00000383599	102.94	Predicted intracellular proteins
WDFY1	ENSG00000085449	ENSP00000233055	46.32	Predicted intracellular proteins
OVGP1	ENSG00000085465	ENSP00000358747	75.42	Predicted secreted / membrane
SLC25A24	ENSG00000085491	ENSP00000457733	53.35	Predicted intracellular proteins
MAP3K4	ENSG00000085511	ENSP00000375986	181.68	Predicted intracellular proteins
PILRA	ENSG00000085514	ENSP00000198536	34	Predicted secreted / membrane
IGSF9	ENSG00000085552	ENSP00000357073	126.58	Predicted secreted / membrane
ABCB1	ENSG00000085563	ENSP00000478255	141.48	Predicted secreted / membrane
ZNF213	ENSG00000085644	ENSP00000403892	51.26	Predicted intracellular proteins
AKR1B1	ENSG00000085662	ENSP00000285930	35.85	Predicted intracellular proteins
CPNE3	ENSG00000085719	ENSP00000477590	60.13	Predicted intracellular proteins
RRN3	ENSG00000085721	ENSP00000198767	74.11	Predicted intracellular proteins
CTTN	ENSG00000085733	ENSP00000365745	70.96	Predicted intracellular proteins
WNT11	ENSG00000085741	ENSP00000325526	39.18	Predicted secreted / membrane
MTIF2	ENSG00000085760	ENSP00000384481	81.32	Predicted intracellular proteins
DDHD2	ENSG00000085788	ENSP00000429932	81.03	Predicted intracellular proteins
TTC39A	ENSG00000085831	ENSP00000393952	69.78	Predicted secreted / membrane
EPS15	ENSG00000085832	ENSP00000360798	98.66	Predicted secreted / membrane
ORC1	ENSG00000085840	ENSP00000360623	97.35	Predicted intracellular proteins
MGST2	ENSG00000085871	ENSP00000265498	16.62	Predicted secreted / membrane
CHERP	ENSG00000085872	ENSP00000198939	104.93	Predicted intracellular proteins
ATG16L1	ENSG00000085978	ENSP00000375873	70.01	Predicted intracellular proteins
USP40	ENSG00000085982	ENSP00000415434	141.56	Predicted intracellular proteins
POMGNT1	ENSG00000085998	ENSP00000361060	84.7	Predicted secreted / membrane
RAD54L	ENSG00000085999	ENSP00000396113	84.35	Predicted intracellular proteins
MAST2	ENSG00000086015	ENSP00000354671	196.43	Predicted secreted / membrane
DNAJA1	ENSG00000086061	ENSP00000369127	44.87	Predicted intracellular proteins
B4GALT1	ENSG00000086062	ENSP00000369055	43.92	Predicted secreted / membrane
CHMP5	ENSG00000086065	ENSP00000223500	24.57	Predicted intracellular proteins
NFX1	ENSG00000086102	ENSP00000368856	124.39	Predicted intracellular proteins
AQP6	ENSG00000086159	ENSP00000477688	29.37	Predicted secreted / membrane
DIMT1	ENSG00000086189	ENSP00000199320	35.24	Predicted intracellular proteins
IPO11	ENSG00000086200	ENSP00000386992	117.01	Predicted intracellular proteins
FOLH1	ENSG00000086205	ENSP00000256999	84.33	Predicted secreted / membrane
EIF2AK1	ENSG00000086232	ENSP00000199389	71.11	Predicted intracellular proteins
NME8	ENSG00000086288	ENSP00000397063	67.27	Predicted intracellular proteins
EPDR1	ENSG00000086289	ENSP00000199448	25.44	Predicted secreted / membrane
SNX10	ENSG00000086300	ENSP00000379661	23.6	Predicted intracellular proteins
SEPHS1	ENSG00000086475	ENSP00000367893	42.91	Predicted intracellular proteins
MRPL28	ENSG00000086504	ENSP00000199706	30.16	Predicted intracellular proteins
HBQ1	ENSG00000086506	ENSP00000199708	15.51	Predicted intracellular proteins
ITPKC	ENSG00000086544	ENSP00000263370	75.21	Predicted intracellular proteins
CEACAM6	ENSG00000086548	ENSP00000199764	37.24	Predicted secreted / membrane
FAT2	ENSG00000086570	ENSP00000261800	479.31	Predicted secreted / membrane
RBM22	ENSG00000086589	ENSP00000199814	46.9	Predicted intracellular proteins
TMED2	ENSG00000086598	ENSP00000262225	22.76	Predicted secreted / membrane
ERO1B	ENSG00000086619	ENSP00000346635	53.54	Predicted secreted / membrane
ZFAND6	ENSG00000086666	ENSP00000484971	22.55	Predicted intracellular proteins
HSD17B2	ENSG00000086696	ENSP00000199936	42.78	Predicted secreted / membrane
TXLNG	ENSG00000086712	ENSP00000369465	60.59	Predicted intracellular proteins
PPEF1	ENSG00000086717	ENSP00000354871	75.79	Predicted intracellular proteins
LAT2	ENSG00000086730	ENSP00000344881	26.55	Predicted secreted / membrane
HUWE1	ENSG00000086758	ENSP00000340648	481.89	Predicted secreted / membrane
ZW10	ENSG00000086827	ENSP00000200135	88.83	Predicted intracellular proteins
ALG9	ENSG00000086848	ENSP00000482437	70.79	Predicted secreted / membrane
MYBPC2	ENSG00000086967	ENSP00000350332	128.07	Predicted intracellular proteins
NOX4	ENSG00000086991	ENSP00000263317	66.93	Predicted secreted / membrane
ACOX3	ENSG00000087008	ENSP00000421625	77.63	Predicted intracellular proteins
MTMR2	ENSG00000087053	ENSP00000345752	73.38	Predicted intracellular proteins
PPP1R15A	ENSG00000087074	ENSP00000200453	73.48	Predicted intracellular proteins
HSD17B14	ENSG00000087076	ENSP00000263278	28.32	Predicted intracellular proteins
TRIP6	ENSG00000087077	ENSP00000200457	50.29	Predicted intracellular proteins
ACHE	ENSG00000087085	ENSP00000394976	67.8	Predicted secreted / membrane
FTL	ENSG00000087086	ENSP00000484043	21.18	Predicted intracellular proteins
SRRT	ENSG00000087087	ENSP00000481173	100.67	Predicted intracellular proteins
BAX	ENSG00000087088	ENSP00000293288	24.22	Predicted intracellular proteins
NLK	ENSG00000087095	ENSP00000384625	58.28	Predicted intracellular proteins
PIGS	ENSG00000087111	ENSP00000309430	61.66	Predicted secreted / membrane
ADAMTS2	ENSG00000087116	ENSP00000251582	134.75	Predicted secreted / membrane
TMPRSS11E	ENSG00000087128	ENSP00000307519	47.69	Predicted secreted / membrane
ATXN7L3	ENSG00000087152	ENSP00000397259	39.6	Predicted intracellular proteins
PGS1	ENSG00000087157	ENSP00000262764	62.73	Predicted intracellular proteins
PSMC5	ENSG00000087191	ENSP00000310572	45.63	Predicted intracellular proteins
UIMC1	ENSG00000087206	ENSP00000421926	79.73	Predicted intracellular proteins
CETP	ENSG00000087237	ENSP00000200676	54.76	Predicted secreted / membrane
MMP2	ENSG00000087245	ENSP00000219070	73.88	Predicted secreted / membrane
MT3	ENSG00000087250	ENSP00000455353	11.73	Predicted intracellular proteins
LPCAT2	ENSG00000087253	ENSP00000262134	60.21	Predicted secreted / membrane
GNAO1	ENSG00000087258	ENSP00000262494	40.09	Predicted intracellular proteins
OGFOD1	ENSG00000087263	ENSP00000457258	63.25	Predicted intracellular proteins
SH3BP2	ENSG00000087266	ENSP00000422168	68.13	Predicted intracellular proteins
NOP14	ENSG00000087269	ENSP00000315674	97.67	Predicted intracellular proteins
ADD1	ENSG00000087274	ENSP00000264758	84.3	Predicted intracellular proteins
L2HGDH	ENSG00000087299	ENSP00000405559	50.32	Predicted intracellular proteins
TXNDC16	ENSG00000087301	ENSP00000281741	93.57	Predicted secreted / membrane
C14orf166	ENSG00000087302	ENSP00000261700	28.07	Predicted intracellular proteins
NID2	ENSG00000087303	ENSP00000443730	151.25	Predicted secreted / membrane
GMCL1	ENSG00000087338	ENSP00000282570	58.68	Predicted intracellular proteins
SF3B2	ENSG00000087365	ENSP00000318861	100.23	Predicted intracellular proteins
KLHL42	ENSG00000087448	ENSP00000370671	56.87	Predicted intracellular proteins
GNAS	ENSG00000087460	ENSP00000360141	111.02	Predicted intracellular proteins
DNM1L	ENSG00000087470	ENSP00000449089	83.4	Predicted intracellular proteins
PTHLH	ENSG00000087494	ENSP00000441890	23.94	Predicted secreted / membrane
PHACTR3	ENSG00000087495	ENSP00000360054	62.55	Predicted intracellular proteins
ERGIC2	ENSG00000087502	ENSP00000478266	43.43	Predicted secreted / membrane
TFAP2C	ENSG00000087510	ENSP00000201031	49.18	Predicted intracellular proteins
AURKA	ENSG00000087586	ENSP00000379251	45.82	Predicted intracellular proteins
CASS4	ENSG00000087589	ENSP00000353462	87.14	Predicted intracellular proteins
PIR	ENSG00000087842	ENSP00000369786	32.11	Predicted intracellular proteins
AAMDC	ENSG00000087884	ENSP00000436086	17.94	Predicted intracellular proteins
RFX2	ENSG00000087903	ENSP00000352076	79.99	Predicted intracellular proteins
METTL2A	ENSG00000087995	ENSP00000309610	43.54	Predicted intracellular proteins
SULT2B1	ENSG00000088002	ENSP00000201586	41.31	Predicted intracellular proteins
ALG6	ENSG00000088035	ENSP00000263440	58.35	Predicted secreted / membrane
CNOT3	ENSG00000088038	ENSP00000351159	81.87	Predicted intracellular proteins
GP6	ENSG00000088053	ENSP00000308782	67.48	Predicted secreted / membrane
PTPN4	ENSG00000088179	ENSP00000263708	105.91	Predicted intracellular proteins
DDX18	ENSG00000088205	ENSP00000263239	75.41	Predicted intracellular proteins
KHSRP	ENSG00000088247	ENSP00000478033	73.11	Predicted intracellular proteins
GNA11	ENSG00000088256	ENSP00000078429	42.12	Predicted intracellular proteins
ASAP3	ENSG00000088280	ENSP00000338769	99.15	Predicted intracellular proteins
EDEM2	ENSG00000088298	ENSP00000363616	64.75	Predicted secreted / membrane
DNMT3B	ENSG00000088305	ENSP00000328547	95.75	Predicted intracellular proteins
REM1	ENSG00000088320	ENSP00000201979	32.95	Predicted intracellular proteins
TPX2	ENSG00000088325	ENSP00000341145	89.39	Predicted intracellular proteins
PDRG1	ENSG00000088356	ENSP00000202017	15.51	Predicted intracellular proteins
EPB41L1	ENSG00000088367	ENSP00000337168	98.5	Predicted intracellular proteins
SLC15A1	ENSG00000088386	ENSP00000365686	78.8	Predicted secreted / membrane
DOCK9	ENSG00000088387	ENSP00000406883	240.41	Predicted intracellular proteins
ANKRD10	ENSG00000088448	ENSP00000267339	44.77	Predicted intracellular proteins
TGDS	ENSG00000088451	ENSP00000261296	40.21	Predicted intracellular proteins
DOCK3	ENSG00000088538	ENSP00000266037	233.1	Predicted intracellular proteins
C3orf18	ENSG00000088543	ENSP00000404913	17.47	Predicted secreted / membrane
COQ9	ENSG00000088682	ENSP00000262507	35.51	Predicted intracellular proteins
TMEM40	ENSG00000088726	ENSP00000264728	25.49	Predicted secreted / membrane
KIF9	ENSG00000088727	ENSP00000333942	89.99	Predicted intracellular proteins
ARHGAP28	ENSG00000088756	ENSP00000372964	82.06	Predicted intracellular proteins
CRLS1	ENSG00000088766	ENSP00000368140	32.59	Predicted secreted / membrane
DEFB127	ENSG00000088782	ENSP00000371825	11.34	Predicted secreted / membrane
PPP1R13B	ENSG00000088808	ENSP00000202556	119.56	Predicted intracellular proteins
ATRN	ENSG00000088812	ENSP00000262919	158.54	Predicted secreted / membrane
SMOX	ENSG00000088826	ENSP00000478305	65.01	Predicted intracellular proteins
SIGLEC1	ENSG00000088827	ENSP00000341141	182.62	Predicted secreted / membrane
FKBP1A	ENSG00000088832	ENSP00000482758	14.93	Predicted secreted / membrane
NSFL1C	ENSG00000088833	ENSP00000216879	40.82	Predicted intracellular proteins
SLC4A11	ENSG00000088836	ENSP00000369399	103.14	Predicted secreted / membrane
C20orf194	ENSG00000088854	ENSP00000252032	132.29	Predicted intracellular proteins
ZNF343	ENSG00000088876	ENSP00000482819	73.43	Predicted intracellular proteins
EBF4	ENSG00000088881	ENSP00000345030	66.33	Predicted intracellular proteins
CPXM1	ENSG00000088882	ENSP00000369979	81.67	Predicted secreted / membrane
MAVS	ENSG00000088888	ENSP00000401980	56.53	Predicted secreted / membrane
RP5-1187M17.10	ENSG00000088899	ENSP00000338166	71.79	Predicted intracellular proteins
F11	ENSG00000088926	ENSP00000384957	70.11	Predicted secreted / membrane
XRN2	ENSG00000088930	ENSP00000366396	108.58	Predicted intracellular proteins
KIZ	ENSG00000088970	ENSP00000479542	75.11	Predicted intracellular proteins
DYNLL1	ENSG00000088986	ENSP00000447907	10.37	Predicted intracellular proteins
TESC	ENSG00000088992	ENSP00000334785	24.75	Predicted intracellular proteins
SNX5	ENSG00000089006	ENSP00000366998	46.82	Predicted intracellular proteins
RPL6	ENSG00000089009	ENSP00000403172	32.73	Predicted intracellular proteins
SIRPG	ENSG00000089012	ENSP00000305529	42.5	Predicted secreted / membrane
MAPKAPK5	ENSG00000089022	ENSP00000449667	54.22	Predicted secreted / membrane
P2RX7	ENSG00000089041	ENSP00000330696	68.58	Predicted secreted / membrane
ESF1	ENSG00000089048	ENSP00000202816	98.8	Predicted intracellular proteins
RBBP9	ENSG00000089050	ENSP00000336866	21	Predicted intracellular proteins
ANAPC5	ENSG00000089053	ENSP00000261819	85.08	Predicted intracellular proteins
SLC23A2	ENSG00000089057	ENSP00000368637	70.34	Predicted secreted / membrane
SLC8B1	ENSG00000089060	ENSP00000202831	64.23	Predicted secreted / membrane
TMEM230	ENSG00000089063	ENSP00000341364	19.91	Predicted secreted / membrane
DZANK1	ENSG00000089091	ENSP00000351734	82.19	Predicted intracellular proteins
KDM2B	ENSG00000089094	ENSP00000366271	152.61	Predicted intracellular proteins
CFAP61	ENSG00000089101	ENSP00000245957	141.35	Predicted intracellular proteins
LHX5	ENSG00000089116	ENSP00000261731	44.41	Predicted intracellular proteins
TASP1	ENSG00000089123	ENSP00000338624	44.46	Predicted intracellular proteins
OAS1	ENSG00000089127	ENSP00000388001	47.41	Predicted intracellular proteins
GCN1	ENSG00000089154	ENSP00000300648	292.71	Predicted intracellular proteins
RPLP0	ENSG00000089157	ENSP00000376299	34.27	Predicted intracellular proteins
PXN	ENSG00000089159	ENSP00000267257	66.21	Predicted intracellular proteins
SIRT4	ENSG00000089163	ENSP00000202967	35.19	Predicted intracellular proteins
RPH3A	ENSG00000089169	ENSP00000405357	76.87	Predicted intracellular proteins
KIF16B	ENSG00000089177	ENSP00000384164	159.83	Predicted intracellular proteins
TRMT6	ENSG00000089195	ENSP00000203001	55.8	Predicted intracellular proteins
CHGB	ENSG00000089199	ENSP00000368244	78.28	Predicted secreted / membrane
PEBP1	ENSG00000089220	ENSP00000261313	21.06	Predicted intracellular proteins
TBX5	ENSG00000089225	ENSP00000309913	57.71	Predicted intracellular proteins
BRAP	ENSG00000089234	ENSP00000403524	67.3	Predicted intracellular proteins
ERP29	ENSG00000089248	ENSP00000261735	28.99	Predicted secreted / membrane
NOS1	ENSG00000089250	ENSP00000477999	164.78	Predicted intracellular proteins
FUS	ENSG00000089280	ENSP00000254108	53.5	Predicted intracellular proteins
IGBP1	ENSG00000089289	ENSP00000363661	39.22	Predicted intracellular proteins
FXYD5	ENSG00000089327	ENSP00000444839	21.09	Predicted secreted / membrane
ZNF302	ENSG00000089335	ENSP00000486577	54.79	Predicted intracellular proteins
GRAMD1A	ENSG00000089351	ENSP00000470220	89.73	Predicted secreted / membrane
FXYD3	ENSG00000089356	ENSP00000473929	15.15	Predicted secreted / membrane
HEPH	ENSG00000089472	ENSP00000430620	136.66	Predicted secreted / membrane
CDIP1	ENSG00000089486	ENSP00000382508	21.89	Predicted secreted / membrane
CMTM1	ENSG00000089505	ENSP00000368814	31.07	Predicted secreted / membrane
KCNH4	ENSG00000089558	ENSP00000475564	111.69	Predicted secreted / membrane
GANAB	ENSG00000089597	ENSP00000340466	109.44	Predicted secreted / membrane
GMIP	ENSG00000089639	ENSP00000203556	106.68	Predicted intracellular proteins
RBM41	ENSG00000089682	ENSP00000361557	47.1	Predicted intracellular proteins
BIRC5	ENSG00000089685	ENSP00000301633	18.64	Predicted intracellular proteins
LAG3	ENSG00000089692	ENSP00000203629	57.45	Predicted secreted / membrane
MLF2	ENSG00000089693	ENSP00000446317	28.15	Predicted intracellular proteins
OTUB2	ENSG00000089723	ENSP00000203664	27.21	Predicted intracellular proteins
DDX24	ENSG00000089737	ENSP00000481495	96.33	Predicted intracellular proteins
ZBTB25	ENSG00000089775	ENSP00000378204	48.99	Predicted intracellular proteins
NECAP1	ENSG00000089818	ENSP00000341737	29.74	Predicted intracellular proteins
ARHGAP4	ENSG00000089820	ENSP00000359045	109.39	Predicted intracellular proteins
ANKRD24	ENSG00000089847	ENSP00000262970	132.38	Predicted intracellular proteins
DHX32	ENSG00000089876	ENSP00000284690	84.42	Predicted intracellular proteins
RCOR1	ENSG00000089902	ENSP00000262241	53.33	Predicted secreted / membrane
GPATCH2L	ENSG00000089916	ENSP00000480608	54.26	Predicted intracellular proteins
LTBP4	ENSG00000090006	ENSP00000311905	173.43	Predicted secreted / membrane
BLVRB	ENSG00000090013	ENSP00000263368	22.12	Predicted intracellular proteins
SLC9A1	ENSG00000090020	ENSP00000263980	90.76	Predicted secreted / membrane
SPTLC1	ENSG00000090054	ENSP00000262554	52.74	Predicted secreted / membrane
PAPOLA	ENSG00000090060	ENSP00000216277	82.84	Predicted secreted / membrane
CCNK	ENSG00000090061	ENSP00000374529	64.24	Predicted intracellular proteins
PCBP4	ENSG00000090097	ENSP00000322341	41.48	Predicted intracellular proteins
RGS1	ENSG00000090104	ENSP00000356429	23.86	Predicted intracellular proteins
YPEL3	ENSG00000090238	ENSP00000381821	17.48	Predicted intracellular proteins
MRPS33	ENSG00000090263	ENSP00000418451	12.63	Predicted intracellular proteins
NDUFB2	ENSG00000090266	ENSP00000419479	12.06	Predicted intracellular proteins
NUDC	ENSG00000090273	ENSP00000319664	38.24	Predicted intracellular proteins
MAEA	ENSG00000090316	ENSP00000422215	49.39	Predicted intracellular proteins
ICAM1	ENSG00000090339	ENSP00000264832	57.82	Predicted secreted / membrane
STRN4	ENSG00000090372	ENSP00000375777	81.27	Predicted intracellular proteins
IRAK3	ENSG00000090376	ENSP00000261233	67.77	Predicted intracellular proteins
LYZ	ENSG00000090382	ENSP00000261267	16.54	Predicted secreted / membrane
SI	ENSG00000090402	ENSP00000264382	209.45	Predicted secreted / membrane
MUL1	ENSG00000090432	ENSP00000264198	39.8	Predicted secreted / membrane
TFAP4	ENSG00000090447	ENSP00000204517	38.73	Predicted intracellular proteins
PDCD7	ENSG00000090470	ENSP00000204549	54.7	Predicted intracellular proteins
SPG21	ENSG00000090487	ENSP00000404111	34.96	Predicted intracellular proteins
FETUB	ENSG00000090512	ENSP00000404288	42.05	Predicted secreted / membrane
DNAJB11	ENSG00000090520	ENSP00000265028	40.51	Predicted secreted / membrane
P3H2	ENSG00000090530	ENSP00000316881	80.98	Predicted secreted / membrane
THPO	ENSG00000090534	ENSP00000204615	37.82	Predicted secreted / membrane
CHRD	ENSG00000090539	ENSP00000204604	102.03	Predicted secreted / membrane
FLT3LG	ENSG00000090554	ENSP00000470453	26.42	Predicted secreted / membrane
RAB11FIP3	ENSG00000090565	ENSP00000262305	82.44	Predicted intracellular proteins
GNPTG	ENSG00000090581	ENSP00000204679	33.97	Predicted secreted / membrane
ZNF268	ENSG00000090612	ENSP00000444412	108.37	Predicted intracellular proteins
GOLGA3	ENSG00000090615	ENSP00000410378	167.35	Predicted intracellular proteins
PABPC4	ENSG00000090621	ENSP00000361949	72.39	Predicted intracellular proteins
CD209	ENSG00000090659	ENSP00000315477	45.77	Predicted secreted / membrane
CERS4	ENSG00000090661	ENSP00000453509	46.4	Predicted secreted / membrane
MCOLN1	ENSG00000090674	ENSP00000264079	65.02	Predicted secreted / membrane
USP48	ENSG00000090686	ENSP00000431949	120.53	Predicted intracellular proteins
EFNB1	ENSG00000090776	ENSP00000204961	38.01	Predicted secreted / membrane
PDPR	ENSG00000090857	ENSP00000457916	99.36	Predicted intracellular proteins
AARS	ENSG00000090861	ENSP00000261772	106.81	Predicted intracellular proteins
GLG1	ENSG00000090863	ENSP00000205061	137.22	Predicted secreted / membrane
KIF4A	ENSG00000090889	ENSP00000363524	139.88	Predicted intracellular proteins
TNRC6A	ENSG00000090905	ENSP00000379144	210.3	Predicted intracellular proteins
PLEKHG2	ENSG00000090924	ENSP00000392906	147.97	Predicted intracellular proteins
DLL3	ENSG00000090932	ENSP00000205143	64.62	Predicted secreted / membrane
NAT14	ENSG00000090971	ENSP00000205194	21.65	Predicted secreted / membrane
PITPNM2	ENSG00000090975	ENSP00000437611	148.93	Predicted intracellular proteins
EXOC1	ENSG00000090989	ENSP00000370695	101.98	Predicted intracellular proteins
RBM27	ENSG00000091009	ENSP00000265271	118.72	Predicted intracellular proteins
POU4F3	ENSG00000091010	ENSP00000230732	37.05	Predicted intracellular proteins
OSBPL8	ENSG00000091039	ENSP00000261183	101.19	Predicted secreted / membrane
DTX2	ENSG00000091073	ENSP00000390218	67.25	Predicted intracellular proteins
NLRC4	ENSG00000091106	ENSP00000354159	116.16	Predicted intracellular proteins
PUS7	ENSG00000091127	ENSP00000417402	75.03	Predicted intracellular proteins
LAMB4	ENSG00000091128	ENSP00000205386	193.54	Predicted secreted / membrane
NRCAM	ENSG00000091129	ENSP00000368314	143.89	Predicted secreted / membrane
LAMB1	ENSG00000091136	ENSP00000377191	200.48	Predicted intracellular proteins
SLC26A4	ENSG00000091137	ENSP00000265715	85.72	Predicted secreted / membrane
SLC26A3	ENSG00000091138	ENSP00000345873	84.5	Predicted secreted / membrane
DLD	ENSG00000091140	ENSP00000205402	54.18	Predicted intracellular proteins
WDR7	ENSG00000091157	ENSP00000254442	163.81	Predicted intracellular proteins
TXNL1	ENSG00000091164	ENSP00000464918	32.25	Predicted intracellular proteins
IL5RA	ENSG00000091181	ENSP00000412209	47.68	Predicted secreted / membrane
ABCC6	ENSG00000091262	ENSP00000205557	164.9	Predicted secreted / membrane
CMTM6	ENSG00000091317	ENSP00000205636	20.42	Predicted secreted / membrane
ITGA6	ENSG00000091409	ENSP00000406694	126.6	Predicted secreted / membrane
RAPGEF4	ENSG00000091428	ENSP00000380271	115.52	Predicted intracellular proteins
AC013461.1	ENSG00000091436	ENSP00000364361	91.15	Predicted intracellular proteins
SMPX	ENSG00000091482	ENSP00000368808	9.56	Predicted intracellular proteins
FH	ENSG00000091483	ENSP00000355518	54.64	Predicted intracellular proteins
SEL1L3	ENSG00000091490	ENSP00000382767	128.57	Predicted secreted / membrane
TF	ENSG00000091513	ENSP00000385834	77.06	Predicted secreted / membrane
CDV3	ENSG00000091527	ENSP00000264993	27.33	Predicted intracellular proteins
MYO15A	ENSG00000091536	ENSP00000481642	395.29	Predicted intracellular proteins
ALKBH5	ENSG00000091542	ENSP00000382091	44.26	Predicted secreted / membrane
APOH	ENSG00000091583	ENSP00000205948	38.3	Predicted secreted / membrane
NLRP1	ENSG00000091592	ENSP00000478516	165.86	Predicted intracellular proteins
PITPNM3	ENSG00000091622	ENSP00000262483	106.78	Predicted intracellular proteins
SPAG7	ENSG00000091640	ENSP00000206020	26.03	Predicted intracellular proteins
ORC6	ENSG00000091651	ENSP00000219097	28.11	Predicted intracellular proteins
ZFHX4	ENSG00000091656	ENSP00000430497	398.96	Predicted intracellular proteins
SLC17A6	ENSG00000091664	ENSP00000263160	64.39	Predicted secreted / membrane
CPA1	ENSG00000091704	ENSP00000011292	47.14	Predicted secreted / membrane
ZC3HC1	ENSG00000091732	ENSP00000351052	55.26	Predicted intracellular proteins
ESR1	ENSG00000091831	ENSP00000387500	66.22	Predicted intracellular proteins
RGS17	ENSG00000091844	ENSP00000356194	24.36	Predicted intracellular proteins
ANGPT2	ENSG00000091879	ENSP00000486858	56.92	Predicted secreted / membrane
TMEM101	ENSG00000091947	ENSP00000468025	28.79	Predicted secreted / membrane
CD200	ENSG00000091972	ENSP00000420298	32.97	Predicted secreted / membrane
CCDC80	ENSG00000091986	ENSP00000206423	108.17	Predicted secreted / membrane
CMA1	ENSG00000092009	ENSP00000250378	27.32	Predicted secreted / membrane
PSME1	ENSG00000092010	ENSP00000372155	28.72	Predicted intracellular proteins
PPP2R3C	ENSG00000092020	ENSP00000261475	53.32	Predicted intracellular proteins
HAUS4	ENSG00000092036	ENSP00000441026	42.4	Predicted intracellular proteins
JPH4	ENSG00000092051	ENSP00000480477	66.11	Predicted secreted / membrane
MYH7	ENSG00000092054	ENSP00000347507	223.1	Predicted intracellular proteins
CEBPE	ENSG00000092067	ENSP00000206513	30.6	Predicted intracellular proteins
SLC7A8	ENSG00000092068	ENSP00000320378	58.38	Predicted secreted / membrane
OSGEP	ENSG00000092094	ENSP00000206542	36.43	Predicted intracellular proteins
SLC22A17	ENSG00000092096	ENSP00000380437	57.69	Predicted secreted / membrane
RNF31	ENSG00000092098	ENSP00000315112	119.65	Predicted intracellular proteins
SCFD1	ENSG00000092108	ENSP00000390783	72.38	Predicted intracellular proteins
G2E3	ENSG00000092140	ENSP00000451653	83.71	Predicted intracellular proteins
HECTD1	ENSG00000092148	ENSP00000484981	289.63	Predicted intracellular proteins
HNRNPC	ENSG00000092199	ENSP00000404848	33.67	Predicted intracellular proteins
RPGRIP1	ENSG00000092200	ENSP00000382895	146.68	Predicted intracellular proteins
SUPT16H	ENSG00000092201	ENSP00000216297	119.91	Predicted intracellular proteins
TOX4	ENSG00000092203	ENSP00000477868	66.19	Predicted intracellular proteins
GEMIN2	ENSG00000092208	ENSP00000308533	31.58	Predicted intracellular proteins
TGM1	ENSG00000092295	ENSP00000206765	89.79	Predicted intracellular proteins
TINF2	ENSG00000092330	ENSP00000267415	50.02	Predicted secreted / membrane
DAZL	ENSG00000092345	ENSP00000250863	35.22	Predicted intracellular proteins
TBL1Y	ENSG00000092377	ENSP00000347289	56.69	Predicted intracellular proteins
SEMA6A	ENSG00000092421	ENSP00000257414	116.31	Predicted secreted / membrane
TRPM7	ENSG00000092439	ENSP00000320239	212.7	Predicted secreted / membrane
TYRO3	ENSG00000092445	ENSP00000263798	96.9	Predicted secreted / membrane
WDR76	ENSG00000092470	ENSP00000263795	69.77	Predicted intracellular proteins
CAPN3	ENSG00000092529	ENSP00000350181	94.25	Predicted intracellular proteins
SNAP23	ENSG00000092531	ENSP00000249647	23.35	Predicted intracellular proteins
TBX15	ENSG00000092607	ENSP00000358437	65.76	Predicted intracellular proteins
PHGDH	ENSG00000092621	ENSP00000358417	56.65	Predicted intracellular proteins
COL9A3	ENSG00000092758	ENSP00000341640	63.62	Predicted secreted / membrane
EZR	ENSG00000092820	ENSP00000376016	69.41	Predicted intracellular proteins
MYL6	ENSG00000092841	ENSP00000441750	26.71	Predicted intracellular proteins
AGO1	ENSG00000092847	ENSP00000362300	97.21	Predicted intracellular proteins
TEKT2	ENSG00000092850	ENSP00000207457	49.67	Predicted intracellular proteins
CLSPN	ENSG00000092853	ENSP00000312995	151.09	Predicted intracellular proteins
RFFL	ENSG00000092871	ENSP00000326170	40.51	Predicted intracellular proteins
UNC13D	ENSG00000092929	ENSP00000388093	128.82	Predicted intracellular proteins
MFSD11	ENSG00000092931	ENSP00000485005	49.2	Predicted secreted / membrane
DPYSL2	ENSG00000092964	ENSP00000309539	62.29	Predicted intracellular proteins
TGFB2	ENSG00000092969	ENSP00000355896	50.57	Predicted secreted / membrane
GPATCH2	ENSG00000092978	ENSP00000355902	58.94	Predicted intracellular proteins
NUP50	ENSG00000093000	ENSP00000345895	50.14	Predicted intracellular proteins
CDC45	ENSG00000093009	ENSP00000405726	68.77	Predicted intracellular proteins
COMT	ENSG00000093010	ENSP00000385917	30.04	Predicted intracellular proteins
CECR1	ENSG00000093072	ENSP00000262607	58.93	Predicted secreted / membrane
VNN3	ENSG00000093134	ENSP00000440594	56.02	Predicted secreted / membrane
ECHDC1	ENSG00000093144	ENSP00000436585	33.7	Predicted intracellular proteins
LRRFIP2	ENSG00000093167	ENSP00000338727	82.17	Predicted intracellular proteins
SEC22C	ENSG00000093183	ENSP00000264454	34.27	Predicted secreted / membrane
XYLB	ENSG00000093217	ENSP00000207870	58.38	Predicted intracellular proteins
HDAC6	ENSG00000094631	ENSP00000365804	131.42	Predicted intracellular proteins
OR1I1	ENSG00000094661	ENSP00000209540	39.3	Predicted secreted / membrane
GABRP	ENSG00000094755	ENSP00000430100	50.64	Predicted secreted / membrane
KRT31	ENSG00000094796	ENSP00000251645	47.24	Predicted intracellular proteins
CDC6	ENSG00000094804	ENSP00000209728	62.72	Predicted intracellular proteins
UPRT	ENSG00000094841	ENSP00000362481	33.79	Predicted intracellular proteins
CDC23	ENSG00000094880	ENSP00000378350	68.83	Predicted secreted / membrane
AAAS	ENSG00000094914	ENSP00000209873	59.57	Predicted intracellular proteins
CBX5	ENSG00000094916	ENSP00000449207	22.22	Predicted intracellular proteins
[truncated: 17,630 more rows]
