# Supplementary material for: Enhanced validation of antibodies for research applications
Source: Nat Commun. 2018 Oct 8;9:4130. doi: 10.1038/s41467-018-06642-y (PMC6175901; doi:10.1038/s41467-018-06642-y)
Supplement: Supplementary file 12 — Supplementary Data 9 [file 41467_2018_6642_MOESM12_ESM.xlsx]

## Sheet: Table S17 - Protein quantificat
Supplementary Data 9 - Protein quantification by TMT 10plex shotgun proteomics. Samples have been subjected to median reporter intensity normalization after removing REV and CON protein sequences
Gene names	POOL_r1	SK-Mel 24_r1	SK-Mel 28_r1	U2-OS_r1	A549_r1	U251_r1	BJ_r1	RT4_r1	HepG2_r1	Caco2_r1	POOL_r2	SK-Mel 24_r2	SK-Mel 28_r2	U2-OS_r2	A549_r2	U251_r2	BJ_r2	RT4_r2	HepG2_r2	Caco2_r2	POOL_r3	SK-Mel 24_r3	SK-Mel 28_r3	U2-OS_r3	A549_r3	U251_r3	BJ_r3	RT4_r3	HepG2_r3	Caco2_r3	Peptides	Unique peptides	Sequence coverage [%]	Unique sequence coverage [%]	Q-value	Score	Intensity	MS/MS Count	Protein IDs	Majority protein IDs	Protein names
RBM47	0.561019	0.322512	0.777827	0.309861	1.50657	0.368943	0.343055	1.07962	0.389071	0.700607	0.213988	0.154113	0.301535	0.176894	0.513276	0.172228	0.171652	0.415975	0.181831	0.274848	0.37965	0.140196	0.431616	0.193381	0.623109	0.198441	0.174841	0.549375	0.204963	0.596724	7	6	18.4	16.5	0	49.611	319060000	21	A0AV96;A0AV96-2;Q8TBY0-2;Q8TBY0-3;Q8TBY0	A0AV96;A0AV96-2	RNA-binding protein 47
UBA6	9.12132	10.9546	8.41986	12.0735	8.53684	12.3902	14.6801	12.4199	10.1119	6.21474	7.50454	9.00216	6.96592	9.63536	6.8213	9.75072	12.0418	10.7191	8.38419	5.42568	6.03898	7.32377	5.91393	8.52768	5.37152	8.31615	11.218	7.88132	7.04232	6.30784	48	48	50.9	50.9	0	323.31	12010000000	225	A0AVT1;A0AVT1-2;A0AVT1-3;A0AVT1-4	A0AVT1;A0AVT1-2	Ubiquitin-like modifier-activating enzyme 6
ESYT2	4.13491	10.5599	3.43407	2.45027	4.41493	5.05771	5.09745	3.48515	3.38137	2.38536	4.43283	12.5506	3.81626	2.53094	5.28082	5.63166	5.93349	4.0029	3.85413	2.76522	3.062	6.47933	1.68144	1.48707	2.61089	2.97632	3.22156	1.785	1.51194	1.89376	28	1	37.8	1.6	0	323.31	7405300000	142	A0FGR8-2;A0FGR8;A0FGR8-4;A0FGR8-5	A0FGR8-2;A0FGR8;A0FGR8-4	Extended synaptotagmin-2
UHRF1BP1L	2.22459	2.44614	2.9483	2.01771	2.24008	2.37538	2.87069	3.07478	2.41261	2.21501	1.86575	1.85875	2.417	1.6423	2.07649	1.99252	2.20328	2.69904	2.22025	1.84071	0.846336	0.689426	1.12559	0.541045	0.841653	0.584796	0.913397	1.04063	0.521756	0.638501	24	23	19.1	18.6	0	115.26	708420000	42	A0JNW5;A0JNW5-2;Q32M92-2;Q32M92	A0JNW5	UHRF1-binding protein 1-like
KIAA1598	8.05405	5.04519	6.82065	3.67667	15.9203	8.31105	3.12055	4.64384	12.9126	17.8092	8.35497	4.65766	7.53532	4.43886	16.5343	8.68115	4.1605	5.01727	14.6961	17.346	7.33005	4.04224	9.1037	3.59001	16.2822	7.14147	2.8576	5.88075	15.4244	10.7651	36	36	57.1	57.1	0	323.31	12027000000	225	A0MZ66;A0MZ66-6;A0MZ66-3;A0MZ66-5;A0MZ66-4;A0MZ66-8;A0MZ66-2;A0MZ66-7	A0MZ66;A0MZ66-6;A0MZ66-3;A0MZ66-5;A0MZ66-4;A0MZ66-8;A0MZ66-2	Shootin-1
ARHGAP10	0.698633	0.751824	0.589334	0.793701	0.625831	0.794612	1.45617	1.06903	0.306155	0.648855	0.514683	0.576253	0.502194	0.625598	0.501628	0.619184	0.971355	0.870519	0.311715	0.52597	0.104511	0.0970201	0.0747203	0.15411	0.11898	0.120851	0.191382	0.176769	0.0411568	0.132235	14	14	18.4	18.4	0	58.711	248420000	24	A1A4S6	A1A4S6	Rho GTPase-activating protein 10
ILVBL	2.5805	3.02093	3.56239	2.33514	2.32226	2.94366	3.63406	2.98989	3.08548	1.82139	3.44625	3.96515	4.305	3.39245	3.08704	3.77998	4.52417	4.6711	4.43348	3.11621	1.02494	1.12983	1.01244	0.948642	0.638459	0.967698	1.20529	1.07787	0.874198	1.07894	15	15	36.2	36.2	0	262.13	3582000000	96	A1L0T0	A1L0T0	Acetolactate synthase-like protein
PLEKHG3	0.938937	0.524217	0.524625	2.13432	1.00857	0.507422	0.544014	1.71834	0.490045	2.16338	0.942109	0.622243	0.606947	1.62271	1.11394	0.663759	0.654835	1.5128	0.631295	1.90015	1.47431	1.03159	0.740347	3.10334	1.72288	0.918664	0.962447	3.36291	0.93644	2.25243	13	13	14.8	14.8	0	112.12	771610000	30	A1L390;A1L390-3;A1L390-2	A1L390;A1L390-3;A1L390-2	Pleckstrin homology domain-containing family G member 3
SH3PXD2B	2.37543	4.79748	2.27005	3.42778	2.76294	2.66221	3.19329	1.08108	1.92295	1.55012	3.27816	6.24618	2.64053	4.60841	3.27495	3.72828	4.72698	1.59873	2.19988	2.23255	2.92913	4.9851	2.22899	4.86597	2.97802	3.25766	4.13209	1.63272	2.09787	2.15332	26	25	36.6	35.7	0	275.44	2145600000	86	A1X283	A1X283	SH3 and PX domain-containing protein 2B
NBAS	2.23933	2.823	3.10115	1.75153	2.37365	2.31603	2.83492	2.25265	2.87377	1.53523	2.55145	3.75851	3.94865	2.18662	2.61277	3.1621	4.02797	2.87549	3.16413	1.95642	1.66314	1.88396	1.85706	1.20089	1.08252	1.51269	2.05912	1.11552	1.2039	1.3192	34	34	17.4	17.4	0	166.21	1361100000	76	A2RRP1;A2RRP1-2	A2RRP1;A2RRP1-2	Neuroblastoma-amplified sequence
TYW5	0.331637	0.318672	0.4838	0.360821	0.258887	0.318376	0.28728	0.377297	0.337549	0.338467	0.628206	0.573651	0.894352	0.73407	0.617348	0.629392	0.582976	0.835446	0.689543	0.606936	0.317045	0.318881	0.415433	0.341077	0.202897	0.268724	0.255493	0.31126	0.57405	0.391578	5	5	14.6	14.6	0	21.942	153940000	10	A2RUC4;A2RUC4-2	A2RUC4;A2RUC4-2	tRNA wybutosine-synthesizing protein 5
VWA8	2.78841	3.11788	3.57631	2.34448	2.61502	2.2266	2.94553	4.50966	4.51384	2.6305	2.75156	3.18588	3.36301	2.19828	2.52486	2.28983	3.12853	4.93456	4.35393	2.77067	1.13186	1.05868	1.17007	0.999525	0.872236	0.805798	1.0873	1.45258	1.27986	1.39912	41	41	25.9	25.9	0	228.52	1654300000	95	A3KMH1-3;A3KMH1;A3KMH1-2	A3KMH1-3;A3KMH1;A3KMH1-2	von Willebrand factor A domain-containing protein 8
SBNO1	2.36492	2.9771	3.22312	2.9825	2.66673	2.15082	1.831	3.58949	2.58595	2.20081	1.988	2.56681	2.35631	2.23947	3.18737	1.95204	1.62217	2.75733	2.08625	1.77098	1.97568	2.04112	1.92064	2.03421	2.45959	1.16384	1.59666	1.4355	1.20734	1.83232	26	24	22	20.5	0	232.93	1541800000	69	A3KN83-2;A3KN83;A3KN83-3;A3KN83-4	A3KN83-2;A3KN83;A3KN83-3	Protein strawberry notch homolog 1
FAM221A	0.110322	0.0590362	0.054572	0.123216	0.0734415	0.0810914	0.0777164	0.115738	0.051261	0.42226	0.104509	0.03944	0.0553938	0.153217	0.0752953	0.0607728	0.0660896	0.114195	0.0531148	0.430922	0.110561	0.156712	0.0975101	0.122878	0.123383	0.134854	0.123093	0.131877	0.0913419	0.126498	2	2	13.2	13.2	0.0002264	3.893	19561000	3	A4D161-3;A4D161-2;A4D161	A4D161-3;A4D161-2;A4D161	Protein FAM221A
WDR91	1.55933	1.87343	4.29273	1.23694	1.22894	1.61801	1.60746	1.38829	1.97625	1.11437	1.20446	1.58412	3.01334	0.969491	0.913156	1.16809	1.19457	1.04495	1.44733	0.661212	0.872785	0.995507	1.72872	0.689926	0.643916	0.791842	0.768469	0.728838	1.08126	0.616323	22	22	35.7	35.7	0	195.56	1360000000	60	A4D1P6;A4D1P6-2;A4D1P6-3	A4D1P6;A4D1P6-2	WD repeat-containing protein 91
POTEF	1.54242	0.979189	0.793039	1.52196	0.797914	1.1648	2.46115	1.23575	0.919578	0.689439	0.0722638	0.0805974	0.0474685	0.0820995	0.0632394	0.0518774	0.165673	0.0540065	0.0466994	0.0437442	0.266117	0.19689	0.229077	0.221907	0.234954	0.197235	0.283957	0.140087	0.187731	0.127493	12	1	9.4	2.1	0	5.3364	369540000	19	A5A3E0	A5A3E0	POTE ankyrin domain family member F
VPS37C	0.628384	0.471519	0.398226	0.791171	0.681414	0.589625	0.83639	0.565416	0.619677	1.19585	0.821943	0.620376	0.509006	1.20712	1.02036	0.763295	0.888538	0.817909	0.946757	1.25263	0.184503	0.170444	0.162357	0.284107	0.325734	0.227605	0.203473	0.326579	0.285855	0.221526	6	6	28.5	28.5	0	106.57	735650000	32	A5D8V6	A5D8V6	Vacuolar protein sorting-associated protein 37C
CNOT1	6.66637	7.01234	6.87566	7.08652	7.65391	7.7783	7.56161	9.77914	7.88602	4.93562	8.89933	10.3066	9.1208	9.21977	10.9212	10.6671	11.2766	14.6195	10.0498	6.76088	7.31934	7.39106	5.86555	7.86708	6.74667	7.13784	8.57322	6.90506	5.41949	6.93783	64	64	31.6	31.6	0	323.31	6959500000	254	A5YKK6;A5YKK6-2;A5YKK6-3;A5YKK6-4	A5YKK6;A5YKK6-2;A5YKK6-3;A5YKK6-4	CCR4-NOT transcription complex subunit 1
BDP1	0.0746295	0.0845043	0.0993544	0.072777	0.081865	0.117401	0.104271	0.0934432	0.0707055	0.0249897	0.640342	0.46916	0.610047	0.7814	0.557793	0.673137	0.513611	0.57726	0.537187	1.52473	0.772722	0.711663	0.864121	0.875769	1.44161	1.08669	0.679386	1.04391	1.12273	1.27686	12	12	6.1	6.1	0	51.94	194230000	18	A6H8Y1-7;A6H8Y1-6;A6H8Y1;A6H8Y1-2;A6H8Y1-4;A6H8Y1-3;A6H8Y1-5;A6H8Y1-8	A6H8Y1-7;A6H8Y1-6;A6H8Y1;A6H8Y1-2;A6H8Y1-4;A6H8Y1-3	Transcription factor TFIIIB component B homolog
C2orf72	0.658826	0.525973	0.447017	0.4643	0.781878	0.441753	0.568216	0.412504	2.20265	1.63326	0.538734	0.289982	0.247364	0.4338	0.504992	0.290503	0.379876	0.271207	2.03811	1.25201	0.536093	0.441739	0.26549	0.413735	0.53176	0.387679	0.449012	0.275118	2.11883	1.23066	8	8	39	39	0	91.339	649760000	35	A6NCS6	A6NCS6	Uncharacterized protein C2orf72
FAM83G	0.987085	1.0846	0.780017	3.81057	1.40185	2.27926	1.38498	1.36724	1.16728	1.56177	0.736502	0.59939	0.617427	3.2612	1.08357	1.54137	1.16024	0.816564	1.02183	1.01444	0.848478	1.31669	0.981147	5.36122	1.76723	3.58572	1.7678	1.04715	1.19724	0.969018	10	10	14	14	0	46.655	1526500000	34	A6ND36;A6ND36-2	A6ND36	Protein FAM83G
PALM3	1.72149	0.517087	0.349772	1.3539	0.64593	0.567592	0.657512	1.0126	1.80735	12.0709	2.02804	0.591753	0.456345	2.20865	0.641238	0.667914	0.681877	1.52418	2.22433	8.6705	1.09953	0.641982	0.398151	1.28403	0.710526	0.723736	0.642864	2.03509	2.15431	4.34106	20	20	46.8	46.8	0	287.88	1423700000	74	A6NDB9	A6NDB9	Paralemmin-3
PGP	2.00342	1.72034	2.54993	2.0951	2.6856	1.88288	1.80594	1.56706	2.50747	2.14856	1.91974	1.83533	2.62503	2.17452	2.29771	1.77297	1.72631	1.54808	2.62826	2.2067	0.672456	0.699827	1.1172	0.746325	0.62907	0.546031	0.543515	0.500126	1.13404	1.3847	12	12	40.5	40.5	0	142.45	2326000000	52	A6NDG6	A6NDG6	Phosphoglycolate phosphatase
C5orf51	1.99157	2.09764	2.34819	2.51219	2.08977	2.29045	3.01421	2.6482	1.97769	1.60292	1.5448	1.41837	1.65526	1.93161	1.94553	1.72389	2.14558	1.72821	1.5625	1.4206	1.72799	1.65403	1.94123	2.04238	1.79723	2.07222	2.32052	1.66896	1.33851	1.68742	8	8	39.5	39.5	0	118.01	2245400000	46	A6NDU8	A6NDU8	UPF0600 protein C5orf51
ZNF316	0.2541	0.341725	0.251215	0.349047	0.215128	0.341494	0.243104	0.366821	0.223589	0.250662	0.0677548	0.109752	0.0848242	0.106157	0.0605974	0.087963	0.0639449	0.104382	0.123417	0.084951	0.135784	0.204846	0.147534	0.305238	0.177008	0.247182	0.187088	0.299014	0.147568	0.219231	4	4	9.6	9.6	0	51.77	119330000	10	A6NFI3	A6NFI3	Zinc finger protein 316
SMCHD1	7.9471	6.06846	8.98736	12.3575	6.09228	15.9195	7.72893	9.75767	10.3843	5.93327	9.10661	6.93462	9.53562	14.062	7.56558	18.7352	8.6884	11.3864	10.6997	7.36271	5.46524	3.81702	4.52736	9.92274	3.54261	8.66868	5.40836	3.88568	4.17101	5.58949	68	68	36.2	36.2	0	323.31	7018400000	234	A6NHR9;A6NHR9-2;A6NHR9-3	A6NHR9;A6NHR9-2	Structural maintenance of chromosomes flexible hinge domain-containing protein 1
UNC119B	0.544555	0.636372	0.617008	0.564792	0.67594	0.644816	0.669735	0.884857	0.64113	0.608459	0.584356	0.641702	0.617951	0.581762	0.618282	0.644409	0.649299	0.751643	0.694075	0.747551	0.264852	0.31761	0.274686	0.263332	0.246217	0.289483	0.307075	0.285414	0.329633	0.291066	7	6	33.1	29.5	0	81.347	468520000	18	A6NIH7	A6NIH7	Protein unc-119 homolog B
METTL15	0.418949	0.425597	0.662868	0.56636	0.540617	0.562183	0.502884	0.580565	0.650315	0.561912	0.057284	0.0921654	0.120512	0.111768	0.104385	0.136841	0.111	0.106544	0.0998021	0.0718916	0.645988	0.540079	0.668508	0.712201	0.575378	0.691597	0.641499	0.618529	0.799162	0.62924	7	7	24.6	24.6	0	125.78	154520000	14	A6NJ78;A6NJ78-2;A6NJ78-4;P0C7V9;A6NJ78-3	A6NJ78;A6NJ78-2;A6NJ78-4	Probable methyltransferase-like protein 15
CCDC85C	1.79498	1.22601	1.12888	2.74373	2.08533	1.32674	1.48467	2.11237	2.04349	3.5535	1.37565	0.75659	0.791913	2.26292	1.87905	0.978277	1.16403	1.63654	1.87934	2.80153	1.53491	1.06162	0.873536	2.33417	2.80874	1.33507	1.30482	2.79876	2.81054	2.1263	13	13	38.9	38.9	0	109.29	917010000	55	A6NKD9	A6NKD9	Coiled-coil domain-containing protein 85C
PCP4L1	0.00958773	0.00474589	0.00253994	0.00257243	0.00266699	0.00157599	0.00281581	0.0240483	0.00741361	0.0297243	0.0232227	0.00484082	0.010698	0.00773788	0.00527681	0.00561064	0.00713815	0.0740365	0.00682775	0.0572939	0.0366942	0.0122496	0.0217372	0.00861715	0.0110411	0.00954421	0.011736	0.396112	0.0147213	0.068179	2	2	48.5	48.5	0	9.434	10296000	3	A6NKN8	A6NKN8	Purkinje cell protein 4-like protein 1
RGPD3	0.567542	0.658666	0.785742	0.68294	0.500155	0.650566	0.621023	0.534196	0.707555	0.457645	0.849581	1.04972	1.11661	0.806507	0.735865	1.00795	0.897047	0.738399	0.986785	0.727718	0.994066	1.04958	1.07062	0.9806	0.749993	0.909111	0.875208	0.594931	0.790579	1.05579	36	0	24.4	0	0	18.403	745930000	14	A6NKT7	A6NKT7	RanBP2-like and GRIP domain-containing protein 3
FAM127A;FAM127B	0.377873	0.467856	0.424591	0.310466	0.396065	0.519898	0.486439	0.377519	0.514803	0.33795	0.478185	0.630219	0.596205	0.443708	0.625125	0.675986	0.597721	0.330304	0.648174	0.403117	0.201582	0.235358	0.285012	0.189571	0.255011	0.308544	0.33408	0.176849	0.325564	0.183527	5	5	35.4	35.4	0	13.581	567470000	20	A6ZKI3;Q9BWD3;Q17RB0	A6ZKI3;Q9BWD3	Protein FAM127A;Protein FAM127B
TBKBP1	0.0755613	0.0179228	0.0160842	0.138525	0.0303961	0.0148677	0.0533632	0.0130873	0.0255627	0.333111	0.0427957	0.0168871	0.0135179	0.0558834	0.0253481	0.0139797	0.0267902	0.0155248	0.0168029	0.197434	0.0539982	0.0228432	0.0152111	0.0823517	0.0309492	0.010687	0.0238368	0.0220754	0.0196037	0.120354	3	3	8.1	8.1	0	34.394	43737000	6	A7MCY6;A7MCY6-2	A7MCY6	TANK-binding kinase 1-binding protein 1
POM121C	2.92265	3.12098	2.54409	3.20412	2.57677	3.47674	2.57393	3.50495	3.54027	4.28815	2.90805	3.75439	2.62664	2.94653	2.44309	4.16685	3.06507	3.76116	3.59774	3.70268	1.14054	1.30562	0.99816	1.20212	0.940074	1.31131	1.16589	2.06077	2.27928	1.19197	20	4	23.1	5.7	0	201.53	1991100000	71	A8CG34;A8CG34-2;A6NF01;Q6PJE2-5;Q6PJE2	A8CG34;A8CG34-2	Nuclear envelope pore membrane protein POM 121C
DDX11;DDX11L8;DDX12P	0.155831	0.152291	0.188908	0.188276	0.166886	0.188349	0.13156	0.222724	0.143836	0.253798	0.278115	0.243947	0.346676	0.362443	0.315893	0.337708	0.199003	0.344204	0.227867	0.57719	0.181773	0.168767	0.219181	0.199029	0.225113	0.219714	0.171527	0.234491	0.184904	0.276656	3	3	13.5	13.5	0	10.696	65511000	6	Q96FC9-5;Q96FC9-4;Q96FC9-3;Q96FC9-2;A8MPP1;Q92771;Q96FC9	Q96FC9-5;Q96FC9-4;Q96FC9-3;Q96FC9-2;A8MPP1;Q92771;Q96FC9	Probable ATP-dependent RNA helicase DDX11;Putative ATP-dependent RNA helicase DDX11-like protein 8;Putative ATP-dependent RNA helicase DDX12
PHF20L1	0.304141	0.344459	0.361168	0.518324	0.366151	0.394072	0.303815	0.386977	0.334562	0.287474	0.506356	0.570709	0.597734	0.838797	0.615967	0.653787	0.528047	0.555171	0.550976	0.453037	0.182718	0.144503	0.159108	0.386884	0.24539	0.180199	0.164377	0.144731	0.131412	0.0951958	7	7	7.7	7.7	0	15.662	109870000	11	A8MW92;A8MW92-4;A8MW92-2	A8MW92;A8MW92-4;A8MW92-2	PHD finger protein 20-like protein 1
NUDT19	0.284637	0.358064	0.683918	0.19664	0.343187	0.377626	0.300413	0.275642	0.183041	0.2413	0.419489	0.461308	0.70074	0.243855	0.435398	0.48252	0.396497	0.469489	0.249642	0.366109	0.710725	0.825841	0.881053	0.551371	0.71178	0.902987	0.890508	0.670875	0.498093	0.827694	8	8	30.9	30.9	0	84.856	487620000	16	A8MXV4	A8MXV4	Nucleoside diphosphate-linked moiety X motif 19, mitochondrial
MIF4GD	1.16708	1.63981	0.853606	1.20285	1.91171	1.2178	1.56854	1.07609	1.35681	0.956156	0.332989	0.44961	0.30281	0.364862	0.505146	0.370489	0.507241	0.352739	0.435623	0.250725	0.370358	0.410076	0.224129	0.337451	0.402496	0.250237	0.320353	0.228471	0.214976	0.242465	5	5	26.6	26.6	0	50.811	557430000	11	A9UHW6;A9UHW6-2;A9UHW6-3	A9UHW6;A9UHW6-2;A9UHW6-3	MIF4G domain-containing protein
ESPN	1.22362	0.307001	0.267061	0.313165	0.317427	0.334475	0.366116	0.236204	4.63863	4.22267	0.58347	0.0856093	0.0707596	0.109472	0.0948734	0.0782171	0.13106	0.0478785	2.17371	1.71817	1.33536	0.294551	0.209206	0.301234	0.300142	0.341467	0.386413	0.113784	12.9738	3.02906	9	9	19.8	19.8	0	75.989	1966300000	36	B1AK53;B1AK53-2	B1AK53;B1AK53-2	Espin
ZNF732	0.200284	0.114333	0.450463	0.159176	0.320711	0.100171	0.0656861	0.0890881	0.0718616	0.424321	0.200071	0.117983	0.385206	0.157262	0.351872	0.171843	0.0822215	0.135409	0.182929	0.318953	0.35488	0.218732	0.828777	0.246715	0.658813	0.210301	0.110867	0.130157	0.145439	0.474288	3	0	5	0	0	10.775	71345000	3	B4DXR9	B4DXR9	Zinc finger protein 732
WASH3P;WASH2P;WASH1	2.83931	3.09843	3.11602	2.68229	2.97727	2.82442	3.60739	2.98816	2.24783	4.2419	1.7629	1.66065	2.0541	1.60798	1.98017	1.52986	1.86811	1.74875	1.43833	2.58057	1.14652	1.27778	1.44135	1.2301	1.85723	1.26998	1.59874	3.05114	1.42024	1.23025	13	5	27.2	9.1	0	132.98	7220700000	55	C4AMC7;Q6VEQ5;A8K0Z3;A8MWX3	C4AMC7;Q6VEQ5;A8K0Z3	Putative WAS protein family homolog 3;WAS protein family homolog 2;WAS protein family homolog 1
UMAD1	0.496849	0.50834	0.292517	0.834891	0.675683	0.462421	0.397977	0.38661	0.321171	0.827589	0.469903	0.40581	0.322223	0.79202	0.564708	0.452036	0.485427	0.441814	0.317128	0.63735	0.325797	0.469784	0.286261	0.613407	0.705935	0.491518	0.396471	0.543779	0.274002	0.312086	2	2	29.4	29.4	0	45.638	544890000	13	C9J7I0	C9J7I0	UBAP1-MVB12-associated (UMA)-domain containing protein 1
FAM195B	1.97497	1.82139	1.27988	4.39586	2.15643	1.99461	2.09542	1.52399	1.92995	2.14491	1.08212	0.7261	0.662751	2.26206	0.842533	0.915895	1.09159	0.753091	1.16196	1.127	1.12703	1.67474	1.29442	2.91154	2.00453	1.91791	1.24437	1.40202	2.90091	1.03051	8	8	69.1	69.1	0	56.829	3657600000	42	C9JLW8	C9JLW8	Protein FAM195B
NACA	5.45398	5.34506	5.77603	7.56238	6.68663	7.4809	5.3898	6.19054	5.4676	4.65835	3.9414	4.00102	4.07506	4.69748	4.87197	5.09645	3.79432	3.83115	3.87142	4.0939	5.29531	5.28385	4.94667	5.6284	6.53382	6.05707	5.33498	4.12762	4.27857	4.98751	6	5	46.5	42.8	0	200.51	33978000000	145	Q13765;E9PAV3-2;E9PAV3;Q9H009	Q13765;E9PAV3-2;E9PAV3	Nascent polypeptide-associated complex subunit alpha;Nascent polypeptide-associated complex subunit alpha, muscle-specific form
DNASE2	1.955	2.50102	4.32568	1.71069	2.04907	3.12926	2.35081	1.55342	1.31825	1.16021	1.87789	2.0426	3.79774	1.90159	1.74768	2.61266	2.08072	1.53882	1.17314	0.620862	2.18652	2.67404	4.56125	1.82514	1.76658	3.11447	1.97261	2.27864	1.25391	0.617247	7	7	21	21	0	60.516	2783900000	53	O00115-2;O00115	O00115-2;O00115	Deoxyribonuclease-2-alpha
AGPS	4.63788	4.14191	7.84226	6.19378	4.60761	6.61991	3.74118	4.55612	2.68756	3.95195	3.62874	3.57513	5.65858	4.80534	4.05086	5.42486	3.44366	4.07248	2.378	3.66195	4.54596	3.9687	6.27767	6.7817	3.78366	5.08436	4.23445	5.29056	2.0534	5.9644	29	29	53	53	0	323.31	8588400000	149	O00116	O00116	Alkyldihydroxyacetonephosphate synthase, peroxisomal
KIF2A	0.0607837	0.0637446	0.0963008	0.0775146	0.0547475	0.0777626	0.0501295	0.060959	0.0492758	0.0352627	0.0639633	0.0729495	0.0977971	0.0768508	0.0660263	0.089067	0.0542366	0.0847551	0.0435929	0.0624271	0.182284	0.190796	0.270868	0.236522	0.176283	0.218977	0.1674	0.192673	0.109688	0.204629	23	1	43	4.3	0	77.377	151510000	5	O00139-1;O00139-5;O00139;O00139-4	O00139-1;O00139-5;O00139;O00139-4	Kinesin-like protein KIF2A
KIF2A	1.98828	2.11046	2.93595	2.22429	1.96432	2.49973	1.93692	2.25819	1.65613	1.69199	3.02578	3.27639	4.04607	3.17925	3.107	3.7738	3.02882	3.68005	2.11683	2.69734	2.28127	2.37769	2.87511	2.78959	2.24195	2.35497	2.43975	2.05492	1.65366	2.41988	23	1	42.6	2.7	0	247.69	3648700000	82	O00139-2	O00139-2	Kinesin-like protein KIF2A
SGK1	0.083891	0.104418	0.384782	0.0407802	0.027585	0.038178	0.0509094	0.039363	0.0381503	0.0353874	0.0691722	0.0730739	0.341056	0.0290135	0.0217676	0.0391999	0.0511426	0.0260333	0.0321399	0.0245376	0.20743	0.220486	0.826948	0.163987	0.14023	0.214352	0.172559	0.28366	0.078845	0.166822	2	2	4.3	4.3	0.00011346	4.0196	52164000	3	O00141-4;O00141;O00141-3;O00141-5;O00141-2	O00141-4;O00141;O00141-3;O00141-5;O00141-2	Serine/threonine-protein kinase Sgk1
DDX39A	2.35914	2.58054	2.816	2.53778	2.3124	3.99741	1.4685	4.43225	2.35287	1.7246	2.10329	2.76491	2.31963	2.14794	2.25753	3.74288	1.31247	3.30325	1.97746	1.66109	1.77276	2.21899	1.82008	1.92696	1.56265	2.60493	1.01728	1.71253	0.95081	2.02923	26	12	57.1	34.2	0	87.441	3532400000	68	O00148;O00148-2;O00148-3	O00148;O00148-2;O00148-3	ATP-dependent RNA helicase DDX39A
PDLIM1	10.0848	2.68734	2.99001	2.61981	16.1083	2.87381	11.984	13.5803	12.4814	28.4076	7.55813	2.17909	2.40316	2.48772	12.606	2.24959	9.15697	13.0299	10.7808	17.5672	6.67835	2.83734	2.95187	2.92573	16.3145	3.46045	8.36925	32.064	19.4872	13.6653	18	18	77.8	77.8	0	323.31	65276000000	301	O00151	O00151	PDZ and LIM domain protein 1
ACOT7	6.25055	4.86721	25.7019	4.65312	3.86882	7.66985	4.93489	3.21858	3.76367	3.04364	5.35368	3.73136	19.9088	3.93953	3.14311	5.921	4.25311	2.78423	3.47415	3.19753	6.35152	3.57251	21.8221	3.87823	2.63197	6.09875	4.95268	2.06479	2.97266	3.55041	18	18	57.6	57.6	0	228.88	13098000000	207	O00154;O00154-6;O00154-4;O00154-7;O00154-5;O00154-2;O00154-3;Q6ZUV0	O00154;O00154-6;O00154-4;O00154-7;O00154-5	Cytosolic acyl coenzyme A thioester hydrolase
MYO1C	6.76711	7.60097	6.3744	6.21656	8.13627	8.99727	13.3058	3.203	3.51865	3.52502	6.43398	8.73855	5.27127	5.41185	6.61097	8.71677	18.9206	3.8327	2.25932	2.70032	6.7319	7.23631	4.52426	6.02949	6.49256	7.032	15.261	2.70439	2.41123	2.82881	37	36	40.2	39.4	0	323.31	6844400000	187	O00159-3;O00159-2;O00159	O00159-3;O00159-2;O00159	Unconventional myosin-Ic
SNAP23	8.07269	5.94846	4.35997	10.4203	7.09879	8.99181	5.81455	5.82109	7.26926	18.229	8.0644	4.23606	4.66607	9.75936	5.1592	6.43578	4.70885	5.32823	8.37462	15.8733	8.95489	9.99759	9.69992	10.9804	8.65731	11.6665	4.81281	10.8172	12.7719	11.7186	16	16	76.8	76.8	0	323.31	21225000000	187	O00161;O00161-2	O00161;O00161-2	Synaptosomal-associated protein 23
HAX1	0.891142	0.940348	1.23233	0.965347	0.982612	1.2399	0.697423	0.981652	0.952009	1.16876	0.512911	0.511036	0.641705	0.503456	0.499345	0.661563	0.364216	0.479944	0.537724	0.707883	0.904907	0.982937	0.99761	0.890568	0.948855	1.01789	0.629398	0.735202	1.02024	0.979152	10	10	67.1	67.1	0	192.58	1631700000	31	O00165-5;O00165;O00165-3;O00165-2;O00165-4;O00165-6	O00165-5;O00165;O00165-3;O00165-2	HCLS1-associated protein X-1
AIP	3.25899	4.19137	4.1442	4.40177	3.7169	3.54297	4.28787	4.39105	4.45935	3.68206	3.56509	4.4031	5.21276	5.21485	5.09311	3.58933	4.46571	4.13615	5.65558	4.37591	1.1252	1.18791	1.49173	1.41476	1.02275	1.06305	1.05186	1.16122	1.1245	1.11966	15	15	46.7	46.7	0	156.65	7224300000	116	O00170	O00170	AH receptor-interacting protein
GTPBP1	1.24976	1.48931	1.86753	1.46946	1.07554	1.40928	1.76932	1.21803	1.51584	0.987454	1.13142	1.39484	1.73041	1.40982	0.959615	1.28027	1.79701	1.18292	1.47912	1.05609	1.05273	1.09389	1.24474	1.2394	0.738963	0.887017	1.33838	0.759787	0.862666	1.03477	17	16	35.6	34.5	0	195.11	1369700000	49	O00178	O00178	GTP-binding protein 1
STXBP3	2.28757	2.62658	3.52388	1.8467	2.73892	2.45423	3.70267	2.67611	2.82041	1.4199	2.55083	3.0047	3.98533	2.29355	3.12502	3.13189	4.57749	3.4455	2.82476	1.67844	0.663743	0.631559	0.647368	0.568141	0.674887	0.708164	0.932835	0.596112	0.609523	0.541086	23	23	42.6	42.6	0	174.94	2068800000	83	O00186	O00186	Syntaxin-binding protein 3
ARVCF	0.0944928	0.0696182	0.0629301	0.184614	0.0766358	0.0776398	0.0867964	0.107921	0.160489	0.119806	0.341936	0.204571	0.1928	1.0178	0.235271	0.295792	0.3325	0.443268	0.517084	0.468736	0.217455	0.138376	0.183837	0.623273	0.144769	0.14449	0.194488	0.234904	0.323479	0.216672	7	7	14.1	14.1	0	64.607	369000000	10	O00192-2;O00192	O00192-2;O00192	Armadillo repeat protein deleted in velo-cardio-facial syndrome
SMAP	6.04553	5.33565	6.24698	6.90813	7.07045	4.37879	3.49356	3.94392	4.32237	14.9311	5.81211	3.50832	5.14027	6.89625	5.27768	3.31416	2.88335	3.62382	4.44407	12.0856	3.13813	4.01681	6.35583	3.57765	5.10397	2.47545	1.68056	3.64155	2.63778	3.61581	9	9	41	41	0	323.31	24297000000	165	O00193	O00193	Small acidic protein
RAB27B	0.777004	0.534329	0.927139	0.416054	2.77924	0.601733	0.479956	2.43862	0.340773	0.413794	0.768481	0.434676	0.91339	0.401234	2.46185	0.48499	0.471038	2.24867	0.395952	0.365365	0.266329	0.111755	0.309431	0.0829492	0.89206	0.122701	0.119705	0.849203	0.0244251	0.05538	5	4	32.1	27.5	0	42.396	382810000	35	O00194	O00194	Ras-related protein Rab-27B
AP3B1	6.03	6.73067	8.45859	4.62564	5.92169	7.8015	9.68566	7.99349	6.73311	4.1376	5.92727	7.06981	8.3702	4.42056	6.05066	7.27742	9.88897	7.54333	6.50472	4.31058	4.01341	3.92574	5.17737	2.72851	2.77926	3.82199	5.74376	2.95493	2.81774	2.8936	36	36	37.6	37.6	0	202.97	7612100000	179	O00203-3;O00203;Q13367-3;Q13367;Q13367-4	O00203-3;O00203	AP-3 complex subunit beta-1
APBB1	0.279977	0.234294	0.321914	0.431447	0.397862	0.141767	0.532393	0.108738	0.102106	0.402985	0.612925	0.535553	0.658472	0.966544	0.558687	0.409396	0.870413	0.360163	0.331601	0.666604	0.425696	0.476009	0.700964	0.997952	0.614949	0.358244	0.876896	0.200906	0.25901	0.43109	7	7	14.8	14.8	0	108.22	250130000	13	O00213-2;O00213;O00213-4;O00213-6;O00213-3;O00213-5	O00213-2;O00213	Amyloid beta A4 precursor protein-binding family B member 1
LGALS8	0.664685	0.739319	0.470895	0.79328	0.904301	0.847272	0.528402	1.33573	0.974942	0.642065	0.602648	0.678188	0.391302	0.638674	0.714905	0.86586	0.495124	1.29947	0.811989	0.514924	0.0939972	0.0916137	0.0508271	0.0988464	0.0780189	0.105741	0.0740129	0.118645	0.108504	0.0965423	7	7	20.6	20.6	0	52.131	394490000	15	O00214-2;O00214	O00214-2;O00214	Galectin-8
NDUFS8	4.85355	4.69201	6.19871	3.92359	5.9526	4.79823	3.60725	6.91207	5.62882	6.99228	4.1719	3.58496	5.67387	3.57428	5.94232	3.99353	3.0118	5.30288	6.31263	5.04295	3.3809	3.08667	6.78994	2.79327	6.24363	3.64602	2.47269	11.8404	8.74775	3.09426	9	9	41	41	0	74.486	11116000000	111	O00217	O00217	NADH dehydrogenase [ubiquinone] iron-sulfur protein 8, mitochondrial
TNFRSF10A	0.75659	0.396507	0.332669	0.347529	1.59068	0.367463	0.55203	0.997507	0.624777	2.23342	0.538601	0.126943	0.109801	0.104223	1.15166	0.147917	0.238989	0.535151	0.467263	2.36934	0.694833	0.297532	0.304943	0.825847	3.39338	0.369449	0.318998	0.700126	0.661751	0.680958	6	6	18.6	18.6	0	54.222	512030000	27	O00220	O00220	Tumor necrosis factor receptor superfamily member 10A
NFKBIE	0.526582	0.442056	0.395891	0.603387	0.612223	0.393302	0.511124	0.693208	0.717115	0.609534	0.566772	0.501069	0.368321	0.609901	0.525492	0.4947	0.414733	0.702654	0.615213	0.780401	0.0279703	0.0406295	0.0428787	0.0390745	0.0444782	0.0332288	0.0347317	0.118392	0.0814475	0.0357255	8	8	23.8	23.8	0	63.99	538830000	15	O00221	O00221	NF-kappa-B inhibitor epsilon
PSMD11	5.74243	7.0275	7.20796	6.89477	7.15482	7.78922	6.62273	6.17552	6.87621	3.10568	5.50294	7.41996	7.15063	6.22775	7.68172	7.5742	6.63111	5.43221	7.69855	3.52938	2.29121	2.59064	2.45709	2.38759	1.95021	2.62414	2.44455	1.58995	2.15863	2.22663	21	21	55.7	55.7	0	233.05	13503000000	155	O00231;O00231-2	O00231;O00231-2	26S proteasome non-ATPase regulatory subunit 11
PSMD12	6.27008	8.41885	8.90205	7.57363	7.52448	9.07367	8.07827	7.12802	7.69793	3.93189	6.98631	9.7019	9.50592	8.04235	8.36259	10.5585	9.2135	7.53039	7.93412	4.96894	7.26251	8.05719	8.11614	7.36611	6.31798	7.40923	7.17825	4.54603	5.43346	6.84736	22	22	51.8	51.8	0	323.31	15571000000	188	O00232;O00232-2	O00232;O00232-2	26S proteasome non-ATPase regulatory subunit 12
PSMD9	3.85054	3.63438	2.41903	4.66366	5.07129	3.10402	3.56203	3.98158	2.77548	6.41439	4.11317	2.90175	2.45464	4.87231	4.95574	2.83583	3.07293	3.86974	2.91439	6.28735	3.21783	3.99303	3.69914	4.38227	7.36622	3.92058	3.32892	7.07213	4.86017	4.18417	11	11	50.7	50.7	0	101.89	15052000000	107	O00233;O00233-2;O00233-3	O00233;O00233-2	26S proteasome non-ATPase regulatory subunit 9
ATOX1	5.85826	3.46695	15.7261	3.74872	2.96162	3.33656	3.05265	2.42408	2.83384	4.45361	5.83293	2.88121	13.7144	3.85543	2.74908	3.22157	2.95848	2.18592	3.01405	4.74507	3.2352	2.77651	23.2845	3.12071	3.01086	3.60188	2.93619	4.05825	3.69142	2.98763	6	6	79.4	79.4	0	121.94	31487000000	169	O00244	O00244	Copper transport protein ATOX1
MEN1	0.540472	0.63833	0.608981	0.728684	0.572804	0.729536	0.572276	0.768954	0.687122	0.409817	0.222328	0.252795	0.189809	0.255021	0.1896	0.244955	0.18691	0.244405	0.222912	0.156161	0.28308	0.275733	0.224489	0.4633	0.245183	0.269591	0.242516	0.219929	0.213213	0.309842	7	7	14.1	14.1	0	33.126	166560000	12	O00255-3;O00255-2;O00255	O00255-3;O00255-2;O00255	Menin
CBX4	0.661267	0.72555	1.34375	0.530463	0.465449	0.845498	0.45565	0.539534	1.19309	0.543727	0.990433	1.23843	1.61487	0.870963	0.914691	1.28514	0.872395	0.928664	1.50913	0.964795	0.618498	0.578986	0.948353	0.399661	0.38818	0.594854	0.297329	0.312556	0.764764	0.637049	10	10	22.9	22.9	0	113.57	357120000	22	O00257;O00257-3	O00257	E3 SUMO-protein ligase CBX4
WRB	0.459882	0.617955	0.657704	0.318668	0.579179	0.495695	0.545666	0.387544	0.35454	0.359431	0.102215	0.161857	0.156667	0.049911	0.127621	0.128401	0.138905	0.139258	0.0674413	0.0649621	0.717962	0.850566	0.880543	0.349278	0.786706	0.599139	0.847077	0.621958	0.359772	0.650229	2	2	15	15	0	34.364	164480000	4	O00258-2;O00258	O00258-2;O00258	Tail-anchored protein insertion receptor WRB
PGRMC1	7.02228	4.14962	4.01336	6.66127	8.49691	7.71283	7.28858	5.98989	4.72199	18.0257	7.66931	3.50046	3.98747	7.7035	7.87397	7.03349	6.53786	6.15799	6.35553	17.0323	4.88348	3.80584	3.73582	5.16768	8.57403	7.19791	5.05534	8.12097	9.36539	7.04212	13	12	59	54.4	0	293.84	49127000000	199	O00264;O00264-2	O00264;O00264-2	Membrane-associated progesterone receptor component 1
SUPT5H	6.45424	6.82793	8.80269	7.52723	7.6552	8.09891	5.85718	8.04127	7.64357	6.75479	7.39115	7.89909	9.34612	8.15101	10.289	9.87417	6.80479	9.03264	8.66318	8.09966	3.77334	3.3577	4.11565	3.82737	4.17432	3.84834	3.26847	3.2088	3.90211	4.67292	35	2	40.3	1.9	0	323.31	8272600000	180	O00267	O00267	Transcription elongation factor SPT5
SUPT5H	0.0399153	0.0549821	0.0478815	0.0589815	0.06733	0.0586228	0.0294266	0.06939	0.0517378	0.0810424	0.0872259	0.106641	0.0785189	0.0853346	0.165436	0.142183	0.0540443	0.123656	0.0919752	0.133191	0.188122	0.228958	0.0985635	0.177877	0.321091	0.251455	0.118027	0.147494	0.191391	0.438117	34	1	39.7	1.2	0	13.709	36754000	5	O00267-2	O00267-2	Transcription elongation factor SPT5
TAF4	1.87796	1.74131	1.68212	2.17193	1.97289	2.00054	1.53689	2.0763	2.48753	3.36502	2.13682	1.87691	1.82036	2.45893	2.49469	2.30502	1.65218	2.17325	3.18565	3.61119	0.0580499	0.0434736	0.0530441	0.0656722	0.047477	0.0496014	0.0323053	0.0443963	0.0420627	0.0746598	20	20	27.4	27.4	0	323.31	1430400000	58	O00268;Q92750	O00268	Transcription initiation factor TFIID subunit 4
DFFA	4.70178	3.15887	6.44007	4.2129	3.25593	3.29024	2.99769	2.40933	3.16659	11.6393	5.62342	3.48416	8.05799	5.16445	4.20712	4.08654	3.73511	3.11282	4.40009	13.5874	2.875	2.80402	7.69633	2.78121	3.86836	3.13016	2.18492	3.23036	4.48337	5.60888	20	6	78.5	18.4	0	323.31	13589000000	162	O00273	O00273	DNA fragmentation factor subunit alpha
RFXAP	0.565989	0.558998	0.374684	0.620397	0.514703	0.625369	0.273327	0.476674	0.595964	1.27223	0.328689	0.2382	0.202878	0.398152	0.223409	0.26602	0.182819	0.251932	0.349917	0.613796	0.628098	0.630858	0.562916	0.708433	0.739661	0.761565	0.335154	1.01049	1.20556	0.720592	6	6	29.8	29.8	0	125.56	381930000	14	O00287	O00287	Regulatory factor X-associated protein
HIP1	3.73964	6.83551	3.18743	4.12989	6.37957	3.76637	3.73677	5.72084	2.6635	2.3189	3.52549	6.57598	2.86378	4.12916	6.09231	3.72175	3.38613	4.83809	2.37736	1.94037	3.70531	6.11821	2.54185	4.63995	5.27505	3.84506	4.51253	4.60429	2.35546	2.07726	33	32	37.9	36.9	0	285.84	2887000000	109	O00291;O00291-3;O00291-4	O00291;O00291-3;O00291-4	Huntingtin-interacting protein 1
CLIC1	15.7686	17.132	16.8729	28.24	16.5823	23.2633	23.9968	15.8617	22.0477	14.9152	15.6673	17.4443	18.8809	23.6433	16.6611	22.389	20.7518	13.1509	26.9969	18.9816	8.46191	8.1623	7.83047	11.0775	5.2616	9.78375	8.7179	4.66127	7.1654	8.61033	17	17	82.2	82.2	0	323.31	112000000000	506	O00299	O00299	Chloride intracellular channel protein 1
EIF3F	4.47102	5.27344	4.38518	6.33225	5.3267	6.35368	4.90472	5.70581	4.53784	3.15511	5.17296	6.52789	5.62759	5.86139	6.37654	7.23113	5.39791	5.12099	6.11574	4.19549	3.00796	3.40088	2.92978	3.05473	2.33389	3.64836	2.88429	1.88052	2.1664	2.34859	12	12	38.9	38.9	0	188.86	8541100000	167	O00303	O00303	Eukaryotic translation initiation factor 3 subunit F
WWP2	0.200723	0.196242	0.204664	0.274907	0.25503	0.234809	0.203661	0.25233	0.315166	0.230946	0.079643	0.0744711	0.0668428	0.12512	0.13178	0.0947235	0.0831715	0.0969842	0.124081	0.0847588	0.0188189	0.0328186	0.0147893	0.0413684	0.0251312	0.056885	0.0467981	0.0248756	0.0299018	0.0324668	6	5	11.3	9.9	0	21.025	145050000	9	O00308-2;O00308;O00308-3	O00308-2;O00308;O00308-3	NEDD4-like E3 ubiquitin-protein ligase WWP2
PIK3CD	0.308627	0.131177	1.21762	0.266992	0.123622	0.228881	0.337224	0.111708	0.123733	0.15628	0.421208	0.236401	1.34524	0.361872	0.295254	0.422864	0.570265	0.266324	0.268833	0.321681	0.109036	0.0796491	0.315518	0.0967128	0.0449373	0.0929319	0.124062	0.0526579	0.0557572	0.0557943	8	7	8	7.2	0	31.568	161180000	13	O00329;O00329-2	O00329	Phosphatidylinositol 4,5-bisphosphate 3-kinase catalytic subunit delta isoform
PDHX	4.53182	4.56324	4.49323	3.79391	3.33224	3.88178	2.96416	4.85536	6.86996	12.2673	8.07149	7.57948	8.21126	6.86986	7.20645	6.84711	5.13925	6.51596	13.4263	21.247	3.83982	3.37765	4.62331	3.56754	3.64373	3.7158	2.5962	3.46394	5.87323	7.95067	20	20	46.7	46.7	0	231.76	6935000000	142	O00330-3;O00330;O00330-2	O00330-3;O00330;O00330-2	Pyruvate dehydrogenase protein X component, mitochondrial
QSOX1	0.673871	0.657656	0.52051	0.951571	0.669758	1.64011	0.859773	0.961504	0.281035	0.577478	0.640652	0.646793	0.555335	0.806814	0.672518	1.32514	0.969547	0.783198	0.362647	0.67491	0.520924	0.529558	0.378869	0.569571	0.421828	0.943182	0.773003	0.470542	0.267659	0.382103	8	8	12.6	12.6	0	26.752	263030000	15	O00391;O00391-2	O00391;O00391-2	Sulfhydryl oxidase 1
DCTN6	0.869486	1.07873	0.775694	1.34723	0.938176	0.950614	1.37951	0.923492	0.955321	0.764236	1.53577	1.97952	1.50554	2.13395	1.88579	1.80407	2.21657	1.62123	1.82725	1.51506	1.76591	2.35139	1.74052	2.77988	1.86111	2.32757	2.65811	1.79544	1.60376	1.76835	5	5	37.4	37.4	0	62.767	1591300000	34	O00399	O00399	Dynactin subunit 6
SLC33A1	1.63748	1.91272	2.65327	1.05328	1.70666	2.09107	1.93545	1.29052	1.47147	0.926789	1.16636	1.5349	2.60843	0.724801	1.25379	1.47276	1.56476	1.28467	1.11255	0.621048	1.73561	1.77513	2.59603	0.983368	1.09525	1.63199	1.67254	0.968432	0.974595	1.14241	8	8	14.2	14.2	0	79.308	1131700000	33	O00400	O00400	Acetyl-coenzyme A transporter 1
WASL	2.80647	4.11728	3.49318	1.96956	2.99504	2.89222	2.81259	5.13771	2.29057	2.26886	1.51628	2.10397	1.65688	1.15212	1.45771	1.63111	1.64163	2.74833	1.24355	1.36067	1.22227	1.93635	1.3336	0.912312	1.0457	1.16239	1.27209	2.05814	0.845601	0.855122	15	15	46.1	46.1	0	198.64	3020000000	81	O00401	O00401	Neural Wiskott-Aldrich syndrome protein
IPO5	19.3361	22.7757	17.0306	19.8601	20.4012	27.5089	28.5522	21.9089	25.7964	15.2096	16.9571	20.3847	16.202	16.5384	21.2109	23.4224	23.2077	15.7798	28.3944	15.1605	16.9518	18.8265	15.0262	15.074	14.1316	21.3006	21.2467	11.2878	17.3882	18.8188	49	6	66	6	0	323.31	40611000000	549	O00410;O00410-3	O00410;O00410-3	Importin-5
EEF2K	1.02929	0.802033	1.52181	0.779925	1.44835	1.08636	1.41319	0.852385	2.20184	0.953467	0.88887	0.832221	1.23581	0.748742	1.32374	1.01929	1.21607	0.753712	1.87698	0.818581	0.563748	0.459351	0.573202	0.38622	0.805172	0.609934	0.652755	0.503359	1.63037	0.553871	14	14	21.9	21.9	0	56.563	1096000000	32	O00418	O00418	Eukaryotic elongation factor 2 kinase
SAP18	2.8516	2.80715	3.1607	3.06129	2.72237	2.92578	2.71646	3.51277	4.17403	4.20247	3.09364	3.00503	2.96514	3.27723	2.90788	3.80835	2.69522	3.01092	4.18763	4.15154	2.57027	2.35172	2.4388	2.51465	2.35523	2.35485	2.19045	2.84382	3.2379	3.19916	15	15	76.5	76.5	0	158.79	7238500000	80	O00422	O00422	Histone deacetylase complex subunit SAP18
EML1	0.997204	1.61221	0.418916	0.680649	2.6277	1.12374	1.61425	0.477345	0.472081	0.876052	1.06582	1.70523	0.362675	0.570811	3.04352	1.23136	1.62689	0.365532	0.392448	0.884281	1.99749	2.55962	0.970192	1.24685	5.50278	2.10067	2.50198	1.00103	0.888114	1.72489	14	13	17.1	16.1	0	93.553	606100000	29	O00423;O00423-3;Q05BV3-4;Q05BV3-2;Q6ZMW3-2;Q6ZMW3;Q05BV3;Q05BV3-5	O00423;O00423-3	Echinoderm microtubule-associated protein-like 1
IGF2BP3	7.3196	9.26643	14.119	2.32438	8.78478	5.3176	4.60396	3.09908	16.1501	8.24832	6.57218	8.83075	12.5145	2.54432	8.41064	4.85322	4.43616	3.09596	15.0364	8.4325	6.60983	7.90124	10.4393	1.92073	5.26212	3.9598	3.68913	1.85437	8.62722	10.9306	28	24	51.8	45.3	0	290.7	12450000000	203	O00425;O00425-2	O00425	Insulin-like growth factor 2 mRNA-binding protein 3
DNM1L	0.0715053	0.0496011	0.143065	0.0734308	0.0449478	0.111753	0.063667	0.106931	0.0582578	0.0591659	0.146694	0.128646	0.213174	0.135912	0.135291	0.21621	0.139348	0.218525	0.126896	0.16914	0.0781676	0.0794014	0.0966864	0.0811547	0.0624997	0.087456	0.150338	0.0669292	0.064739	0.100286	42	1	63.2	3	0	63.826	749360000	7	O00429;O00429-3;O00429-6;O00429-5;O00429-7	O00429;O00429-3;O00429-6;O00429-5;O00429-7	Dynamin-1-like protein
DNM1L	8.53244	7.97297	12.3132	9.52765	9.91949	10.867	11.2223	10.6737	7.63731	6.9061	8.47367	8.35502	12.1961	9.15223	10.6568	11.4862	11.5371	11.6828	7.51915	7.62055	9.42326	7.79898	10.8771	9.81927	8.07383	9.98314	10.6906	8.16901	5.41427	11.0981	42	1	64	2.9	0	323.31	16949000000	310	O00429-2;O00429-4;O00429-8	O00429-2;O00429-4;O00429-8	Dynamin-1-like protein
RTCA	2.0261	2.33442	3.67942	1.82589	2.06807	3.4131	3.04004	1.95451	1.9367	1.51627	1.81441	2.17564	3.6143	1.55347	1.65483	3.11117	2.59469	1.65196	1.84793	1.28313	1.63806	1.47593	1.93453	1.10826	0.997233	1.88255	1.80095	0.912521	1.09123	1.46401	13	13	47.3	47.3	0	178.5	2484600000	77	O00442;O00442-2	O00442;O00442-2	RNA 3-terminal phosphate cyclase
PIK3C2A	2.61897	2.59645	3.90373	2.68862	2.40411	2.25873	2.33373	3.00685	2.21665	4.78064	3.30132	3.8441	4.83724	3.80264	3.11808	3.33191	4.15671	4.28281	2.45391	4.38459	1.67009	1.66564	2.17622	2.01654	1.43683	1.55144	1.58269	2.20823	1.41348	2.74859	29	29	18.5	18.5	0	147.36	1880800000	92	O00443;O00443-2	O00443	Phosphatidylinositol 4-phosphate 3-kinase C2 domain-containing subunit alpha
IFRD1	0.223325	0.226488	0.112787	0.13771	0.156157	0.474502	0.239002	0.141543	0.17123	0.240273	0.145374	0.260092	0.0715848	0.187483	0.108437	0.321712	0.186222	0.0765351	0.125026	0.153372	0.787436	1.55342	0.372422	0.562289	0.622643	1.57615	0.684316	0.443756	0.568095	1.32621	4	4	10.2	10.2	0	12.316	181630000	10	O00458-2;O00458	O00458-2;O00458	Interferon-related developmental regulator 1
PIK3R2	0.662821	0.62513	1.25596	0.495459	0.572237	0.727831	0.870764	0.784948	0.546554	0.529953	1.30079	1.36509	2.81095	0.973604	1.26567	1.58173	1.74537	1.44266	1.1264	1.02306	0.773001	0.769607	1.15598	0.592214	0.637941	0.809896	0.927915	0.463949	0.520148	0.519436	11	9	18.1	15.5	0	79.681	535650000	30	O00459	O00459	Phosphatidylinositol 3-kinase regulatory subunit beta
GOLIM4	4.29231	3.9287	6.86219	4.71744	4.48294	5.57462	5.4804	2.73178	4.25101	5.71398	2.79288	2.10476	3.97502	2.71498	3.12796	3.34319	3.33205	3.14986	2.96144	3.68786	4.47773	3.53119	10.0984	3.79081	6.23238	5.22872	6.41593	2.33608	6.7295	4.33466	27	27	42.8	42.8	0	323.31	7772300000	156	O00461	O00461	Golgi integral membrane protein 4
MANBA	0.426116	0.600663	0.654785	0.312722	0.446065	0.321146	0.47479	0.70304	1.1136	0.373142	0.391863	0.424935	0.552366	0.255408	0.312128	0.224324	0.451822	0.59283	0.883044	0.352522	0.369817	0.440128	0.48838	0.261504	0.21244	0.228659	0.394657	0.544433	0.871271	0.38383	8	7	10	9.2	0	22.922	138710000	22	O00462	O00462	Beta-mannosidase
AGRN	2.73759	1.90766	2.37553	3.34856	3.39432	2.44884	2.5852	2.51506	3.01831	6.36509	3.65186	2.42284	2.8006	5.45414	4.23516	3.16162	3.83629	3.89654	5.61817	6.32887	1.293	0.834773	0.830815	1.59666	1.65162	1.07456	1.14702	1.51577	1.51704	2.55108	37	37	26.4	26.4	0	323.31	2129400000	109	O00468-6;O00468-3;O00468-5;O00468-4;O00468-7;O00468;O00468-2	O00468-6;O00468-3;O00468-5;O00468-4;O00468-7;O00468;O00468-2	Agrin;Agrin N-terminal 110 kDa subunit;Agrin C-terminal 110 kDa subunit;Agrin C-terminal 90 kDa fragment;Agrin C-terminal 22 kDa fragment
PLOD2	7.65954	9.11169	4.72944	9.09889	8.51366	21.8683	14.5148	3.06301	7.64107	3.29105	8.45684	8.80134	4.73418	8.58931	8.97135	20.5419	15.8784	3.09048	6.67454	3.30036	4.21353	4.63439	2.64781	3.71788	4.22514	8.29344	7.36325	1.93452	3.60304	1.84868	32	32	49.2	49.2	0	287.47	12010000000	218	O00469-2;O00469;O00469-3	O00469-2;O00469;O00469-3	Procollagen-lysine,2-oxoglutarate 5-dioxygenase 2
EXOC5	4.43951	5.25474	4.94336	4.8765	4.83977	4.73547	6.67467	6.28089	4.36293	2.90183	3.59286	4.83839	4.2898	4.27655	4.48268	4.26567	6.22956	5.32254	3.2228	2.21073	3.97617	4.49476	3.65285	4.86342	3.45584	3.44043	5.12778	3.59098	2.24313	2.95463	20	20	28	28	0	91.004	2498100000	88	O00471	O00471	Exocyst complex component 5
ELL2	0.197582	0.150068	0.0875834	0.139636	0.192626	0.272687	0.332666	0.165471	0.352796	0.196608	0.106414	0.0852359	0.0532585	0.0797361	0.157867	0.161776	0.202914	0.0994051	0.190194	0.133209	0.284363	0.240345	0.167605	0.213236	0.336493	0.402442	0.708788	0.202672	0.330664	0.2684	3	3	4.7	4.7	0	11.463	120390000	5	O00472;O00472-2	O00472	RNA polymerase II elongation factor ELL2
PSMD14	2.61178	2.71677	3.19068	2.7511	2.48493	3.29925	2.76078	2.20079	2.75986	1.51841	2.29725	2.80224	3.09019	2.47741	2.22341	3.40872	2.72535	2.18613	2.32137	1.55281	1.0591	1.07139	1.02584	1.06301	0.713824	1.08942	1.06385	0.584681	0.712548	0.913848	10	10	38.4	38.4	0	91.068	4909300000	55	O00487	O00487	26S proteasome non-ATPase regulatory subunit 14
ZNF593	0.547484	0.450488	0.474864	0.759682	0.612262	0.607933	0.38184	0.528034	0.442511	1.18723	0.77415	0.609967	0.749863	0.827379	0.622868	0.811254	0.676574	0.765713	0.729698	1.57276	0.0973802	0.126606	0.0997021	0.131763	0.117374	0.135147	0.113837	0.164614	0.191679	0.147092	5	5	53	53	0	62.954	1261100000	28	O00488	O00488	Zinc finger protein 593
BIN1	7.82373	7.09255	3.28369	9.89526	6.94487	7.35948	5.27352	2.63581	3.40568	38.482	8.52637	6.36837	3.45864	11.6495	7.59895	7.37476	5.2124	2.43003	3.49955	34.4037	5.0812	5.70744	2.19401	7.02305	7.03271	6.35855	2.95297	0.997007	1.65343	14.7406	21	20	56.4	54.8	0	323.31	17324000000	244	O00499-6;O00499-2;O00499;O00499-9;O00499-7;O00499-4;O00499-11;O00499-3;O00499-5;O00499-10;O00499-8;Q9UBW5-2;Q9UBW5	O00499-6;O00499-2;O00499;O00499-9;O00499-7;O00499-4;O00499-11;O00499-3;O00499-5;O00499-10;O00499-8	Myc box-dependent-interacting protein 1
KPNA3	3.90832	3.9712	4.08257	4.53764	3.538	5.33608	4.97459	3.85253	5.31413	3.96291	2.90043	3.40208	3.3266	3.2965	2.9502	4.10221	4.01824	2.88112	4.53218	3.45078	1.8541	2.41386	2.34325	2.22489	1.53407	2.04224	2.09966	2.01961	1.65543	2.51208	17	11	41.7	33.2	0	323.31	7389100000	112	O00505	O00505	Importin subunit alpha-4
STK25	0.33552	0.306584	0.42174	0.347128	0.325154	0.344911	0.67346	0.201606	0.368862	0.333228	0.720202	0.887827	0.934917	0.770288	0.681863	0.847282	1.56913	0.400559	0.850039	0.334994	0.131732	0.146147	0.196881	0.148299	0.134049	0.13743	0.215855	0.0920972	0.172318	0.11943	14	7	39.7	21.6	0	92.754	402230000	14	O00506;O00506-3;O00506-2	O00506;O00506-3;O00506-2	Serine/threonine-protein kinase 25
BCL9	1.03271	1.26498	0.991523	1.72707	0.751546	0.844271	0.602073	0.639992	0.728363	2.65332	1.09762	1.1619	1.09438	2.10859	0.714371	0.831494	0.737768	0.739486	0.883682	2.17702	1.02012	1.54246	1.47264	1.93891	0.819591	0.855511	0.628231	0.860394	0.993447	1.64345	18	18	18.8	18.8	0	168.22	707530000	45	O00512	O00512	B-cell CLL/lymphoma 9 protein
LAD1	5.41182	1.95522	1.48437	1.86026	1.74575	2.14836	2.40605	13.8143	7.83915	21.8441	8.43646	2.99565	2.67926	2.95721	3.2112	3.427	4.15071	18.5805	11.9382	31.9015	3.64732	2.00978	1.5406	2.27861	2.19527	2.76475	2.56514	18.5151	9.39112	9.29862	36	36	56.5	56.5	0	323.31	12825000000	232	O00515	O00515	Ladinin-1
PES1	3.02507	2.54776	7.49817	3.47557	2.39806	3.26125	2.39548	2.53625	3.09254	2.54026	2.9752	2.73759	6.49958	2.88306	2.17956	3.62886	2.51613	2.91646	2.52056	2.34213	2.1321	1.93569	3.34389	2.59655	1.78805	2.45765	2.11029	1.73627	1.8507	2.51432	20	20	33.5	33.5	0	279.33	4713600000	101	O00541;O00541-2	O00541;O00541-2	Pescadillo homolog
EBAG9	0.718958	0.699592	0.575806	0.547894	1.07644	0.503663	0.481294	0.647809	0.653752	1.62995	0.857731	0.514023	0.535336	0.666544	0.922501	0.430259	0.454317	0.695102	0.752298	2.1591	0.438558	0.548814	0.541696	0.43026	1.13246	0.359813	0.30029	1.017	1.10701	0.756266	6	6	32.9	32.9	0	123.77	1165300000	24	O00559;O00559-2	O00559;O00559-2	Receptor-binding cancer antigen expressed on SiSo cells
SDCBP	2.20844	2.74317	6.69548	1.61144	1.95453	1.32892	1.40031	1.4094	1.09317	1.22915	1.45502	1.51737	3.94795	0.956906	1.43448	1.01953	1.03319	1.02426	0.813969	0.799987	0.983837	1.14364	3.5461	0.707074	1.01854	0.753803	0.761298	0.803119	0.706205	0.641344	10	1	54.7	6	0	268.13	4596400000	68	O00560;O00560-3	O00560;O00560-3	Syntenin-1
PITPNM1	0.194431	0.222155	0.198793	0.216715	0.279456	0.182544	0.247711	0.278045	0.181785	0.184338	0.37392	0.408785	0.325782	0.391688	0.573713	0.589393	0.432444	0.467958	0.308759	0.350669	0.110108	0.121641	0.0826687	0.135358	0.19475	0.0990552	0.113306	0.258502	0.122519	0.138684	5	5	5	5	0	14.12	88756000	8	O00562-2;O00562	O00562-2;O00562	Membrane-associated phosphatidylinositol transfer protein 1
MPHOSPH10	6.43694	4.42587	5.23564	8.49441	5.81408	5.22476	3.26786	5.83279	7.94851	18.5434	6.16866	3.62801	4.96474	6.53529	4.37747	4.69902	3.01687	4.79567	7.40105	16.9375	6.3054	5.7035	7.41366	7.24529	9.64812	6.25435	4.65865	10.075	11.5356	11.5785	22	22	31.7	31.7	0	323.31	14434000000	173	O00566	O00566	U3 small nucleolar ribonucleoprotein protein MPP10
NOP56	7.47537	6.40604	12.627	5.81001	5.0588	8.60983	6.24846	7.5386	10.2899	6.04881	6.15007	6.51262	9.94957	5.01399	4.6599	8.0336	6.33097	7.56816	6.59347	6.18111	7.63149	6.43506	9.79688	6.40565	5.53782	7.4837	7.40401	6.28242	7.14256	10.2918	29	29	60.4	60.4	0	323.31	13070000000	196	O00567	O00567	Nucleolar protein 56
DDX3X	7.75894	8.18833	9.87988	9.21909	9.43521	9.31037	9.05139	8.39784	9.277	5.34275	9.02821	9.88008	10.4338	9.46224	10.271	10.8458	11.1682	10.434	9.78933	6.12694	6.308	6.80045	6.68009	6.62554	5.29471	6.4089	8.41731	4.94588	5.21479	5.1046	42	14	63.6	22.1	0	323.31	18659000000	279	O00571;O00571-2;Q9NQI0-3;Q9NQI0-2;Q9NQI0-4;Q9NQI0	O00571;O00571-2	ATP-dependent RNA helicase DDX3X
RNASET2	1.61338	0.797171	0.815323	0.937653	1.6306	1.0191	1.31756	0.838953	5.99094	4.91769	1.54095	0.609402	0.649826	0.99871	1.23723	0.854167	1.07725	0.804769	3.87863	3.79936	2.01891	1.12084	1.35329	1.4882	2.20742	1.6259	1.54455	2.14081	9.79929	3.15488	9	9	39.5	39.5	0	56.872	2908800000	56	O00584;O00584-2	O00584	Ribonuclease T2
PODXL	4.7364	2.58698	0.995565	5.81443	4.10826	6.87721	1.39324	2.64612	1.35787	18.6778	3.66049	1.25093	0.414615	3.52707	3.44476	4.75707	0.543689	1.81838	0.611064	10.0738	1.74401	0.859136	0.107662	1.66131	4.93948	3.13894	0.175488	2.05401	0.178672	4.15035	11	11	25.5	25.5	0	202.64	12845000000	97	O00592-2;O00592	O00592-2;O00592	Podocalyxin
PIR	4.73418	4.71172	12.5608	1.88775	6.8193	2.20525	2.30426	9.77013	3.24458	2.69895	5.04141	5.25196	11.4595	2.35347	6.90675	2.36372	2.23219	8.03269	4.09397	2.81511	4.36368	5.62733	13.4469	2.03002	5.44472	2.27219	1.81231	8.38253	3.32328	2.20297	15	15	54.8	54.8	0	201.81	9042500000	136	O00625	O00625	Pirin
KPNA4	2.13344	2.17539	2.74213	2.21909	2.0123	3.39857	2.46597	2.18286	1.77917	2.05163	2.43292	2.7584	3.45383	2.12922	2.71644	4.0863	2.87292	2.28948	1.89715	1.9705	0.754243	0.70557	0.920865	0.611998	0.723135	1.01908	0.864035	0.508978	0.458395	0.693986	15	9	35.1	26.7	0	264.22	4913800000	79	O00629	O00629	Importin subunit alpha-3
TRIM38	0.350852	0.487902	0.435582	0.364096	0.334679	0.390061	0.446654	0.468691	0.330044	0.371729	0.205723	0.291198	0.242526	0.183198	0.200334	0.206096	0.244188	0.294946	0.170704	0.198159	0.135186	0.212978	0.183727	0.127116	0.107952	0.12091	0.208872	0.199472	0.0714644	0.0660862	7	7	15.3	15.3	0	23.659	94885000	14	O00635	O00635	E3 ubiquitin-protein ligase TRIM38
NFIB	0.337557	0.581697	0.341841	0.663618	0.475548	0.690314	0.125469	0.251824	0.176086	0.135971	0.494397	0.822209	0.423732	1.19362	0.647834	1.02078	0.241186	0.385614	0.307999	0.247105	0.381242	0.570197	0.272617	1.19303	0.465666	0.631067	0.0885558	0.19758	0.0835943	0.0814321	4	4	11.2	11.2	0	15.759	286090000	9	O00712;O00712-4;O00712-5;O00712-6;O00712-2	O00712;O00712-4;O00712-5;O00712-6	Nuclear factor 1 B-type
PPP6C	0.966362	1.20434	1.29823	1.03796	1.17626	1.21119	1.09283	1.13072	0.880084	0.810424	1.62772	2.08875	2.19243	1.63904	1.80468	1.73415	1.77533	2.01443	1.4645	1.44316	1.50615	1.71672	1.9977	1.57613	1.33208	1.54032	1.6001	1.81974	1.27542	1.6206	7	7	25.1	25.1	0	35.005	1460700000	40	O00743-2;O00743;O00743-3	O00743-2;O00743;O00743-3	Serine/threonine-protein phosphatase 6 catalytic subunit;Serine/threonine-protein phosphatase 6 catalytic subunit, N-terminally processed
CES2	1.36367	1.32794	0.744653	1.19512	0.714644	0.790792	1.19105	0.852593	7.76042	1.04129	1.49511	0.781707	0.718425	0.842235	0.757158	0.712429	1.36439	0.711759	11.9286	1.02622	1.24514	0.736728	0.414233	0.575229	0.519914	0.584808	0.876396	0.389772	7.79723	0.666904	11	11	16.8	16.8	0	60.375	1411800000	59	O00748;O00748-2	O00748;O00748-2	Cocaine esterase
PIK3C2B	0.0828215	0.0783591	0.0811507	0.0777746	0.0859286	0.0589291	0.082939	0.228408	0.0666	0.0730388	0.328697	0.273634	0.263463	0.280338	0.352039	0.256161	0.270892	1.27205	0.26407	0.324383	0.0335466	0.0549362	0.0375881	0.0357561	0.0462058	0.0493988	0.038882	0.145339	0.0385576	0.0412933	7	7	5.1	5.1	0	29.258	75241000	9	O00750	O00750	Phosphatidylinositol 4-phosphate 3-kinase C2 domain-containing subunit beta
MAN2B1	2.86443	5.78956	3.35038	2.29156	2.04495	2.70525	4.46212	2.92654	3.14385	2.7237	3.23054	5.96165	3.57902	2.53278	2.33462	2.75754	4.73643	3.34251	3.64511	3.07506	1.7194	2.92381	2.47449	1.07946	1.26239	1.69674	2.09497	2.17097	2.10929	1.30905	30	30	36.3	36.3	0	323.31	7595400000	118	O00754;O00754-2	O00754;O00754-2	Lysosomal alpha-mannosidase;Lysosomal alpha-mannosidase A peptide;Lysosomal alpha-mannosidase B peptide;Lysosomal alpha-mannosidase C peptide;Lysosomal alpha-mannosidase D peptide;Lysosomal alpha-mannosidase E peptide
UBE2C	2.03066	1.40601	0.836148	3.4819	1.64812	1.83472	1.3254	1.58402	1.30513	6.39763	1.00027	0.906099	0.457175	1.40025	1.05427	0.941062	0.356243	0.495634	0.704545	4.85038	1.02504	1.11284	0.42102	1.14891	1.0244	0.934236	0.520366	0.68335	1.14624	2.51899	10	10	65.4	65.4	0	88.66	1745700000	40	O00762;O00762-2;O00762-3;O00762-4	O00762;O00762-2;O00762-3;O00762-4	Ubiquitin-conjugating enzyme E2 C
PDXK	2.25819	2.78075	1.99023	2.59739	3.79392	2.00894	2.77443	3.52877	2.1126	2.20571	2.12389	2.52517	2.01502	2.586	3.7898	1.98012	2.74767	4.27423	2.18067	2.43046	1.83239	2.15313	1.48863	2.37237	3.08742	1.49126	1.98188	3.43917	1.72496	2.90619	11	11	49.4	49.4	0	231.41	6739300000	81	O00764;O00764-3;O00764-2	O00764;O00764-3;O00764-2	Pyridoxal kinase
SCD	1.31938	1.39546	2.07584	0.743305	1.49124	2.16139	0.659332	1.88977	2.69106	1.03206	1.89069	3.22186	3.08312	1.66188	1.84861	3.00564	1.06297	4.46361	4.67798	1.77203	1.98524	2.38229	2.79194	1.49729	1.33971	2.98275	0.855707	3.45694	5.712	3.37514	5	5	17.8	17.8	0	87.812	2933200000	43	O00767	O00767	Acyl-CoA desaturase
PPAP2B	0.386114	0.441014	0.468184	0.320609	0.263447	0.201316	0.333268	0.443841	0.480072	0.461092	0.601807	0.696402	0.858372	0.784898	0.51911	0.377564	0.694932	0.863277	0.768386	0.618259	0.210518	0.202852	0.278285	0.248155	0.138937	0.10196	0.22337	0.239926	0.448715	0.28872	4	4	10.6	10.6	0	21.757	208250000	15	O14495	O14495	Lipid phosphate phosphohydrolase 3
ARID1A	5.4136	6.19604	5.16828	7.93139	5.56801	5.81023	5.57715	5.82677	6.87496	6.85648	4.31558	4.72243	3.93153	6.71945	4.93558	4.43851	4.14645	3.9939	6.27726	5.47272	4.91514	5.29492	4.79004	7.35967	4.32937	4.44756	4.89514	4.74682	6.75855	4.76127	52	49	33.3	31.6	0	323.31	5596600000	181	O14497;O14497-2;O14497-3	O14497;O14497-2;O14497-3	AT-rich interactive domain-containing protein 1A
TMEM194A	0.65106	0.614021	0.854336	0.68358	0.688563	0.751706	0.696394	0.545102	0.430994	0.606487	0.770696	0.837312	1.05818	0.987723	0.894398	0.907408	0.894716	0.664529	0.500523	0.966406	0.162513	0.147517	0.185476	0.146481	0.139053	0.129644	0.165597	0.113232	0.0875762	0.114129	7	7	17	17	0	25.178	455550000	16	O14524-2;O14524	O14524-2;O14524	Transmembrane protein 194A
TXNDC9	1.72379	1.59731	1.74359	2.7289	1.31814	1.90505	1.7145	1.82753	1.93807	2.51476	1.93551	1.79574	1.81783	2.52621	1.64028	1.855	1.55386	1.45683	2.28779	3.79924	1.71245	1.87826	1.88135	2.29138	1.27866	2.13485	2.31458	1.30535	2.45049	2.35316	10	10	42.9	42.9	0	109.31	1797100000	38	O14530;O14530-2	O14530;O14530-2	Thioredoxin domain-containing protein 9
TRAFD1	1.58001	1.36072	1.0169	1.18296	1.53632	0.94693	1.15591	3.53701	0.762857	2.48449	1.42658	1.08021	0.797154	1.31584	1.40765	1.01567	1.19387	3.70793	0.94267	2.04952	1.44469	1.64175	1.18936	1.4643	2.06504	1.69533	1.52349	9.18358	1.80224	1.90818	16	16	37.1	37.1	0	212.34	2248200000	60	O14545;O14545-2	O14545	TRAF-type zinc finger domain-containing protein 1
COX7A2L	1.02179	0.996621	1.18035	1.25824	1.39548	1.15041	0.75427	1.46078	1.28151	0.678595	1.2553	1.354	1.30703	1.35243	1.81043	1.62405	0.977416	1.7383	1.45442	1.14113	1.61374	1.44481	1.73512	1.99335	2.05198	1.67449	1.04044	2.10847	1.79548	1.32905	6	6	61.4	61.4	0	49.487	1033300000	25	O14548	O14548	Cytochrome c oxidase subunit 7A-related protein, mitochondrial
GAPDHS	0.734268	0.176613	4.86938	0.318451	0.233488	0.276358	0.323537	0.466835	0.249409	0.414077	0.641981	0.222706	2.89614	0.326305	0.244983	0.342041	0.350561	0.356122	0.355311	0.473776	0.2198	0.0942287	1.82178	0.108834	0.115643	0.124516	0.138497	0.219596	0.406001	0.115653	6	5	18.4	16.7	0	48.225	1048800000	29	O14556	O14556	Glyceraldehyde-3-phosphate dehydrogenase, testis-specific
HSPB6	0.304358	0.171295	0.104698	0.201778	0.173403	0.12369	1.87048	0.226996	0.129438	0.178299	0.338951	0.21206	0.185333	0.238478	0.252853	0.213764	1.4482	0.259909	0.207776	0.253241	0.158363	0.185678	0.130531	0.184567	0.207436	0.238108	0.34962	0.174017	0.126034	0.21654	2	2	8.8	8.8	0	16.145	289960000	12	O14558	O14558	Heat shock protein beta-6
NDUFAB1	5.47794	3.60223	6.16615	3.26372	4.66312	3.2633	2.40528	4.04009	5.60795	9.84765	6.28294	2.80032	4.36129	3.19736	4.03738	3.93371	1.87126	3.60654	5.75064	10.4314	3.63883	3.72967	7.18317	3.56489	6.48558	4.62048	2.70209	10.7853	17.3283	5.88397	3	3	15.4	15.4	0	51.417	19802000000	110	O14561	O14561	Acyl carrier protein, mitochondrial
UBFD1	3.82844	3.74011	2.9089	3.68693	4.46336	3.29713	4.97396	2.9651	7.15616	5.66772	3.01905	3.22135	2.76838	2.98784	4.13791	2.6764	3.56797	2.11624	6.82456	4.09043	2.18922	2.01712	1.64406	1.9287	2.67037	1.77483	2.19545	1.40809	3.67679	2.15494	11	11	44	44	0	150.08	7723000000	102	O14562	O14562	Ubiquitin domain-containing protein UBFD1
CIT	4.29999	6.35046	5.18715	6.00822	4.95607	4.38076	3.48194	4.973	3.5737	3.85241	6.96993	10.4367	7.78377	11.0467	8.81649	6.74799	5.5144	6.53769	4.6402	6.30593	5.14556	9.34364	5.94522	6.86076	4.96521	4.79459	6.75237	3.38011	3.35078	5.11099	51	8	26.5	5.3	0	297.29	3372000000	164	O14578-4;O14578;O14578-2	O14578-4;O14578	Citron Rho-interacting kinase
COPE	2.83092	3.92219	3.67359	2.82062	3.82934	3.35969	5.22669	3.56124	4.30232	1.7439	2.37255	3.01793	2.86514	2.14758	2.96202	2.61473	3.49512	2.49366	4.24955	1.81796	2.11087	2.55798	2.98605	1.65447	1.79103	1.74989	2.7787	2.39823	3.30764	1.9422	20	20	64.6	64.6	0	323.31	6303600000	97	O14579;O14579-2;O14579-3	O14579;O14579-2;O14579-3	Coatomer subunit epsilon
CDC42EP2	0.259466	0.223678	0.178563	0.337154	0.26212	0.230675	0.552387	0.207491	0.210336	0.431642	0.175045	0.177718	0.128695	0.220724	0.207329	0.168922	0.318717	0.135487	0.181761	0.334914	0.234679	0.254998	0.207996	0.292992	0.319203	0.282879	0.464989	0.304415	0.357499	0.318352	4	4	30.5	30.5	0	91.622	396310000	14	O14613	O14613	Cdc42 effector protein 2
AP3D1	5.81477	7.02435	9.78613	3.17326	3.62745	7.02933	6.56987	5.49747	5.4786	3.34055	7.02308	8.8613	11.2639	4.25525	4.47312	8.42474	12.5081	9.51581	4.31646	4.28158	4.99213	5.02005	5.75	2.79633	2.74188	3.73114	6.0505	3.46348	2.1226	2.88263	39	39	32.9	32.9	0	323.31	9556900000	178	O14617-5;O14617;O14617-2;O14617-4;O14617-3	O14617-5;O14617;O14617-2;O14617-4;O14617-3	AP-3 complex subunit delta-1
CCS	2.22087	2.38033	1.70497	1.82315	2.6847	1.54809	2.64275	1.69882	2.71636	4.8289	3.67134	4.02076	2.80104	3.37502	4.86235	2.42225	3.65877	2.73044	4.87896	7.70423	0.927698	1.10429	0.986985	0.820361	1.68085	0.778928	0.831828	1.21202	2.23271	1.62212	10	10	40.1	40.1	0	133.05	5104600000	86	O14618	O14618	Copper chaperone for superoxide dismutase
ABLIM1	3.56848	1.36716	1.2101	5.58466	5.91757	2.37053	2.359	5.38358	6.18728	5.59514	2.38623	1.08943	0.941292	4.95783	3.54048	1.40278	1.55107	3.56567	4.06895	3.67137	1.73117	0.738931	0.742075	5.34795	2.65705	1.30264	1.30128	5.49765	4.78654	2.48985	19	4	29.9	6.1	0	218.84	2613600000	75	O14639-6;O14639-2;O14639	O14639-6;O14639-2;O14639	Actin-binding LIM protein 1
DVL2	1.17769	1.57274	1.12254	1.30421	1.2131	1.48758	1.36971	1.19172	1.28838	1.26224	1.25433	1.58502	1.13495	1.36127	1.25312	1.43341	1.34668	1.26662	1.22778	1.46585	1.55266	2.44706	1.63386	1.86701	1.7671	1.94905	1.79167	1.69545	1.8008	1.75748	13	10	23.1	20.1	0	156.85	1062400000	53	O14641	O14641	Segment polarity protein dishevelled homolog DVL-2
CHD1	3.26658	3.3947	6.47488	3.98517	2.98126	4.07585	2.34325	3.38171	3.51684	3.2288	2.48518	2.65239	4.20689	2.53481	2.09385	3.50535	2.22793	2.55719	2.30171	2.45692	2.73325	2.87778	5.04723	3.57194	2.44187	3.8207	2.56191	2.21133	2.70464	3.21134	33	28	20.8	18.3	0	199.12	1384300000	82	O14646-2;O14646	O14646-2;O14646	Chromodomain-helicase-DNA-binding protein 1
CHD2	0.904767	0.972432	1.17923	0.634244	0.652692	0.862961	0.796486	0.713979	1.16285	1.07011	1.23635	1.55572	1.56636	1.0477	0.901141	1.46801	2.00425	1.64016	1.26251	1.09161	0.467371	0.49395	0.579709	0.447071	0.447834	0.545223	0.690872	0.561415	0.725987	0.562675	23	18	13.8	11.5	0	88.716	713980000	33	O14647;O14647-2;O14647-3	O14647;O14647-2	Chromodomain-helicase-DNA-binding protein 2
GOSR2	0.636593	0.807844	0.696155	0.511851	0.563788	0.642401	0.961635	0.570151	0.623258	0.750999	0.795943	1.07801	0.905574	0.631798	0.841932	0.798611	1.23158	0.622265	0.77362	1.03682	0.799142	1.01064	0.946743	0.668835	0.775301	0.704734	1.34964	0.594679	0.741279	0.999421	6	6	42.5	42.5	0	68.457	1560200000	29	O14653;O14653-2;O14653-3	O14653;O14653-2;O14653-3	Golgi SNAP receptor complex member 2
TOR1A	0.49392	0.611766	0.376693	0.472686	0.570087	0.543411	0.66781	0.387087	0.38524	0.288108	0.384147	0.586605	0.367042	0.415132	0.57123	0.4862	0.641431	0.434944	0.313381	0.192606	0.647966	0.842478	0.512849	0.539196	0.558929	0.674703	1.00099	0.438401	0.430618	0.3563	8	8	28	28	0	36.35	418720000	17	O14656;O14656-2	O14656	Torsin-1A
STX16	1.42411	1.50289	1.65344	1.45322	1.17427	1.71044	1.60039	1.26165	1.2552	4.49311	2.61815	2.23108	3.02557	2.32947	2.10446	2.96534	2.47533	2.2645	2.42454	6.03347	0.435779	0.460348	0.873816	0.570582	0.574965	0.683683	0.671944	1.54432	1.20479	0.741795	10	1	43.5	4.9	0	182.31	1989300000	69	O14662-4;O14662-3	O14662-4;O14662-3	Syntaxin-16
PRRG1	0.0649996	0.045237	0.0492641	0.0859211	0.0769964	0.057543	0.091886	0.0394426	0.0463194	0.138246	0.0391983	0.0375642	0.0421562	0.0492861	0.0484787	0.0445151	0.0909169	0.0408231	0.0353211	0.137387	0.0622165	0.0888004	0.0948952	0.132182	0.10353	0.0764106	0.0749573	0.0836142	0.0816848	0.111662	1	1	9.6	9.6	0	50.41	74794000	3	O14668	O14668	Transmembrane gamma-carboxyglutamic acid protein 1
ADAM10	4.20897	4.33018	2.94156	3.05461	7.06659	3.42401	3.10284	6.76051	4.68731	5.83869	4.13767	4.70206	2.68729	3.45433	7.37667	3.46273	3.03866	8.02338	4.07705	5.47831	1.50914	1.27976	0.935838	1.06863	2.66869	0.919437	0.918369	2.47907	1.1581	1.91823	29	29	45.1	45.1	0	323.31	5292300000	107	O14672;O14672-2	O14672;O14672-2	Disintegrin and metalloproteinase domain-containing protein 10
ABCD4	0.249698	0.370884	0.217553	0.270668	0.41335	0.205634	0.20614	0.24229	0.25364	0.192196	0.0165398	0.024014	0.0127834	0.0148969	0.0213857	0.00858916	0.0116385	0.0186043	0.0148736	0.00998264	0.0789106	0.141467	0.0601849	0.104922	0.103559	0.0484821	0.0687525	0.0908806	0.057191	0.0827522	2	2	3.6	3.6	0	11.825	34105000	4	O14678	O14678	ATP-binding cassette sub-family D member 4
KMT2D	1.58796	1.32611	1.37261	1.78885	1.68998	1.46658	1.37293	2.40089	1.76935	4.16069	2.59406	1.96776	2.15379	3.1097	2.75956	2.34212	1.89906	3.54596	3.23244	6.44849	1.03179	0.681788	0.733579	0.951921	1.04216	0.748522	0.704525	1.71482	1.29638	1.7452	44	44	11.5	11.5	0	323.31	1582600000	109	O14686;O14686-3	O14686;O14686-3	Histone-lysine N-methyltransferase 2D
APAF1	0.53781	0.62004	0.825708	0.5185	0.573242	0.495307	0.731867	0.718756	0.637255	0.429312	0.975418	1.02082	1.2466	1.03376	1.03671	0.927588	1.23921	1.29766	1.05784	0.813189	0.461736	0.528013	0.598171	0.471676	0.376167	0.357355	0.569144	0.468191	0.434665	0.40352	13	13	11.8	11.8	0	37.429	222160000	21	O14727-5;O14727-4;O14727;O14727-3;O14727-2;O14727-6	O14727-5;O14727-4;O14727;O14727-3;O14727-2;O14727-6	Apoptotic protease-activating factor 1
RIOK3	0.91515	1.1002	0.957844	0.67568	0.983965	0.802523	1.25196	1.91387	0.859839	0.561106	0.847854	1.12948	0.967055	0.525475	0.835124	0.667024	1.13285	1.4739	0.605796	0.533946	0.893173	1.2609	0.979798	0.684492	1.0366	0.767325	1.24719	1.22532	0.604122	0.81233	6	6	13.1	13.1	0	25.301	358630000	14	O14730;O14730-2	O14730;O14730-2	Serine/threonine-protein kinase RIO3
IMPA2	0.283403	0.208994	0.215403	0.224292	0.516648	0.219557	0.230531	0.338482	0.684122	0.291156	0.31684	0.122831	0.20662	0.291461	0.615332	0.193376	0.22119	0.345668	0.885917	0.380265	0.455329	0.180494	0.260043	0.383207	0.571162	0.258035	0.22879	0.348228	0.973177	0.730452	4	4	14.9	14.9	0	11.6	135630000	8	O14732-2;O14732	O14732-2;O14732	Inositol monophosphatase 2
CDIPT	0.411459	0.611387	0.632332	0.263928	0.447475	0.326426	0.584486	0.372866	0.449191	0.274714	0.283961	0.340519	0.390188	0.167999	0.303744	0.235719	0.404662	0.270948	0.258159	0.188019	0.662807	0.606056	0.695457	0.369613	0.48562	0.438808	1.05249	0.449765	0.552106	0.579583	2	2	12.5	12.5	0	14.076	285810000	8	O14735-3;O14735	O14735-3;O14735	CDP-diacylglycerol--inositol 3-phosphatidyltransferase
PDCD5	5.442	3.64158	3.17025	6.26196	8.82921	5.42715	3.43223	3.83888	3.54459	16.6035	4.66803	2.36571	2.84911	5.27962	7.20045	3.67421	2.31757	2.90394	3.76436	11.8266	2.53939	1.90369	2.07337	2.64609	7.21117	3.24994	1.13118	2.30638	2.80621	4.89347	11	11	72.8	72.8	0	85.611	32711000000	144	O14737;O14737-2	O14737;O14737-2	Programmed cell death protein 5
PRMT5	4.30093	3.98825	5.37951	6.11583	3.98461	5.26208	3.62791	5.17497	8.62026	2.73349	5.09634	5.21745	6.56071	7.09883	4.40224	6.13901	4.60185	6.29352	9.12156	3.75399	2.21016	2.21549	3.12299	3.14297	1.64309	2.35274	2.08913	2.58537	4.15116	2.19982	23	23	43.3	43.3	0	323.31	9853100000	133	O14744;O14744-2;O14744-5;O14744-3;O14744-4	O14744;O14744-2;O14744-5;O14744-3;O14744-4	Protein arginine N-methyltransferase 5;Protein arginine N-methyltransferase 5, N-terminally processed
SLC9A3R1	9.0166	3.09881	3.15824	7.48507	7.50709	3.8618	3.595	5.39721	13.0788	45.0903	10.2799	3.21948	3.54505	9.40823	7.13303	4.49526	4.09878	5.94279	17.7471	39.8165	7.32832	3.28997	3.04223	6.79661	7.89046	4.3821	3.23042	8.50154	29.2741	20.7604	30	30	81.3	81.3	0	323.31	56181000000	285	O14745;O14745-2	O14745;O14745-2	Na(+)/H(+) exchange regulatory cofactor NHE-RF1
CHEK1	0.376649	0.27474	0.382425	0.612835	0.435059	0.487756	0.239898	0.442609	0.502243	0.345099	0.468397	0.457564	0.379905	0.803437	0.603751	0.751188	0.452388	0.398914	0.437627	0.420906	0.298316	0.247655	0.218981	0.443926	0.255903	0.33772	0.293129	0.152425	0.32257	0.472714	5	5	15.2	15.2	0	33.35	94598000	12	O14757-2;O14757-3;O14757	O14757-2;O14757-3;O14757	Serine/threonine-protein kinase Chk1
TNFRSF10B	0.911644	1.29636	0.439657	0.621789	0.846213	1.11978	0.964715	0.818043	0.87696	1.82242	0.920628	1.01895	0.4801	0.622836	0.889393	1.05793	0.876184	0.880089	0.98787	1.54878	0.822396	0.918011	0.586996	0.536214	0.927634	0.761448	0.898607	1.36085	1.03031	0.811122	9	9	28.7	28.7	0	99.622	721550000	29	O14763-2;O14763	O14763-2;O14763	Tumor necrosis factor receptor superfamily member 10B
TPP1	2.18208	3.61417	5.06786	1.56393	2.03278	1.40525	2.51155	1.78086	2.5284	1.86702	2.43859	3.17955	5.38305	2.05684	2.39744	1.79469	2.80152	1.86354	2.97976	2.04865	1.14787	1.43582	2.79414	0.624233	0.822164	0.41915	1.22655	0.61556	0.858663	0.700312	12	12	31.4	31.4	0	199.85	7430600000	82	O14773;O14773-2	O14773;O14773-2	Tripeptidyl-peptidase 1
TCERG1	7.35067	6.34603	6.15941	8.28424	7.06466	7.84857	6.55342	10.3815	8.79586	11.5111	6.25415	5.27243	4.84248	6.87539	7.13036	7.20026	4.92409	6.98206	8.48314	9.93181	4.89429	4.60096	4.47728	6.05165	5.40036	5.99958	4.98332	6.96228	6.99452	7.07584	43	41	32.4	30.8	0	298.11	14033000000	194	O14776-2;O14776	O14776-2;O14776	Transcription elongation regulator 1
NDC80	8.0434	4.9814	4.5021	19.3772	4.41126	11.1828	5.03109	6.08925	4.91308	17.4762	9.0508	5.97918	5.51012	26.113	5.92783	14.1281	6.27094	5.75449	5.74476	17.4792	4.48979	3.30696	3.28172	11.8537	3.75701	7.14838	5.73553	3.72377	3.77293	6.48391	36	36	55.5	55.5	0	276.66	8420500000	205	O14777	O14777	Kinetochore protein NDC80 homolog
KIF3C	0.0341768	0.0269492	0.0463485	0.0237738	0.025626	0.0223956	0.0238743	0.0182656	0.0229501	0.0234855	0.0301719	0.0402891	0.0859332	0.0345212	0.0326814	0.0301858	0.0338712	0.0196751	0.0207884	0.0313487	0.23218	0.231643	0.587675	0.219884	0.165576	0.194027	0.209508	0.120193	0.124238	0.112677	6	3	11.1	7.3	0	56.607	47295000	9	O14782	O14782	Kinesin-like protein KIF3C
NRP1	0.538741	0.653614	0.332321	0.604512	1.17968	0.848431	0.736348	0.355314	0.328838	0.524824	0.198835	0.231203	0.115368	0.166354	0.388218	0.34261	0.257726	0.103714	0.11303	0.134319	0.144488	0.209668	0.0894727	0.216422	0.435316	0.3796	0.30671	0.356415	0.200051	0.263191	8	8	10.3	10.3	0	29.554	236250000	17	O14786;O14786-3;O14786-2	O14786;O14786-3;O14786-2	Neuropilin-1
TNPO2	1.61574	2.16427	2.07673	1.44148	1.37783	2.47292	2.4559	2.06128	2.49534	1.18034	0.87319	1.06341	1.04059	0.659852	0.714905	1.06244	1.01769	0.820185	1.21712	0.665736	0.955556	1.37324	1.37158	0.893419	0.62254	1.30955	1.4818	0.759946	1.01002	0.873208	26	15	35.4	24.4	0	323.31	1432400000	49	O14787-2;O14787	O14787-2;O14787	Transportin-2
APOL1	0.502086	0.44769	0.411676	0.348668	0.335845	0.325948	0.384185	1.18424	0.874148	0.432132	0.844089	0.658729	0.663014	0.613327	0.527821	0.634675	0.604015	3.35161	1.40571	0.636791	0.314266	0.265924	0.249178	0.219333	0.221428	0.256431	0.233751	1.25043	0.933202	0.210945	8	8	25.1	25.1	0	62.38	352940000	19	O14791;O14791-2;O14791-3	O14791;O14791-2;O14791-3	Apolipoprotein L1
UNC13B	0.426955	0.427031	0.718663	0.316279	0.505435	0.366296	0.455069	0.40441	0.855339	0.36762	0.553129	0.584908	1.08198	0.555887	0.742406	0.651354	0.680886	0.518338	0.599745	0.581982	0.426034	0.490224	0.691128	0.382645	0.459835	0.439311	0.406528	0.294003	0.491661	0.391963	9	8	6.7	5.8	0	28.116	298700000	21	O14795;O14795-2	O14795;O14795-2	Protein unc-13 homolog B
POLR3A	2.41688	2.44639	3.19006	2.8791	2.60394	3.09413	2.90976	2.15606	4.43461	1.95643	2.31674	2.57857	3.08691	2.52511	2.63447	3.31784	2.30614	2.01417	4.02611	2.14032	0.330294	0.330959	0.350832	0.376854	0.299754	0.381508	0.293744	0.217142	0.395966	0.396564	34	33	27.1	26.5	0	178.65	1225100000	63	O14802	O14802	DNA-directed RNA polymerase III subunit RPC1
PSMA7	4.38009	5.34209	4.95368	4.94587	5.00438	5.21146	4.48313	4.60576	5.7288	3.01834	4.27634	5.71841	5.09748	4.84825	4.61097	5.37186	4.927	4.69376	5.56416	3.52411	5.71525	6.31855	6.80174	6.01937	4.40644	5.29662	5.06347	5.31934	6.4147	5.50865	16	16	70.2	70.2	0	173.73	21729000000	133	O14818;O14818-2;O14818-4;Q8TAA3-2;Q8TAA3-5;Q8TAA3	O14818;O14818-2	Proteasome subunit alpha type-7
SCAMP3	2.44741	3.35636	3.65635	2.36423	2.86116	3.33758	2.19147	1.87073	2.1506	2.0577	1.19272	1.27927	1.42777	1.02898	1.18203	1.51276	0.98132	0.73483	0.707226	0.959339	0.478825	0.590691	0.724294	0.430761	0.634243	0.562925	0.457173	0.566472	0.540651	0.418082	12	3	45.8	19.6	0	180.7	4532400000	67	O14828	O14828	Secretory carrier-associated membrane protein 3
PHYH	0.559155	0.57672	0.608757	0.42711	0.916151	0.529133	0.631686	0.684221	0.78654	0.555081	0.633477	0.693235	0.729691	0.567839	1.07923	0.563064	0.792959	0.889815	0.9661	0.568892	0.676567	0.617367	0.66688	0.673033	0.882555	0.752281	1.03099	0.836451	0.909384	0.719891	7	7	17.5	17.5	0	16.116	175290000	12	O14832;O14832-2	O14832;O14832-2	Phytanoyl-CoA dioxygenase, peroxisomal
OPLAH	0.995473	0.86077	0.456065	1.00281	1.23461	0.832402	1.16431	0.813059	2.43242	1.1225	0.872082	0.716484	0.499356	0.822774	1.12175	0.75837	1.12591	0.82303	2.07495	1.17751	0.360727	0.414022	0.252366	0.464628	0.495371	0.527555	0.549508	0.409884	0.743674	0.549017	18	18	18.4	18.4	0	140.92	1186600000	42	O14841	O14841	5-oxoprolinase
BACH1	1.66939	2.69504	1.74336	2.17312	1.79746	1.26576	1.55041	1.31309	1.89758	2.53413	1.34858	1.97658	1.48698	1.35113	1.41559	0.812916	1.01372	0.890642	1.56824	1.76453	1.40879	2.0432	1.62217	1.43836	1.50369	0.846121	1.04759	1.30398	2.05074	1.7452	20	20	35.6	35.6	0	184.33	905960000	49	O14867	O14867	Transcription regulator protein BACH1
BCKDK	0.612896	0.758834	1.33051	0.483581	0.464567	0.584931	0.622794	0.656152	0.960945	0.382828	0.836116	1.15963	1.7608	0.720012	0.721046	0.807633	1.0104	0.832135	1.30082	0.555801	0.140223	0.108003	0.270348	0.0859459	0.0866274	0.0746274	0.11094	0.0964442	0.167916	0.0776727	5	5	17.6	17.6	0	34.027	395150000	23	O14874-2;O14874-3;O14874	O14874-2;O14874-3;O14874	[3-methyl-2-oxobutanoate dehydrogenase [lipoamide]] kinase, mitochondrial
IFIT3	1.14147	1.3071	0.699467	0.505834	0.768934	0.704774	3.31427	2.0313	0.461813	1.05742	0.906454	1.06975	0.534725	0.485488	0.728122	0.615504	2.17892	2.34592	0.404003	0.832961	1.21021	1.48887	0.99828	0.650155	1.42881	1.02897	3.06189	8.1329	0.566332	0.848054	17	17	49.8	49.8	0	214.27	976850000	42	O14879	O14879	Interferon-induced protein with tetratricopeptide repeats 3
GEMIN2	2.16602	1.48912	1.6339	2.74358	2.09512	1.86965	1.20211	2.23202	3.92051	4.66331	2.69239	1.5646	1.43026	3.49779	2.90547	1.90213	1.39598	2.1853	5.34206	4.87529	1.71564	1.40086	1.09671	2.2828	3.53821	1.80995	1.09251	2.73397	6.12805	2.86425	12	12	50.7	50.7	0	148.81	3241900000	93	O14893;O14893-3;O14893-2;O14893-4	O14893;O14893-3;O14893-2	Gem-associated protein 2
IRF6	0.839354	0.656393	0.47634	0.591733	0.456498	0.666105	0.564477	4.90951	0.525858	1.04577	0.573459	0.331802	0.254058	0.362633	0.314158	0.424086	0.410887	4.56878	0.176966	0.631957	0.646345	0.320832	0.17797	0.286956	0.304862	0.388089	0.385808	5.73684	0.103647	0.938798	13	13	33	33	0	79.728	575720000	33	O14896;O14896-2	O14896;O14896-2	Interferon regulatory factor 6
TAX1BP3	1.00089	0.947736	0.602189	0.761088	1.50534	1.17162	2.13855	1.42657	0.897894	0.816007	1.11113	1.10969	0.715368	0.759238	2.39096	1.34431	2.33901	1.40557	1.07463	0.95965	2.00203	1.63814	0.897326	0.963584	2.84392	1.87587	3.5157	3.28701	0.856058	1.12403	5	5	46.8	46.8	0	125.31	4045500000	36	O14907	O14907	Tax1-binding protein 3
GIPC1	2.80084	2.80001	3.67202	2.67175	2.62107	3.35075	3.28332	5.18521	1.77829	2.23859	2.21588	2.40921	2.77135	2.20074	2.15179	2.79861	2.80997	4.17325	1.45901	1.80061	4.5473	4.97019	5.1166	4.30741	4.31113	5.57223	6.03831	7.45591	2.57291	3.74182	13	13	46.8	46.8	0	279.75	6310000000	93	O14908;O14908-2;Q8TF64	O14908;O14908-2	PDZ domain-containing protein GIPC1
LIN7A	0.428046	0.253216	0.302554	0.372179	0.310458	0.263254	0.398642	0.670339	0.559626	1.81904	0.381202	0.24858	0.300653	0.405187	0.268106	0.341346	0.470326	0.441597	0.498379	1.61485	0.0713832	0.0525021	0.0459303	0.0619382	0.0512427	0.0825082	0.12352	0.105043	0.101691	0.215657	8	4	39.5	16.7	0	16.411	1010100000	15	O14910;Q9HAP6;Q9HAP6-2	O14910	Protein lin-7 homolog A
IKBKB	1.50382	1.90994	1.58782	1.24889	1.84692	1.84134	2.38421	1.40193	1.29794	0.958087	1.36967	1.89914	1.41183	1.1105	1.95147	1.58458	2.56135	1.36822	1.09091	0.797136	0.988276	1.17564	0.734059	0.900025	1.16794	1.17175	1.59374	0.671265	0.61978	0.708153	18	17	31.6	30.6	0	114.21	747480000	46	O14920;O14920-4;O14920-2;O14920-3	O14920;O14920-4;O14920-2	Inhibitor of nuclear factor kappa-B kinase subunit beta
TIMM23;TIMM23B	0.441031	0.372994	0.676677	0.517523	0.559667	0.544727	0.361649	0.809389	0.623495	0.271763	0.263919	0.239495	0.404493	0.267815	0.367298	0.352161	0.200274	0.488723	0.364964	0.223447	0.0374217	0.0317106	0.0493647	0.050587	0.0397582	0.0395886	0.0289909	0.044003	0.0405181	0.037465	5	5	30.6	30.6	0	46.81	735410000	12	O14925;Q5SRD1	O14925;Q5SRD1	Mitochondrial import inner membrane translocase subunit Tim23;Putative mitochondrial import inner membrane translocase subunit Tim23B
HAT1	3.83616	3.83434	5.18147	4.8668	3.16712	4.98287	2.35774	6.15302	6.95932	2.43651	5.47903	6.37799	6.99867	6.7035	4.78259	7.04357	3.22533	7.05964	9.46183	4.39729	2.40199	2.49934	3.79529	3.15625	1.5377	2.43903	1.72288	2.44765	4.08441	2.19485	14	14	40.6	40.6	0	197.44	7628400000	142	O14929;O14929-2	O14929;O14929-2	Histone acetyltransferase type B catalytic subunit
UBE2L6	0.405716	0.900369	0.411821	0.345667	0.31753	0.292394	0.653815	0.567182	0.461782	0.268013	0.967046	1.91436	0.958016	0.84604	0.81343	0.617106	1.39342	1.81548	0.935968	0.49087	1.04415	1.7131	0.918426	1.09988	0.767153	0.85119	1.43344	2.17429	1.02019	0.756682	7	7	34.6	34.6	0	191.59	1071400000	23	O14933;O14933-2	O14933;O14933-2	Ubiquitin/ISG15-conjugating enzyme E2 L6
CASK	2.18026	2.22718	1.6224	2.75441	3.04418	2.08486	2.34332	4.59309	2.43086	2.71047	1.47757	1.35491	0.9888	1.77072	1.90174	1.29576	1.52822	2.2839	1.48832	1.74575	2.14908	1.82631	1.3308	2.84086	2.09556	1.7698	1.92414	2.40936	2.04719	3.63134	21	21	27.1	27.1	0	103.38	1461300000	59	O14936-3;O14936-4;O14936-6;O14936-2;O14936;O14936-5	O14936-3;O14936-4;O14936-6;O14936-2;O14936;O14936-5	Peripheral plasma membrane protein CASK
PLD2	0.0975193	0.116563	0.0863036	0.0982357	0.128478	0.166589	0.133905	0.147587	0.111479	0.118006	0.112712	0.174822	0.137506	0.138858	0.18161	0.233998	0.192855	0.257705	0.1274	0.118185	0.0507088	0.0629488	0.0435104	0.0495555	0.0826044	0.0613176	0.0690767	0.0446061	0.0660708	0.0602065	5	4	7.3	6.5	0	15.597	51476000	6	O14939-4;O14939;O14939-3	O14939-4;O14939	Phospholipase D2
UQCRQ	1.66078	1.67272	3.12613	1.46257	1.52144	1.64038	1.1928	1.93402	1.51796	1.28705	1.13186	1.03315	1.76993	0.974892	1.08591	1.27036	0.904158	1.53375	1.02056	0.902008	2.0111	1.77963	3.46554	2.36502	2.15285	2.44067	2.00554	2.38573	1.53578	1.83009	9	9	67.1	67.1	0	24.768	2379000000	49	O14949	O14949	Cytochrome b-c1 complex subunit 8
MYL12B;MYL12A	28.3097	17.9329	20.5478	30.402	26.9358	35.5702	44.9405	25.6962	11.4241	41.8192	28.4484	15.9566	18.7114	29.8109	24.489	32.7897	38.4246	28.4305	13.0752	42.4166	15.7543	14.0404	15.589	16.7541	25.0175	26.0529	21.351	36.9946	11.1752	14.1009	15	8	83.7	50.6	0	323.31	169000000000	896	O14950;P19105	O14950;P19105	Myosin regulatory light chain 12B;Myosin regulatory light chain 12A
HGS	6.74181	6.09006	6.32556	7.94826	6.52241	6.86903	8.61383	6.58576	6.5144	11.2788	8.31111	7.01437	8.11737	9.3051	9.74233	8.35471	9.31783	7.14138	8.46143	13.2038	5.30458	4.60293	6.58923	5.96167	8.80189	6.06842	7.29154	8.9078	7.55738	7.07208	26	26	34.9	34.9	0	316.86	14795000000	226	O14964;O14964-2	O14964;O14964-2	Hepatocyte growth factor-regulated tyrosine kinase substrate
AURKA	0.959084	0.856538	0.932135	1.32291	0.890134	1.11371	0.737469	0.91193	1.26783	1.88419	0.585064	0.46787	0.393555	0.684039	0.487984	0.628977	0.185948	0.368884	0.729507	1.68111	0.976793	0.992624	0.673507	1.36829	1.126	1.32184	1.16047	0.94355	3.0332	2.79865	8	8	24.8	24.8	0	90.826	578350000	22	O14965	O14965	Aurora kinase A
RAB29	0.258157	0.276774	0.69071	0.251986	0.172321	0.272381	0.23135	0.298324	0.193283	0.111685	0.761882	0.836463	1.5361	0.622468	0.435178	0.729583	0.911733	1.12814	0.506212	0.530587	0.322285	0.310113	0.660752	0.236348	0.128403	0.203007	0.210425	0.338711	0.0983644	0.134845	6	5	39.9	34.5	0	42.511	349370000	19	O14966;O14966-2;O14966-3	O14966;O14966-2;O14966-3	Ras-related protein Rab-7L1
CLGN	3.2849	1.08289	0.831322	1.65882	4.93328	15.0996	0.902899	1.22959	4.41086	2.52496	4.77742	1.23521	1.03268	2.2027	7.4294	21.4952	1.02089	1.17718	6.80796	2.51549	4.57162	1.30781	0.883232	2.00428	6.67878	20.6027	1.13681	1.09672	6.5391	2.14712	24	24	46.7	46.7	0	208.64	2665300000	99	O14967;O14967-2	O14967;O14967-2	Calmegin
PPP1R12A	16.0025	14.396	8.97333	14.9849	15.9048	15.6814	25.0511	17.9852	9.44198	33.2959	17.645	14.3993	10.2281	14.6691	14.451	16.2595	26.6486	21.733	11.7065	29.7186	13.8361	13.2074	11.081	12.6146	24.6489	16.6583	25.2074	44.3412	14.9165	17.9526	60	59	51.8	51.1	0	323.31	48303000000	383	O14974;O14974-2;O14974-4;O14974-3;O14974-5	O14974;O14974-2;O14974-4;O14974-3;O14974-5	Protein phosphatase 1 regulatory subunit 12A
SLC27A2	1.15426	0.396451	0.372405	0.410543	3.88427	0.450955	0.457771	2.58838	1.80204	1.23776	1.29353	0.422865	0.396109	0.535512	5.8209	0.501419	0.587638	3.29062	1.99553	1.72047	1.54214	0.376956	0.218602	0.529984	5.18867	0.419068	0.373968	2.09173	1.89195	2.75803	13	13	27.7	27.7	0	113.35	809700000	42	O14975-2;O14975	O14975-2;O14975	Very long-chain acyl-CoA synthetase
GAK	2.54047	2.87731	2.68105	1.76488	2.82722	3.44979	3.1249	3.69923	2.42648	2.88853	2.58542	3.01545	2.63481	1.81197	2.91863	3.78924	3.69542	4.00114	2.4232	2.74501	1.97906	2.2408	1.86796	1.36737	1.69546	2.42487	2.67374	2.88728	1.44153	2.00353	26	26	24.3	24.3	0	258.6	2081600000	72	O14976;O14976-2	O14976;O14976-2	Cyclin-G-associated kinase
HNRNPDL	11.3579	7.69128	7.95733	18.4508	12.0189	10.1112	9.01078	9.10544	11.316	22.137	12.8122	8.70858	8.91601	21.1455	14.1613	11.6874	9.49732	8.86711	15.249	24.511	6.37912	7.27905	8.6516	12.2612	11.527	8.08784	6.7628	9.50532	12.8485	9.73537	18	4	39.5	12.1	0	257.68	52502000000	263	O14979	O14979	Heterogeneous nuclear ribonucleoprotein D-like
XPO1	10.5569	11.7712	15.2091	13.2944	10.9286	15.3117	11.2153	12.8713	12.5201	7.68165	10.0722	12.4398	15.068	12.6501	11.3363	14.7121	11.283	11.6585	12.1916	8.30358	11.2867	11.2566	14.6674	15.4488	9.15104	12.8777	10.3132	8.81618	9.6089	12.5736	40	40	42	42	0	323.31	22790000000	381	O14980	O14980	Exportin-1
BTAF1	1.9838	2.11128	2.21319	1.92788	2.21394	2.98404	2.11005	2.42332	2.28707	2.26872	1.52305	1.82662	1.94625	1.5698	1.96989	2.87162	2.16545	1.73835	1.887	1.5507	0.907482	0.914932	0.826387	0.982265	0.921932	1.45192	1.09251	0.66998	0.769167	1.07986	32	32	20.5	20.5	0	247.53	951590000	75	O14981;O14981-2	O14981	TATA-binding protein-associated factor 172
ARHGEF10	1.54771	2.86538	1.35509	1.36986	2.10993	1.94632	2.06154	1.25507	0.714553	0.966841	2.97861	6.29088	2.51573	2.46053	4.80996	4.15575	4.30253	2.50049	1.86364	1.60307	1.06103	2.27862	0.93267	0.888209	1.70943	1.3743	1.55007	0.624355	0.451476	0.492242	24	23	26.7	26.1	0	274.34	1433600000	67	O15013-7;O15013-4;O15013-5;O15013-6;O15013	O15013-7;O15013-4;O15013-5;O15013-6;O15013	Rho guanine nucleotide exchange factor 10
ZNF609	1.44093	1.08769	1.15571	2.07205	1.8088	1.1676	1.31546	1.92966	1.37037	2.40177	0.828232	0.638307	0.623234	1.42535	1.1066	0.763592	0.702217	1.14779	0.841994	1.33779	3.1279	2.75942	2.25928	5.18647	4.63416	2.74555	2.3719	5.61839	2.86077	3.70547	24	24	21.8	21.8	0	200.8	1121300000	51	O15014	O15014	Zinc finger protein 609
MAST4	0.781352	0.495007	0.362919	0.645681	0.788962	0.678472	0.581854	2.51436	0.4993	0.981111	1.06272	0.723499	0.62568	0.903867	0.82391	1.01419	0.843955	2.84931	0.854698	1.20342	0.379495	0.293652	0.252106	0.319169	0.412595	0.396729	0.34664	2.96113	0.520558	0.359885	26	23	14.5	13	0	122.15	349930000	32	O15021-2;O15021-3;O15021-1;O15021;Q9Y2H9	O15021-2;O15021-3;O15021-1;O15021	Microtubule-associated serine/threonine-protein kinase 4
SEC16A	5.47972	6.26961	4.86354	5.88817	7.55345	5.0382	6.60151	6.12089	5.72918	7.36041	8.25973	9.20863	7.53095	8.35482	11.885	7.63948	9.51831	8.6276	8.74745	10.1407	5.3646	5.72159	4.434	5.30086	6.27583	4.64847	6.57018	6.40648	5.50309	6.11662	52	2	31.6	1.2	0	323.31	7927400000	233	O15027-5	O15027-5	Protein transport protein Sec16A
PLXNB2	5.80589	4.96119	4.23267	7.27911	7.40147	6.22933	9.35872	7.75808	6.2407	5.71591	6.99517	6.11721	5.39833	9.78943	9.48867	7.53206	12.131	9.82205	8.04137	7.61125	4.29797	3.505	3.60487	5.86842	5.23044	4.50621	5.56428	7.5825	5.49256	5.1638	44	43	30.8	30.4	0	323.31	8142000000	212	O15031	O15031	Plexin-B2
KHNYN	0.407105	0.378482	0.37872	0.458649	0.409757	0.359406	0.432162	0.547019	0.857527	0.418889	0.694911	0.7416	0.686811	0.808164	0.760429	0.714506	0.804848	0.926077	1.19765	0.689041	0.327245	0.347574	0.256544	0.453516	0.318518	0.291731	0.318248	0.334514	0.443203	0.360433	8	8	15.8	15.8	0	48.006	230150000	18	O15037	O15037	Protein KHNYN
U2SURP	5.56448	5.38744	5.77322	5.99037	4.88665	6.35396	4.54852	8.03434	8.17784	6.58976	5.45511	5.71728	5.67648	6.01393	4.94332	7.36646	5.45402	7.7042	7.44509	6.91893	2.17629	1.89481	2.01369	2.25175	2.075	2.10313	1.98824	3.0313	2.39682	2.77844	34	34	33.8	33.8	0	223.01	7061100000	149	O15042-2;O15042;O15042-3	O15042-2;O15042;O15042-3	U2 snRNP-associated SURP motif-containing protein
SETD1A	0.818053	0.921464	0.971428	0.873409	0.854263	0.883902	0.83352	0.755937	1.60489	0.914243	0.661337	0.807331	0.767985	0.798772	0.781923	0.819505	0.647026	0.65651	1.53403	0.782013	0.169653	0.149391	0.150602	0.168613	0.15033	0.129691	0.148076	0.115961	0.219711	0.148463	18	18	15.1	15.1	0	103.83	405820000	33	O15047	O15047	Histone-lysine N-methyltransferase SETD1A
SYNJ2	1.87437	2.47166	1.09554	1.9851	2.21497	2.53465	2.7374	1.71343	2.86153	1.99579	2.31621	2.6688	1.48602	2.34801	2.7942	3.42563	3.6569	2.31499	3.51966	2.11628	0.680958	0.774659	0.406197	0.755251	0.865731	0.985202	1.06843	0.922359	1.33186	0.737601	23	23	19.4	19.4	0	216.68	1231100000	74	O15056;O15056-2;O15056-3	O15056;O15056-2;O15056-3	Synaptojanin-2
SYNM	11.1742	52.4786	9.92422	5.20074	8.52202	9.82129	7.82274	5.00775	3.50409	5.91645	10.3995	47.9755	10.8997	3.19208	8.64762	7.87453	5.53288	3.84569	3.45704	4.29862	10.4636	34.7234	12.4604	4.67263	11.9413	9.0081	6.35808	4.98715	3.67978	4.41143	70	9	52	10.9	0	323.31	14132000000	305	O15061;O15061-3	O15061	Synemin
KIAA0355	0.508387	0.681466	0.856132	0.608772	0.502254	0.736221	0.556189	0.296324	0.43185	0.220068	1.00766	1.39863	1.2611	1.06961	0.990254	1.43406	1.44406	1.01076	0.709652	0.73844	0.78542	0.855619	0.808895	0.563014	0.597246	0.765827	1.29826	0.537323	0.606684	0.618618	10	10	12.7	12.7	0	83.64	9235600000	31	O15063	O15063	Uncharacterized protein KIAA0355
KIF3B	2.33212	2.88117	2.416	3.11092	2.26533	2.53574	2.34129	2.14727	2.0523	2.62726	1.47757	2.0866	1.4248	2.09171	1.62265	1.91097	1.69921	1.62537	1.38158	2.08497	1.42018	1.67923	1.3211	2.08691	1.71693	1.68936	1.60854	1.50464	1.23994	2.68177	22	19	34.5	30.5	0	197.9	1570900000	60	O15066;O15066-2;Q9P2E2-3;Q9P2E2	O15066;O15066-2	Kinesin-like protein KIF3B;Kinesin-like protein KIF3B, N-terminally processed
PFAS	6.07038	7.29655	6.87622	6.85977	9.38498	7.69508	4.89933	4.86942	8.17471	3.85923	8.35408	9.99152	8.92431	9.00368	11.6588	10.8541	6.9633	6.46733	10.5209	5.46014	4.46239	5.38369	4.77055	4.99916	5.40036	5.19008	3.55186	2.8874	4.74984	3.65551	46	46	44.2	44.2	0	323.31	9899400000	237	O15067	O15067	Phosphoribosylformylglycinamidine synthase
CEP290	1.03226	0.821801	0.859612	1.08259	1.34138	1.08765	1.0488	1.39472	1.17653	2.01668	1.7342	1.30722	1.74652	1.87544	1.83219	2.38141	1.46942	1.6593	1.88732	3.24234	1.68611	1.64427	1.43995	1.82616	2.55179	2.1057	1.80876	1.99587	1.4137	2.65709	23	22	9.6	9.4	0	127.28	1328500000	38	O15078;O15078-2	O15078;O15078-2	Centrosomal protein of 290 kDa
ANKRD28	1.37969	1.47333	2.39517	1.7102	1.37036	1.89195	1.59017	1.90466	1.43786	1.08645	1.67095	1.6817	2.76239	2.08736	1.82711	2.4486	1.86677	2.22275	1.73251	1.27383	1.12472	1.01402	1.5582	1.3734	1.05005	1.33824	1.07823	1.06224	0.938891	0.944799	15	13	18.9	17.1	0	159.06	1413400000	71	O15084;O15084-4;O15084-1;O15084-2	O15084;O15084-4;O15084-1;O15084-2	Serine/threonine-protein phosphatase 6 regulatory ankyrin repeat subunit A
ARHGEF11	1.83642	2.81839	3.36054	1.78217	1.72855	1.77176	2.2068	1.90244	1.52403	1.5262	1.91509	2.55527	3.58767	2.01166	2.11841	1.96338	2.11586	2.0001	1.66024	1.80098	1.01645	1.21334	1.97921	0.902763	0.825604	0.761647	0.988701	0.86271	0.579362	0.731376	28	28	24.3	24.3	0	323.31	983320000	74	O15085-2;O15085	O15085-2;O15085	Rho guanine nucleotide exchange factor 11
KIAA0391	1.51806	1.69059	2.12209	1.51732	1.67156	1.57326	1.19252	2.29218	3.67475	1.03861	1.10378	1.24488	1.40982	0.972008	1.17175	1.20169	1.02899	1.69272	2.515	0.784182	1.65813	1.52558	1.58529	1.67439	1.58916	1.62883	1.41854	1.59271	2.57158	1.46746	14	14	23.8	23.8	0	57.703	1386000000	37	O15091;O15091-4;O15091-2;O15091-3	O15091;O15091-4;O15091-2	Mitochondrial ribonuclease P protein 3
CHUK	1.61081	1.88594	1.53247	1.68623	1.72669	2.37326	2.1788	1.62369	1.59776	1.13712	1.38938	1.90944	1.48593	1.48557	1.60496	2.11966	1.71437	1.35622	1.35157	1.21011	1.12915	1.19263	0.983576	1.25574	0.841859	1.0411	1.06708	0.558892	0.527722	0.761678	16	15	20.7	19.6	0	120.85	587200000	45	O15111	O15111	Inhibitor of nuclear factor kappa-B kinase subunit alpha
LSM1	1.21421	1.02113	0.778893	1.87207	1.30197	0.970736	1.37762	2.13875	1.50572	1.52172	1.47371	1.37403	1.02482	1.99411	1.67338	0.929013	1.35286	1.40262	2.17626	1.82806	0.731529	0.889428	0.606467	1.20161	0.838445	0.830912	1.02956	1.14447	1.09145	0.772097	5	5	39.8	39.8	0	252.96	1498300000	43	O15116	O15116	U6 snRNA-associated Sm-like protein LSm1
NPC1	2.69304	2.29621	5.84114	1.61664	1.67626	2.56351	2.49461	2.82573	2.29282	2.55832	4.66803	3.64719	9.90197	2.43745	2.56458	4.2811	3.97202	4.90239	4.50441	4.89816	1.04482	0.874085	2.07796	0.638931	1.07661	1.0971	0.93543	1.30272	1.29261	0.934095	14	14	11.9	11.9	0	119.07	3645900000	104	O15118;O15118-2	O15118;O15118-2	Niemann-Pick C1 protein
TBX3	0.731872	0.765529	0.522301	0.534371	0.500193	0.699864	1.20029	1.80572	0.977191	0.574507	0.106467	0.168758	0.0815842	0.109638	0.0817501	0.12443	0.140105	0.177637	0.115181	0.112594	0.721822	0.796655	0.522145	0.409272	0.339777	0.527778	1.45387	1.30799	0.485828	0.306369	7	5	13.1	10.9	0	40.986	311980000	11	O15119-2;O15119;O15119-3	O15119-2;O15119;O15119-3	T-box transcription factor TBX3
SCAMP1	1.78086	2.09215	2.45793	1.91797	2.72643	2.39666	2.11103	1.58998	1.40024	1.3584	1.36564	1.43795	1.63478	1.38723	1.90208	1.59806	1.72054	1.23305	1.13158	1.15396	1.73773	2.0911	2.75166	1.71544	2.81585	2.0529	2.12134	2.21488	2.10153	1.35261	9	9	33.4	33.4	0	119.32	1751000000	59	O15126;O15126-2	O15126;O15126-2	Secretory carrier-associated membrane protein 1
SCAMP2	0.827638	0.915022	0.864383	0.646594	0.947708	0.953615	0.867894	1.04327	0.949072	1.29326	0.549232	0.674059	0.767636	0.758748	0.744609	0.878146	0.842614	0.90792	0.740679	0.905416	1.00188	1.05182	1.15648	0.991446	1.12989	1.1098	1.09168	1.28701	0.972001	1.41019	7	7	23.4	23.4	0	151.77	3404200000	30	O15127	O15127	Secretory carrier-associated membrane protein 2
ARPC1B	3.05348	3.85158	4.95464	2.5777	2.49723	3.92974	6.76631	2.74244	2.63744	1.54522	2.93498	3.74998	4.64468	2.331	2.35525	3.66168	7.0344	3.14645	2.40041	1.61293	5.32407	5.45537	8.49197	4.14828	3.71706	5.51124	9.8669	4.68616	3.57865	3.4643	13	13	39	39	0	142.1	12877000000	96	O15143	O15143	Actin-related protein 2/3 complex subunit 1B
ARPC2	4.84779	5.60223	7.75469	4.53862	3.88666	7.03683	9.84599	6.80779	4.47553	2.52316	5.76737	6.5573	9.02824	5.08693	4.70002	8.44077	13.6859	9.65703	5.01621	2.89097	4.32392	3.31748	4.77415	3.06116	2.6361	4.73265	7.66322	4.88602	2.61782	2.90609	21	21	59.7	59.7	0	94.496	12006000000	152	O15144	O15144	Actin-related protein 2/3 complex subunit 2
ARPC3	4.01145	4.94041	6.74544	3.76938	3.6261	5.40395	8.93797	5.94211	4.352	1.84999	3.92001	4.61698	5.94939	3.27907	3.27201	5.33701	8.93726	5.78501	3.51405	2.29602	3.82978	3.44439	4.6653	3.2017	2.31191	4.42437	7.22515	4.38952	2.38263	2.8079	11	11	59	59	0	74.717	17735000000	143	O15145	O15145	Actin-related protein 2/3 complex subunit 3
ZBTB7B	0.295669	0.194657	0.181712	0.38758	0.409087	0.259645	0.232771	0.500623	0.291045	0.818351	0.111095	0.0711506	0.0815668	0.112296	0.129978	0.095139	0.104997	0.126972	0.115303	0.262693	0.448497	0.406306	0.388285	0.503092	0.847678	0.498027	0.530195	1.17257	0.737918	0.991236	4	4	10.6	10.6	0	28.173	232020000	12	O15156;O15156-2	O15156;O15156-2	Zinc finger and BTB domain-containing protein 7B
POLR1C	2.25149	2.06884	2.55835	2.60462	2.15527	2.34202	1.8331	3.4641	3.26801	1.92196	2.78239	2.78255	3.6771	2.82646	3.32487	3.0143	2.13224	3.23067	4.53703	3.00409	0.721349	0.713505	1.1023	0.827062	0.766882	0.811441	0.67309	0.796433	1.05851	0.729863	12	12	47.1	47.1	0	276.93	4886600000	87	O15160;O15160-2	O15160;O15160-2	DNA-directed RNA polymerases I and III subunit RPAC1
PLSCR1	0.820228	0.699213	1.55515	0.503929	1.00683	0.795907	0.633898	0.457648	0.421771	1.14987	1.24197	1.15007	2.32902	0.744567	1.46712	1.09782	0.886324	0.764679	0.605714	1.7214	0.52488	0.318268	1.19906	0.256755	0.683331	0.356816	0.252731	0.25364	0.249806	0.334061	6	6	33.3	33.3	0	52	859300000	28	O15162-2;O15162	O15162-2;O15162	Phospholipid scramblase 1
TRIM24	1.59262	1.6755	1.4005	1.27715	1.71207	1.71821	1.1893	2.40504	4.00781	1.84765	1.62599	1.74341	1.29503	1.25402	1.66564	1.78716	1.13028	2.25602	4.48506	1.71297	0.94468	0.985873	0.82124	0.744813	0.931049	0.92686	0.78576	1.19275	2.80854	1.0299	24	22	33.6	32	0	320.27	1489500000	75	O15164;O15164-2	O15164;O15164-2	Transcription intermediary factor 1-alpha
AXIN1	0.17107	0.152076	0.182784	0.127054	0.117188	0.118649	0.126946	0.147206	0.269418	0.294706	0.0701289	0.0708677	0.0828287	0.0599392	0.06479	0.0602446	0.0756767	0.0784647	0.112889	0.111659	0.114044	0.121652	0.112569	0.152333	0.161231	0.160764	0.135506	0.119367	0.189483	0.161329	7	6	8.1	7.3	0	16.214	55171000	9	O15169-2;O15169	O15169-2;O15169	Axin-1
PGRMC2	3.89522	3.7643	2.37884	3.59872	5.26881	3.1884	5.04039	2.20086	3.4566	6.13271	5.28945	4.26231	3.16918	5.54082	6.80528	4.30057	6.26686	3.13228	5.8923	7.66517	3.76871	3.83149	2.2131	3.50718	7.55011	3.46677	4.07884	3.53113	6.31733	3.39798	12	11	48.4	44.4	0	323.31	15769000000	153	O15173;O15173-2	O15173;O15173-2	Membrane-associated progesterone receptor component 2
CETN3	2.10393	1.77901	2.70513	3.25972	2.20215	1.99789	0.964156	2.28263	1.62557	3.88977	1.05116	0.77028	1.31048	1.51541	1.18777	0.977208	0.496949	0.770783	0.864402	1.38533	1.41371	1.81645	2.75136	2.22172	2.83835	2.04049	0.993954	2.22566	1.86057	1.49904	10	10	59.3	59.3	0	63.309	2393000000	47	O15182	O15182	Centrin-3
RGL2	0.301495	0.399261	0.261521	0.342286	0.245969	0.366753	0.341725	0.388534	0.273236	0.231649	0.175595	0.273413	0.153924	0.165003	0.144483	0.230087	0.241664	0.256422	0.134193	0.100645	0.39066	0.594702	0.324534	0.463617	0.405974	0.541863	0.495184	0.548503	0.368777	0.409836	5	5	8.8	8.8	0	15.562	76035000	13	O15211;O15211-2	O15211;O15211-2	Ral guanine nucleotide dissociation stimulator-like 2
PFDN6	4.34401	2.98949	2.53937	5.46981	3.85671	4.39918	2.75385	3.02029	2.4098	8.67435	4.54001	2.72027	2.91426	6.32719	3.73092	4.17159	2.26121	3.17076	3.11038	9.15705	2.14136	2.62724	2.8926	3.15319	3.03854	3.12173	1.60677	2.86974	2.72837	2.83764	12	12	65.1	65.1	0	171.63	25224000000	112	O15212	O15212	Prefoldin subunit 6
WDR46	0.951229	1.01273	2.35812	0.947916	0.6695	1.10498	0.874615	0.82829	1.22296	0.761548	0.752802	0.882171	1.43571	0.62523	0.451745	0.953467	0.744295	0.759712	0.567741	0.594347	2.23554	2.34119	3.67864	2.38309	1.77202	2.54874	2.57014	1.889	2.01304	2.40373	13	13	27.7	27.7	0	145.15	1118400000	43	O15213	O15213	WD repeat-containing protein 46
NKRF	3.34566	2.76129	5.07319	3.2588	3.79811	5.93029	2.65773	4.08668	3.40124	2.66979	2.19719	2.14708	3.41327	2.05893	2.71831	4.77463	1.79759	3.00186	2.14843	1.84443	3.17846	2.59666	4.217	3.27605	3.16798	4.93215	2.80465	2.72882	3.24898	3.03576	22	22	34.2	34.2	0	174.4	2234400000	76	O15226;O15226-2	O15226;O15226-2	NF-kappa-B-repressing factor
GNPAT	1.09501	1.3311	1.08964	1.05792	1.33758	1.30041	1.21044	0.947933	1.31844	1.18372	0.526332	0.725761	0.56302	0.516654	0.709698	0.658535	0.67162	0.441286	0.752554	0.429961	0.284035	0.279328	0.223639	0.241782	0.234178	0.28309	0.277328	0.193682	0.368222	0.292477	11	11	17.8	17.8	0	73.16	248260000	15	O15228;O15228-2	O15228;O15228-2	Dihydroxyacetone phosphate acyltransferase
LAMA5	2.54038	1.64556	1.26854	1.99873	3.84492	2.31105	2.19595	2.93547	3.83628	6.83517	3.04168	1.75399	1.49602	3.43345	4.25592	2.79007	2.53577	3.8474	7.66088	7.02677	1.77257	0.854489	0.650317	1.50689	2.37023	1.34807	1.04561	2.18484	2.59819	4.69556	40	40	15.8	15.8	0	323.31	2312500000	99	O15230;O15230-2;Q16787-3;Q16787	O15230	Laminin subunit alpha-5
ZNF185	5.36301	2.00082	1.6554	18.4902	14.5215	2.26815	3.16095	4.228	2.01962	3.23039	5.05337	2.00153	1.82634	16.4543	15.8774	2.66607	3.2768	4.07599	1.94976	2.65216	4.49404	1.88067	1.40187	15.2701	24.9968	2.32055	2.56295	8.65623	2.58488	2.25436	36	0	61.2	0	0	323.31	8696100000	166	O15231;O15231-6;O15231-4;O15231-5;O15231-9	O15231;O15231-6;O15231-4;O15231-5	Zinc finger protein 185
CASC3	1.23329	1.14258	0.815379	1.87784	1.57902	1.22735	0.871535	1.03898	1.10848	2.52702	0.836515	0.606121	0.485034	1.20485	1.11915	0.632242	0.52416	0.609022	0.780196	1.89228	0.940512	1.25334	0.986985	1.3497	2.02211	1.2578	0.574251	1.52872	2.51048	1.47539	12	12	24.8	24.8	0	126.49	1560200000	56	O15234	O15234	Protein CASC3
MRPS12	0.549126	0.543083	0.690541	0.517797	0.730358	0.681883	0.507841	0.632923	0.650253	0.459231	0.70408	0.649678	0.90243	0.728729	0.792069	0.832206	0.72145	1.04878	0.86536	0.756662	0.0916138	0.0948863	0.0855654	0.101641	0.113352	0.0943485	0.106333	0.0872296	0.0952186	0.0997584	5	5	44.2	44.2	0	27.348	953030000	18	O15235	O15235	28S ribosomal protein S12, mitochondrial
VGF	1.72912	0.830075	5.1401	2.71069	1.02673	0.907639	1.01596	0.813959	0.794601	2.18834	1.82358	0.689614	7.24931	1.4682	0.823643	0.909664	0.976426	0.886193	0.92786	1.04394	3.16901	1.73546	18.9784	3.62944	2.46515	2.51502	2.15834	2.10721	2.11118	3.38306	18	18	42.6	42.6	0	216.12	2120400000	69	O15240	O15240	Neurosecretory protein VGF;Neuroendocrine regulatory peptide-1;Neuroendocrine regulatory peptide-2;Antimicrobial peptide VGF[554-577]
ACOX3	0.491125	0.552499	0.410704	0.487088	0.526069	0.697954	0.713106	0.552454	0.737237	0.533001	0.46822	0.519986	0.374906	0.436661	0.552926	0.709937	0.932539	0.572138	0.710993	0.329317	0.614368	0.623647	0.457864	0.64798	0.56696	0.814463	1.05207	0.667778	0.624858	0.424022	16	16	33.4	33.4	0	87.566	514800000	33	O15254;O15254-2	O15254;O15254-2	Peroxisomal acyl-coenzyme A oxidase 3
RER1	0.665528	0.936559	1.64249	0.465087	0.55351	0.666494	0.871044	0.456754	0.65494	0.430877	1.36838	1.83143	3.14285	0.992266	1.20946	1.24484	2.044	1.11495	1.3909	0.827507	2.46007	2.59896	4.11305	1.65243	1.75171	2.15312	3.40813	1.34927	1.88896	1.98597	5	5	33.7	33.7	0	35.51	1330800000	40	O15258	O15258	Protein RER1
SURF4	1.24399	1.74649	1.3918	0.902088	1.24807	1.43022	1.97914	0.957281	1.49197	0.79443	1.58307	2.49355	1.79984	1.1283	1.50023	1.67931	2.95975	1.26393	1.88911	0.993615	2.35181	3.46478	2.2108	1.4357	1.32458	2.03206	4.13689	1.15342	1.99874	1.5285	4	4	35.8	35.8	0	131.08	6761200000	56	O15260-2;O15260;O15260-3	O15260-2;O15260;O15260-3	Surfeit locus protein 4
MAPK13	0.306887	0.190615	0.196604	0.188754	0.203915	0.23352	0.305629	1.07976	0.549897	0.388267	0.843026	0.401183	0.379254	0.430743	0.526974	0.515765	0.739983	3.8968	1.19631	1.4493	0.272321	0.17611	0.11202	0.177713	0.200789	0.251139	0.291576	0.685632	0.224235	0.544143	6	6	15.3	15.3	0	15.299	162460000	16	O15264;O15264-2	O15264	Mitogen-activated protein kinase 13
SPTLC1	1.62071	2.03751	1.38759	1.84909	1.73635	1.72824	3.07085	2.57911	2.01181	1.33179	2.53045	3.24194	2.21985	2.86605	3.01675	2.66293	4.2168	4.17713	3.04769	2.29342	3.45067	4.10855	2.42641	3.96341	3.46683	3.55516	5.30893	3.90356	3.0454	3.55	12	12	29	29	0	70.061	3838800000	97	O15269;O15269-2	O15269	Serine palmitoyltransferase 1
SPTLC2	2.06182	2.04225	1.82049	1.97765	2.03181	2.03076	3.04725	4.01115	1.8784	1.53412	1.94835	2.12954	1.77364	1.79472	2.14305	2.06998	2.92805	4.43309	1.5429	1.82075	2.6383	2.74385	2.05128	2.23367	2.38251	2.37757	4.40809	4.05481	1.85724	3.29482	15	15	27.4	27.4	0	82.52	1684000000	56	O15270	O15270	Serine palmitoyltransferase 2
FANCG	0.295425	0.325171	0.395026	0.425585	0.335272	0.310859	0.323453	0.696809	0.278766	0.245505	0.142149	0.146295	0.283261	0.152511	0.149489	0.144266	0.119183	0.650458	0.104309	0.0799925	0.475525	0.462748	0.583447	0.486117	0.414716	0.476063	0.391791	1.16707	0.402497	0.420326	4	4	7.7	7.7	0	13.202	99948000	12	O15287	O15287	Fanconi anemia group G protein
OGT	3.61654	4.07566	4.72753	4.44984	4.34358	4.13574	3.65682	3.57433	3.28126	2.5588	4.02294	4.80626	5.43283	4.65267	4.88578	4.69095	4.23842	3.70431	3.28077	3.35484	0.852926	0.971121	1.22465	1.1344	0.908444	0.924342	1.01711	1.03532	0.694152	1.1289	25	25	32.5	32.5	0	323.01	2631900000	106	O15294;O15294-3;O15294-2;O15294-4	O15294;O15294-3;O15294-2;O15294-4	UDP-N-acetylglucosamine--peptide N-acetylglucosaminyltransferase 110 kDa subunit
PMM2	4.14613	3.47068	3.9556	3.99142	7.17607	3.31541	4.74587	4.93415	7.51359	4.26838	4.27816	3.35853	4.49141	3.71559	8.73038	3.48582	4.37089	4.19373	9.38648	4.62223	8.33242	5.65243	9.18216	6.32149	12.8737	5.35657	7.78016	7.68364	13.679	6.71128	15	13	50.4	47.2	0	97.429	12252000000	133	O15305;O15305-2	O15305	Phosphomannomutase 2
POLR3G	0.985355	0.938264	1.65366	1.56674	0.652048	0.979672	0.306469	0.443758	0.533937	1.2137	0.643398	0.56167	1.08037	0.822958	0.51917	0.741335	0.334306	0.371931	0.49359	0.80476	0.765861	1.01231	2.55745	0.97677	0.782749	1.08111	0.268552	0.412303	0.780754	0.758774	7	7	29.1	29.1	0	37.672	632290000	20	O15318	O15318	DNA-directed RNA polymerase III subunit RPC7
CTAGE5	6.02512	4.16238	4.5689	4.24222	8.00296	4.07994	4.43181	5.8177	7.37674	15.2806	7.10236	3.89982	5.70836	5.1283	10.6008	4.4638	4.65023	6.53096	10.0824	16.076	4.93086	3.88541	4.80863	4.58276	10.356	4.69565	4.67867	9.29034	10.754	7.81348	36	36	54.1	54.1	0	323.31	18925000000	197	O15320-3;O15320-10;O15320;O15320-8;O15320-4;O15320-5;O15320-6;O15320-7;O15320-2;O15320-9;Q96RT6;Q86UF2;A4D2H0;A4FU28;Q8IX94;P0CG41;Q8IX95	O15320-3;O15320-10;O15320;O15320-8;O15320-4;O15320-5;O15320-6;O15320-7;O15320-2;O15320-9	cTAGE family member 5
TM9SF1	0.770747	1.06407	0.836148	0.777535	1.12249	0.732674	0.950994	0.883819	1.40892	0.668958	0.613456	0.791379	0.643626	0.57442	0.799545	0.646843	0.762945	0.718017	0.996106	0.551815	0.967531	0.997052	0.785397	0.827092	0.736506	0.740444	0.939704	0.78835	1.37422	0.691722	8	8	19	19	0	51.355	694420000	27	O15321-2;O15321	O15321-2;O15321	Transmembrane 9 superfamily member 1
INPP4B	1.23161	1.32636	2.00303	0.823153	1.99279	0.62384	2.18972	1.7621	0.472861	0.651496	1.77039	2.38121	2.91501	1.43315	3.07843	1.01074	3.67969	2.43867	0.89262	1.01649	1.38476	1.53194	1.95412	0.939256	2.05173	0.505216	2.31468	1.3159	0.275199	0.578192	16	16	19.5	19.5	0	92.915	913320000	59	O15327;O15327-2	O15327	Type II inositol 3,4-bisphosphate 4-phosphatase
MID1	1.39806	2.24385	1.76042	0.786041	3.28915	1.51896	1.29557	1.55148	0.641817	1.21026	1.83523	3.79161	2.3929	0.835789	4.1919	1.9372	1.86013	2.23915	0.796859	1.33197	1.92049	3.4673	2.67849	1.04422	3.47136	2.09633	1.80053	2.5059	1.1448	1.76571	22	20	37.6	35.7	0	235.83	2659200000	63	O15344;O15344-2	O15344;O15344-2	E3 ubiquitin-protein ligase Midline-1
HMGB3	6.88027	3.7876	5.07084	6.63505	9.94526	6.69058	3.27485	5.56359	4.90277	15.7811	2.31501	1.42296	1.55221	2.85611	3.03851	2.66536	1.35554	2.30671	2.07801	3.90108	5.32552	4.16784	4.92997	5.79152	10.1128	6.12813	2.23182	6.87833	4.15482	6.00095	11	10	56.5	53	0	146.05	16367000000	104	O15347	O15347	High mobility group protein B3
PPM1G	10.8667	7.64581	7.04631	14.639	9.66512	9.10436	5.65591	10.5864	10.9411	27.5824	13.9846	8.82114	8.09074	17.1301	12.8743	10.9799	6.23014	10.5183	15.2554	36.573	8.37777	7.57726	7.47713	10.6087	13.3273	9.13314	5.86436	15.2827	16.5554	15.3621	25	25	52.9	52.9	0	323.31	46125000000	375	O15355	O15355	Protein phosphatase 1G
INPPL1	2.92593	4.00954	3.07179	3.29873	3.17349	2.98315	4.48852	2.44195	2.04599	3.73239	3.16185	4.5495	3.64404	3.98594	3.38655	3.29808	6.14972	2.81889	2.08893	3.14745	1.48	2.01613	1.48703	2.0052	1.15365	1.37313	2.39504	1.02915	0.795181	1.62425	29	28	24.7	23.9	0	213.08	1955600000	99	O15357;O15357-2	O15357;O15357-2	Phosphatidylinositol 3,4,5-trisphosphate 5-phosphatase 2
SOX12	0.170418	0.088458	0.127022	0.322879	0.183778	0.152503	0.0985718	0.0568262	0.240199	0.204088	0.160925	0.168628	0.170858	0.326255	0.199239	0.207188	0.17473	0.171016	0.249464	0.182534	0.0562802	0.0671135	0.0705672	0.143958	0.130932	0.100334	0.0815371	0.131246	0.233439	0.0970947	4	3	19.4	16.5	0	27.308	57273000	6	O15370;P35716	O15370	Transcription factor SOX-12
EIF3D	5.07411	5.61985	7.63233	5.55907	4.46252	8.17941	5.69721	4.52607	5.11192	2.96877	5.29521	6.78697	7.55846	4.90926	4.77525	9.03787	6.61537	5.00052	4.63323	3.49225	6.96425	7.61891	8.47149	6.92848	4.73943	8.90846	8.27472	3.7858	4.341	5.19467	22	22	51.5	51.5	0	323.31	13784000000	196	O15371-2;O15371-3;O15371	O15371-2;O15371-3;O15371	Eukaryotic translation initiation factor 3 subunit D
EIF3H	6.81592	7.81318	7.86809	7.07738	6.7008	10.8417	7.65332	7.22219	7.40861	3.91983	6.10179	7.99299	6.99605	5.7329	6.54702	10.5609	7.10726	6.17299	6.46897	4.41385	6.40739	7.17965	5.95831	6.01866	5.43152	9.39469	7.83342	4.08691	4.91517	5.77196	16	16	43.2	43.2	0	215.86	10201000000	172	O15372	O15372	Eukaryotic translation initiation factor 3 subunit H
HDAC3	0.478167	0.515407	0.534342	0.429303	0.464818	0.651378	0.498046	0.611245	0.513341	0.342224	0.681844	0.799808	0.665458	0.712093	0.709966	0.987773	0.707462	0.916611	0.680541	0.589246	0.0552989	0.0751326	0.0502524	0.0613816	0.0704202	0.0693131	0.0702868	0.0394163	0.0342762	0.0513181	5	5	15.2	15.2	0	31.826	214230000	14	O15379;O15379-2	O15379;O15379-2	Histone deacetylase 3
NVL	1.10619	1.12672	1.32899	1.24601	1.23487	1.70703	1.17691	1.75372	1.36324	1.05791	1.60943	1.56811	1.77464	1.47999	2.15686	2.96308	1.48265	2.08241	1.88802	1.69239	0.962435	0.881154	0.994732	0.938275	1.00337	1.41879	0.89523	0.988636	1.06193	1.30661	22	22	32.5	32.5	0	159.76	695020000	52	O15381;O15381-2;O15381-5;O15381-3;O15381-4	O15381;O15381-2;O15381-5;O15381-3;O15381-4	Nuclear valosin-containing protein-like
BCAT2	1.64724	0.960685	2.13629	1.21009	2.3493	1.45327	1.22333	5.34542	0.629257	1.4423	1.13213	0.650357	1.23599	0.82124	1.43508	1.03104	0.88644	4.98608	0.484601	0.972046	1.29705	0.70557	1.07981	1.07547	1.51235	1.2352	0.990191	5.82617	0.382083	1.72154	14	14	34.7	34.7	0	98.875	1090100000	45	O15382;O15382-2	O15382;O15382-2	Branched-chain-amino-acid aminotransferase, mitochondrial
BIRC5	1.42323	1.1463	0.833567	2.14114	1.31917	1.61276	0.865163	1.36987	1.30082	3.88198	0.823715	0.713542	0.501102	1.33223	0.857285	0.830484	0.484115	0.529667	0.714569	1.95233	0.709384	0.880902	0.552931	0.800782	0.817225	0.695461	0.604633	0.571769	0.704996	0.967454	8	8	69	69	0	65.551	943230000	27	O15392;O15392-5;O15392-4;O15392-2;O15392-7;O15392-6;O15392-3	O15392;O15392-5;O15392-4;O15392-2	Baculoviral IAP repeat-containing protein 5
IPO8	0.871439	1.27186	0.906089	1.11584	0.925168	1.18813	0.987749	1.14055	0.759545	0.870123	1.43899	2.52936	1.50911	1.69785	1.69815	2.05817	1.49081	1.29523	1.14058	1.08783	1.08438	1.98216	1.25613	1.27494	0.860028	1.18919	1.19372	0.648446	0.586569	0.882297	16	15	20	19	0	180.94	811720000	40	O15397;O15397-2	O15397;O15397-2	Importin-8
STX7	6.6819	3.03647	16.2823	4.96429	4.19429	6.18267	5.35844	3.43966	4.11654	11.6641	6.71169	2.51024	14.0331	5.16961	3.91041	5.48315	4.86826	3.37965	4.56913	9.75765	9.08988	5.92565	34.9363	8.15254	8.79775	11.7842	7.579	10.0253	10.6103	10.4269	14	14	69.7	69.7	0	323.31	21466000000	233	O15400;O15400-2	O15400;O15400-2	Syntaxin-7
TNRC18	0.0528712	0.0382234	0.0198995	0.0695192	0.0565855	0.0703411	0.0385613	0.0390071	0.0278435	0.159079	0.315751	0.207043	0.206113	0.284813	0.293839	0.24838	0.309566	0.226491	0.180841	0.207016	0.0694099	0.0947339	0.0595012	0.0673145	0.0781909	0.0695953	0.0686859	0.0577823	0.067468	0.0537238	5	5	3.7	3.7	0	26.963	35810000	6	O15417-2;O15417	O15417-2;O15417	Trinucleotide repeat-containing gene 18 protein
SLC16A3	2.41914	2.28339	1.22863	0.889576	1.92639	6.69713	4.42747	0.804196	4.37937	1.22322	2.1587	1.64283	0.89933	0.511062	1.14652	4.69825	4.42113	0.39522	3.62717	0.751828	1.62966	1.72165	0.95395	0.445121	0.960804	3.97349	3.27107	0.322887	5.23452	0.638521	8	8	17.4	17.4	0	36.513	5298500000	60	O15427	O15427	Monocarboxylate transporter 4
ABCC3	0.952205	0.527458	0.422077	0.479651	4.88962	0.797476	0.729068	1.25604	1.01512	0.729905	1.73017	0.947167	0.68393	0.969674	8.31185	1.38313	1.50281	2.5172	1.80586	1.07828	0.55433	0.373384	0.241431	0.427881	1.77473	0.460538	0.387476	0.678569	0.490841	0.42127	16	16	13.2	13.2	0	193.38	657010000	45	O15438;O15438-4;O15438-2;O15438-5	O15438;O15438-4;O15438-2	Canalicular multispecific organic anion transporter 2
ABCC4	1.56524	0.87479	2.38771	1.34575	3.0776	1.80416	1.74636	1.95873	0.906955	1.89963	2.12677	1.18882	2.80982	1.66513	4.03257	2.10447	2.36973	2.76675	1.24719	2.64937	1.41709	0.837042	1.69264	1.17485	1.93211	1.42733	1.4449	1.65061	0.882549	2.39632	27	27	20.9	20.9	0	238.76	1708800000	67	O15439;O15439-2;O15439-3;O15439-4	O15439;O15439-2;O15439-3;O15439-4	Multidrug resistance-associated protein 4
ABCC5	0.125379	0.162516	0.290193	0.0956702	0.0707496	0.132422	0.215871	0.170775	0.0816972	0.080153	0.244178	0.195876	0.372927	0.245138	0.199346	0.286895	0.209972	0.448792	0.250057	0.284814	0.212226	0.223675	0.369294	0.316299	0.228734	0.391367	0.313068	0.400011	0.16307	0.325561	7	6	6.1	5.5	0	46.787	164680000	9	O15440-5;O15440;O15440-4;O15440-3;O15440-2	O15440-5;O15440	Multidrug resistance-associated protein 5
CD3EAP	5.6133	3.85859	3.53022	6.42749	4.13363	8.29468	1.77506	3.69224	3.12104	10.1648	7.94569	4.56274	4.2006	11.6642	3.92744	9.57324	2.73124	5.5305	3.07724	13.461	8.32104	8.62325	8.02318	11.6433	16.1567	16.629	3.74187	11.8839	10.5299	10.4767	22	22	76.1	76.1	0	323.31	12941000000	280	O15446;O15446-2	O15446;O15446-2	DNA-directed RNA polymerase I subunit RPA34
P4HA2	7.21177	6.25402	3.94499	8.63921	5.80983	7.70463	35.7176	2.92391	5.38149	4.25721	5.81167	4.48609	2.8254	7.36219	4.80681	5.88623	28.0415	2.04537	3.81116	3.3813	6.70584	6.25608	3.58949	7.77465	4.92396	6.2664	27.4848	2.6685	4.80617	3.65135	25	25	49	49	0	215.1	11620000000	182	O15460-2;O15460	O15460-2;O15460	Prolyl 4-hydroxylase subunit alpha-2
MAGEB2	1.05849	0.446262	0.378484	5.48626	0.361515	0.486501	0.514156	0.509278	0.319065	0.411278	1.05825	1.31344	0.264917	7.44199	0.0760896	0.269789	0.261328	0.228017	0.223666	0.31446	2.51971	3.52944	1.03313	14.5194	1.09365	1.38413	1.06447	1.11837	0.998325	0.899265	8	7	31	28.8	0	127.13	1336700000	40	O15479;O15481;Q96LZ2;P43366	O15479	Melanoma-associated antigen B2
CAPN5	0.260748	0.49363	0.233949	0.395635	0.421091	0.147933	0.401974	0.231088	0.117259	0.179836	0.0708066	0.128674	0.0846975	0.107262	0.102076	0.0929547	0.114089	0.0860742	0.0860189	0.0638899	0.373021	0.666597	0.348893	0.545028	0.324298	0.117854	0.658811	0.306387	0.105365	0.255808	7	7	14.2	14.2	0	25.085	126050000	9	O15484	O15484	Calpain-5
GYG2	0.27889	0.143285	0.997193	0.246918	0.291003	0.136671	0.266809	0.147802	0.381141	0.555626	0.122053	0.0418215	0.427557	0.128183	0.10253	0.0719314	0.117248	0.0566552	0.183497	0.179937	0.0737357	0.113454	0.0794642	0.119262	0.109256	0.150625	0.142552	0.103881	0.104023	0.0993288	3	3	6.7	6.7	0	7.9672	164350000	5	O15488-4;O15488-3;O15488-6;O15488-2;O15488;O15488-5	O15488-4;O15488-3;O15488-6;O15488-2;O15488;O15488-5	Glycogenin-2
YKT6	2.38058	3.48514	2.21886	2.74871	2.12242	2.9822	2.84703	2.20487	1.8729	1.29222	2.21314	3.60137	2.07541	2.44365	1.78739	2.69486	2.95474	1.79903	1.34972	1.09353	2.13133	2.8734	1.31961	2.00111	1.22373	2.04845	2.41766	0.988522	0.744073	1.26498	8	8	40.9	40.9	0	59.526	3729700000	47	O15498;O15498-2	O15498;O15498-2	Synaptobrevin homolog YKT6
NUPL2	0.633088	0.687719	0.782711	0.645863	0.638692	0.723533	0.617684	0.710794	0.863276	0.851578	1.00044	1.26581	1.33489	0.919214	1.14198	1.13907	0.851647	0.980084	1.41516	1.1115	0.428687	0.381549	0.46625	0.456172	0.363559	0.389997	0.408133	0.362126	0.425817	0.395386	9	9	28.4	28.4	0	78.208	478810000	23	O15504;O15504-2;O15504-3	O15504;O15504-2	Nucleoporin-like protein 2
ARPC5	6.27274	5.29011	5.81476	4.77774	4.83481	7.15621	11.2797	6.69736	4.62588	7.65752	6.35337	4.66959	5.866	4.48956	5.39983	6.48445	10.0819	6.45233	4.59927	7.09185	3.23269	2.76435	4.06227	2.28198	3.77913	3.82984	5.82673	5.2815	2.20199	2.30066	11	10	72.8	67.5	0	248.09	25470000000	156	O15511;O15511-2	O15511;O15511-2	Actin-related protein 2/3 complex subunit 5
POLR2D	1.59714	1.3942	1.36323	2.25142	1.5141	1.49795	1.25294	1.99751	1.91601	3.88494	2.18723	1.87023	1.63278	2.69945	2.52426	1.89512	1.3989	1.80311	2.71163	4.90287	1.82622	1.77776	1.69923	2.28423	2.62175	1.78373	1.55038	2.19252	2.62369	2.5589	8	8	73.9	73.9	0	224.33	3262800000	62	O15514	O15514	DNA-directed RNA polymerase II subunit RPB4
CLOCK	0.0379626	0.0391771	0.0241504	0.0725521	0.0381369	0.0645478	0.034582	0.0354559	0.0276204	0.0371191	0.0516366	0.0449559	0.0421557	0.098981	0.0535885	0.11843	0.0576804	0.0438446	0.0332393	0.0392506	0.0458445	0.0546513	0.0278844	0.0656068	0.0584443	0.0853521	0.0467439	0.0368593	0.0388514	0.0475537	1	1	1.4	1.4	0	8.2501	14632000	4	O15516	O15516	Circadian locomoter output cycles protein kaput
DDX3Y	0.378459	0.491452	0.0791804	0.101054	0.343425	0.607544	0.756441	0.337755	0.672374	0.111664	0.854586	1.14583	0.229662	0.254549	0.731059	1.36171	1.89795	0.938804	1.24668	0.271451	0.530931	0.723477	0.0412864	0.0613857	0.368693	0.803035	1.5039	0.432691	0.61469	0.081826	34	6	51.8	10.2	0	54.991	825950000	22	O15523;O15523-2;O15523-3	O15523;O15523-2	ATP-dependent RNA helicase DDX3Y
PDPK1;PDPK2P	0.967871	0.919759	1.0865	0.979476	0.950541	1.08595	1.13029	0.897667	1.23614	0.76327	1.59304	1.97511	1.98817	1.61467	1.66771	1.91162	2.16907	1.50401	2.54194	1.13202	0.696299	0.903084	0.75478	0.782919	0.708793	1.02776	1.24614	0.613312	1.63813	0.894715	12	12	24.2	24.2	0	42.578	778780000	30	O15530-3;O15530;O15530-2;O15530-4;Q6A1A2;O15530-5	O15530-3;O15530;O15530-2;O15530-4;Q6A1A2;O15530-5	3-phosphoinositide-dependent protein kinase 1;Putative 3-phosphoinositide-dependent protein kinase 2
FABP7	0.954158	2.26538	1.2494	0.277037	0.274652	3.35491	0.32535	0.27979	0.304112	0.36962	1.63609	4.23578	1.84997	0.317753	0.345257	4.59704	0.324684	0.309798	0.37786	0.43585	0.213461	0.426998	0.206757	0.0882796	0.0663041	0.461791	0.12501	0.0629985	0.059544	0.0924429	5	5	38.6	38.6	0	34.081	1393100000	25	O15540;O15540-2	O15540;O15540-2	Fatty acid-binding protein, brain
RNF113A	2.22894	1.77807	1.70912	1.85794	3.50477	2.81855	1.55489	1.99024	1.79772	3.30636	2.50932	1.59124	2.0362	2.08797	3.07736	2.6291	1.58125	2.21417	2.50172	4.50595	0.524205	0.545888	0.679324	0.498557	1.01228	0.877252	0.413043	0.915101	0.831706	0.714896	15	14	37.6	35	0	108.4	1958100000	54	O15541	O15541	RING finger protein 113A
DHX15	6.68235	7.64834	9.8518	6.93941	6.79225	9.31447	6.31896	8.15066	8.09598	5.34007	8.83022	10.2568	11.9285	8.77901	8.30385	12.4561	8.94191	11.7578	10.4277	6.49064	4.95595	4.96647	6.00719	5.10772	3.25605	5.17439	4.99875	4.51668	4.03784	4.25921	37	36	43.8	42.6	0	323.31	12356000000	258	O43143	O43143	Pre-mRNA-splicing factor ATP-dependent RNA helicase DHX15
RNMT	3.13908	2.20633	6.38563	5.85541	2.52042	3.45102	2.87784	2.60043	3.40805	3.02764	4.50326	3.1318	8.1571	7.70964	3.54342	5.16275	4.25858	3.81791	4.46488	4.28034	2.32711	1.53194	3.34289	3.94289	1.50575	2.25135	2.06193	1.44811	1.66109	2.08812	22	22	46.4	46.4	0	215.66	3835400000	95	O43148;O43148-2	O43148;O43148-2	mRNA cap guanine-N7 methyltransferase
ZZEF1	1.08587	1.12205	1.26944	0.865959	1.70672	1.49161	1.62832	1.33587	1.09842	0.834689	1.60517	1.593	1.68063	1.21338	2.58287	2.05538	2.21389	1.88676	1.44529	1.2685	0.530439	0.517097	0.467989	0.458224	0.634075	0.655923	0.727517	0.433803	0.39937	0.501076	32	32	12.9	12.9	0	166.5	1015300000	52	O43149;O43149-3;O43149-2	O43149	Zinc finger ZZ-type and EF-hand domain-containing protein 1
ASAP2	1.86589	3.84956	2.51013	1.10684	1.80828	2.39618	2.58065	1.7853	1.44823	1.40769	2.31266	4.71926	3.11639	1.23953	2.14238	2.71498	3.25809	1.97413	1.46706	1.52932	0.531828	0.747129	0.679274	0.101524	0.284353	0.206777	0.298924	0.302729	0.123073	0.248253	18	1	22.9	1.2	0	192.92	1169800000	41	O43150	O43150	Arf-GAP with SH3 domain, ANK repeat and PH domain-containing protein 2
TTI1	0.749667	0.727571	0.837889	0.884374	0.821033	0.848021	0.569525	0.841515	0.831157	0.557673	0.639279	0.685938	0.716023	0.825475	0.724317	0.724834	0.534755	0.637422	0.669178	0.629106	0.488107	0.520801	0.484572	0.627481	0.414651	0.552306	0.478174	0.295734	0.318145	0.54197	8	8	9.9	9.9	0	52.882	1107000000	25	O43156	O43156	TELO2-interacting protein 1 homolog
PLXNB1	0.410051	0.34307	0.385944	0.394981	0.4911	0.497326	0.59573	0.537839	0.724052	0.478781	0.132223	0.098733	0.109591	0.126728	0.150183	0.139109	0.18209	0.164223	0.298793	0.127811	0.128982	0.125773	0.143735	0.147359	0.157804	0.170411	0.165544	0.226705	0.361535	0.147437	9	8	6	5.6	0	23.023	180920000	12	O43157-2;O43157	O43157-2;O43157	Plexin-B1
RRP8	2.44404	2.59475	3.11221	2.1902	2.96007	2.54031	2.18034	2.39147	2.75186	2.28747	2.71772	3.38172	3.44834	2.424	3.48367	3.5317	2.64539	2.88475	3.13687	2.4317	0.910696	1.10725	1.23005	0.865883	1.06494	0.971187	0.820374	0.939685	0.90599	0.880326	16	16	41	41	0	148.2	1287000000	60	O43159	O43159	Ribosomal RNA-processing protein 8
PJA2	0.55028	0.694919	0.592815	0.641891	0.695583	0.46191	0.635879	0.32505	0.338068	0.56527	0.757452	0.792737	0.858154	1.10755	0.679126	0.547317	0.801294	0.383281	1.01679	0.705342	0.654817	1.38058	1.3306	1.00017	1.11258	0.767888	0.796246	0.810538	1.1703	0.525864	13	13	33.6	33.6	0	190.63	616210000	31	O43164-2;O43164	O43164-2;O43164	E3 ubiquitin-protein ligase Praja-2
SIPA1L1	3.31344	2.43875	1.8151	5.4968	2.2245	3.03772	6.54235	4.57024	1.97257	5.56073	3.63884	2.95967	2.06672	5.15003	2.31246	3.68311	7.13057	5.50567	2.29233	6.07276	2.14146	1.83881	1.14838	3.37145	1.34346	2.11882	4.2803	4.89244	1.1184	2.75499	37	37	27	27	0	280.5	1953600000	95	O43166-3;O43166-2;O43166	O43166-3;O43166-2;O43166	Signal-induced proliferation-associated 1-like protein 1
CYB5B	1.85808	1.39925	1.15128	1.36157	2.58037	0.994611	1.14079	1.81022	2.57271	5.61603	2.01962	1.41051	1.30961	2.11676	2.64715	1.38373	1.37891	1.7638	2.89964	5.09601	1.01954	1.42716	1.39587	1.44183	2.29562	1.63621	1.13149	3.22211	4.58262	2.03836	6	6	63	63	0	151.26	9524600000	91	O43169	O43169	Cytochrome b5 type B
PRPF4	2.85342	2.72454	3.69874	3.31173	2.80551	4.18643	3.11138	3.5152	3.33775	2.37764	2.72065	2.81633	3.19158	2.90669	2.9008	4.23665	2.94886	3.34887	2.96725	2.80891	1.84995	1.96484	2.14543	2.11765	1.90831	2.31832	1.94405	1.79142	1.84482	2.08721	18	18	41.3	41.3	0	186.03	3786600000	91	O43172-2;O43172	O43172-2;O43172	U4/U6 small nuclear ribonucleoprotein Prp4
PHGDH	15.7406	11.7731	34.449	17.6263	12.1696	27.131	14.7172	12.0681	12.7832	10.8831	15.7014	13.1316	39.4503	18.3665	12.6627	25.1965	13.799	12.7029	16.3464	10.8919	13.8226	11.8189	20.053	15.1067	8.70528	18.4215	8.61742	8.05205	9.86771	13.3901	29	29	60.4	60.4	0	323.31	108000000000	538	O43175	O43175	D-3-phosphoglycerate dehydrogenase
NDUFS4	1.33532	1.22399	1.60943	0.883461	1.4839	1.06153	0.600273	1.23963	1.48997	1.76127	1.52394	1.17768	1.90529	1.17133	1.22996	1.13456	0.957543	1.76297	1.61523	1.75989	1.04878	1.05583	1.68074	0.961797	1.77021	1.13154	0.83531	2.37266	1.83052	0.899468	7	7	50.3	50.3	0	29.611	5170700000	34	O43181	O43181	NADH dehydrogenase [ubiquinone] iron-sulfur protein 4, mitochondrial
GPR39	0.0252401	0.0219977	0.002065	0.0262993	0.0229469	0.028704	0.011774	0.0437887	0.0106792	0.0720392	0.118918	0.121648	0.0681266	0.111179	0.127141	0.145976	0.103354	0.1864	0.0941266	0.15701	0.2696	0.234733	0.0934848	0.331476	0.385646	0.410791	0.196208	0.590001	0.149575	0.441641	4	4	11.9	11.9	0	14.409	56807000	4	O43194	O43194	G-protein coupled receptor 39
DYNC1LI2	5.09763	5.53327	5.83047	3.61243	5.0389	5.3738	7.41039	7.37589	5.81341	4.19406	5.46352	6.23091	6.63974	3.85353	5.92083	6.24526	8.29152	8.06063	7.16036	4.95605	3.79678	3.81154	4.05597	2.38943	3.618	3.83897	5.42326	5.01387	4.21004	2.97707	26	25	59.6	56.9	0	323.31	12271000000	162	O43237;O43237-2	O43237;O43237-2	Cytoplasmic dynein 1 light intermediate chain 2
PSMD3	8.79826	9.34285	11.0862	9.69493	8.60124	12.296	9.88588	7.89587	8.9302	5.37033	12.0512	13.2532	14.7728	12.6311	11.1394	16.3533	15.1622	11.9445	11.709	7.82447	9.45616	8.44232	8.52355	9.30177	6.54843	10.3154	9.65312	5.38252	6.63314	8.48369	28	28	54.1	54.1	0	323.31	16671000000	253	O43242;O43242-2	O43242;O43242-2	26S proteasome non-ATPase regulatory subunit 3
RBFOX2;RBFOX1	0.950386	0.905169	1.11507	1.35144	0.837455	0.94693	1.40976	1.08177	0.999125	1.14821	0.56779	0.548388	0.684016	0.826212	0.518957	0.625535	0.795407	0.674099	0.631722	0.610388	0.280147	0.304732	0.492238	0.471727	0.298952	0.293229	0.378919	0.39179	0.335045	0.342266	10	10	24.9	24.9	0	89.35	790470000	29	O43251-6;O43251-8;O43251-9;O43251-4;O43251-5;O43251-10;O43251-2;O43251;O43251-7;Q9NWB1-3;Q9NWB1-4;Q9NWB1-5;Q9NWB1;Q9NWB1-2;A6NFN3;A6NFN3-2;O43251-3	O43251-6;O43251-8;O43251-9;O43251-4;O43251-5;O43251-10;O43251-2;O43251;O43251-7;Q9NWB1-3;Q9NWB1-4;Q9NWB1-5;Q9NWB1;Q9NWB1-2	RNA binding protein fox-1 homolog 2;RNA binding protein fox-1 homolog 1
PAPSS1	5.27026	7.12413	6.72186	7.14064	4.8211	6.36897	5.43944	4.52316	13.1769	4.4028	4.11379	6.08158	5.03897	5.49312	3.70876	4.6383	5.03732	3.36625	8.62806	3.53619	3.13938	3.98897	2.96716	4.54834	2.45687	3.39687	3.65953	2.25605	6.29971	4.09775	25	24	45.2	42.9	0	258.07	6663600000	149	O43252	O43252	Bifunctional 3-phosphoadenosine 5-phosphosulfate synthase 1;Sulfate adenylyltransferase;Adenylyl-sulfate kinase
ZW10	4.62545	5.61903	5.35447	7.17367	4.23886	5.22012	4.81735	6.6194	5.53353	3.29691	5.79617	7.59419	6.33714	8.25353	5.45163	6.63699	6.2995	7.95924	6.42364	4.9961	3.7991	4.87418	4.73127	6.11191	2.93896	3.84974	4.40403	4.67458	3.94946	4.45113	31	31	46.5	46.5	0	323.31	4361700000	154	O43264;O43264-2	O43264;O43264-2	Centromere/kinetochore protein zw10 homolog
SPINT1	1.29511	0.632393	0.591187	0.624559	0.731968	0.71869	0.809857	2.57959	0.781791	7.64166	1.79585	0.773674	0.811301	0.852977	0.912955	0.932753	1.11775	4.42466	0.962716	7.90318	0.948242	0.436544	0.345994	0.487946	0.500892	0.552575	0.475037	1.82238	0.500211	4.58203	14	14	27.7	27.7	0	90.521	895360000	42	O43278-2;O43278	O43278-2;O43278	Kunitz-type protease inhibitor 1
B4GALT5	0.14128	0.14391	0.156548	0.0974555	0.303877	0.202415	0.1514	0.179139	0.131994	0.145822	0.256292	0.247313	0.420414	0.193204	0.37394	0.27903	0.252802	0.2855	0.252062	0.324383	0.526	0.503748	0.433725	0.387231	0.753847	0.644777	0.604613	0.576218	0.740148	0.566473	2	2	6.4	6.4	0	28.632	184270000	10	O43286	O43286	Beta-1,4-galactosyltransferase 5
SART1	10.9009	9.93463	7.76705	14.0613	9.10098	9.86903	5.9526	10.3967	8.54153	27.6134	12.2682	9.71774	8.53001	16.8907	8.46939	10.2517	7.55719	11.1867	8.32993	24.9845	7.37859	8.81472	7.85036	10.4361	12.2284	8.13127	5.49768	14.7013	11.0785	11.7623	49	49	62.4	62.4	0	323.31	25389000000	365	O43290	O43290	U4/U6.U5 tri-snRNP-associated protein 1
SPINT2	1.16304	0.306237	0.222228	0.268778	1.964	0.294591	0.324195	1.63152	0.335249	7.57893	1.45861	0.462061	0.377962	0.499214	1.83946	0.531114	0.687705	2.16833	0.422414	6.54084	0.012213	0.00707488	0.00366065	0.0103012	0.00787275	0.00677665	0.01015	0.055911	0.0207325	0.0284343	7	7	36.5	36.5	0	61.007	920700000	28	O43291;O43291-2	O43291;O43291-2	Kunitz-type protease inhibitor 2
GPAA1	0.831854	1.00976	1.06579	0.844661	0.990983	0.984107	0.927961	0.904452	0.811536	0.564925	0.872347	1.21275	1.07233	0.857152	0.987984	0.933287	1.04718	0.784388	0.696182	0.639023	1.0674	1.0794	0.996811	1.03431	0.842053	0.943545	1.03254	0.657356	0.60104	0.955776	6	6	12.1	12.1	0	44.255	416760000	20	O43292;O43292-2	O43292;O43292-2	Glycosylphosphatidylinositol anchor attachment 1 protein
DAPK3	1.08365	0.977989	1.4915	1.22499	0.87062	1.20259	2.47305	0.856193	1.21883	0.765063	1.53736	1.56194	2.01149	1.53094	1.57553	1.66809	3.20453	1.01924	1.7348	1.09279	1.4965	1.31494	1.80888	1.64405	0.95333	1.34971	2.61903	0.710583	0.868211	0.939874	13	13	36.6	36.6	0	102.72	1148900000	54	O43293;O43293-2	O43293	Death-associated protein kinase 3
TGFB1I1	2.8769	2.40579	1.3323	2.72819	2.45698	3.04775	13.798	1.28256	0.739237	1.53661	3.49688	3.27068	1.68242	3.38938	2.99986	3.76953	16.8255	1.64699	0.845506	1.51971	1.4141	1.50355	0.745164	1.46971	1.61102	1.74041	4.28375	0.751324	0.395323	0.531683	18	18	48.2	48.2	0	224.61	4165000000	93	O43294-2;O43294	O43294-2;O43294	Transforming growth factor beta-1-induced transcript 1 protein
ZNF264;ZNF543	0.184645	0.160085	0.22732	0.166648	0.177853	0.339843	0.234017	0.370602	0.246454	0.211147	0.0820392	0.0750425	0.0756021	0.0682443	0.074027	0.123273	0.0693883	0.102716	0.100792	0.083451	0.0623844	0.0735304	0.0958998	0.0979067	0.092616	0.0858145	0.0658801	0.101423	0.0722771	0.103375	5	2	11.2	5.4	0	59.039	63204000	7	O43296;Q08ER8;Q6P2D0-2;Q6P2D0;Q13106;Q5CZA5-2;Q96RE9-4;Q96RE9;Q96RE9-2;Q96RE9-3;Q5CZA5;Q2M218-2;Q2M218	O43296;Q08ER8	Zinc finger protein 264;Zinc finger protein 543
HSPA12A	1.64103	3.27527	1.43407	1.47515	2.34273	1.65662	1.82617	0.789379	2.4896	1.4565	1.1253	2.1249	0.94282	1.07299	1.74975	1.17664	1.37687	0.535771	1.22089	1.12743	1.37965	2.35939	0.899495	1.23337	2.01487	1.18334	1.38789	0.282043	0.885043	1.56302	21	20	35.7	33.9	0	154.85	805980000	55	O43301	O43301	Heat shock 70 kDa protein 12A
CCP110	0.522189	0.490068	0.503968	0.654726	0.476018	0.645825	0.561502	0.529543	0.496214	0.613257	0.28238	0.253536	0.248757	0.304346	0.270295	0.27998	0.267552	0.23886	0.25835	0.364156	0.372625	0.414723	0.316707	0.502224	0.409169	0.502067	0.458809	0.552735	0.500055	0.365714	7	7	7.9	7.9	0	22.307	118760000	12	O43303-2;O43303	O43303-2;O43303	Centriolar coiled-coil protein of 110 kDa
ADCY6	0.0592127	0.0702435	0.0478074	0.0633858	0.0658231	0.0563035	0.0794945	0.0679187	0.0526433	0.0903143	0.369243	0.409017	0.330179	0.393867	0.462532	0.417077	0.473934	0.641354	0.387513	0.511882	0.0193197	0.0217187	0.0109661	0.0211581	0.0245946	0.0286521	0.0281393	0.0230226	0.0273203	0.0284618	7	7	8.2	8.2	0	51.956	95598000	10	O43306-2;O43306;O95622-2;O95622	O43306-2;O43306	Adenylate cyclase type 6
CTIF	1.80616	1.83914	1.31215	2.21311	1.57947	1.72654	4.30278	1.55072	2.07055	2.18027	2.31833	2.35672	1.48929	2.65003	2.03411	1.76603	5.81612	1.5173	2.60118	2.20875	2.28156	2.30042	1.74751	2.50647	2.57739	1.90198	4.37411	1.72056	2.75443	2.19993	21	2	36.6	2.7	0	125.89	1513000000	65	O43310	O43310	CBP80/20-dependent translation initiation factor
MTSS1	0.0117352	0.0298494	0.00342969	0.00102298	0.00258288	0.00357374	0.00313393	0.0116942	0.0366206	0.0307997	0.138907	0.237759	0.058577	0.0659361	0.0682264	0.0667676	0.0633213	0.121127	0.383082	0.174346	0.066272	0.11386	0.0624489	0.0662391	0.0892836	0.0792311	0.071131	0.0846325	0.176099	0.065745	5	5	12.7	12.7	0	81.958	102200000	9	O43312-4;O43312;O43312-5;O43312-2	O43312-4;O43312;O43312-5;O43312-2	Metastasis suppressor protein 1
PPIP5K2	1.14028	1.32049	2.08498	1.04133	1.17233	1.48301	1.57918	1.18549	1.20946	1.1529	2.07481	2.25953	3.4996	1.75187	1.99479	2.74139	2.93254	1.89954	1.96725	1.65185	0.478718	0.499408	0.594202	0.464179	0.412518	0.610179	0.627147	0.511203	0.707248	0.470389	20	17	20.4	17.2	0	144.2	747240000	49	O43314;O43314-2	O43314;O43314-2	Inositol hexakisphosphate and diphosphoinositol-pentakisphosphate kinase 2
MAP3K7	1.45309	1.58051	1.74162	1.75764	1.24356	1.72019	1.70309	1.75836	1.59458	1.54067	1.59237	1.67202	1.55688	1.95537	1.54682	2.07128	1.8469	1.91547	1.67735	1.74619	0.956347	1.27504	0.963566	1.50954	1.04869	1.45637	1.41655	1.30593	1.22585	1.17511	15	15	26.2	26.2	0	93.783	925120000	42	O43318;O43318-2;O43318-3;O43318-4	O43318;O43318-2;O43318-3;O43318-4	Mitogen-activated protein kinase kinase kinase 7
EEF1E1	2.28859	2.72959	3.01437	2.48569	2.41783	3.7101	2.74293	3.17794	3.46972	1.85544	1.2251	1.44015	1.74421	1.04174	1.26961	1.6158	1.46207	1.36413	1.94765	0.895996	2.63772	2.6222	3.60547	1.99366	1.62356	3.19549	2.71763	2.06066	2.4475	2.58896	6	6	41	41	0	21.638	2674500000	40	O43324-2;O43324	O43324-2;O43324	Eukaryotic translation elongation factor 1 epsilon-1
RIPK2	0.748114	0.824138	1.08992	0.860968	0.735639	0.869509	1.19	0.874126	0.622808	0.708328	0.708465	0.64849	0.941642	0.646225	0.65041	0.855651	0.990353	0.857328	0.539728	0.705157	2.23245	2.01219	2.75706	1.94065	1.94245	2.27125	3.4221	2.89623	1.85458	1.99257	11	10	25.6	24.1	0	145.3	496410000	31	O43353;O43353-2	O43353;O43353-2	Receptor-interacting serine/threonine-protein kinase 2
RASA4;RASA4B	0.617777	0.494672	0.330171	2.0298	0.306144	0.408308	1.50028	0.457571	0.353946	0.39818	0.681977	0.352483	0.251394	2.86851	0.330779	0.34261	1.66011	0.379453	0.349323	0.426596	0.271877	0.143429	0.120736	1.48871	0.112043	0.20666	0.620163	0.146566	0.133552	0.158181	7	7	8.9	8.9	0	24.719	149860000	11	O43374-2;O43374;C9J798	O43374-2;O43374;C9J798	Ras GTPase-activating protein 4;Putative Ras GTPase-activating protein 4B
WDR62	0.478788	0.448567	0.454016	0.578505	0.611006	0.730832	0.350567	0.384068	0.383134	0.448022	0.582849	0.542019	0.565073	0.769061	0.766237	0.943614	0.536439	0.462206	0.580605	0.513685	0.520548	0.490827	0.439602	0.50538	0.540657	0.604805	0.391374	0.394014	0.449713	0.505748	11	11	9.3	9.3	0	77.88	1153300000	18	O43379-4;O43379;O43379-3;O43379-2	O43379-4;O43379	WD repeat-containing protein 62
HNRNPR	8.09044	6.55003	15.0025	10.9932	8.59157	10.0416	7.87174	7.63346	14.0186	5.30064	6.07123	5.63078	11.3215	8.41437	6.45157	8.35886	6.48074	5.89571	10.3856	3.59719	10.5186	6.57775	14.2366	13.2887	7.55503	9.38064	8.97951	5.47678	9.41164	7.11697	31	1	52.3	2.7	0	323.31	24380000000	217	O43390;O43390-3	O43390;O43390-3	Heterogeneous nuclear ribonucleoprotein R
PRPF3	4.31663	3.85531	5.55077	4.48794	4.36541	6.54025	4.41144	5.77539	5.27401	4.64904	5.40771	5.25523	6.35636	5.33824	5.45511	9.15658	5.59157	7.16414	6.18029	5.87839	5.21639	4.50857	5.25064	5.52934	4.96637	7.17671	6.07823	5.70336	5.02129	6.0624	29	28	47.6	46.6	0	323.31	6743900000	153	O43395;O43395-3	O43395	U4/U6 small nuclear ribonucleoprotein Prp3
TXNL1	5.4238	6.86772	4.34611	6.39137	6.32567	6.10109	6.27569	9.40664	6.08717	4.24873	7.20557	8.66557	5.98345	7.99693	9.49468	8.21819	8.0683	9.51581	9.04878	6.54333	7.76774	10.1595	7.59227	9.13436	9.4623	8.59984	8.96835	9.72066	8.899	7.91766	20	20	68.5	68.5	0	323.31	16797000000	225	O43396	O43396	Thioredoxin-like protein 1
TPD52L2	12.1634	7.27571	5.75413	8.87678	9.59557	9.18963	10.572	6.5064	9.87939	46.4346	16.1753	7.06075	7.29428	11.6949	11.4432	10.3929	12.0389	8.56655	15.5797	55.9068	6.27799	5.63939	5.11319	4.94237	8.65964	7.08703	5.39346	7.91824	15.4244	14.6554	21	4	76.4	13.2	0	323.31	86904000000	348	O43399-5;O43399-7;O43399	O43399-5;O43399-7;O43399	Tumor protein D54
EMC8	1.08019	1.41289	1.26904	1.25234	1.31537	1.18527	1.63561	1.28845	1.31588	0.985247	1.59237	2.2106	1.96834	1.85776	2.17629	2.00196	2.39543	1.97926	2.19599	1.57469	1.20818	1.16062	1.00575	1.27576	1.44782	1.41387	1.69693	1.29148	1.4504	1.66203	10	10	53.8	53.8	0	120.32	1205300000	44	O43402;O43402-2	O43402	ER membrane protein complex subunit 8
ERI3	0.739859	1.18622	1.12759	0.947564	0.814528	1.24182	0.855642	0.629786	0.522202	0.371391	0.709837	1.23544	1.10543	0.925415	0.72405	1.04861	0.891744	0.597227	0.520327	0.369536	0.484643	0.576367	0.674166	0.527083	0.296405	0.543115	0.441466	0.315801	0.301324	0.273772	5	5	45.3	45.3	0	22.034	592850000	28	O43414-3;O43414-2;O43414	O43414-3;O43414-2;O43414	ERI1 exoribonuclease 3
PRKRIR	0.216433	0.248694	0.177564	0.313819	0.201964	0.218438	0.173929	0.261102	0.17548	0.173487	0.0260624	0.0270506	0.0235142	0.0376317	0.0224237	0.0322157	0.0246181	0.0301423	0.02223	0.0323237	0.376012	0.333425	0.267769	0.611099	0.242079	0.261184	0.1896	0.236211	0.0812135	0.391801	5	5	7.1	7.1	0	24.376	127110000	11	O43422;O43422-2	O43422;O43422-2	52 kDa repressor of the inhibitor of the protein kinase
SYNJ1	0.992944	1.34758	1.23474	0.955788	0.783295	0.916576	1.1174	1.34363	0.668812	1.09203	1.45825	1.82583	1.65002	1.21019	1.12342	1.40278	1.69583	1.82075	0.989083	1.20007	1.67617	2.36005	2.6565	1.67449	1.47252	1.64885	2.04796	1.36349	1.28973	1.60801	17	17	12.2	12.2	0	61.073	424730000	33	O43426;O43426-4;O43426-2;O43426-5	O43426;O43426-4;O43426-2	Synaptojanin-1
FIBP	0.836114	1.0054	1.21184	0.827862	0.912674	0.850477	1.08849	0.687682	0.775292	0.517055	0.492935	0.693235	0.739078	0.578078	0.575488	0.503063	0.685899	0.457948	0.463534	0.329819	0.550596	0.669699	0.600989	0.516901	0.46533	0.393427	0.651202	0.343642	0.385276	0.461838	6	6	16.5	16.5	0	11.654	307200000	14	O43427-2;O43427	O43427-2;O43427	Acidic fibroblast growth factor intracellular-binding protein
EIF4G3	8.51469	10.6123	16.504	6.1746	8.0049	6.64932	13.1049	5.78052	5.95076	7.46036	10.5111	12.9426	20.8008	8.03376	10.7249	8.65326	15.4629	6.84031	7.45531	9.26862	5.64636	6.5269	11.7607	4.12131	4.96198	4.19595	8.53216	3.42426	3.50935	4.38158	63	54	43.9	38.9	0	323.31	7656800000	203	O43432;O43432-3;O43432-4;O43432-2	O43432;O43432-3;O43432-4	Eukaryotic translation initiation factor 4 gamma 3
PPIH	1.69526	1.74516	1.76413	3.46974	1.62481	2.76439	1.5978	2.43454	1.8026	1.26948	2.32613	2.32883	2.58765	4.72547	2.18203	3.54143	2.10642	2.64368	2.57884	1.52529	1.24909	1.27515	1.13099	2.44417	0.694206	1.55495	1.00047	0.843218	0.873667	0.953471	11	11	55.4	55.4	0	54.846	3110900000	58	O43447;O43447-2	O43447;O43447-2	Peptidyl-prolyl cis-trans isomerase H
MGAM	1.5505	5.10437	2.81476	0.575398	0.808282	0.662394	0.657071	0.591317	0.53565	0.812422	3.3985	13.3975	5.42497	1.01762	1.71757	1.3458	1.33706	1.26703	1.33778	1.51866	0.997925	5.06938	1.68114	0.335848	0.523173	0.490979	0.433992	0.369785	0.376239	0.426683	21	20	14.2	13.6	0	152.38	1781900000	69	O43451	O43451	Maltase-glucoamylase, intestinal;Maltase;Glucoamylase
HTRA2	0.61121	0.552594	0.725624	0.619709	0.602757	1.20682	0.556511	0.557412	0.806161	0.578147	0.844842	0.813045	1.03596	1.00381	0.969094	1.92124	0.79494	0.843258	1.3238	0.895437	0.375095	0.266089	0.299475	0.349881	0.32391	0.573392	0.250229	0.269763	0.426593	0.344043	11	11	33.3	33.3	0	152.63	820620000	28	O43464-3;O43464;O43464-2;O43464-4;P83110-2;P83110	O43464-3;O43464;O43464-2;O43464-4	Serine protease HTRA2, mitochondrial
AKR7A2	2.98842	4.29734	6.71962	2.34013	1.90784	2.42394	3.15437	2.11286	4.31738	1.56942	2.13408	3.01369	4.35168	1.91228	1.65997	1.93145	2.57942	1.72102	3.65104	1.418	1.45964	2.02983	2.93038	1.52997	1.02131	1.4504	2.00784	1.30283	2.08013	1.27452	12	12	37.3	37.3	0	138.62	4374800000	83	O43488;Q8NHP1;O95154	O43488	Aflatoxin B1 aldehyde reductase member 2
PROM1	1.84898	0.740076	0.880101	0.773037	0.888138	0.744475	0.972487	0.726442	1.3185	14.0066	1.96944	0.603801	0.633452	0.739472	0.688271	0.561836	0.870822	0.678444	1.24783	10.3899	1.46215	0.823178	0.995322	0.728543	0.890029	0.596457	0.606093	1.02236	1.53634	6.61237	16	16	26.3	26.3	0	191.46	1725500000	64	O43490-4;O43490-7;O43490-2;O43490;O43490-5;O43490-3;O43490-6	O43490-4;O43490-7;O43490-2;O43490;O43490-5;O43490-3;O43490-6	Prominin-1
EPB41L2	14.0423	20.9612	7.5369	26.4216	8.81118	24.6364	11.4128	8.68033	16.4144	15.7142	13.2258	20.2738	7.29603	25.0092	9.36519	22.6217	11.3833	8.46723	15.0025	13.5515	13.8032	19.1092	6.97616	27.6129	12.5324	23.3928	11.8298	9.42609	17.1764	14.893	53	49	59.4	56.3	0	323.31	32831000000	375	O43491;O43491-4;O43491-3;O43491-2	O43491;O43491-4;O43491-3;O43491-2	Band 4.1-like protein 2
TGOLN2	6.17733	6.95803	4.25719	4.55887	6.32296	4.31753	4.62196	3.3896	7.38174	11.8565	6.72588	5.48355	4.21872	4.68079	4.56017	3.74389	5.0572	3.56402	8.59168	15.9892	3.6781	5.89825	6.59513	2.98885	4.04332	3.90945	3.35748	4.35385	8.2349	5.22087	19	19	52.9	52.9	0	251.73	14596000000	177	O43493-2;O43493-5;O43493-3;O43493;O43493-4;O43493-6	O43493-2;O43493-5;O43493-3;O43493;O43493-4;O43493-6	Trans-Golgi network integral membrane protein 2
LAMTOR5	1.27225	1.30698	1.07572	1.60181	1.24356	1.03377	1.08359	1.13578	0.612772	1.96498	1.31771	0.94083	0.912953	1.58005	1.10453	0.902126	0.895241	1.1539	0.725102	1.92221	1.45723	1.80154	2.15143	1.71075	2.06143	1.53388	1.11023	3.67675	2.10851	1.45508	5	5	96.7	96.7	0	176.28	7852700000	42	O43504	O43504	Ragulator complex protein LAMTOR5
B4GAT1	0.366166	0.526763	0.410693	0.274063	0.41232	0.369618	0.405342	0.19723	1.2094	0.335434	0.854896	1.14221	1.01461	0.851259	1.01448	1.11206	0.982195	0.615385	2.90826	0.74408	1.07213	1.01499	0.980188	0.727246	0.751442	0.976912	1.04978	0.435615	2.89293	0.859011	8	8	22.7	22.7	0	69.951	412930000	26	O43505	O43505	Beta-1,4-glucuronyltransferase 1
MED7	0.4187	0.417368	0.419377	0.526013	0.481627	0.538792	0.427464	0.569086	0.381841	0.860748	0.51238	0.458983	0.476344	0.670288	0.710699	0.592967	0.38216	0.560292	0.496948	1.34653	0.110378	0.142245	0.143445	0.126115	0.156847	0.154196	0.120247	0.182949	0.200594	0.154078	6	6	39.5	39.5	0	66.242	530500000	18	O43513	O43513	Mediator of RNA polymerase II transcription subunit 7
WIPF1	1.70174	1.96469	2.78905	1.09053	1.2169	1.79468	1.78143	0.671917	0.574555	0.829795	1.50348	1.46318	2.01297	1.15408	0.845938	1.35915	1.47973	0.53841	0.448691	0.704351	0.830521	1.70148	2.59943	0.663208	1.10776	1.24961	0.887976	0.25301	0.226974	0.392085	15	15	51.5	51.5	0	170.7	1247500000	50	O43516;O43516-3;O43516-2;O43516-4	O43516;O43516-3;O43516-2;O43516-4	WAS/WASL-interacting protein family member 1
ATP8B1	0.725037	0.344756	0.280449	0.361819	0.948287	0.553977	0.631441	4.35222	0.280954	0.790639	0.932985	0.557479	0.39421	0.49717	1.14185	0.710174	0.987557	6.0866	0.507431	0.858621	0.409427	0.252269	0.150272	0.214849	0.38571	0.338481	0.439746	2.04896	0.237708	0.370212	14	13	11.8	11.2	0	46.572	462730000	27	O43520;Q9NTI2;Q8TF62;P98198;P98198-3;O60312	O43520	Phospholipid-transporting ATPase IC
FOXO3	1.36088	1.82562	0.791973	1.32178	0.992722	1.69973	1.08506	1.70256	0.947384	3.95967	1.63667	1.41673	1.08281	1.77023	1.19671	1.57491	1.08139	1.61699	1.42582	4.33122	0.271954	0.45409	0.220381	0.345356	0.323561	0.446137	0.279069	0.447483	0.371282	0.488322	13	11	29.1	26.4	0	135.94	594170000	38	O43524;O43524-2	O43524;O43524-2	Forkhead box protein O3
SGCE	0.198891	0.268165	0.315543	0.0765868	0.185594	0.117947	0.440619	0.0380849	0.0677685	0.1255	0.275085	0.418973	0.376976	0.144948	0.298351	0.193667	0.502777	0.0675909	0.127905	0.162886	0.455483	1.04032	1.46014	0.195291	1.36364	0.354381	1.09877	0.0984107	0.214244	0.204974	3	3	9.4	9.4	0	12.66	376010000	6	O43556;O43556-3;O43556-4	O43556;O43556-3;O43556-4	Epsilon-sarcoglycan
RNF13	1.24483	1.77333	1.98215	0.73487	1.77318	0.9721	1.09717	1.36294	0.910579	2.60968	0.835098	0.902195	1.35092	0.431626	1.07289	0.508506	0.715622	0.716103	0.628881	1.59291	0.711352	1.06882	1.774	0.47238	0.974809	0.546803	0.529288	0.884245	0.62365	0.942138	8	8	25.2	25.2	0	75.058	1137900000	23	O43567;O43567-2	O43567;O43567-2	E3 ubiquitin-protein ligase RNF13
CA12	0.811129	0.276237	0.233051	0.18195	6.36727	0.28543	0.381027	2.44167	0.276117	0.349676	0.769322	0.282674	0.307801	0.375021	4.45704	0.399591	0.373576	2.06839	0.275045	0.253279	0.121523	0.0832109	0.0693927	0.119905	0.59475	0.147112	0.14053	0.590219	0.12345	0.1299	7	7	30.9	30.9	0	83.153	995010000	32	O43570-2;O43570	O43570-2;O43570	Carbonic anhydrase 12
AKAP10	1.11161	1.36375	1.56262	1.09194	1.3609	1.18854	1.22809	1.0511	1.18546	1.09003	0.164012	0.269465	0.177888	0.146556	0.172679	0.202873	0.1672	0.136423	0.117639	0.170999	0.378337	0.421781	0.395952	0.343436	0.368033	0.321586	0.341241	0.225112	0.213235	0.405835	13	13	27.5	27.5	0	69.855	292710000	20	O43572	O43572	A-kinase anchor protein 10, mitochondrial
DENR	6.22615	4.74046	5.98371	6.42384	6.13099	5.86787	5.16144	7.44998	5.20171	10.537	3.24977	2.68418	3.15132	3.50908	3.83171	3.24757	2.87233	4.04273	3.01653	5.25195	3.57968	3.0071	3.73102	3.67622	5.03129	3.72446	3.31944	5.85965	3.19421	4.81813	10	10	57.1	57.1	0	168.75	13005000000	106	O43583	O43583	Density-regulated protein
XPOT	3.88125	4.77412	6.19926	3.81908	4.07554	5.77592	5.12713	3.94662	3.6042	2.65594	3.52305	4.84823	6.26378	3.18305	3.89773	4.58797	4.12308	3.1942	3.45773	2.53911	5.45038	5.92555	6.33235	4.96668	4.90056	6.52083	5.0395	3.51061	3.75252	5.81136	23	23	29	29	0	167.01	4834900000	142	O43592	O43592	Exportin-T
DNPH1	1.4282	1.0479	1.23839	1.23392	2.08243	1.99529	1.72746	2.08115	1.90108	2.47381	0.895424	0.616473	1.04692	0.806998	1.68413	1.68489	1.18175	1.49315	1.67116	1.36346	0.877126	0.528188	0.724524	0.696544	1.17037	1.09207	0.691121	1.46096	1.37943	0.97508	7	7	49.4	49.4	0	103.73	3584800000	64	O43598;O43598-2	O43598;O43598-2	2-deoxynucleoside 5-phosphate N-hydrolase 1
TIMM44	4.82604	4.88433	8.08868	4.21248	3.43978	6.0942	4.23887	5.53313	5.64169	5.62809	5.82717	5.64482	9.64392	5.26139	4.26933	7.54037	4.97152	6.73064	6.83159	6.75406	4.28899	4.41081	5.81248	4.14971	3.35536	5.33491	3.28817	4.09208	4.42017	5.83797	25	25	51.3	51.3	0	193.26	11808000000	155	O43615	O43615	Mitochondrial import inner membrane translocase subunit TIM44
TRAPPC3	2.30372	2.20457	2.24704	2.29282	2.31182	2.1221	2.61957	3.53652	2.35856	2.17041	1.77973	1.79953	2.08576	1.82161	2.06822	1.4927	1.75551	1.94408	2.06684	1.76633	0.451932	0.420806	0.489879	0.389539	0.712272	0.402665	0.440861	0.513278	0.491717	0.372995	10	10	43.3	43.3	0	41.833	3182700000	52	O43617;O43617-2	O43617;O43617-2	Trafficking protein particle complex subunit 3
CHMP2A	1.61609	2.30865	2.78743	1.07943	2.88305	2.41037	1.85298	2.07748	1.03918	1.04074	1.55694	2.08134	2.61267	1.18735	2.91629	2.08084	1.92674	1.88749	0.926328	0.969877	2.62295	2.9705	3.3289	1.42395	3.09272	2.97444	2.8157	2.1728	0.806879	1.40582	8	8	30.6	30.6	0	80.105	4427600000	47	O43633	O43633	Charged multivesicular body protein 2a
NCK2	0.905432	1.42009	1.33887	1.75258	0.72044	0.855252	1.32981	1.31309	0.861839	0.803599	0.820127	1.3325	1.37803	1.40325	0.573118	0.649454	1.05668	1.1779	0.756448	0.723875	1.6341	2.18568	2.11305	2.56683	0.922269	1.1504	1.66608	1.62493	1.21632	1.25797	12	10	29.2	27.1	0	66.101	694680000	31	O43639	O43639	Cytoplasmic protein NCK2
TSPAN6	1.11267	0.465898	0.653887	1.15639	1.22765	0.549099	0.488414	1.81105	1.16572	1.82221	1.10639	0.440344	0.583543	1.224	0.834457	0.485488	0.52944	1.58047	1.27177	3.18024	0.855994	0.65292	0.916717	0.934711	1.06594	0.641499	0.444728	3.09047	1.90348	2.14509	9	9	31	31	0	71.382	598930000	24	O43657	O43657	Tetraspanin-6
PLRG1	1.27607	1.37544	1.42324	1.54938	1.05835	1.56392	1.18468	1.33885	1.78067	1.05005	1.80338	2.1645	1.98834	2.27373	1.71864	2.70003	1.85943	2.18344	2.405	1.61814	0.781869	0.786288	1.01584	1.01077	0.783771	0.848451	0.717825	1.14613	0.964128	0.82748	12	12	29.5	29.5	0	132.32	2006200000	46	O43660-2;O43660	O43660-2;O43660	Pleiotropic regulator 1
PRC1	2.43583	2.46818	1.91047	3.60146	3.03915	3.59332	2.2668	3.7119	2.73692	2.30994	2.06289	2.85536	1.65526	2.97342	3.266	3.48071	2.16656	1.88645	1.97797	1.76689	1.18638	1.68899	0.946964	1.79685	1.35303	1.53692	1.2945	0.78233	1.14335	1.463	22	4	35.2	8.1	0	167.63	1436200000	67	O43663;O43663-4;O43663-2	O43663;O43663-4;O43663-2	Protein regulator of cytokinesis 1
RGS10	2.10806	1.83825	5.29374	1.47452	1.76803	1.56808	2.06252	1.87724	1.09961	1.57045	2.39345	1.95017	6.03323	1.37925	2.21654	1.94605	2.02791	2.06642	1.07967	1.77557	1.36595	1.33236	5.22564	0.597485	2.01668	1.29538	1.45554	2.54019	0.710618	0.850908	7	7	56.3	56.3	0	77.699	2299000000	65	O43665-2;O43665;O43665-3	O43665-2;O43665;O43665-3	Regulator of G-protein signaling 10
ZNF207	1.82879	2.13156	1.91799	2.72376	2.35581	2.4691	1.61299	2.65499	2.11866	2.11361	2.87523	2.89173	2.7407	3.81854	3.57339	3.37299	2.47941	3.70689	3.6582	3.47675	1.92435	2.28475	2.05997	2.24521	2.50032	2.58843	1.74935	2.85483	2.54873	2.21922	11	1	25.1	4.8	0	190.25	5998900000	86	O43670-2	O43670-2	BUB3-interacting and GLEBS motif-containing protein ZNF207
NDUFB5	1.00719	1.1626	1.5021	0.876432	0.83533	1.08199	1.54348	1.15052	1.11335	0.59785	0.193914	0.243721	0.348536	0.146464	0.198745	0.221332	0.2095	0.26951	0.282795	0.126057	1.03903	1.13421	1.93533	0.976883	0.970969	1.27185	1.34568	1.37794	1.34672	1.08839	4	4	29.2	29.2	0	13.254	1243200000	18	O43674-2;O43674	O43674-2;O43674	NADH dehydrogenase [ubiquinone] 1 beta subcomplex subunit 5, mitochondrial
NDUFB3	1.19273	1.46278	2.01566	0.940746	1.28632	1.21323	1.16186	1.57647	1.66925	0.811113	0.635558	0.806143	1.00714	0.602542	0.849742	0.648089	0.67092	0.820495	1.04603	0.449845	0.763477	0.796359	1.29702	0.631516	0.77018	0.758743	0.787678	0.982995	1.1357	0.528362	4	4	36.7	36.7	0	16.567	1667100000	29	O43676	O43676	NADH dehydrogenase [ubiquinone] 1 beta subcomplex subunit 3
NDUFC1	0.10927	0.101468	0.0923435	0.0828846	0.123004	0.0774147	0.0869994	0.138579	0.136999	0.141948	0.333144	0.391594	0.456695	0.423714	0.566363	0.362803	0.378273	0.437949	0.796986	0.465272	0.917065	0.72853	0.750032	0.621343	0.850123	0.662631	0.483302	0.833964	0.551773	0.597212	3	3	32.9	32.9	0	7.0328	345300000	7	O43677	O43677	NADH dehydrogenase [ubiquinone] 1 subunit C1, mitochondrial
NDUFA2	2.54367	2.02665	2.69245	1.80432	2.45582	1.97272	2.84185	2.30901	2.57489	2.22825	1.63184	1.08576	1.46073	0.930448	1.44596	1.17219	0.869714	1.08975	1.56058	2.03415	0.552535	0.458485	0.825418	0.461626	0.638355	0.439873	0.42432	0.80102	0.982668	0.473314	7	7	63.6	63.6	0	101.81	4963000000	38	O43678;O43678-2	O43678;O43678-2	NADH dehydrogenase [ubiquinone] 1 alpha subcomplex subunit 2
ASNA1	2.89922	3.58158	3.92371	2.87854	2.9546	4.55901	4.07008	4.08108	2.4736	1.86537	3.3442	4.12948	4.98395	3.33978	3.49569	5.24496	3.88664	4.2451	2.85387	2.20807	3.469	3.83938	4.84522	3.0054	2.68848	4.40974	3.40146	3.85712	2.31521	2.4145	13	13	52.6	52.6	0	123.34	8178000000	117	O43681	O43681	ATPase ASNA1
BUB1	0.230496	0.234168	0.193904	0.418549	0.20398	0.308042	0.223068	0.328934	0.314641	0.325927	0.598706	0.740073	0.50036	0.959975	0.647246	0.705485	0.579946	0.575293	0.656346	0.832031	0.34251	0.509557	0.277835	0.629453	0.238096	0.321622	0.437432	0.19961	0.444734	0.52426	10	10	12.6	12.6	0	72.201	268390000	21	O43683-2;O43683;O43683-3	O43683-2;O43683;O43683-3	Mitotic checkpoint serine/threonine-protein kinase BUB1
BUB3	2.99916	3.33287	3.28526	3.74513	3.10993	4.10266	2.76722	4.10926	3.61501	2.09741	5.02857	6.04876	5.17608	5.71897	5.40825	7.17355	4.89477	6.49992	5.9714	4.53495	3.27399	3.5564	2.73387	3.44028	2.91956	3.58514	3.30985	2.60337	2.71018	2.78748	13	13	44.2	44.2	0	148.03	9395900000	117	O43684-2;O43684	O43684-2;O43684	Mitotic checkpoint protein BUB3
ACTN4	70.3648	75.157	58.2206	43.2108	90.3851	119.025	115.766	82.0744	52.3058	57.9278	77.5214	89.2861	71.205	50.1148	151.545	131.927	117.621	81.584	64.2939	69.5239	52.8007	56.4618	50.4113	30.8322	100.221	80.2227	61.7412	56.9097	38.817	39.6208	77	47	75.6	50.1	0	323.31	612000000000	2403	O43707;O43707-2;O43707-3	O43707;O43707-2;O43707-3	Alpha-actinin-4
GSTZ1	0.892563	1.40474	0.696211	2.88817	0.994139	0.569775	0.704565	0.785848	1.19665	0.591073	1.02223	1.26485	0.773356	2.89343	1.0012	0.661207	0.832298	0.807563	1.19146	0.799429	0.326974	0.350631	0.17783	0.937325	0.197284	0.22887	0.216188	0.184027	0.29354	0.292254	8	8	38.4	38.4	0	33.019	676420000	27	O43708;O43708-2;O43708-3	O43708;O43708-2;O43708-3	Maleylacetoacetate isomerase
WBSCR22	0.118785	0.129138	0.131423	0.126942	0.14613	0.148602	0.100315	0.117261	0.114841	0.112209	0.132046	0.197658	0.116307	0.156605	0.170776	0.218228	0.0775126	0.118463	0.119018	0.194607	0.178222	0.250559	0.166535	0.189602	0.204229	0.210558	0.139435	0.117108	0.130414	0.228259	3	3	14.2	14.2	0	21.197	218500000	7	O43709;O43709-3	O43709;O43709-3	Probable 18S rRNA (guanine-N(7))-methyltransferase
TRIAP1	0.7135	0.328702	0.337407	0.595845	1.15198	0.46219	0.394637	0.809804	0.794163	1.35882	1.05421	0.395842	0.447001	0.885636	1.38529	0.504814	0.83428	1.07097	1.4043	1.96647	1.14672	0.716957	1.00095	0.984623	2.18415	0.93454	0.597129	2.99828	2.6686	1.32337	4	4	57.9	57.9	0	39.028	2071200000	23	O43715	O43715	TP53-regulated inhibitor of apoptosis 1
GATC	1.04975	0.863738	0.948807	0.826456	0.950735	0.855798	0.574482	0.929516	0.932451	2.76341	1.52633	1.11579	1.34943	1.23689	1.35518	1.22964	0.881312	1.27619	1.54884	3.62824	1.68148	1.96901	2.33315	1.29567	2.22488	1.71266	1.14306	2.69556	2.88395	2.84425	7	7	62.5	62.5	0	146.33	2532700000	53	O43716	O43716	Glutamyl-tRNA(Gln) amidotransferase subunit C, mitochondrial
HTATSF1	6.90512	5.59838	7.33819	7.49209	9.12352	8.5416	5.21395	12.4102	7.48547	9.10658	8.3492	6.16359	7.91477	8.97177	10.5427	9.66169	6.16254	14.2424	8.48314	9.78803	2.72861	2.16474	2.72257	2.97997	4.0053	3.60317	2.46164	5.05125	2.88383	2.59414	42	42	55	55	0	323.31	7766200000	198	O43719	O43719	HIV Tat-specific factor 1
TRAF3IP2	0.0641564	0.0770897	0.117496	0.0411499	0.058419	0.0640518	0.0784024	0.118016	0.0441142	0.0582008	0.14618	0.159079	0.237661	0.101375	0.127388	0.155229	0.182341	0.24066	0.118456	0.109545	0.0404342	0.0649325	0.0877344	0.0329914	0.0396819	0.0499151	0.0581777	0.122543	0.047535	0.0362555	4	4	13.1	13.1	0	91.879	148800000	8	O43734-5;O43734-2;O43734;O43734-4;O43734-3	O43734-5;O43734-2;O43734	Adapter protein CIKS
CYTH3	0.268186	0.353945	0.676901	0.336599	0.154238	0.203247	0.586327	0.16894	0.0544136	0.122673	0.671613	1.19906	1.58361	0.910007	0.55288	0.576496	1.85471	0.535255	0.24963	0.37134	0.711217	1.00643	1.5564	0.926326	0.446618	0.487701	1.60385	0.439984	0.149087	0.396229	9	4	27.3	13.3	0	67.231	410030000	15	O43739-2;O43739	O43739-2;O43739	Cytohesin-3
AP1G1	2.73356	3.52929	2.68897	2.90532	3.80777	2.83902	3.61622	3.05767	3.63576	2.09596	3.2111	4.82277	3.54606	3.87133	4.72972	3.4581	4.92053	4.27572	4.84685	2.66177	2.43074	2.61869	1.93503	2.67939	2.07216	2.34794	2.86188	1.85552	1.95682	2.75153	24	24	28.6	28.6	0	174.65	3044200000	106	O43747;O43747-2	O43747;O43747-2	AP-1 complex subunit gamma-1
STX6	2.55258	2.02078	1.99405	2.14971	2.21928	2.51733	2.14611	3.5701	2.24964	7.69199	2.13173	1.47907	1.43283	1.63524	1.74628	1.81013	1.75604	2.47923	1.7689	5.19022	0.850099	0.923086	0.853486	0.841626	1.15229	1.10715	0.992078	2.38585	1.25003	1.59613	14	14	54.5	54.5	0	308.19	2495500000	72	O43752;O43752-2	O43752	Syntaxin-6
SYNGR1	0.0954513	0.0765781	0.217648	0.129542	0.0729714	0.0711733	0.128143	0.0999654	0.0662563	0.0719151	0.16418	0.157693	0.347763	0.265617	0.141926	0.110898	0.239106	0.175226	0.103747	0.162917	0.351599	0.316306	0.838012	0.362525	0.198008	0.170751	0.367318	0.333035	0.197878	0.198424	2	2	15.7	15.7	0	16.129	223090000	12	O43759-2;O43759-3;O43759	O43759-2;O43759-3;O43759	Synaptogyrin-1
SYNGR2	1.10868	0.704329	0.716586	0.926056	2.35356	0.8897	0.850322	1.65506	1.09286	1.18889	0.656376	0.42196	0.461105	0.586679	1.29063	0.607788	0.515091	1.72655	0.71974	0.687181	0.774507	0.423469	0.19966	0.523784	1.43812	0.614827	0.448866	0.333391	0.23651	1.11773	5	5	17.4	17.4	0	11.679	757210000	21	O43760;O43760-2	O43760;O43760-2	Synaptogyrin-2
SGTA	6.16091	5.13765	5.17076	5.53855	4.80319	5.80505	4.5112	6.52759	5.94438	13.0229	5.09235	4.29302	4.15969	4.31492	4.46846	4.24086	2.8911	3.73493	5.35565	10.1252	1.9395	2.10283	2.74936	1.76947	2.58658	1.92692	1.36924	3.32829	3.51822	2.48792	12	12	39.3	39.3	0	136.11	13230000000	134	O43765	O43765	Small glutamine-rich tetratricopeptide repeat-containing protein alpha
LIAS	0.160211	0.180762	0.180438	0.264813	0.221696	0.219816	0.17059	0.206467	0.208561	0.206873	0.070377	0.0760154	0.0882257	0.12	0.101715	0.112334	0.0790744	0.0821323	0.122778	0.081542	0.109799	0.160964	0.130121	0.184852	0.18337	0.209036	0.170057	0.146967	0.128862	0.163339	5	5	16.9	16.9	0	18.237	89560000	8	O43766;O43766-3;O43766-2	O43766;O43766-3;O43766-2	Lipoyl synthase, mitochondrial
ENSA	10.3058	8.17696	5.46876	12.0096	10.1314	10.925	5.31147	9.75698	5.58376	25.7583	9.1292	4.89377	4.33522	11.3235	7.18242	8.19623	3.78238	8.83451	5.69062	20.0409	4.55425	5.90154	4.48398	5.60226	7.93457	7.44846	2.50677	11.6168	7.74933	5.97079	13	12	79.3	70.2	0	97.234	27895000000	199	O43768;O43768-3;O43768-5;O43768-2;O43768-7;O43768-9;O43768-4;O43768-6;O43768-8	O43768;O43768-3;O43768-5;O43768-2;O43768-7;O43768-9;O43768-4;O43768-6;O43768-8	Alpha-endosulfine
NARS	8.63495	9.27022	13.7889	7.44289	9.37532	12.0975	10.6693	9.52157	8.78647	5.08796	7.58293	8.71027	11.8905	6.39656	8.06487	10.4327	10.0131	9.86136	7.25485	4.62817	5.35832	5.94571	7.3452	4.77364	5.37696	6.31594	6.04134	5.41956	4.78155	4.1598	27	26	43.2	41.8	0	323.31	22977000000	224	O43776;O43776-2	O43776	Asparagine--tRNA ligase, cytoplasmic
MYO1B	4.24012	3.48148	7.77434	3.21571	3.46497	2.31439	9.35172	2.25251	3.51421	2.5173	3.20747	2.69737	4.9071	2.24942	2.10193	1.72673	10.646	2.69588	1.62347	1.81728	6.2338	4.49411	8.8642	3.96148	4.87055	3.25251	16.2918	4.16466	5.34253	4.69525	34	34	35.5	35.5	0	323.31	3419500000	116	O43795-2;O43795;Q9UBC5	O43795-2;O43795	Unconventional myosin-Ib
SSNA1	0.379968	0.482262	0.164311	0.302221	1.05229	0.304898	0.300378	0.298989	0.195157	0.576803	1.37343	1.317	0.566339	0.950952	3.20499	0.959758	1.04893	0.735916	0.532463	2.14491	0.908815	1.84308	0.734519	0.600691	4.39765	0.834506	0.843001	1.18839	0.946463	0.817417	4	4	33.6	33.6	0	62.247	822180000	29	O43805	O43805	Sjoegren syndrome nuclear autoantigen 1
NUDT21	2.38165	2.57978	3.23256	3.21937	2.64818	2.95068	2.48089	2.87911	2.77673	1.79347	3.8661	4.28199	4.58835	5.00595	4.15419	4.92279	4.32782	5.76431	4.63509	2.99572	1.12954	0.971538	0.747334	1.18619	0.819216	1.10928	1.23384	0.660486	0.614568	1.09255	10	10	40.1	40.1	0	53.43	3705100000	67	O43809	O43809	Cleavage and polyadenylation specificity factor subunit 5
LANCL1	1.98633	2.98254	3.22082	1.92226	2.35008	2.28008	2.15591	1.23811	2.44985	1.54274	1.44386	1.95905	1.63273	1.48428	1.17208	1.7516	2.31611	1.10325	1.31837	0.944403	1.84021	2.26492	2.37703	2.08803	1.34385	1.75481	2.34918	1.58904	2.30135	1.55155	8	8	23.6	23.6	0	66.741	1784100000	49	O43813	O43813	LanC-like protein 1
STRN	4.23631	4.55527	4.79388	6.35672	4.20807	5.20259	4.99496	5.00194	4.11085	4.40584	4.42773	5.10974	4.95601	6.72376	4.50744	5.68982	4.93556	5.74362	4.47248	4.58956	1.37212	1.31976	1.20855	2.12633	1.07438	1.52919	1.57988	1.38172	0.952872	1.45396	25	24	41.4	40.5	0	323.31	3798500000	106	O43815;O43815-2	O43815;O43815-2	Striatin
RRP9	0.878716	0.680582	1.43031	1.20377	0.668084	1.35846	0.591676	0.964204	1.17728	0.873639	1.73818	1.52331	2.76231	2.03468	1.29444	3.15978	1.31544	1.99545	2.05133	1.68489	0.768023	0.577605	0.938297	0.872429	0.469714	1.04539	0.582683	0.547758	0.816749	0.985956	8	8	16.4	16.4	0	69.332	1959300000	49	O43818	O43818	U3 small nucleolar RNA-interacting protein 2
SCO2	0.49108	0.429804	1.3597	0.436775	0.43929	0.477189	0.49162	0.557855	0.749547	0.39119	0.911813	0.470874	2.35819	0.649908	0.820305	0.869659	0.941749	1.0314	1.3425	0.518804	0.189029	0.071847	0.439322	0.119221	0.115716	0.117059	0.149316	0.152574	0.218092	0.0783988	8	8	37.2	37.2	0	62.321	598310000	23	O43819	O43819	Protein SCO2 homolog, mitochondrial
AKAP8	4.00874	2.65917	3.59382	3.52337	3.16093	3.56159	3.02121	4.70408	3.71268	9.69116	4.45054	2.58084	3.92262	3.75457	3.59568	4.16774	2.74208	4.64146	4.66579	9.93863	3.94654	2.61672	4.89599	3.61514	5.02354	3.98696	2.616	8.97568	5.78364	6.62669	27	27	46.7	46.7	0	323.31	6651100000	137	O43823	O43823	A-kinase anchor protein 8
GTPBP6	0.452206	0.505668	0.594387	0.365987	0.446748	0.426678	0.345625	0.528249	0.616235	0.539915	0.216344	0.25482	0.27713	0.16361	0.21068	0.191732	0.188402	0.254276	0.288157	0.295426	0.115521	0.117608	0.184417	0.0739287	0.111012	0.0892661	0.0735241	0.137404	0.175656	0.226796	9	9	24.6	24.6	0	80.305	242420000	12	O43824	O43824	Putative GTP-binding protein 6
SLC37A4	0.301935	0.470206	0.21277	0.343438	0.242787	0.28219	0.0814408	0.250883	0.442067	0.599601	0.403561	0.67519	0.346763	0.48197	0.349756	0.447626	0.315319	0.497087	0.580254	0.564075	0.442524	0.692637	0.252306	0.416513	0.251701	0.344605	0.20514	0.31806	0.57792	0.782658	1	1	2.3	2.3	0.00022622	3.8519	202450000	6	O43826;O43826-2	O43826;O43826-2	Glucose-6-phosphate translocase
ZBTB14	0.306	0.291174	0.297771	0.492915	0.318444	0.366337	0.274622	0.31006	0.369906	0.532125	0.112765	0.0837029	0.0996616	0.172768	0.101295	0.138687	0.0888014	0.112783	0.139945	0.16826	1.02417	0.782024	0.817242	1.64895	1.08351	1.05914	0.739076	0.878006	0.94113	1.16567	8	8	25.4	25.4	0	62.05	152470000	11	O43829	O43829	Zinc finger and BTB domain-containing protein 14
IDH3B	2.62852	2.79269	5.26887	2.1843	3.05197	3.55648	1.88631	3.45669	2.88209	1.83876	3.2134	3.46702	5.8101	2.53204	3.74294	4.50356	2.54066	4.67038	3.54948	2.49002	3.11806	2.82583	4.77925	2.6324	2.52619	3.62401	2.33198	3.14207	2.48974	3.14076	13	13	39.5	39.5	0	161.61	3072600000	92	O43837;O43837-2;O43837-3	O43837;O43837-2;O43837-3	Isocitrate dehydrogenase [NAD] subunit beta, mitochondrial
NRD1	7.8264	9.68705	7.90064	11.5471	8.20646	11.2142	9.78228	9.98338	7.94038	4.64553	7.60287	10.3654	7.86455	10.9951	8.06688	11.6536	9.91286	9.72324	7.65833	4.65011	5.59165	6.37982	5.27282	7.95022	5.26432	7.11056	7.17532	6.11191	4.94666	4.44139	37	37	31.9	31.9	0	323.31	7658100000	231	O43847;O43847-2	O43847;O43847-2	Nardilysin
CALU	27.2144	73.0665	30.2453	15.0102	18.8878	27.9011	37.3908	10.2077	15.0234	19.9421	37.0346	59.0452	32.9668	20.1455	21.0273	28.9667	40.4848	11.84	23.7838	24.4924	25.641	83.4247	51.2379	17.2372	23.3532	34.7742	31.0129	18.843	35.6524	13.7181	22	5	69.2	12.7	0	323.31	264000000000	833	O43852;O43852-3;O43852-15;O43852-6;O43852-5;O43852-10;O43852-9;O43852-13;O43852-14;O43852-11;O43852-12	O43852;O43852-3;O43852-15;O43852-6;O43852-5;O43852-10	Calumenin
CALU	1.94311	3.54956	1.82924	1.04484	1.30493	2.16637	3.23908	0.707609	1.11767	1.53502	3.16592	3.27673	2.02716	1.35519	1.79794	2.43109	3.84072	1.00533	1.95972	1.77668	2.94379	6.84439	5.37398	1.99958	3.60494	6.07849	5.60671	2.40041	4.47628	2.10803	22	5	72.7	16.2	0	34.801	12182000000	47	O43852-2;O43852-4;O43852-8;O43852-7	O43852-2;O43852-4;O43852-8	Calumenin
EDIL3	0.132209	0.0955695	0.0756216	0.249708	0.0745943	0.553731	0.0877205	0.0829398	0.0635568	0.0622005	0.300961	0.164119	0.123114	0.879251	0.160777	1.01395	0.173488	0.100041	0.134378	0.124092	1.08351	0.565243	0.567994	3.04707	0.475766	2.88417	0.544505	0.564327	0.589497	0.563295	5	5	11.1	11.1	0	25.967	275240000	15	O43854-2;O43854	O43854-2;O43854	EGF-like repeat and discoidin I-like domain-containing protein 3
AHCYL1	4.21896	5.22051	6.85208	4.4083	4.40038	5.26432	4.9561	6.04563	3.41986	2.98056	3.98002	5.11399	5.89656	4.18146	3.58794	4.73243	5.06605	6.76582	2.76538	2.96219	5.30555	6.73568	8.03868	5.70092	3.86991	5.20027	5.84121	8.04586	3.47464	3.51751	21	12	36	21.5	0	284.29	4861600000	111	O43865;O43865-2	O43865;O43865-2	Putative adenosylhomocysteinase 2
KIF1C	1.18727	1.26662	1.01869	1.25775	1.41184	1.22783	1.76722	1.46452	1.67437	1.17882	2.42193	2.8579	2.11536	2.80853	3.17562	2.59918	4.29624	2.96612	3.13662	2.33178	0.707676	0.752543	0.478105	0.738654	0.784792	0.665723	1.14192	0.608531	0.65777	0.687406	23	17	24	19.6	0	119.11	910770000	48	O43896;Q9P2P6-3	O43896	Kinesin-like protein KIF1C
GAS2	0.348846	0.185152	0.346915	0.162163	0.136193	0.173049	0.23805	0.144548	2.023	0.219427	0.76795	0.494631	0.590354	0.476974	0.475989	0.484551	0.542314	0.447939	4.92945	0.566307	0.564452	0.277147	0.282143	0.244601	0.23198	0.211378	0.242204	0.173845	3.64452	0.309578	7	7	31.3	31.3	0	46.217	220650000	13	O43903;O43903-2	O43903;O43903-2	Growth arrest-specific protein 2
EXTL3	0.416584	0.471689	0.343278	1.30393	0.428722	0.519666	0.724307	0.469044	0.335775	0.360141	0.254702	0.271105	0.210873	0.64113	0.2531	0.366293	0.53145	0.252501	0.154692	0.219828	0.513987	0.504581	0.388215	1.03462	0.420083	0.510731	0.826023	0.406685	0.30088	0.483712	7	7	10.1	10.1	0	28.962	128350000	11	O43909	O43909	Exostosin-like 3
ORC5	0.0170817	0.0112717	0.0176424	0.0180417	0.0233836	0.0163492	0.00885746	0.0238787	0.0202112	0.00936234	0.434659	0.446255	0.487479	0.601264	0.471163	0.581826	0.420176	0.559102	0.479954	0.569796	0.0322323	0.0217461	0.0263631	0.0466263	0.0329122	0.0516877	0.0391759	0.0770347	0.0118427	0.0380915	5	5	13	13	0	5.4869	52764000	7	O43913-2;O43913	O43913-2;O43913	Origin recognition complex subunit 5
NDUFS5	1.24106	1.44409	2.08964	0.935966	1.6704	1.17408	1.3198	2.02749	1.8609	0.853578	1.90069	2.05572	3.34305	1.55869	2.89627	1.76603	2.03823	2.57907	3.69682	1.44731	1.38486	1.20348	2.48908	0.964667	1.62085	1.05924	1.15088	1.68914	1.03443	0.864617	7	7	58.5	58.5	0	39.643	2085900000	49	O43920	O43920	NADH dehydrogenase [ubiquinone] iron-sulfur protein 5
PDE6D	0.502174	0.62825	0.817681	0.428769	0.635349	0.630955	0.547521	0.513204	0.463644	0.356053	0.740045	0.906607	1.19997	0.658011	0.755156	0.880995	0.800477	0.777456	0.534678	0.509818	0.200994	0.208397	0.293468	0.135154	0.140683	0.231036	0.185848	0.184864	0.127864	0.106909	4	4	33.3	33.3	0	35.567	490810000	18	O43924	O43924	Retinal rod rhodopsin-sensitive cGMP 3,5-cyclic phosphodiesterase subunit delta
PEX1	0.734401	1.20782	0.669323	0.677296	1.00734	0.812551	0.654446	1.21	0.677123	0.636386	0.857377	1.63463	0.859463	0.868999	1.13597	0.951211	0.916397	1.38746	0.76347	0.646584	0.209466	0.509524	0.168584	0.239882	0.199547	0.159874	0.177614	0.188522	0.0966467	0.159024	15	15	13.3	13.3	0	72.881	250470000	30	O43933;O43933-2	O43933;O43933-2	Peroxisome biogenesis factor 1
RAD21	4.69069	5.85922	4.89155	5.75989	4.30815	6.08581	4.0133	6.35263	5.4228	6.22708	4.95947	6.05668	4.60669	6.09534	5.13811	7.13794	3.98595	6.28214	5.74202	6.59229	2.70391	2.68632	2.62792	3.24603	2.50782	3.38774	2.67114	4.08886	3.43682	3.27115	28	28	58.3	58.3	0	323.31	7558800000	169	O60216;Q9H4I0	O60216	Double-strand-break repair protein rad21 homolog
AKR1B10	12.0764	4.02122	3.92164	2.1313	127.331	4.53486	3.63574	4.15565	5.61163	4.61416	13.7924	3.57744	3.48021	2.4768	142.594	4.45211	3.70481	3.86426	6.99821	4.30978	13.3227	1.93361	1.36279	1.22418	60.4319	2.14012	1.48691	1.57195	3.93182	1.91712	27	16	84.5	50.9	0	323.31	79817000000	451	O60218	O60218	Aldo-keto reductase family 1 member B10
TIMM8A	1.37747	1.05321	1.25888	1.30309	1.92588	0.888335	0.732078	1.29696	1.65838	2.65663	2.59561	1.67972	2.41534	2.42756	3.12769	1.71308	1.37063	2.31344	3.93922	4.72071	2.79346	2.3184	2.4404	2.5654	3.89215	2.45893	1.83086	3.19459	4.67821	3.62271	7	7	85.6	85.6	0	72.761	8238400000	79	O60220	O60220	Mitochondrial import inner membrane translocase subunit Tim8 A
DHX16	2.14201	2.51195	2.75857	2.28298	1.77859	2.4324	1.99258	2.69342	2.72624	2.49214	3.16473	3.73883	3.84844	3.58784	2.8464	4.16192	3.388	4.2436	3.85834	3.4175	1.62764	1.91706	1.43605	1.91348	1.20512	1.75352	1.46596	1.31946	1.4698	2.03979	31	30	31.4	30.5	0	285.87	5569800000	92	O60231	O60231	Putative pre-mRNA-splicing factor ATP-dependent RNA helicase DHX16
SSSCA1	2.21066	2.58004	1.82896	2.41597	2.2851	2.60819	1.94168	2.41515	1.81641	2.19819	2.61674	2.98897	2.29701	2.82284	3.08417	2.70626	1.83186	2.40774	2.31109	2.95487	2.83669	3.73383	3.14748	2.88417	4.71486	3.62916	3.2174	4.34033	3.19875	2.42506	9	9	62.8	62.8	0	168.36	4509700000	71	O60232	O60232	Sjoegren syndrome/scleroderma autoantigen 1
GMFG	0.877785	0.746329	0.524395	0.922189	0.608527	0.63013	0.91746	2.92245	0.646941	1.10065	0.40306	0.332781	0.242792	0.40523	0.287965	0.341358	0.454235	1.59029	0.314294	0.37139	0.777083	0.591447	0.464241	0.766649	0.645972	0.617719	0.793265	4.00069	0.551551	0.580355	8	4	55.6	30.3	0	24.272	354170000	17	O60234	O60234	Glia maturation factor gamma
PPP1R12B	0.426582	0.559933	0.241257	0.197905	0.588028	0.292988	0.491186	0.615461	0.258701	0.749483	0.299464	0.381101	0.182844	0.159343	0.352233	0.187191	0.364536	0.508107	0.215373	0.321017	0.229015	0.345064	0.167615	0.165059	0.39453	0.202257	0.272252	0.903532	0.199219	0.203329	8	7	9.7	8.9	0	41.503	154870000	16	O60237;O60237-4;O60237-3;O60237-5;O60237-2	O60237;O60237-4	Protein phosphatase 1 regulatory subunit 12B
MED14	0.44972	0.366426	0.410171	0.485499	0.467214	0.513527	0.375742	0.425154	0.340349	0.336502	0.507818	0.591696	0.586337	0.613493	0.57183	0.642154	0.541906	0.569293	0.467416	0.41239	0.135717	0.150191	0.123344	0.190112	0.100994	0.162754	0.125396	0.0692581	0.0697944	0.132225	10	10	7.9	7.9	0	27.384	190230000	19	O60244	O60244	Mediator of RNA polymerase II transcription subunit 14
PRPSAP2	1.63162	1.7967	2.14403	1.68911	2.48287	2.10764	1.54194	1.7954	2.02143	1.30277	1.27267	1.56879	1.93062	1.39171	1.96662	1.69991	1.34819	1.47359	1.88541	1.0815	1.23974	1.38387	1.69244	1.26769	1.3357	1.56935	1.21415	1.10637	1.20079	1.68843	17	16	48	44.2	0	157.8	1784000000	66	O60256;O60256-3;O60256-4;O60256-2	O60256;O60256-3;O60256-4;O60256-2	Phosphoribosyl pyrophosphate synthase-associated protein 2
SMARCA5	8.71217	9.85505	9.3977	10.2418	8.14786	11.811	6.92341	10.9257	9.945	8.36413	8.44399	11.0601	8.49551	10.0565	8.83051	12.2697	7.65742	11.0594	8.6287	8.56699	4.70942	5.08768	4.17782	5.81419	3.64179	5.41254	4.41956	3.77044	3.61303	6.68468	46	37	44.7	35.9	0	323.31	7564400000	218	O60264	O60264	SWI/SNF-related matrix-associated actin-dependent regulator of chromatin subfamily A member 5
SPAG9	11.3318	12.514	14.2279	8.64553	10.4064	11.1617	10.2219	18.4512	9.00331	16.0348	12.4272	13.0456	16.3736	8.62738	12.5265	12.9772	11.0878	23.7432	10.5784	16.9257	10.1124	10.3187	12.6253	6.87362	10.7167	9.90025	8.94084	22.5284	9.06667	13.4997	57	2	47.4	2	0	323.31	24324000000	334	O60271;O60271-3;Q9UPT6-2	O60271;O60271-3	C-Jun-amino-terminal kinase-interacting protein 4
ZNF292	0.459971	0.493649	0.458602	0.464904	0.387262	0.687721	0.421934	0.615869	0.487889	0.664739	0.350791	0.404882	0.325752	0.382069	0.301689	0.663343	0.32409	0.514392	0.370263	0.44819	0.437034	0.523169	0.404768	0.584462	0.399082	0.69004	0.43047	0.54238	0.415637	0.588326	10	10	5.1	5.1	0	39.934	163370000	20	O60281;O60281-2	O60281;O60281-2	Zinc finger protein 292
KIF5C	0.476125	0.648435	0.394858	0.580804	0.360381	0.633472	0.38247	0.654635	0.334825	0.467214	1.12641	2.72536	0.800515	1.76028	0.780721	2.09954	0.690677	1.71833	0.633829	0.8073	0.833106	1.93788	0.496796	1.36645	0.555916	1.51913	0.624927	1.41635	0.45936	0.512917	31	12	34.1	14.8	0	55.248	483140000	30	O60282;O60282-2	O60282;O60282-2	Kinesin heavy chain isoform 5C
MGRN1	0.546419	0.823633	0.712152	0.646067	0.864954	0.734993	0.788994	0.689441	0.88802	0.60264	0.380684	0.452229	0.505775	0.328349	0.474848	0.422116	0.424547	0.397982	0.595027	0.339854	0.258252	0.340329	0.545874	0.300182	0.342286	0.28905	0.319551	0.339468	0.342696	0.293645	11	11	29	29	0	123.06	225990000	21	O60291;O60291-2;O60291-4;O60291-3;Q96PX1-2;Q96PX1	O60291;O60291-2;O60291-4;O60291-3	E3 ubiquitin-protein ligase MGRN1
SIPA1L3	2.0979	2.36328	1.48134	1.62754	4.24298	2.58445	2.18475	2.96254	1.30013	2.88074	1.7974	1.97749	1.31275	1.16974	3.30852	2.26211	1.74974	2.62138	1.22191	1.92153	1.28374	1.41094	0.793323	0.967087	2.3507	1.81557	1.62543	2.38631	0.875707	1.40481	31	31	25	25	0	270.91	1144800000	67	O60292	O60292	Signal-induced proliferation-associated 1-like protein 3
ZFC3H1	0.490637	0.539438	0.656974	0.442412	0.531504	0.582695	0.461306	0.505664	0.417915	1.25438	0.955441	0.894332	1.17839	0.807612	0.843335	1.37417	0.909403	1.14753	0.698161	1.89017	0.559869	0.543718	0.476385	0.425031	0.550175	0.540235	0.455839	0.653549	0.513417	0.683994	14	14	8.9	8.9	0	153.49	465520000	31	O60293;O60293-2;O60293-4	O60293;O60293-2	Zinc finger C3H1 domain-containing protein
LZTS3	0.0906008	0.0590652	0.0552904	0.113432	0.072585	0.0599959	0.0932932	0.0644284	0.0980629	0.334586	0.104801	0.0730796	0.0771915	0.159012	0.0983044	0.0909427	0.12645	0.0841394	0.15662	0.340851	0.25311	0.197197	0.138128	0.393819	0.26233	0.243669	0.318509	0.329847	0.533643	0.665319	6	6	10.7	10.7	0	12.183	42960000	9	O60299;O60299-2	O60299;O60299-2	Leucine zipper putative tumor suppressor 3
AQR	2.4084	2.66814	2.95633	3.13249	2.38041	3.09925	1.9804	3.14034	3.18853	1.68806	2.05231	2.48971	2.40508	2.6299	2.19057	2.82319	1.66104	2.56883	2.32329	1.63276	2.46712	2.53354	2.29447	3.36726	1.98021	2.74684	2.28852	2.05962	2.10951	2.61932	30	30	24.4	24.4	0	176.21	1400900000	66	O60306	O60306	Intron-binding protein aquarius
OPA1	8.899	8.89633	20.6377	7.01202	6.02125	12.6289	8.55712	11.6271	7.95163	5.68661	12.2775	12.9076	25.807	9.41436	9.32113	18.81	12.1753	15.0318	10.9014	9.36035	8.46278	7.46713	15.3821	6.39308	5.09129	10.2673	7.03316	7.74532	4.48105	7.7762	47	47	46.9	46.9	0	323.31	13297000000	310	O60313-2;O60313	O60313-2;O60313	Dynamin-like 120 kDa protein, mitochondrial;Dynamin-like 120 kDa protein, form S1
ZEB2	0.414733	1.1679	0.775245	0.23558	0.222791	0.372626	0.627065	0.255259	0.211954	0.303137	0.528857	1.56686	1.10443	0.175009	0.228249	0.402855	0.748433	0.176608	0.199719	0.157915	1.12578	2.76654	3.43815	0.450759	0.540501	0.90075	1.50848	0.460452	0.574926	0.481559	10	9	9.3	8.7	0	43.645	217340000	18	O60315-2;O60315	O60315-2;O60315	Zinc finger E-box-binding homeobox 2
MCM3AP	1.13664	1.11201	1.36845	0.974906	0.917891	1.22142	1.23978	1.25286	1.75467	0.999931	0.983079	1.17078	1.19804	1.00853	1.04359	1.31333	1.12317	1.17413	1.32642	0.905231	0.77797	0.887817	0.880822	0.912925	0.666507	0.86202	0.774118	0.955303	0.872646	0.822972	21	21	15.4	15.4	0	243.66	644010000	44	O60318;O60318-2	O60318	Germinal-center associated nuclear protein
PIP5K1C	0.113238	0.159996	0.170716	0.0772685	0.101185	0.151917	0.421675	0.0895728	0.078804	0.0700262	0.452142	0.596109	0.609873	0.409969	0.457793	0.544605	1.42885	0.411158	0.408076	0.424836	0.348965	0.403106	0.538837	0.324858	0.333816	0.338645	0.761214	0.295253	0.326362	0.316778	5	5	10.2	10.2	0	38.656	105850000	8	O60331-4;O60331;O60331-2;O60331-3	O60331-4;O60331;O60331-2;O60331-3	Phosphatidylinositol 4-phosphate 5-kinase type-1 gamma
KIF1B	3.80811	4.24183	5.11956	4.19744	3.67259	3.95484	4.52717	3.25293	4.24658	3.65359	2.90729	3.60211	3.94083	3.35936	3.02183	3.388	3.78261	2.6384	3.29118	2.60183	3.66999	4.04399	4.53095	4.08046	3.23316	3.70327	4.33618	2.54122	3.43162	3.55274	32	11	22.9	8.8	0	252.7	2187800000	94	O60333-2;O60333;O60333-4	O60333-2;O60333;O60333-4	Kinesin-like protein KIF1B
KIF1B	0.844369	0.771781	1.55807	1.14901	0.508031	1.11849	1.15885	0.481479	0.452827	0.478058	1.6399	1.75218	3.06124	2.35433	1.18944	2.45388	2.74931	0.977291	0.865232	1.08095	0.321233	0.357328	0.512629	0.502255	0.301978	0.401564	0.496591	0.219975	0.224158	0.263577	30	10	28.8	8	0	93.561	381740000	23	O60333-3	O60333-3	Kinesin-like protein KIF1B
MAPKBP1	0.172158	0.154621	0.177586	0.149097	0.142233	0.225921	0.151155	0.198684	0.193533	0.175252	0.310723	0.314227	0.320835	0.314985	0.235051	0.415011	0.387353	0.320935	0.270103	0.33769	0.255773	0.18205	0.0992872	0.233959	0.209712	0.391694	0.172111	0.0336704	0.0281198	0.307649	3	3	2.2	2.2	0.00011377	4.1456	81818000	7	O60336-3;O60336-6;O60336;O60336-4;O60336-5;O60336-2	O60336-3;O60336-6;O60336;O60336-4	Mitogen-activated protein kinase-binding protein 1
KDM1A	2.03319	2.19831	2.49458	3.0071	2.07805	2.60771	2.21661	2.85114	3.61951	1.89977	1.76419	1.74087	1.87154	2.40454	1.93245	2.18103	1.7973	2.24029	2.6303	1.7023	3.59328	3.11352	3.3316	4.75863	3.73025	3.82515	3.66828	3.79681	4.75538	4.45205	23	23	32.5	32.5	0	195.05	2679000000	102	O60341;O60341-2	O60341;O60341-2	Lysine-specific histone demethylase 1A
TBC1D4	2.61587	1.39489	3.23884	2.36515	2.089	2.05157	2.11082	1.67022	4.18009	5.43582	3.41852	2.03422	4.65559	3.59945	3.2415	3.05407	2.99857	2.21991	7.35125	6.47452	1.63005	1.05169	1.59568	1.82401	1.7199	1.38214	1.43177	1.09596	3.03952	4.05358	30	29	27.4	26.6	0	322.35	2351100000	109	O60343-2;O60343-3;O60343;O60343-5;O60343-4	O60343-2;O60343-3;O60343	TBC1 domain family member 4
FZD6	0.992678	1.08769	1.06405	1.29788	0.828632	1.31876	0.919701	1.4326	0.53155	1.2916	1.02352	0.872723	1.19992	1.45114	0.938722	1.3214	0.878048	1.64544	0.530433	0.888867	1.21957	0.953257	1.50352	1.67592	1.24798	1.44829	1.10512	3.41497	0.711461	0.974613	8	8	15.9	15.9	0	134.88	703710000	21	O60353-2;O60353	O60353-2;O60353	Frizzled-6
PPL	15.4336	8.57865	5.63402	7.38596	10.132	7.18349	8.21408	28.0849	10.1406	84.5512	17.9014	7.75201	5.55204	6.64763	13.7868	7.4454	8.0718	32.6569	10.7169	82.4221	17.5626	8.03506	4.8703	7.32485	21.8738	9.52536	8.35966	67.3959	11.6365	62.1005	108	106	61.4	61.4	0	323.31	21911000000	515	O60437	O60437	Periplakin
DFNA5	1.63988	1.88657	1.50356	2.00696	1.70324	2.39106	2.65591	1.39763	1.83965	0.95078	2.47593	2.90701	2.25466	3.22161	3.50216	3.12464	4.2562	2.56205	2.54067	1.59942	0.22338	0.25183	0.156409	0.267652	0.277305	0.28878	0.301926	0.181092	0.128629	0.148747	16	16	32.9	32.9	0	197.03	1553900000	61	O60443;O60443-3;O60443-2	O60443;O60443-3	Non-syndromic hearing impairment protein 5
EVI5	0.707286	1.0575	0.863879	0.7004	0.630165	0.81985	0.990969	0.805788	0.52502	0.835792	1.19042	1.92986	1.54977	1.00755	1.03938	1.48955	1.69974	1.44949	0.926966	1.32193	0.284354	0.478289	0.33313	0.292063	0.28143	0.365258	0.40434	0.29703	0.205629	0.329035	21	21	26	26	0	75.099	409830000	30	O60447;O60447-2	O60447;O60447-2	Ecotropic viral integration site 5 protein homolog
LY75;CD302	0.709771	0.675214	0.491238	0.415211	0.645737	0.563656	0.821339	0.956172	0.633944	1.85903	0.514771	0.774806	0.720564	0.287452	0.804151	0.517124	1.01209	0.399969	1.38726	0.938577	0.403348	0.947088	0.771462	0.165856	0.638251	0.556451	0.75297	0.173879	1.84172	0.589667	9	9	7.7	7.7	0	82.328	483620000	20	O60449-3;O60449-2;Q8IX05;O60449;Q8IX05-2	O60449-3;O60449-2;Q8IX05	Lymphocyte antigen 75;CD302 antigen
NRP2	1.15439	1.94992	1.30732	0.771983	0.869655	3.36753	0.808807	0.665949	0.694557	1.24459	1.27869	1.63061	1.46798	0.653837	0.996795	3.78633	0.723314	0.641043	0.633088	1.14751	0.362956	0.523881	0.388985	0.189918	0.246864	1.03997	0.174164	0.119195	0.159921	0.383738	12	12	16.3	16.3	0	142.24	595310000	31	O60462-3;O60462-4;O60462-5;O60462-2;O60462;O60462-6	O60462-3;O60462-4;O60462-5;O60462-2;O60462;O60462-6	Neuropilin-2
MAN1A2	0.714876	0.925064	1.43199	0.74963	0.730745	0.866916	0.890367	0.90196	0.649691	0.541301	0.598928	0.645266	1.03504	0.615469	0.420606	0.756114	0.826237	0.826237	0.827502	0.352467	0.239793	0.237068	0.335259	0.223367	0.150847	0.199705	0.271346	0.214723	0.154421	0.145101	13	12	24.5	23.4	0	51.039	449150000	24	O60476	O60476	Mannosyl-oligosaccharide 1,2-alpha-mannosidase IB
PLXNC1	0.444795	0.261629	1.71866	0.319983	0.293496	0.298718	0.572731	0.287343	0.329744	0.393003	0.557647	0.198365	1.97031	0.371056	0.329804	0.28699	0.500859	0.265123	0.409116	0.483364	0.165494	0.0603218	0.719605	0.0976106	0.080975	0.0941964	0.126209	0.0591148	0.0837384	0.130407	10	9	7.3	6.8	0	25.533	130150000	11	O60486	O60486	Plexin-C1
ACSL4	4.00475	3.42704	6.18186	2.24496	2.8039	3.81146	3.73264	2.7137	14.6266	2.41638	3.41024	3.55945	5.34769	1.88686	2.6057	3.78253	3.83022	3.06161	13.9626	2.24464	3.6205	2.98661	5.05272	1.81247	2.1535	3.10159	3.575	1.97626	10.7977	2.34697	26	23	41	36.7	0	230.06	4629800000	117	O60488-2;O60488	O60488-2;O60488	Long-chain-fatty-acid--CoA ligase 4
SNX3	2.32386	2.80589	2.9039	1.95052	2.08488	3.02067	3.07757	2.45489	1.77404	2.70964	2.06741	2.33415	2.53935	1.67434	1.90781	2.70822	2.64609	2.09653	1.62717	2.50087	0.81154	1.16336	1.34649	0.638553	0.67649	0.882404	0.942299	0.704346	0.624548	0.706527	12	10	52.5	42.6	0	214.17	6742800000	62	O60493;O60493-4;O60493-2;O60493-3	O60493;O60493-4;O60493-2	Sorting nexin-3
STX10	1.36092	1.6215	1.69245	1.46123	1.67877	1.53145	1.37076	1.34058	1.18647	2.40673	1.81986	1.64493	1.909	2.04377	2.20125	2.04523	1.67975	1.82463	1.68258	2.3898	0.539962	1.001	0.813713	0.779875	1.1368	1.15714	0.939235	1.27875	1.0185	0.677567	13	13	73.5	73.5	0	182.67	1379400000	58	O60499;O60499-2	O60499;O60499-2	Syntaxin-10
MGEA5	6.16313	8.32159	6.32556	6.29619	6.55783	11.9277	7.30328	7.30804	3.88146	4.49138	6.66297	9.78731	6.80916	6.69982	8.07689	13.0354	7.83576	8.02287	3.83312	4.71947	3.43716	4.43646	3.08041	3.18495	3.93741	5.50034	3.61429	3.61277	2.40181	3.0974	32	32	45.3	45.3	0	284.7	6661400000	142	O60502;O60502-4;O60502-2;O60502-3	O60502;O60502-4;O60502-2;O60502-3	Protein O-GlcNAcase
SORBS3	1.50666	1.33129	0.967442	1.51466	1.5237	1.16467	2.64513	0.894136	3.06424	1.44237	0.854144	1.01788	0.697466	1.27219	1.16287	0.912987	2.00128	0.671978	1.59531	0.937832	0.329281	0.308119	0.239082	0.413837	0.426354	0.356758	0.458517	0.251943	0.92311	0.419889	15	15	29.4	29.4	0	215.36	966490000	38	O60504;O60504-2	O60504;O60504-2	Vinexin
SYNCRIP	18.9908	20.9492	21.1227	19.3252	18.2045	30.9079	21.6564	28.5156	20.2537	14.6788	18.0223	21.2536	20.0336	17.2443	18.5915	30.2671	20.8235	25.2175	20.5439	14.5581	30.9992	31.7928	27.0628	26.0401	24.0773	40.8765	33.5091	28.5919	19.9286	32.1215	33	2	60.5	7.2	0	323.31	101000000000	551	O60506;O60506-2	O60506;O60506-2	Heterogeneous nuclear ribonucleoprotein Q
TPST1	0.416881	0.653677	0.323458	0.558311	0.34573	0.694816	0.610214	0.345918	0.558508	0.351523	0.530496	0.610364	0.411977	0.855679	0.378479	0.714804	0.718128	0.505189	0.605496	0.516989	0.290095	0.388387	0.156829	0.358348	0.167309	0.380794	0.35182	0.181539	0.292342	0.308278	4	3	12.7	10.8	0	13.171	173090000	23	O60507	O60507	Protein-tyrosine sulfotransferase 1
CDC40	1.42811	1.53731	1.73623	1.29683	1.12571	1.93895	1.25777	1.89386	1.95013	1.36592	2.7012	3.11212	2.98557	2.77053	2.529	3.99324	2.8999	3.86235	3.31109	2.99492	1.08651	1.10616	1.08791	1.08007	0.785594	1.32618	1.1366	1.10162	1.01311	1.41517	18	18	37.1	37.1	0	136.53	1680500000	58	O60508	O60508	Pre-mRNA-processing factor 17
B4GALT4	0.165519	0.165965	0.158473	0.183447	0.49347	0.161221	0.293426	0.239279	0.179498	0.177327	0.165407	0.108694	0.167068	0.139527	0.515345	0.122578	0.295002	0.236423	0.17341	0.182441	0.108988	0.0554075	0.0964425	0.0706206	0.194685	0.050188	0.184222	0.109749	0.0764221	0.149539	4	3	10.5	8.4	0	6.6919	67383000	12	O60513	O60513	Beta-1,4-galactosyltransferase 4;N-acetyllactosamine synthase;Lactotriaosylceramide beta-1,4-galactosyltransferase
RANBP6	1.24226	1.10399	0.989559	1.52056	1.23184	1.76091	1.8513	1.31178	1.41336	0.828691	0.775435	0.737358	0.677335	0.915163	0.780321	1.23059	1.13361	0.732451	0.990424	0.614218	0.0703894	0.0578778	0.0487011	0.124726	0.0733532	0.127864	0.151766	0.0540534	0.0743951	0.0605965	19	17	21.3	19.5	0	134.31	633700000	34	O60518	O60518	Ran-binding protein 6
NEMF	4.75327	5.62351	5.36289	5.7024	4.26977	4.74993	4.57827	5.28734	4.14335	4.90956	6.51991	8.26734	7.5506	8.32167	5.60143	6.86847	8.62195	9.47648	4.7373	4.78399	2.99223	3.41151	2.86741	4.19036	2.99043	2.61395	3.56364	4.0845	2.20399	2.28137	26	25	27.6	26.9	0	199.37	5213400000	130	O60524-4;O60524-3;O60524;O60524-5;O60524-2	O60524-4;O60524-3;O60524;O60524-5	Nuclear export mediator factor NEMF
GMDS	1.15084	1.30009	1.02503	0.94166	1.09022	1.15293	1.02037	1.77553	4.15691	1.03964	1.87917	2.08525	1.77486	1.51117	1.75729	2.02398	1.8828	4.48792	7.70556	1.66673	1.13707	1.14627	1.04293	1.07047	0.904965	1.13485	1.01811	1.88728	4.32603	1.36582	12	12	38.6	38.6	0	75.183	2158400000	49	O60547-2;O60547	O60547-2;O60547	GDP-mannose 4,6 dehydratase
NMT2	0.815657	0.780245	0.83323	0.987066	0.669565	0.717121	1.35641	0.419075	0.7328	0.799393	0.777473	0.839066	0.654324	1.14579	0.687003	0.774158	1.97902	0.364818	0.663368	0.801412	0.296464	0.333995	0.250647	0.458061	0.33807	0.238576	0.633755	0.0957	0.159832	0.226228	11	8	26.9	18.1	0	32.186	462150000	23	O60551	O60551	Glycylpeptide N-tetradecanoyltransferase 2
CCNT1	1.08183	1.14397	1.25456	1.42574	1.2842	0.963233	0.941123	1.40601	0.933387	1.54336	1.25216	1.40033	1.3262	1.53843	1.32361	1.34022	1.12102	1.68972	1.02094	1.68836	0.754195	0.79762	0.722015	1.14482	0.801112	0.67338	0.755669	1.1069	0.525216	0.783165	8	8	15.7	15.7	0	69.657	1353600000	28	O60563;O60563-2	O60563	Cyclin-T1
GREM1	0.204531	0.0418574	0.0476755	0.0499676	0.0682187	0.0283301	1.58058	0.0526483	0.0568019	0.0773749	0.188958	0.0481106	0.0541143	0.0644445	0.10253	0.039873	1.47152	0.0655735	0.0234072	0.0633073	0.343513	0.152459	0.122395	0.172372	0.192306	0.232956	1.50994	0.161954	0.169335	0.188422	3	3	30.1	30.1	0	17.645	140220000	8	O60565-2;O60565;Q9H772	O60565-2;O60565	Gremlin-1
BUB1B	1.51216	1.3558	1.2847	2.71491	1.53014	1.80737	1.14002	2.09492	1.8459	2.43258	2.04553	2.17004	1.53929	3.7585	1.9976	2.47596	1.1744	2.0283	2.10649	3.40659	2.55551	2.74473	1.61877	4.45437	2.33635	2.73771	2.66593	2.17727	3.42951	3.69288	26	26	35.1	35.1	0	235.61	2826700000	66	O60566;O60566-3;O60566-2	O60566;O60566-3;O60566-2	Mitotic checkpoint serine/threonine-protein kinase BUB1 beta
PLOD3	4.35174	7.14435	7.65366	4.83356	3.09318	6.52988	6.06924	2.3401	3.42036	2.54557	5.00952	7.8974	8.64267	5.33431	3.59141	6.33725	7.05073	2.64275	3.93871	3.21829	2.61186	4.05704	4.90689	2.11887	1.51804	3.029	3.52976	1.25226	1.84538	1.70173	28	28	41.1	41.1	0	226.6	9039800000	133	O60568	O60568	Procollagen-lysine,2-oxoglutarate 5-dioxygenase 3
EIF4E2	0.823334	1.15565	1.25052	1.04267	0.889876	1.02988	1.08884	1.03365	1.12798	0.554288	1.02015	1.34297	1.49344	1.19877	1.10033	1.13396	1.41795	1.26481	1.43648	0.91397	0.268635	0.394766	0.384107	0.393768	0.319333	0.409327	0.433555	0.365921	0.304152	0.237368	6	6	26.1	26.1	0	44.17	553130000	25	O60573-2;O60573	O60573-2;O60573	Eukaryotic translation initiation factor 4E type 2
CCNT2	0.313824	0.390709	0.502761	0.406164	0.247875	0.291999	0.355341	0.374368	0.509086	0.340425	0.163201	0.192573	0.258346	0.216482	0.0949268	0.167011	0.193898	0.223046	0.250217	0.181784	0.0544912	0.0477127	0.046592	0.0740707	0.0379749	0.0617731	0.0650066	0.0713198	0.102339	0.0587828	6	6	8.7	8.7	0	11.05	140290000	9	O60583-2;O60583	O60583-2;O60583	Cyclin-T2
DIAPH1	14.1249	13.4215	15.3298	11.9076	13.8221	19.2258	13.2841	27.747	14.901	20.06	13.2883	12.9885	13.6581	10.337	14.4109	18.7868	14.3346	22.6527	14.2473	19.731	12.1667	10.7068	10.6632	8.49521	9.53846	13.7769	9.54254	14.2816	9.5112	21.6347	55	54	46.1	46.1	0	323.31	20764000000	369	O60610;O60610-2;O60610-3	O60610;O60610-2;O60610-3	Protein diaphanous homolog 1
2018-09-15	2.34197	3.15281	2.33039	1.9851	1.69738	2.47653	3.77625	1.61303	1.68056	3.35324	3.34251	4.40525	4.18977	2.88981	2.92964	3.89697	4.89052	2.19565	2.14651	4.24866	2.30299	3.12492	3.25873	2.03461	2.51364	2.46186	3.53654	1.9234	1.18172	2.52782	8	8	55.6	55.6	0	223.78	3757700000	53	O60613;O60613-2	O60613	15 kDa selenoprotein
EXOC3	2.1322	2.84403	2.39641	1.80734	1.97224	2.0236	3.35284	2.53569	1.82434	1.38653	1.70364	2.63706	1.88988	1.60614	1.5816	1.7852	2.73934	2.39517	1.44567	1.17547	0.575829	0.795845	0.639871	0.698066	0.556951	0.684198	0.955004	0.716317	0.520614	0.610423	21	21	40.2	40.2	0	109.7	1604400000	67	O60645-2;O60645-3;O60645	O60645-2;O60645-3;O60645	Exocyst complex component 3
PDE8A	0.450919	0.368952	0.525967	0.36139	0.660227	0.524966	0.368125	0.679935	0.425151	0.450145	0.0945298	0.0766263	0.162535	0.0734316	0.156939	0.122151	0.108623	0.257286	0.111613	0.0613456	0.135244	0.125904	0.120606	0.1139	0.117052	0.116686	0.0977653	0.147873	0.0917755	0.0920366	7	6	11	9.8	0	41.958	164830000	9	O60658;O60658-6;O60658-2;O60658-4;O60658-5	O60658;O60658-6;O60658-2	High affinity cAMP-specific and IBMX-insensitive 3,5-cyclic phosphodiesterase 8A
PLIN3	11.559	8.87674	7.80914	13.305	9.28065	10.6685	22.738	5.3743	9.7613	17.4107	14.8784	8.96029	9.42733	16.6771	11.5706	12.167	25.3204	7.33951	14.0813	17.6776	13.6913	14.0787	15.49	14.7114	20.0905	15.9687	28.8564	15.3342	24.5858	11.6729	23	0	76.1	0	0	323.31	63882000000	469	O60664-4;O60664	O60664-4;O60664	Perilipin-3
RAD1	0.409838	0.62561	0.451063	0.68384	0.465379	0.524379	0.405265	0.494399	0.430351	0.565022	0.642734	0.93953	0.63319	0.956231	0.706695	0.776295	0.609435	0.617919	0.678626	0.851989	0.41292	0.518237	0.385686	0.776791	0.342829	0.383991	0.371925	0.29148	0.330809	0.420773	5	5	31.7	31.7	0	102.94	337150000	14	O60671-2;O60671;O60671-3	O60671-2;O60671	Cell cycle checkpoint protein RAD1
PRMT3	1.11099	1.31354	2.22094	1.09869	1.51945	1.39393	0.837371	1.28547	0.823033	0.726803	1.69345	2.51307	3.80246	1.66691	2.46325	2.36521	1.39027	1.595	1.31646	1.25059	0.361798	0.454967	0.662321	0.344243	0.441277	0.424606	0.296454	0.371219	0.322736	0.407602	14	14	34.3	34.3	0	68.309	1027600000	50	O60678;O60678-2	O60678;O60678-2	Protein arginine N-methyltransferase 3
KPNA6	2.91395	3.62421	3.21072	3.71554	3.15578	4.57572	4.28115	3.85238	3.55389	2.37708	4.25938	5.61048	4.87785	5.14027	5.06861	6.02386	5.68353	4.65258	5.87615	3.88025	1.50885	2.07871	2.16992	2.06066	1.32678	2.26282	2.22067	1.51198	1.59644	1.74418	21	11	45.3	25.2	0	148.03	4013800000	114	O60684	O60684	Importin subunit alpha-7
UGDH	11.8124	5.78943	6.77518	6.99072	50.7883	6.65832	11.0354	10.4535	45.1022	7.04881	11.1512	5.35304	5.9376	5.34696	40.2223	5.76923	9.6576	8.67053	45.1296	6.49993	1.85381	1.30858	1.15328	1.33847	3.86797	1.16499	1.76374	1.21981	4.82535	1.27046	39	39	82.4	82.4	0	323.31	54345000000	393	O60701;O60701-3;O60701-2	O60701;O60701-3;O60701-2	UDP-glucose 6-dehydrogenase
TPST2	0.0856128	0.0700792	0.0989447	0.190187	0.08144	0.0986426	0.154383	0.0907083	0.0790039	0.0859714	0.24226	0.174992	0.307949	0.522228	0.169321	0.249507	0.463502	0.218866	0.24781	0.18386	0.367347	0.221779	0.367994	1.03258	0.191957	0.416481	0.725402	0.283717	0.275731	0.266542	3	2	7.7	5.8	0	10.602	123100000	8	O60704	O60704	Protein-tyrosine sulfotransferase 2
LPXN	2.23431	5.8884	6.47431	1.10564	0.50351	1.45607	2.1718	1.81749	0.532969	0.769406	1.41635	2.94445	4.20265	0.468606	0.323229	0.981245	1.30233	1.5083	0.349247	0.401487	1.14691	2.78473	3.30581	0.370308	0.417548	0.750829	0.981978	1.46795	0.241933	0.243735	12	12	39.9	39.9	0	127.02	2901300000	63	O60711;O60711-2	O60711;O60711-2	Leupaxin
CTNND1	8.39531	11.1441	5.63064	6.92725	10.4283	7.04093	10.929	13.6841	10.8592	8.42066	8.85591	13.32	6.12973	7.96255	13.2735	7.47389	10.7451	13.7742	11.5609	9.78059	4.93936	6.59321	3.48273	4.78018	6.66404	4.15029	5.49841	9.28746	6.00353	6.66142	51	51	59.9	59.9	0	323.31	28132000000	364	O60716-5;O60716-3;O60716-2;O60716;O60716-8;O60716-7;O60716-13;O60716-11;O60716-6;O60716-4;O60716-21;O60716-19;O60716-10;O60716-9;O60716-18;O60716-17;O60716-16;O60716-15;O60716-24;O60716-23;O60716-14;O60716-12;O60716-22;O60716-20;O60716-29;O60716-27;O60716-26;O60716-25;O60716-32;O60716-31;O60716-30;O60716-28	O60716-5;O60716-3;O60716-2;O60716;O60716-8;O60716-7;O60716-13;O60716-11;O60716-6;O60716-4;O60716-21;O60716-19;O60716-10;O60716-9;O60716-18;O60716-17;O60716-16;O60716-15;O60716-24;O60716-23;O60716-14;O60716-12;O60716-22;O60716-20;O60716-29;O60716-27;O60716-26;O60716-25;O60716-32;O60716-31;O60716-30;O60716-28	Catenin delta-1
ICMT	0.230793	0.207522	0.493679	0.277247	0.265553	0.386146	0.549538	0.261462	0.274086	0.156811	0.228529	0.142256	0.360754	0.168244	0.167799	0.230995	0.425812	0.182489	0.193897	0.129726	0.108979	0.0837567	0.205437	0.114186	0.094301	0.180972	0.211738	0.0833711	0.0794282	0.0822139	2	2	3.5	3.5	0	5.2411	305710000	7	O60725	O60725	Protein-S-isoprenylcysteine O-methyltransferase
MAGEC1	1.01425	3.36685	1.78243	2.69066	0.318309	0.342585	0.436376	0.380108	0.294326	0.404006	1.24117	3.74477	2.00332	3.076	0.289854	0.393982	0.400087	0.386131	0.403664	0.565241	1.85893	7.53222	3.70103	4.08312	0.768925	0.904439	0.799393	0.73237	0.550453	0.773174	9	8	12.3	12.3	0	115.85	1113000000	52	O60732;O60732-2	O60732;O60732-2	Melanoma-associated antigen C1
SNX2	5.31774	5.20144	10.783	4.3118	4.32638	5.76535	5.21906	6.28256	5.96013	4.79188	5.65487	5.64165	10.5268	4.84573	4.40611	6.37524	5.73779	7.54747	6.29443	5.99678	9.04434	7.3127	13.346	6.83635	5.85711	8.18665	7.83812	9.77674	7.43951	11.42	24	1	48.9	1.9	0	207.25	12206000000	153	O60749	O60749	Sorting nexin-2
DPM1	0.875788	1.54154	1.49396	0.908905	1.06962	1.18329	0.944413	0.70027	0.852777	0.370447	2.62152	4.15188	4.02519	2.39951	2.51665	3.06672	3.2307	1.99777	2.0519	1.13202	1.01259	1.30617	0.991953	0.687771	0.672197	0.870977	1.59322	0.469006	0.649919	0.755849	8	8	30.8	30.8	0	59.143	2098500000	52	O60762	O60762	Dolichol-phosphate mannosyltransferase subunit 1
USO1	9.99423	12.7445	11.7278	7.99043	8.64245	9.64529	19.5295	10.7589	13.3225	7.94155	12.511	15.5119	14.9881	9.35666	11.6641	11.5296	22.6389	12.3512	17.6768	10.4735	9.40329	9.86279	11.3259	7.29707	7.02276	8.33945	16.5565	8.75793	11.2439	8.36762	42	41	48.4	47.7	0	323.31	30486000000	319	O60763;O60763-2	O60763;O60763-2	General vesicular transport factor p115
MRPS14	0.198979	0.183592	0.293578	0.177964	0.230661	0.250362	0.215556	0.243488	0.237993	0.185303	0.212942	0.221354	0.314185	0.162277	0.223616	0.269373	0.217735	0.285334	0.27357	0.169753	0.277927	0.22842	0.347124	0.216034	0.281831	0.253609	0.293932	0.294897	0.36219	0.256276	2	2	18.8	18.8	0	26.617	538100000	12	O60783	O60783	28S ribosomal protein S14, mitochondrial
TOM1	2.92314	3.10045	5.21342	4.40128	2.44674	2.06719	4.29579	1.98345	3.64613	4.24914	2.45369	2.16128	4.0369	3.80485	2.0536	1.52398	3.28968	1.33651	3.26966	2.82521	2.13113	2.2567	3.91473	3.39473	2.22449	1.95209	3.12974	2.02672	4.29343	2.41836	19	19	60.4	60.4	0	323.31	7754100000	139	O60784;O60784-2;O60784-4;O60784-3	O60784;O60784-2;O60784-4;O60784-3	Target of Myb protein 1
PFKFB2	0.835715	0.838665	1.61083	0.891825	0.776147	0.698977	0.733408	1.29634	0.819972	0.892527	1.2216	1.16987	2.3612	1.26016	1.25218	1.04452	0.862079	2.39946	1.1273	1.54239	0.688532	0.6198	1.08741	0.646887	0.424648	0.703411	0.351528	0.732438	0.483322	0.80312	13	10	26.7	21.4	0	74.111	620550000	37	O60825;O60825-2;P16118-2;P16118	O60825;O60825-2	6-phosphofructo-2-kinase/fructose-2,6-bisphosphatase 2;6-phosphofructo-2-kinase;Fructose-2,6-bisphosphatase
CCDC22	1.70023	1.64954	2.56497	2.16124	2.00103	1.8837	2.45533	1.90798	1.93414	1.49704	2.65722	2.50651	3.96123	3.16292	3.34897	2.95513	3.70405	2.85484	3.14447	2.23348	2.16056	1.75946	2.79714	2.48942	1.92797	2.21845	2.71992	2.28861	1.74625	1.94464	20	20	36.7	36.7	0	303.55	2462800000	90	O60826	O60826	Coiled-coil domain-containing protein 22
PQBP1	4.87219	3.77415	3.68071	8.32993	4.78078	4.09447	2.70709	3.85709	3.53859	11.5208	4.74953	2.71077	3.25158	7.51442	3.50637	3.57847	2.15846	3.28498	3.49515	10.3328	2.94881	2.99362	3.22035	4.39749	4.58309	3.1681	1.71402	4.53503	3.77237	5.06408	12	12	46.2	46.2	0	253.53	8168600000	128	O60828-2;O60828;O60828-5;O60828-4;O60828-3;O60828-6;O60828-10;O60828-9;O60828-8;O60828-7	O60828-2;O60828;O60828-5;O60828-4;O60828-3	Polyglutamine-binding protein 1
PAGE4	0.136434	0.0261989	0.0164378	0.0323589	0.0279244	0.0236903	0.0215304	0.0270657	0.0486246	2.04364	0.217341	0.0137516	0.010191	0.028256	0.0145651	0.0185921	0.0157683	0.0154586	0.0770046	1.85137	0.305765	0.130715	0.0858033	0.160146	0.166779	0.168503	0.104415	0.119447	0.274412	1.80988	2	2	49	49	0	34.794	172650000	12	O60829	O60829	P antigen family member 4
PRAF2	1.09967	1.7252	1.18675	1.32108	1.16905	1.1264	2.57372	0.545648	0.433918	0.582497	0.916552	1.40966	0.91946	1.04745	1.03244	0.903491	2.11732	0.381698	0.259646	0.398388	0.327775	0.211499	0.196192	0.258348	0.288607	0.179555	0.382045	0.136211	0.155297	0.21192	5	5	27	27	0	36.563	2399000000	28	O60831	O60831	PRA1 family protein 2
DKC1	4.97914	4.90757	6.36374	4.98889	4.06292	7.4045	4.25364	5.68684	6.86309	4.45526	5.35235	5.84003	6.82314	4.80767	4.32006	8.61408	5.10213	7.24174	6.11676	5.28059	3.89126	3.31967	3.74191	3.71513	2.8703	4.81273	3.44899	3.75794	3.83957	4.86027	21	21	33.7	33.7	0	246.83	9359000000	139	O60832;O60832-2	O60832;O60832-2	H/ACA ribonucleoprotein complex subunit 4
EIF5B	16.247	16.8522	18.8538	17.7198	10.6337	17.8847	11.977	15.0814	18.0585	25.0317	14.6237	15.1759	17.16	19.7514	9.1696	16.6619	15.4075	16.1295	10.4673	22.5431	15.1088	15.0037	15.9878	18.0543	13.4773	15.4055	14.7617	14.8756	15.4321	21.0874	58	58	45.7	45.7	0	323.31	46773000000	407	O60841	O60841	Eukaryotic translation initiation factor 5B
GAS7	1.14516	6.54308	1.61117	0.456582	0.392008	0.527558	0.630811	0.512359	0.453202	0.567096	0.8603	4.48196	1.29393	0.386636	0.299078	0.361361	0.37871	0.310734	0.317454	0.365024	1.623	7.48433	2.62712	0.435929	0.613643	0.680264	0.662709	0.516695	0.63394	0.506469	12	12	41.3	41.3	0	98.033	1779100000	38	O60861-4;O60861;O60861-1;O60861-2	O60861-4;O60861;O60861-1;O60861-2	Growth arrest-specific protein 7
EDF1	5.84273	5.45975	3.47729	7.99043	7.39502	5.02428	3.56812	4.40622	3.89052	12.9202	6.0947	4.19561	3.25315	7.84407	5.76923	4.30799	3.1987	4.33371	4.48627	13.4635	3.21282	4.55548	3.1151	4.12418	7.02702	3.84658	2.30509	4.44364	3.71327	4.68927	14	14	55.4	55.4	0	43.718	20050000000	140	O60869;O60869-2;O60869-3	O60869;O60869-2;O60869-3	Endothelial differentiation-related factor 1
KIN	1.85249	1.3702	1.81712	2.47845	1.85111	1.8103	1.77695	2.06765	3.54459	2.31242	2.03056	1.61506	2.13685	2.83566	2.46425	2.35375	1.70015	2.01143	4.36102	2.89352	1.47479	1.00259	1.28032	1.85608	1.03728	1.11061	1.21967	0.733528	1.32133	1.91559	16	15	35.4	33.6	0	68.67	971450000	49	O60870;O60870-2	O60870;O60870-2	DNA/RNA-binding protein KIN17
DIAPH2	2.50035	2.51587	4.065	1.99135	3.10961	2.79795	3.71941	3.3088	2.12954	2.08548	2.94105	2.95401	4.58922	2.39441	3.89553	3.56968	4.36967	3.10026	2.59116	2.25152	0.615458	0.622441	0.882432	0.47811	0.626471	0.601293	0.661761	0.436211	0.484054	0.512237	30	30	31.3	31.3	0	222.51	1494300000	69	O60879-2;O60879-3;O60879	O60879-2;O60879-3;O60879	Protein diaphanous homolog 2
DNAJA2	3.96765	3.91278	3.21173	5.02488	5.24169	4.84952	4.69393	5.51333	7.16927	3.43079	3.08469	3.08073	2.4615	3.51559	4.68199	3.83749	3.60066	3.92235	6.23155	2.7289	3.87929	3.8602	3.59568	4.71502	4.9766	4.36923	4.82812	4.7209	6.5777	4.46433	17	17	54.6	54.6	0	278.92	9741800000	125	O60884	O60884	DnaJ homolog subfamily A member 2
BRD4	5.69229	5.52202	4.88723	6.58205	5.22965	7.41337	3.73992	7.21388	7.10242	8.0932	4.84697	4.72961	4.20514	6.21732	4.10486	5.56963	3.63458	5.49946	5.37181	6.45655	3.96304	3.87368	4.36193	4.77946	5.45054	5.1333	3.77533	7.24905	4.51842	4.44331	39	32	30.7	25.9	0	323.31	6747600000	155	O60885;O60885-2;O60885-3;Q58F21-5;Q58F21-4	O60885;O60885-2;O60885-3	Bromodomain-containing protein 4
CUTA	3.80389	5.05378	2.85444	6.04548	4.80718	5.18274	7.13106	3.55674	4.88508	7.57135	4.99712	5.53688	4.28854	6.85451	5.41792	5.17545	6.3368	2.83493	8.08542	7.52572	2.86428	4.91451	2.94097	4.70542	3.79051	5.56451	4.40528	3.19264	6.3058	3.11781	5	5	38.5	38.5	0	69.903	10080000000	166	O60888-3;O60888;O60888-2	O60888-3;O60888;O60888-2	Protein CutA
SMPD2	0.224052	0.295614	0.322554	0.202109	0.219848	0.270464	0.288001	0.322211	0.21511	0.209844	0.0533729	0.0564798	0.0732834	0.052016	0.0622608	0.0596866	0.0531474	0.11703	0.0569912	0.0649621	0.212033	0.227577	0.252216	0.190398	0.230325	0.230076	0.213166	0.315009	0.150019	0.248528	3	3	8.7	8.7	0	10.99	43435000	5	O60906	O60906	Sphingomyelin phosphodiesterase 2
CTSV	0.457531	0.431048	0.527488	0.652302	0.407438	0.363499	0.249209	0.267209	0.393814	1.42052	0.255357	0.176643	0.203934	0.412646	0.161685	0.146451	0.114346	0.112224	0.249483	1.2059	0.0183702	0.0276709	0.0396821	0.0349574	0.0244937	0.0225147	0.0177822	0.0295998	0.0422634	0.0504763	5	4	22.8	20.7	0	43.623	77900000	8	O60911	O60911	Cathepsin L2
PFDN1	3.08853	2.68968	2.39506	3.54678	2.83958	3.45198	2.51519	2.78017	2.62613	6.88473	2.04265	1.50289	1.58269	2.26304	1.84527	2.01917	1.33566	1.5037	1.81007	4.29639	2.36899	2.32717	2.68229	2.32702	3.28346	3.16131	1.91789	3.3581	2.97543	3.31066	6	6	40.2	40.2	0	27.56	13819000000	60	O60925	O60925	Prefoldin subunit 1
PPP1R11	1.20888	1.25222	0.99433	1.32466	1.48319	1.31432	1.04621	1.09486	1.00612	1.62168	1.13319	1.01861	0.893785	1.32805	1.108	1.00457	0.892793	1.02111	0.95544	1.61696	1.73667	2.30514	2.61982	2.06505	2.2554	2.13907	1.71225	2.87627	2.46767	2.01257	8	8	79.4	79.4	0	123.09	2593100000	55	O60927	O60927	Protein phosphatase 1 regulatory subunit 11
NBN	3.39114	3.1163	4.34622	3.11773	4.25168	3.55982	3.13092	6.00457	3.93451	4.84689	3.13881	2.64753	3.62976	2.7566	3.7432	3.42326	2.65466	5.91537	3.54616	4.39959	3.026	2.46186	3.41926	2.81849	3.50278	3.12606	3.16226	7.47207	3.32073	3.25846	25	25	39.8	39.8	0	314.23	3309000000	97	O60934	O60934	Nibrin
NOL3	1.06568	1.69179	0.630928	0.90743	2.08597	0.741542	0.831839	0.530153	0.459689	1.24976	1.1688	1.54418	0.798288	1.12455	1.93599	0.79784	0.910569	0.602297	0.739147	1.18563	1.08429	2.48882	1.28232	1.11387	3.55037	1.04723	0.841991	1.06081	0.980617	0.951948	8	8	65.4	65.4	0	282.32	2336900000	43	O60936;O60936-3;O60936-1	O60936;O60936-3;O60936-1	Nucleolar protein 3
DTNB;DTNA	0.248669	0.202229	0.314156	0.22976	0.287184	0.287312	0.237658	0.218563	0.383584	0.325548	0.132808	0.116846	0.150815	0.131019	0.119611	0.211479	0.0997814	0.077011	0.250287	0.174389	0.0650784	0.0588181	0.118846	0.0845016	0.0808263	0.0979101	0.0582944	0.050712	0.158446	0.0824932	7	2	16.4	6.1	0	47.637	128790000	10	O60941;O60941-6;O60941-7;O60941-3;O60941-5;O60941-2;O60941-4;Q9Y4J8-8;Q9Y4J8-12;Q9Y4J8-16;Q9Y4J8-5;Q9Y4J8-4;Q9Y4J8-3	O60941;O60941-6;O60941-7;O60941-3;O60941-5;O60941-2;O60941-4;Q9Y4J8-8;Q9Y4J8-12;Q9Y4J8-16;Q9Y4J8-5;Q9Y4J8-4;Q9Y4J8-3	Dystrobrevin beta;Dystrobrevin alpha
RNGTT	0.871705	1.20845	1.18748	0.891755	0.791925	1.63765	0.761412	0.962127	0.96838	0.602385	1.32161	1.93495	1.78316	1.30688	1.28363	2.56891	1.28741	1.48275	1.41522	1.11609	0.376958	0.426351	0.430806	0.331119	0.233945	0.475899	0.322344	0.228873	0.310816	0.280109	13	13	24.8	24.8	0	88.797	486500000	33	O60942;O60942-4;O60942-2;O60942-3	O60942;O60942-4;O60942-2;O60942-3	mRNA-capping enzyme;Polynucleotide 5-triphosphatase;mRNA guanylyltransferase
ABCB7	0.632688	0.732686	0.83003	0.841498	0.715996	0.665798	0.613946	0.756422	0.69287	0.574466	1.03437	1.15189	1.42833	1.34101	1.15333	0.908654	0.981029	1.28095	1.23002	1.23088	0.162831	0.160416	0.171793	0.239831	0.16502	0.185292	0.170672	0.177457	0.131867	0.244313	10	10	15.6	15.6	0	39.911	335500000	26	O75027;O75027-2;O75027-3	O75027;O75027-2;O75027-3	ATP-binding cassette sub-family B member 7, mitochondrial
MITF	0.151509	0.120725	0.356694	0.128509	0.0973468	0.0741814	0.131371	0.0729281	0.0460907	0.174287	0.180808	0.106522	0.267873	0.17469	0.157319	0.112797	0.127278	0.138612	0.100511	0.235602	0.585198	0.455964	1.42346	0.523356	0.646877	0.469682	0.542796	0.411765	0.710308	0.609336	6	3	13.7	8.3	0	58.221	185140000	13	O75030-12;O75030-4;O75030-3;O75030-8;O75030-7;O75030-6;O75030-2;O75030-5;O75030;O75030-11;O75030-10;O75030-9	O75030-12;O75030-4;O75030-3;O75030-8;O75030-7;O75030-6;O75030-2;O75030-5;O75030;O75030-11;O75030-10;O75030-9	Microphthalmia-associated transcription factor
SRGAP2;SRGAP2B;SRGAP2C	5.14068	8.69927	6.10328	5.95248	4.17452	5.05492	5.19364	3.42249	4.81141	3.64339	5.28679	10.4701	6.9764	6.43707	4.61791	5.59978	5.57187	3.34142	4.91962	3.38639	3.85874	7.16563	5.74141	4.80367	3.10888	3.63888	3.63086	2.72617	3.53008	2.37621	38	33	42.4	39.3	0	323.31	4536900000	134	O75044;P0DMP2;P0DJJ0	O75044;P0DMP2;P0DJJ0	SLIT-ROBO Rho GTPase-activating protein 2;SLIT-ROBO Rho GTPase-activating protein 2B;SLIT-ROBO Rho GTPase-activating protein 2C
NOS1AP	0.00621328	0.0118527	0.00567892	0.00231518	0.00717092	0.0159243	0.0126386	0.0110926	0.0165831	0.00386481	0.00800638	0.00932515	0.00811781	0.00723634	0.00756157	0.0108589	0.01552	0.00959184	0.012659	0.0126528	0.425976	0.454474	0.158669	0.261657	0.290806	0.604313	0.347942	0.413118	0.917356	0.384104	2	2	7.6	7.6	0	37.295	176390000	4	O75052-3;O75052	O75052-3;O75052	Carboxyl-terminal PDZ ligand of neuronal nitric oxide synthase protein
IGSF3	0.337215	0.444582	0.275554	0.379581	0.552692	0.545696	0.302135	0.458291	0.288552	0.432297	0.414391	0.380784	0.293976	0.494352	0.802415	0.57649	0.215502	0.488883	0.237117	0.522486	0.54167	1.0545	0.547633	0.737806	1.66287	0.873201	0.18466	0.914677	0.218514	0.673575	10	10	11.1	11.1	0	58.492	341100000	17	O75054;O75054-2	O75054;O75054-2	Immunoglobulin superfamily member 3
SDC3	0.40426	1.13209	0.980745	0.135348	0.151726	0.12616	0.348775	0.108606	0.0614391	0.129029	0.280453	0.52153	0.561273	0.109975	0.115767	0.0707206	0.277961	0.112405	0.0494337	0.0778231	0.547373	1.77524	2.04518	0.340137	0.343217	0.399293	0.585779	0.577067	0.300636	0.287705	3	3	10.6	10.6	0	61.076	186950000	9	O75056	O75056	Syndecan-3
WDR1	11.9388	13.2169	11.849	9.4904	10.0386	19.515	27.3712	12.3949	11.6097	5.94782	9.50746	11.137	9.68889	7.51504	8.8265	15.8434	23.3761	11.8918	9.35457	5.82	5.5847	5.45976	6.04197	3.46061	3.99198	6.23971	11.8079	6.55877	6.00109	3.95142	24	24	51.2	51.2	0	323.31	42601000000	278	O75083;O75083-3	O75083;O75083-3	WD repeat-containing protein 1
FZD7	0.0622171	0.0955126	0.0774572	0.0805862	0.0514451	0.0691064	0.262539	0.0712664	0.0483365	0.0957742	0.190052	0.158089	0.151104	0.19275	0.182871	0.154849	0.631873	0.179944	0.137583	0.207258	0.335234	0.198523	0.159038	0.232161	0.243877	0.250998	0.564548	0.090461	0.0273192	0.540619	3	2	4.7	3.3	0	10.059	125460000	5	O75084	O75084	Frizzled-7
ATP9A	0.170431	0.195989	0.220337	0.150987	0.263047	0.162422	0.215262	0.17263	0.172405	0.186592	0.0776764	0.0917978	0.0814881	0.0825046	0.0918095	0.074092	0.118845	0.120428	0.070844	0.094589	0.460404	0.480437	0.319836	0.488752	0.466533	0.369683	0.372811	0.299564	0.326983	0.355701	6	5	5.7	4.6	0	10.257	55071000	8	O75110;O75110-2	O75110;O75110-2	Probable phospholipid-transporting ATPase IIA
N4BP1	0.989394	1.21957	0.969688	1.21635	0.966834	1.00102	1.19819	1.49041	1.27813	1.51737	0.973557	1.17564	0.979587	1.26501	1.21374	1.01003	1.16444	1.54943	1.17888	1.23726	1.91576	2.00178	1.72012	2.46562	1.99793	1.72273	2.08622	3.10021	2.36754	2.58977	25	25	38.6	38.6	0	199.08	745660000	55	O75113	O75113	NEDD4-binding protein 1
ROCK2	12.7257	18.1173	12.6612	12.742	11.5945	12.1194	16.7656	12.1803	24.2861	9.70219	14.835	25.672	15.0309	14.3395	14.6953	14.0272	21.4995	14.6418	25.8951	11.6698	11.5318	16.6871	10.3773	10.9324	9.71201	9.01489	13.1629	8.37552	13.9107	10.891	72	64	49.3	44.4	0	323.31	16716000000	363	O75116	O75116	Rho-associated protein kinase 2
CLASP2	0.351353	0.287113	0.597025	0.403542	0.387706	0.46781	0.406777	0.469542	0.341905	0.346195	0.238428	0.207682	0.341322	0.274751	0.288085	0.322768	0.277763	0.347778	0.249949	0.242382	0.421576	0.331211	0.538038	0.491939	0.401177	0.518083	0.501146	0.513175	0.280222	0.425718	37	1	33.5	1.3	0	36.66	208240000	8	O75122;O75122-2	O75122	CLIP-associating protein 2
CLASP2	4.56066	3.7247	7.21919	5.25943	4.95466	6.13519	4.79382	5.01489	4.64244	3.78774	4.84387	4.43551	6.72838	5.49522	5.47587	6.50641	5.20768	5.45963	4.72357	4.06353	4.06706	3.35638	5.41336	4.93195	3.75688	4.51452	4.55088	3.36911	2.94272	3.50217	39	3	29.7	2.2	0	323.31	3522400000	121	O75122-3	O75122-3	CLIP-associating protein 2
PTCD1	0.343556	0.364809	0.592703	0.308378	0.314084	0.402374	0.218013	0.332888	0.553471	0.266028	1.42171	1.62479	2.01445	1.27649	1.38722	1.77137	0.902759	1.23279	2.00064	1.44731	0.981908	1.04499	1.23894	1.05116	0.670735	0.988842	0.561994	0.491858	0.878767	1.41832	14	13	22.3	21.1	0	44.342	448380000	30	O75127	O75127	Pentatricopeptide repeat-containing protein 1, mitochondrial
COBL	0.0606861	0.105953	0.0783665	0.104906	0.0936953	0.0944679	0.110879	0.0997439	0.0825783	0.112829	0.366413	0.310375	0.218278	0.388858	0.39795	0.217296	0.266066	0.211712	0.520997	1.06148	0.0787186	0.103384	0.0660192	0.114758	0.105698	0.0941823	0.0910135	0.102956	0.149963	0.148188	6	6	9.7	9.7	0	20.83	109750000	7	O75128-6;O75128;O75128-2;O75128-3;O75128-7	O75128-6;O75128;O75128-2;O75128-3;O75128-7	Protein cordon-bleu
CPNE3	5.18061	7.35276	4.75565	6.17804	6.40643	6.25894	6.73368	6.07686	5.21252	2.93982	4.44435	6.97873	4.14641	5.38183	5.39744	5.61444	6.59265	6.9148	4.38017	2.33699	4.41202	6.08676	3.86036	5.14603	3.51545	4.40517	6.46616	5.15709	3.25353	2.85064	20	19	45.6	45.6	0	267.58	8798300000	132	O75131;Q8IYJ1;Q96A23;O95741;Q96A23-2;O95741-2	O75131	Copine-3
ATG13	0.0984112	0.145786	0.105669	0.125634	0.141486	0.175819	0.114303	0.097812	0.117265	0.184144	0.0885237	0.0971886	0.0779294	0.108484	0.1267	0.109728	0.0889121	0.0801045	0.102643	0.242041	0.0767598	0.110758	0.0747173	0.102931	0.0766391	0.126541	0.104373	0.0548331	0.0740602	0.113672	6	6	14.8	14.8	0	19.883	138840000	9	O75143-2;O75143;O75143-5;O75143-4;O75143-3	O75143-2;O75143;O75143-5;O75143-4;O75143-3	Autophagy-related protein 13
ICOSLG	0.449853	0.654371	0.20481	0.409439	0.361489	0.16719	0.260844	0.882019	0.279998	0.756446	0.399127	0.336367	0.148859	0.421571	0.284827	0.188201	0.209307	1.47799	0.300332	0.78914	0.458918	0.555521	0.13402	0.49103	0.311522	0.101834	0.179521	2.8796	0.639839	0.625787	3	3	10.3	10.3	0	21.365	272190000	10	O75144;O75144-2;O75144-3	O75144;O75144-2;O75144-3	ICOS ligand
PPFIA3	0.17285	0.181956	0.280483	0.266099	0.141506	0.142769	0.174314	0.292315	0.22159	0.178823	0.0731497	0.08062	0.075471	0.113745	0.104993	0.0677588	0.0753562	0.0923698	0.0774451	0.150936	0.227298	0.238043	0.262951	0.312632	0.251106	0.255471	0.255795	0.36138	0.315595	0.23358	8	5	6.3	4.1	0	5.989	128500000	5	O75145-2;O75145	O75145-2;O75145	Liprin-alpha-3
HIP1R	3.08502	2.32962	2.95565	4.63176	2.61283	2.71194	2.88428	7.30319	3.62189	3.39136	2.54113	1.86486	2.30535	4.21369	2.23637	2.4743	2.52487	7.17863	2.93884	2.67578	1.69055	1.24721	1.61167	3.19292	1.28911	1.66747	1.83357	2.8561	1.4372	1.89549	29	28	31.1	30.1	0	226.71	1822700000	85	O75146;O75146-2	O75146	Huntingtin-interacting protein 1-related protein
OBSL1	0.520724	0.9418	0.654392	0.623842	0.421883	0.442599	0.819658	0.47817	1.14135	0.447029	0.81366	1.96776	0.901775	0.85666	0.548194	0.575042	1.12836	0.455786	1.41184	0.575747	1.72557	2.80183	1.83497	1.67265	1.12519	1.20441	1.76447	0.850247	2.33572	1.2862	17	17	23.1	23.1	0	140.91	608720000	33	O75147-2;O75147-1;O75147-4;O75147	O75147-2;O75147-1;O75147-4;O75147	Obscurin-like protein 1
RNF40	3.9195	3.83769	3.75043	4.81858	4.2044	3.94863	4.10599	4.40234	4.90202	4.83007	2.67852	3.00735	2.81222	3.20823	3.40611	3.06173	2.67208	2.50055	3.75415	3.12173	4.18006	4.74716	4.39732	5.30484	4.54726	4.50516	4.52597	3.45568	4.64405	4.96456	39	36	43.2	40.8	0	323.31	4438600000	125	O75150;O75150-4;O75150-3	O75150;O75150-4;O75150-3	E3 ubiquitin-protein ligase BRE1B
PHF2	0.680349	0.759212	0.539933	0.576959	0.633095	0.849523	0.736348	0.786125	0.94576	0.753343	0.978828	1.09469	0.695719	0.834929	0.759428	1.31529	1.28175	1.78604	1.09589	0.970001	0.187031	0.226842	0.116118	0.141435	0.172857	0.198464	0.195353	0.528082	0.44602	0.146482	14	13	16.1	14.9	0	124.95	418590000	29	O75151	O75151	Lysine-specific demethylase PHF2
ZC3H11A	3.44555	3.14491	4.82341	5.24516	2.59067	3.30266	2.51785	4.07588	4.19465	5.55378	4.67245	4.53321	6.83711	6.55433	3.61044	4.75736	3.68383	5.5755	5.247	6.0934	1.18377	1.10046	1.9948	2.11816	0.925979	1.10171	1.05353	1.62321	1.48655	1.84644	33	33	45.9	45.9	0	323.31	3471100000	109	O75152	O75152	Zinc finger CCCH domain-containing protein 11A
CLUH	6.44005	5.4079	7.05585	7.39579	7.32934	7.05934	5.0126	8.54601	9.91252	6.65718	8.28144	7.84817	9.22428	7.89626	10.2583	9.80413	5.72206	8.97368	12.8894	12.3596	3.16042	2.75393	3.3189	2.61239	3.31863	2.91461	2.37211	2.37186	3.81074	5.28768	44	44	46.2	46.2	0	323.31	9299800000	225	O75153;Q9Y5I4-2;Q9Y5I4	O75153	Clustered mitochondria protein homolog
RAB11FIP3	0.296552	0.245852	0.190289	0.297259	0.230931	0.264939	0.40831	0.201274	0.561638	0.86192	0.258471	0.164962	0.153981	0.221977	0.197603	0.109158	0.18001	0.100362	0.526302	0.638279	0.0565842	0.0564684	0.0663671	0.0624345	0.100165	0.0429254	0.0591803	0.046333	0.118061	0.0885779	6	6	11	11	0	45.139	92703000	9	O75154;O75154-3;O75154-2	O75154;O75154-3;O75154-2	Rab11 family-interacting protein 3
TSC22D2	0.509364	0.304588	0.272776	0.541182	0.343103	0.588486	0.547109	0.453687	0.24511	1.08355	0.317987	0.163667	0.14823	0.362118	0.203578	0.379464	0.332529	0.274269	0.143769	0.715383	0.0177382	0.0211466	0.022089	0.0218832	0.0214121	0.0401927	0.0229457	0.0336337	0.0229259	0.0240312	7	4	13.8	10.6	0	47.808	372730000	14	O75157-2;O75157	O75157-2;O75157	TSC22 domain family protein 2
DNAJC13	3.26755	3.58625	6.4586	3.05721	2.75174	3.06712	5.0623	2.79873	2.28957	2.08569	3.54728	4.21247	5.71142	3.29668	2.99532	3.29149	7.41264	4.68388	2.45512	2.29602	2.60289	2.64927	3.34379	2.35276	2.80305	2.26845	4.18004	2.78741	1.96558	2.38637	45	45	24.4	24.4	0	323.31	2904200000	122	O75165	O75165	DnaJ homolog subfamily C member 13
PHACTR2	1.13149	0.645782	0.700926	1.1566	1.02718	1.10232	0.965416	0.955134	0.846966	3.09217	0.54777	0.218611	0.339179	0.577446	0.383793	0.419077	0.441204	0.430412	0.476742	1.89643	0.323848	0.226251	0.228027	0.372984	0.41447	0.419431	0.314371	0.549581	0.388415	0.60959	10	10	20.8	20.8	0	72.826	829030000	28	O75167-5;O75167-2;O75167;O75167-4	O75167-5;O75167-2;O75167;O75167-4	Phosphatase and actin regulator 2
PPP6R2	2.12026	2.40534	2.48218	1.96907	1.62236	2.07265	2.93097	2.81458	3.12404	2.33338	2.48439	2.67938	3.16648	2.34782	2.03431	2.18258	3.17213	3.64813	4.20538	2.53805	3.70242	3.85067	4.52486	3.59267	3.07048	3.48655	4.19276	6.89336	7.00239	3.5502	32	32	51.8	51.8	0	323.31	3260300000	118	O75170-4;O75170-5;O75170-3;O75170;O75170-6;O75170-2	O75170-4;O75170-5;O75170-3;O75170;O75170-6;O75170-2	Serine/threonine-protein phosphatase 6 regulatory subunit 2
CNOT3	4.00834	3.12818	3.09941	4.19048	4.49671	3.60184	3.47914	5.75157	3.16016	6.31008	2.17465	1.60375	1.44681	1.90571	2.05861	1.89744	1.6034	2.94589	1.74125	2.90225	5.23674	4.56841	3.59878	5.22119	6.77912	5.16655	5.22315	13.0925	5.38877	5.55485	17	17	21.4	21.4	0	107.27	4819100000	73	O75175;O75175-2;O75175-3	O75175;O75175-2	CCR4-NOT transcription complex subunit 3
SS18L1	0.188111	0.0774939	0.135897	0.256076	0.0475579	0.0770737	0.0597487	0.09273	0.160607	0.708742	0.211937	0.0788099	0.169596	0.304469	0.0603337	0.0835589	0.0712124	0.100926	0.233804	0.793355	0.0611164	0.0749123	0.059944	0.103104	0.0749774	0.109468	0.0809222	0.0825112	0.130203	0.0911694	2	2	5.8	5.8	0	15.638	396510000	10	O75177;O75177-2	O75177;O75177-2	Calcium-responsive transactivator
ANKRD17	1.57225	1.86768	1.34308	2.66296	1.57747	1.8987	1.64695	2.02472	1.82003	1.48311	3.3376	3.92681	2.86418	4.86513	3.18837	4.0755	3.75837	3.74973	3.71623	3.07599	2.07526	2.50811	1.72902	2.9003	1.70413	2.23765	2.50042	2.66265	2.27972	1.79871	43	28	20.2	13	0	323.31	2336100000	84	O75179-2;O75179;O75179-7;O75179-6;O75179-4;O75179-3;O75179-5	O75179-2;O75179;O75179-7;O75179-6;O75179-4	Ankyrin repeat domain-containing protein 17
DNAJB6	1.39456	2.67142	1.2224	1.40718	1.27866	1.86085	1.39933	1.34633	1.11254	1.68703	1.71276	3.12355	1.37135	1.52253	1.4445	2.34651	1.67736	1.59738	1.20595	2.09774	0.571245	1.18506	0.692788	0.574995	0.717199	0.865041	0.743444	0.545625	0.520957	0.65549	10	1	34.4	4.6	0	113.35	2020300000	42	O75190;O75190-2;O75190-4;Q8WWF6	O75190;O75190-2;O75190-4	DnaJ homolog subfamily B member 6
XYLB	1.17698	0.861717	2.17732	1.05187	0.817942	0.598751	0.842201	1.53355	3.23558	0.91638	0.641848	0.488613	1.1925	0.541756	0.449089	0.321498	0.416767	0.703533	1.98895	0.583488	0.640478	0.608172	1.00295	0.559235	0.557209	0.382305	0.359147	0.515892	1.52026	0.802348	10	10	26.1	26.1	0	64.698	551820000	21	O75191;O75191-2	O75191;O75191-2	Xylulose kinase
COQ9	1.4262	1.31392	1.42475	1.49694	1.76668	1.23254	1.09752	1.96898	2.45967	2.57811	1.52173	1.26502	1.42419	1.54757	2.09125	1.12892	0.922691	1.4798	2.67339	3.18036	0.519747	0.425661	0.580538	0.543323	0.661529	0.384517	0.315684	0.579681	0.717748	0.895985	9	9	34.6	34.6	0	137.14	1752400000	56	O75208;O75208-2	O75208	Ubiquinone biosynthesis protein COQ9, mitochondrial
GGCT	4.45593	4.4433	5.56676	4.27658	4.74214	5.33465	2.64898	8.95867	4.79204	3.7541	3.89463	4.09481	4.98046	3.66378	3.98945	4.97181	2.37998	8.51792	4.62098	3.32211	2.76335	2.99516	3.61007	2.52036	2.55205	3.21118	1.90965	5.38894	3.14564	2.91756	11	11	53.7	53.7	0	81.125	8187200000	85	O75223;O75223-3;O75223-2;O75223-4	O75223	Gamma-glutamylcyclotransferase
NDUFS7	1.62972	1.78533	3.80011	1.04203	1.43083	1.72367	1.50147	1.82254	1.86359	0.825383	0.696949	0.809707	1.26507	0.550718	0.655103	0.81256	0.767024	0.957322	0.697331	0.455752	0.178125	0.192078	0.35474	0.141711	0.180861	0.216213	0.250552	0.241509	0.226464	0.119339	4	4	18.9	18.9	0	39.91	948290000	21	O75251-2;O75251	O75251-2;O75251	NADH dehydrogenase [ubiquinone] iron-sulfur protein 7, mitochondrial
NDUFS2	1.9084	2.06297	4.24007	1.32944	1.95898	2.09904	1.75336	2.23347	2.3375	1.263	1.12827	1.33149	2.28243	0.823757	1.20679	1.33411	1.28653	1.51461	1.4555	0.860109	0.869958	0.617224	1.18507	0.565537	0.555347	0.636043	0.59839	0.759236	0.502805	0.621756	18	18	44	44	0	160.19	1728000000	66	O75306-2;O75306	O75306-2;O75306	NADH dehydrogenase [ubiquinone] iron-sulfur protein 2, mitochondrial
ZPR1	7.35954	5.89339	4.60342	6.49602	5.14863	7.32606	5.92964	7.12248	4.84003	24.5264	4.21385	3.23781	2.86147	3.41793	3.48321	3.91892	3.06373	3.5113	3.13694	13.8837	5.07936	4.96186	3.90774	4.28463	6.27958	7.30398	4.71108	9.25009	6.54133	11.5196	23	23	59.7	59.7	0	323.31	12460000000	168	O75312	O75312	Zinc finger protein ZPR1
GBAS	1.14312	1.94581	2.52938	1.10993	1.356	1.39952	1.19049	1.13197	1.34069	0.717634	0.525491	0.888901	0.887279	0.447483	0.504452	0.469148	0.480549	0.524287	0.539894	0.342704	0.378077	0.445969	0.515728	0.35034	0.310151	0.337966	0.324689	0.437232	0.308687	0.322566	8	6	21	18.2	0	38.568	1356600000	23	O75323;O75323-2	O75323	Protein NipSnap homolog 2
SEMA7A	1.12474	0.42878	0.486421	1.76446	0.401771	5.24584	1.38988	0.733227	0.486234	0.581622	1.37822	0.366275	0.498526	1.03468	0.4577	7.49051	1.38258	0.727537	0.610361	0.611039	0.800627	0.411128	0.431915	0.586689	0.530764	3.02104	1.06458	0.463639	0.420572	0.501686	11	11	20.3	20.3	0	94.547	880670000	31	O75326;O75326-2	O75326;O75326-2	Semaphorin-7A
HMMR	4.70577	3.56093	2.78428	4.66212	3.27563	4.42551	1.8693	3.1562	3.33	19.4981	5.33064	4.65619	3.15145	5.08791	4.75188	5.31369	1.79386	2.34427	3.72198	20.3675	7.25074	7.13187	5.60597	6.4992	8.50666	7.83237	6.79667	3.92317	9.26316	18.965	35	34	48.1	47.1	0	247.11	4502800000	144	O75330-2;O75330;O75330-3;O75330-4	O75330-2;O75330;O75330-3;O75330-4	Hyaluronan mediated motility receptor
PPFIA2	0.405254	0.486115	0.50664	0.36896	0.335124	0.321596	0.384514	0.467424	0.354502	0.895147	0.252124	0.234144	0.495732	0.213561	0.201595	0.156286	0.226173	0.242874	0.236855	0.349975	0.946177	1.07882	1.1091	0.843739	0.846282	0.650174	0.941038	1.26637	0.856467	1.22852	9	1	8.5	2	0.0074895	1.6469	393160000	8	O75334-4;O75334-3;O75334;O75334-6;O75334-5;O75334-2;O75334-7;O75334-8;O75335-2;O75335-1	O75334-4;O75334-3;O75334;O75334-6;O75334-5;O75334-2	Liprin-alpha-2
PDCD6	2.90521	5.334	4.52338	2.42988	3.4336	2.96037	3.55139	3.34238	3.07567	1.9736	2.84692	5.034	4.11549	2.16243	3.58694	2.91026	3.7614	3.45631	3.13783	2.13679	1.94587	2.70911	2.57904	1.54784	1.7243	1.73046	2.63497	1.90253	1.60309	1.68132	13	13	70.7	70.7	0	297.93	6511400000	79	O75340;O75340-2;O75340-3	O75340;O75340-2	Programmed cell death protein 6
TBCA	9.17235	6.30991	8.74544	7.91804	8.0416	9.11869	5.80762	8.07865	6.35943	20.0986	12.6532	6.96177	10.2653	10.4125	10.51	11.9593	7.11891	9.57736	9.33158	22.5369	7.03768	6.47768	9.65175	6.49369	11.0623	11.8498	5.33582	13.1751	10.8566	10.3193	9	9	52.8	52.8	0	47.551	65077000000	246	O75347;O75347-2	O75347;O75347-2	Tubulin-specific chaperone A
ATP6V1G1	1.90051	2.14052	2.18973	1.48963	1.51069	1.4146	1.54411	1.5206	1.37699	3.58714	2.33109	1.82956	2.3181	1.80043	1.47153	1.35998	1.54221	1.68481	1.98736	4.26813	1.25739	1.97076	2.63531	1.0187	1.54545	1.20687	1.12618	2.83339	3.58741	1.28214	4	4	37.3	37.3	0	29.668	4149500000	57	O75348;O95670-2;O95670	O75348	V-type proton ATPase subunit G 1
VPS4B	4.81006	5.49196	4.70098	5.76868	5.15714	4.57469	6.37363	8.55778	5.44029	5.19392	4.44966	5.20511	4.9154	5.17035	5.18817	4.44338	5.77049	7.55574	5.25625	3.866	4.33232	4.49904	4.90229	4.76701	5.03595	3.87714	5.15572	7.36074	4.5274	5.0459	26	20	59.2	49.3	0	194.39	10796000000	157	O75351	O75351	Vacuolar protein sorting-associated protein 4B
ENTPD6	0.222916	0.200644	0.488173	0.1956	0.21534	0.235839	0.151918	0.191865	0.290046	0.15566	0.492182	0.435785	1.12298	0.426526	0.440758	0.434746	0.289635	0.334561	0.658069	0.380185	0.665248	0.621554	1.5441	0.500416	0.495629	0.551159	0.418066	0.324148	0.714089	0.443722	6	6	15.2	15.2	0	35.045	1279500000	12	O75354-2;O75354-3;O75354	O75354-2;O75354-3;O75354	Ectonucleoside triphosphate diphosphohydrolase 6
ENTPD5	0.474794	0.266757	0.332826	0.402797	0.366731	0.386951	0.424895	1.4891	2.18109	0.266607	0.323453	0.142527	0.219593	0.254365	0.1841	0.184544	0.301973	0.954788	1.42735	0.165458	1.07213	0.361613	0.469489	0.70062	0.387185	0.493743	0.549852	2.03337	2.6645	0.407947	8	8	22.7	22.7	0	49.286	394150000	17	O75356;REV__Q8N2N9-4;REV__Q5VUR7;REV__Q5TYW2;REV__Q5SQ80;REV__Q5CZ79;REV__Q4UJ75;REV__Q8N2N9-3;REV__Q8N2N9-2;REV__Q8N2N9;REV__Q5JPF3;REV__A6QL64	O75356	Ectonucleoside triphosphate diphosphohydrolase 5
ZNF217	0.755214	0.846054	0.662924	1.39727	0.82509	1.11016	0.600707	1.48639	1.12441	0.645802	1.22638	1.63424	1.09141	2.11633	1.68133	2.3163	1.00947	2.1031	2.04648	1.14138	0.695499	0.635614	0.521145	0.885645	0.739532	0.763485	0.584101	0.596342	0.806636	0.614759	13	12	14.4	13.6	0	57.438	595260000	29	O75362;O15090	O75362	Zinc finger protein 217
BCAS1	7.10438	1.46929	1.0618	1.41576	9.27229	1.73356	1.52828	28.2518	1.15528	2.0901	7.47796	1.50011	1.40471	1.67986	5.62085	2.40593	2.07256	42.9885	1.27362	2.38441	5.69277	2.35347	1.85406	2.28893	5.6661	3.94598	3.05918	86.7549	1.62216	3.20444	31	31	67.6	67.6	0	323.31	15070000000	226	O75363;O75363-2	O75363;O75363-2	Breast carcinoma-amplified sequence 1
H2AFY	4.36815	4.23558	7.72214	3.57166	4.72836	6.01303	4.60662	6.40726	5.17834	3.43382	5.27883	5.29902	7.51304	4.24543	5.02263	7.51959	6.7704	10.718	5.09174	4.53105	6.2558	4.011	6.81753	4.48185	4.33661	5.53992	6.6544	7.41004	3.99315	7.83643	16	15	42.3	39.9	0	130.02	13864000000	137	O75367-3;O75367;O75367-2	O75367-3;O75367;O75367-2	Core histone macro-H2A.1
SH3BGRL	2.78716	2.94963	3.04956	2.87706	3.86437	1.9264	5.10046	2.52351	1.14941	2.72508	2.68587	2.23702	2.50731	2.71842	3.33328	1.54719	4.03129	1.96157	1.08421	2.56434	2.35384	2.70681	3.7737	2.65886	4.13436	2.20007	3.78221	5.47162	1.82985	1.91783	9	9	85.1	85.1	0	323.31	6440000000	82	O75368	O75368	SH3 domain-binding glutamic acid-rich-like protein
FLNB	0.704846	0.45261	0.143806	0.545203	1.35117	1.11432	0.689289	0.964065	1.21565	0.882325	0.714222	0.439054	0.139126	0.631737	1.79928	0.951449	0.718827	1.01681	1.33555	1.13642	1.08371	0.742876	0.357909	0.994715	3.38665	1.5128	1.18194	3.15606	4.12777	1.88604	163	1	78.7	1.3	0	115.29	2734400000	27	O75369-2;O75369-9;O75369;O75369-6;O75369-3;O75369-7;O75369-5;O75369-4	O75369-2;O75369-9;O75369;O75369-6;O75369-3;O75369-7;O75369-5;O75369-4	Filamin-B
FLNB	63.9833	36.1499	20.0763	56.1488	112.442	108.956	58.1126	123.52	83.4593	65.1413	66.3994	38.0077	21.0663	60.337	151.251	108.897	61.5438	126.222	89.6323	81.3994	44.4724	25.8581	12.4394	39.2889	93.3996	63.8829	43.9433	75.9912	55.3292	58.9088	165	3	77.7	1.9	0	323.31	285000000000	2016	O75369-8	O75369-8	Filamin-B
NCOR1	4.86199	4.29475	4.74836	4.02453	5.97501	6.23227	4.88105	6.58658	5.78035	8.90183	4.48288	3.66773	4.24955	3.48827	5.6653	5.68994	4.39059	5.65516	5.55541	7.43708	4.12911	3.44516	3.94592	3.42844	6.00905	5.01961	4.08008	7.33035	6.05032	5.54389	56	53	31.6	30.7	0	323.31	3200500000	152	O75376;O75376-2;O75376-3;Q9H4R4	O75376;O75376-2	Nuclear receptor corepressor 1
VAMP4	0.693175	1.60798	0.554454	0.721023	0.700799	0.789904	0.900518	0.504936	0.446123	1.1569	1.21225	1.84585	0.996005	1.14979	1.03104	1.16186	1.18518	0.753867	0.703587	1.66227	0.784687	3.05006	1.16518	0.724121	0.928463	1.18908	0.972129	0.805756	0.604112	0.669138	6	6	40	40	0	109.4	1789200000	30	O75379-2;O75379	O75379-2;O75379	Vesicle-associated membrane protein 4
NDUFS6	2.87619	2.82692	2.89172	2.65291	4.03928	2.77728	2.00049	3.0439	2.81891	3.12222	1.05572	0.775031	1.00085	0.939595	1.19758	0.882657	0.713815	1.0731	1.1635	1.09756	1.19902	1.399	2.4308	1.22857	2.33583	1.55226	0.89893	3.4887	3.14087	1.14688	6	6	59.7	59.7	0	119.53	14470000000	68	O75380	O75380	NADH dehydrogenase [ubiquinone] iron-sulfur protein 6, mitochondrial
PEX14	3.19939	3.12679	3.58035	3.70921	2.46767	2.44182	2.75287	2.05525	2.9522	5.14842	3.05794	2.3574	3.13403	3.68189	1.98017	2.14388	2.87583	1.91868	2.78403	3.90102	1.029	1.46782	1.72582	1.21243	1.17587	1.08266	0.98868	1.62493	2.09221	1.06463	12	12	39.5	39.5	0	123.65	5247400000	79	O75381-2;O75381	O75381-2;O75381	Peroxisomal membrane protein PEX14
TRIM3	0.239735	0.301292	0.423873	0.277796	0.281446	0.235512	0.349916	0.195084	0.160914	0.234731	0.463082	0.701607	0.933257	0.526004	0.515499	0.446089	0.732814	0.35083	0.258191	0.299981	0.26135	0.343672	0.322584	0.273495	0.240605	0.217642	0.314131	0.145476	0.109639	0.17849	10	8	16.3	13.8	0	55.905	243960000	20	O75382;O75382-2;O75382-3;O75382-4	O75382;O75382-2;O75382-3;O75382-4	Tripartite motif-containing protein 3
ULK1	0.205498	0.243945	0.204328	0.180952	0.225335	0.296241	0.340024	0.162986	0.168787	0.227251	0.171192	0.220936	0.16409	0.162376	0.211161	0.252398	0.304735	0.155176	0.138738	0.135472	0.238829	0.222568	0.159538	0.196404	0.203867	0.248984	0.321302	0.144295	0.158612	0.2165	3	3	2.8	2.8	0.0010989	2.8281	33320000	6	O75385	O75385	Serine/threonine-protein kinase ULK1
SLC43A1	0.0402272	0.0347586	0.0348055	0.052162	0.0386933	0.0489863	0.0597781	0.0390321	0.0532631	0.0457432	0.0405585	0.131519	0.0385202	0.0320018	0.248488	0.149258	0.0584549	0.0578294	0.0520314	0.0457995	0.0637352	0.1825	0.0275816	0.0504532	0.361619	0.203428	0.0701544	0.109859	0.0654576	0.0627767	2	2	4.5	4.5	0.00077494	3.0671	50153000	3	O75387;O75387-2	O75387;O75387-2	Large neutral amino acids transporter small subunit 3
CS	9.07651	11.1656	12.1207	10.1989	9.73403	8.92975	8.41431	10.4203	12.1727	5.16965	6.14652	7.23386	6.98033	6.4647	6.25853	6.39364	7.05131	9.1299	8.25331	4.49479	7.8981	7.58834	7.22614	8.47744	6.01551	6.3061	8.11838	7.66151	7.0218	8.03333	18	18	32.8	32.8	0	143.34	20674000000	202	O75390	O75390	Citrate synthase, mitochondrial
SPAG7	4.89438	4.43149	3.41504	4.42061	6.31279	4.44898	2.97739	3.70865	3.68956	10.9231	5.41436	3.67225	3.28686	5.2779	5.88131	5.33832	3.28513	3.86731	4.32233	10.3806	3.73098	3.83981	3.88465	3.86312	9.05702	5.23188	3.25482	5.63891	6.58679	6.14789	16	16	57.7	57.7	0	178.62	5796800000	103	O75391	O75391	Sperm-associated antigen 7
MRPL33	0.313948	0.397676	0.520999	0.357904	0.345614	0.48513	0.295358	0.384027	0.425227	0.266924	0.0641626	0.0818136	0.108652	0.0674278	0.0671583	0.0918982	0.0659498	0.0816771	0.079954	0.0526726	0.200396	0.205986	0.323784	0.191624	0.202198	0.220616	0.185129	0.252001	0.308986	0.194971	2	2	38.5	38.5	0	13.493	170880000	10	O75394	O75394	39S ribosomal protein L33, mitochondrial
SEC22B	5.05503	5.85682	11.0693	4.27349	2.63157	5.70205	7.5462	2.80399	4.06049	2.21019	4.95992	5.6283	10.3076	3.7957	2.19438	5.38901	8.74668	3.1912	3.69663	2.36321	3.40281	3.80343	6.91929	2.48625	1.32032	2.79531	4.52577	1.78833	1.92089	1.64477	13	13	51.6	51.6	0	323.31	15870000000	142	O75396	O75396	Vesicle-trafficking protein SEC22b
PRPF40A	7.8974	6.9814	6.94864	6.93259	5.70827	6.71071	6.04586	10.3483	12.0446	20.1131	9.22443	9.19166	8.19815	9.18601	7.33996	9.44207	8.16213	10.6947	13.3702	22.6763	8.67931	6.16073	6.73497	8.11169	8.50743	6.54764	7.07735	10.3771	9.30119	10.8717	31	1	30.4	2.1	0	302.8	18104000000	241	O75400;O75400-2	O75400;O75400-2	Pre-mRNA-processing factor 40 homolog A
PRPF40A	0.243969	0.0705845	0.219528	0.170162	0.209847	0.122435	0.171416	0.60351	0.271168	0.72184	0.271852	0.0464962	0.211812	0.188686	0.183539	0.149721	0.210053	0.425058	0.233357	0.933184	0.601129	0.0977391	0.432975	0.389335	0.454481	0.225077	0.398368	1.27141	0.306791	0.909369	31	1	29.9	1.1	0	5.4619	206830000	6	O75400-3	O75400-3	Pre-mRNA-processing factor 40 homolog A
TACC1	8.13216	6.68582	5.34347	9.8067	12.9031	6.47204	5.33905	7.94502	8.93457	15.5942	9.62396	7.31927	6.11052	9.03991	13.0992	7.55639	5.88396	8.12167	10.9736	19.0895	5.68245	5.65977	4.85141	5.33477	13.2277	5.54636	4.89452	10.437	9.63573	7.71163	44	41	57.8	54.5	0	323.31	12406000000	215	O75410;O75410-2;O75410-7;O75410-3;O75410-6;O75410-5;O75410-4;O75410-8	O75410;O75410-2;O75410-7;O75410-3;O75410-6;O75410-5;O75410-4	Transforming acidic coiled-coil-containing protein 1
GIGYF1	0.583784	0.789655	0.579736	0.783018	0.709428	0.60899	0.706244	0.658623	0.499019	0.68056	0.738141	0.902365	0.769033	0.969183	1.06495	0.740266	0.80852	0.795147	0.650281	0.742592	0.686294	0.859662	0.786016	0.916031	0.850523	0.644004	0.840813	0.752781	0.501985	0.499381	11	11	16.8	16.8	0	119.22	595750000	31	O75420	O75420	PERQ amino acid-rich with GYF domain-containing protein 1
LRCH4	0.537543	0.645466	0.646758	0.638314	0.40541	0.545485	0.654277	0.451187	0.453927	0.437095	0.593568	0.741883	0.680087	0.665439	0.482471	0.560595	0.572695	0.565878	0.531831	0.515712	1.12829	1.49084	1.20476	1.54263	1.11348	1.28426	1.32827	1.15594	1.20113	1.10037	11	11	25.8	25.8	0	113.78	452960000	36	O75427	O75427	Leucine-rich repeat and calponin homology domain-containing protein 4
MTX2	1.04722	1.08049	2.20718	0.896464	1.04038	1.14407	1.05048	1.47082	1.45741	0.833587	0.833415	1.0172	1.94027	0.741313	0.971697	0.925214	0.902525	1.18607	1.40845	0.749473	0.735331	0.681733	1.42156	0.705164	0.673917	0.844388	0.673705	1.01741	2.23648	1.19064	6	6	28.5	28.5	0	61.916	1780300000	40	O75431-2;O75431	O75431-2;O75431	Metaxin-2
VPS26A	1.79928	1.53264	2.04732	1.93878	2.32419	2.47872	2.2535	2.69425	2.24626	1.64194	2.9581	2.52088	3.22132	3.25107	3.85	3.74068	3.79532	4.26957	3.71948	2.6958	1.07985	0.731544	1.04313	1.22735	1.0878	1.09191	1.21717	1.27279	1.33574	1.1285	12	12	47.1	47.1	0	118.58	4267000000	108	O75436;O75436-2	O75436;O75436-2	Vacuolar protein sorting-associated protein 26A
NDUFB1	0.842327	0.924306	1.21622	0.673381	1.01661	0.711801	0.858793	1.07893	0.918016	1.01206	0.809142	0.738998	1.03766	0.614303	0.89313	0.69397	0.739983	1.0554	0.983402	0.673484	1.83625	1.9324	2.61502	1.56541	2.28178	1.71711	1.59781	2.79188	2.67492	1.7061	4	4	36.2	36.2	0	25.475	4239900000	27	O75438;O75438-2	O75438;O75438-2	NADH dehydrogenase [ubiquinone] 1 beta subcomplex subunit 1
PMPCB	3.48012	4.29558	5.35403	3.24945	3.53246	3.40846	3.35256	3.13072	5.47429	3.081	2.097	2.70551	3.14953	1.78293	2.08217	2.09817	2.32159	1.76996	3.17895	1.87195	0.755054	0.801062	1.00085	0.60587	0.541083	0.561708	0.704681	0.50321	0.891308	0.937965	19	18	43.6	42.1	0	261.72	4778300000	80	O75439	O75439	Mitochondrial-processing peptidase subunit beta
SAP30	0.214081	0.329359	0.29062	0.404147	0.310781	0.33176	0.208324	0.274431	0.341749	0.261664	0.335594	0.454017	0.441674	0.629098	0.569894	0.574015	0.325943	0.385562	0.591834	0.434139	0.138438	0.189843	0.22285	0.154161	0.206996	0.236164	0.140957	0.182548	0.250194	0.16013	3	3	14.5	14.5	0	17.401	164750000	16	O75446	O75446	Histone deacetylase complex subunit SAP30
MED24	0.357544	0.412834	0.389818	0.343832	0.389155	0.38558	0.337727	0.393886	0.394707	0.329588	0.73885	0.932119	0.892998	0.796992	0.786996	0.991691	0.752746	0.804718	0.70761	0.576366	0.0547382	0.0801664	0.0563026	0.0790978	0.0685853	0.0818092	0.0767103	0.0569625	0.0589119	0.0633058	12	12	15.2	15.2	0	51.323	309380000	25	O75448-2;O75448	O75448-2;O75448	Mediator of RNA polymerase II transcription subunit 24
KATNA1	0.495429	0.44978	0.473926	0.5705	0.531137	0.724147	0.433331	0.758568	0.582216	0.486261	0.911369	1.0689	1.00967	1.069	1.10507	1.43655	0.930325	1.10481	1.17946	0.895747	0.573986	0.706348	0.541016	0.696769	0.61213	0.856307	0.516551	0.509425	0.533909	0.849903	13	9	32.8	25.7	0	95.492	331400000	23	O75449;O75449-2	O75449	Katanin p60 ATPase-containing subunit A1
PSIP1	10.4482	6.3713	11.1979	8.62233	8.25476	13.7735	4.08513	5.68075	5.9635	20.3033	12.8706	7.55686	11.4281	17.5212	8.1303	15.7734	6.74767	7.3902	5.34876	19.3139	6.12949	4.9657	9.3344	8.10649	14.248	10.3206	5.63381	10.914	8.10416	7.04578	32	14	59.2	26	0	323.31	21588000000	236	O75475;O75475-2	O75475;O75475-2	PC4 and SFRS1-interacting protein
ERLIN1	2.96831	3.54723	2.35644	3.71842	3.26739	5.46958	3.45169	2.2656	4.70874	1.8442	2.44009	3.02438	1.95219	3.02118	2.74234	5.01021	3.03949	2.03088	3.49081	1.61206	2.67583	2.54526	1.53441	2.47032	1.68227	3.17465	3.02551	1.14677	2.25522	1.74215	15	12	43.1	37.6	0	106.86	4556600000	71	O75477;O94905-2;O94905-3	O75477	Erlin-1
SUPT3H	0.0508698	0.0602431	0.0698007	0.0393638	0.0674523	0.0739427	0.0961356	0.0802672	0.0609236	0.0267379	0.0237888	0.0289337	0.0336817	0.0175869	0.0327114	0.0441192	0.0316933	0.0321241	0.0374049	0.0196213	0.0370193	0.0494312	0.0580618	0.00867211	0.0300323	0.0602628	0.0321416	0.043456	0.0400978	0.0378478	1	1	3.8	3.8	0.0015266	2.5889	18256000	7	O75486-2;O75486-3;O75486	O75486-2;O75486-3;O75486	Transcription initiation protein SPT3 homolog
NDUFS3	2.03484	2.47178	3.69408	1.79581	2.54534	2.57176	2.14625	3.37721	3.0503	1.70254	2.01821	2.52834	3.51903	1.48079	2.29891	2.38106	2.13195	2.5829	3.23034	1.8425	0.841801	0.815134	1.14298	0.693481	0.843799	1.00677	0.840709	0.903233	1.00914	0.730736	12	12	40.2	40.2	0	193.64	4712400000	72	O75489;O75489-2	O75489	NADH dehydrogenase [ubiquinone] iron-sulfur protein 3, mitochondrial
SRSF10	1.8575	1.87179	1.72203	2.37288	2.07934	1.78151	1.75336	2.07727	2.15616	3.82525	1.2565	1.28912	1.32297	1.61934	1.54462	1.53277	1.3683	1.4424	1.77049	1.82441	1.69431	2.46602	2.38203	2.54008	2.4248	2.18543	1.85077	3.49902	3.67147	2.24735	13	13	53.9	53.9	0	186.76	6458000000	81	O75494-5;O75494-4;O75494-6;O75494-3;O75494-2;O75494;Q8WXF0	O75494-5;O75494-4;O75494-6;O75494-3;O75494-2;O75494	Serine/arginine-rich splicing factor 10
GMNN	1.45904	0.652161	0.660791	2.40367	1.00026	1.04447	0.437846	1.23236	1.49778	4.66256	0.680028	0.345746	0.281903	0.999754	0.419217	0.436515	0.195547	0.419472	0.696118	1.98983	1.78492	1.76614	1.19716	2.63966	2.10707	2.34701	0.935013	2.07167	8.17136	3.90887	8	8	45.9	45.9	0	133.97	1758000000	42	O75496	O75496	Geminin
CLN5	0.71208	1.06205	1.30665	0.563484	0.609769	0.672517	0.767362	0.704355	0.818659	0.442431	1.20127	1.6137	1.98756	1.14972	1.04886	1.1767	1.40811	1.22798	1.20678	0.888558	0.217262	0.319221	0.317447	0.188335	0.219307	0.246772	0.233876	0.157906	0.158446	0.14959	7	7	22.6	22.6	0	18.067	723170000	21	O75503	O75503	Ceroid-lipofuscinosis neuronal protein 5
HSBP1	3.8559	3.23776	3.5776	7.27419	3.79933	2.50232	2.51673	2.38053	2.5064	5.64339	3.86203	2.15607	2.92261	7.02947	3.0321	1.92183	2.01369	1.86674	2.68929	5.39729	2.42119	3.07111	3.88615	4.31966	3.34346	2.0262	1.60448	2.37071	3.42818	1.90361	4	4	73.7	73.7	0	173.42	16755000000	97	O75506	O75506	Heat shock factor-binding protein 1
TNFRSF21	1.46756	0.631048	0.340398	0.481148	0.69687	0.490484	0.495386	10.009	0.600893	1.68778	1.12216	0.644304	0.339943	0.465255	0.889192	0.595976	0.561884	4.01976	0.865551	2.4788	0.337772	0.297401	0.148853	0.214288	0.315673	0.255202	0.233751	2.22876	0.382992	0.570738	10	10	19.7	19.7	0	64.898	339730000	32	O75509	O75509	Tumor necrosis factor receptor superfamily member 21
ECI2	3.68492	4.80765	4.35307	3.21874	2.78671	3.65982	5.81238	2.36357	11.2998	2.29505	4.78629	6.16473	4.8892	4.12332	3.60904	4.67302	7.66674	2.88868	15.4762	2.85298	6.38231	7.39643	5.28742	7.52677	3.7746	5.71683	11.4671	3.54133	12.9472	3.80976	16	16	61.6	61.6	0	260.35	6878500000	138	O75521-2;O75521	O75521-2;O75521	Enoyl-CoA delta isomerase 2, mitochondrial
KHDRBS3	3.05942	5.25657	1.54134	5.01272	1.01739	4.53322	2.60935	0.976597	2.19465	2.79829	2.86464	5.32481	1.44833	4.17483	0.92911	4.42302	2.55628	0.745279	2.39409	2.71842	0.551078	1.01869	0.393233	0.787117	0.469248	0.914332	0.695082	0.364259	0.840744	0.474786	12	10	39.1	32.8	0	51.231	2858900000	58	O75525-2;O75525	O75525-2;O75525	KH domain-containing, RNA-binding, signal transduction-associated protein 3
TADA3	1.82498	1.50365	1.778	2.66254	1.87867	2.16767	1.29593	1.91124	1.7438	3.57039	1.75648	1.39529	1.61212	2.50761	1.90815	2.2351	1.09561	1.69893	1.69676	2.7703	1.86182	1.61567	2.40901	2.79316	3.06013	2.33635	1.36997	3.27084	2.86631	2.23557	15	14	55.1	53.5	0	323.31	1192300000	49	O75528;O75528-2	O75528;O75528-2	Transcriptional adapter 3
EED	0.993033	1.14403	1.45119	1.15323	0.925361	1.22456	0.727038	1.46687	1.11835	0.908176	1.47757	1.85185	1.78233	1.63511	1.44997	2.10666	0.982312	1.93524	1.39734	1.59154	1.17962	1.32261	1.38218	1.51485	1.10193	1.49021	1.11231	1.07067	0.964449	2.0935	13	13	31.5	31.5	0	58.764	647380000	39	O75530-3;O75530;O75530-2	O75530-3;O75530;O75530-2	Polycomb protein EED
BANF1	5.98695	6.02962	3.88712	10.064	8.45505	5.90948	5.95744	7.15294	5.41161	9.94761	6.21828	6.1438	4.46128	11.6022	9.96528	5.79666	5.57758	6.70943	6.17058	9.16883	5.3096	5.83874	4.31056	9.12099	11.1238	6.62773	5.6806	9.88429	5.34663	6.10829	10	10	76.4	76.4	0	52.025	48585000000	208	O75531	O75531	Barrier-to-autointegration factor;Barrier-to-autointegration factor, N-terminally processed
SF3B1	11.4995	11.6765	14.4193	11.9821	11.116	13.4461	11.3085	14.1577	16.9662	11.2409	10.8841	12.2791	13.2537	11.0663	11.3457	13.0615	11.7137	14.2165	15.662	9.88967	8.06803	7.84381	9.23613	8.85452	6.15104	7.8716	7.97642	8.60337	9.96385	7.91137	57	57	51.9	51.9	0	323.31	26019000000	400	O75533;O75533-2	O75533	Splicing factor 3B subunit 1
CSDE1	0.103066	0.160786	0.179034	0.0708511	0.130783	0.0889495	0.0736348	0.176459	0.133006	0.0945126	0.0859148	0.15732	0.155636	0.0381866	0.072692	0.0945988	0.0656584	0.134934	0.0951034	0.0981963	0.142568	0.191224	0.236363	0.133785	0.186525	0.198171	0.200398	0.221844	0.271451	0.207289	39	1	47.9	2.1	0	18.657	161750000	6	O75534;O75534-4	O75534;O75534-4	Cold shock domain-containing protein E1
CSDE1	7.83749	10.1146	10.087	11.4254	7.11682	11.5014	9.1634	11.6569	7.25926	4.5484	11.2801	15.5872	14.0659	14.2461	11.1154	17.0436	13.6743	13.8912	9.85891	7.77054	5.10966	5.71336	5.87825	6.40891	4.39222	5.59448	6.33828	4.7569	4.18365	4.20539	39	1	51.1	3.5	0	323.31	19575000000	263	O75534-2;O75534-3	O75534-2;O75534-3	Cold shock domain-containing protein E1
WBP4	1.90028	1.32933	1.19152	1.95663	1.5103	1.74229	1.33352	1.18895	1.51115	6.37323	2.63011	1.4776	1.49331	2.93659	1.71984	2.19878	1.71856	1.67012	2.20576	7.36456	2.30318	2.60894	2.70978	2.68296	3.26147	3.19444	2.06339	3.67825	4.91107	4.72145	7	7	29.3	29.3	0	95.956	2700700000	51	O75554-2;O75554	O75554-2;O75554	WW domain-binding protein 4
PRKRA	2.08938	2.09789	2.62795	2.55507	1.99626	1.86712	2.7969	1.83549	2.87677	1.8473	1.18187	1.38036	1.86193	1.46464	1.22902	1.28514	1.7762	1.20749	1.9299	1.24923	1.9037	1.87388	2.2245	2.26646	1.30118	1.66372	3.06418	1.30318	2.46324	2.22501	11	11	40.9	40.9	0	89.258	1399400000	38	O75569;O75569-3;O75569-2	O75569;O75569-3;O75569-2	Interferon-inducible double-stranded RNA-dependent protein kinase activator A
MTRF1	0.346809	0.0820539	0.19396	0.12872	0.122823	0.0807981	1.29557	0.0849547	0.215766	0.53653	0.440546	0.147087	0.279445	0.226421	0.209298	0.169937	1.10546	0.193182	0.3655	0.815978	0.129319	0.0928653	0.192293	0.0988515	0.0718401	0.0858907	0.0886631	0.0740282	0.148721	0.120994	3	3	10.3	10.3	0	23.418	467280000	8	O75570;O75570-2	O75570;O75570-2	Peptide chain release factor 1, mitochondrial
LRP6	0.0845611	0.0853254	0.0625989	0.12581	0.176204	0.103888	0.110228	0.0784809	0.0802037	0.0871709	0.172423	0.146442	0.121555	0.358379	0.317168	0.199413	0.209319	0.125219	0.17966	0.232038	0.468703	0.388366	0.30978	0.55037	0.733674	0.457552	0.443384	0.310985	0.356146	0.497766	9	8	6.6	6.1	0	17.661	66713000	14	O75581	O75581	Low-density lipoprotein receptor-related protein 6
RPS6KA5	0.809666	0.932074	3.3831	0.487003	0.484377	0.761119	0.527332	0.738281	0.402206	0.426775	0.933383	1.23657	3.29808	0.544346	0.634376	0.946641	0.547821	0.796183	0.425651	0.50158	1.62667	1.65742	4.80903	0.796064	0.861632	1.09824	0.780643	0.957448	0.470937	1.00767	16	15	27.1	26	0	78.03	613310000	35	O75582-3;O75582;O75582-2	O75582-3;O75582;O75582-2	Ribosomal protein S6 kinase alpha-5
MED6	0.365834	0.451947	0.417985	0.585696	0.387513	0.631344	0.397242	0.511251	0.563513	0.443989	0.948797	1.07874	1.08159	1.11166	0.861824	1.23641	0.918203	1.20253	1.1868	1.11014	0.169943	0.230196	0.169813	0.262873	0.193392	0.322183	0.277703	0.197569	0.32491	0.283734	6	6	17.9	17.9	0	25.11	362600000	13	O75586;O75586-2	O75586;O75586-2	Mediator of RNA polymerase II transcription subunit 6
MYCBP2	0.65825	0.78056	0.854449	0.661481	0.705628	0.849863	0.961005	0.980544	0.761295	0.66589	1.50206	1.68367	1.79141	1.54021	1.61311	2.14453	2.56753	2.26548	1.53441	1.28121	0.211975	0.232476	0.210035	0.220497	0.160882	0.252895	0.361336	0.252219	0.138664	0.166416	26	26	6.1	6.1	0	101.74	528230000	41	O75592-2;O75592	O75592-2;O75592	E3 ubiquitin-protein ligase MYCBP2
GCAT	0.26215	0.191442	0.925231	0.233999	0.15351	0.243479	0.419203	0.344222	0.552296	0.147739	0.311299	0.202585	0.939371	0.203057	0.193298	0.247958	0.486155	0.334959	0.346374	0.187269	1.52777	0.789948	3.78589	0.886432	0.612259	0.816265	1.74393	1.17647	1.75124	1.17125	7	7	27.2	27.2	0	91.163	380540000	18	O75600;O75600-2	O75600;O75600-2	2-amino-3-ketobutyrate coenzyme A ligase, mitochondrial
NPM3	1.0746	0.984052	0.934156	1.39165	1.16628	1.18513	0.865513	1.14941	1.39386	2.63698	1.38521	1.47562	1.35913	1.60681	1.91502	1.52742	1.01856	1.10972	2.29526	3.37628	0.912664	1.19833	1.17657	1.03789	1.72352	1.34105	0.730331	0.973763	1.59178	1.77048	5	5	51.1	51.1	0	138.58	6659200000	73	O75607	O75607	Nucleoplasmin-3
LYPLA1	1.53368	1.50592	1.85013	1.23526	2.38975	1.47722	1.28857	3.1866	1.85503	0.989384	2.06825	2.03224	2.4425	1.54045	2.78239	1.86046	1.75854	4.41627	2.53173	1.54791	1.50654	1.35209	1.88905	1.09672	1.25519	1.22022	1.23728	2.94691	1.56861	1.45051	7	7	45.3	45.3	0	101.49	3645600000	52	O75608-2;O75608	O75608-2;O75608	Acyl-protein thioesterase 1
ERAL1	1.20671	1.13607	1.83548	1.33472	1.28993	1.35205	0.890367	1.64509	2.00937	1.20054	1.40413	1.38409	1.95184	1.54162	1.60383	1.59722	1.21846	1.97553	2.33331	1.41726	1.26839	1.25181	1.81208	1.19272	1.1835	1.30299	0.915294	1.20709	1.54975	1.64467	12	12	32.7	32.7	0	93.614	1347200000	45	O75616;O75616-2	O75616;O75616-2	GTPase Era, mitochondrial
REM1	0.672007	3.31898	0.561184	0.34102	0.394024	0.44749	0.433212	0.32757	0.371449	0.317882	0.290561	1.70964	0.0698906	0.0880049	0.13188	0.110868	0.115173	0.078025	0.273519	0.179565	0.387128	1.7474	0.0446109	0.0567232	0.0943192	0.0946119	0.0880086	0.0607453	0.0522022	0.089437	4	4	14.1	14.1	0	11.049	273640000	13	O75628	O75628	GTP-binding protein REM 1
SNRNP200	16.898	18.3636	20.4109	20.0914	15.5249	20.9256	14.7417	21.5018	25.0434	15.9568	18.9046	22.6915	22.3544	21.2455	18.5608	23.9684	17.6117	23.7748	26.1989	18.8286	9.76794	10.1623	9.42905	11.5565	7.35264	10.3994	8.08335	8.78684	10.704	13.9912	95	95	47.1	47.1	0	323.31	26458000000	550	O75643;O75643-2	O75643	U5 small nuclear ribonucleoprotein 200 kDa helicase
TRMU	0.43611	0.484258	0.914791	0.408266	0.389522	0.395225	0.339408	0.452524	0.539349	0.261802	0.562032	0.736905	1.31371	0.45957	0.350257	0.46637	0.41767	0.511107	0.754979	0.299324	0.901916	1.03749	1.87395	0.855148	0.524066	0.722425	0.685545	0.640695	0.943846	0.580883	6	6	18.8	18.8	0	28.506	207160000	20	O75648;O75648-2;O75648-4;O75648-5;O75648-3	O75648;O75648-2;O75648-4	Mitochondrial tRNA-specific 2-thiouridylase 1
TIPRL	3.67401	4.15126	4.98771	4.90237	3.90121	4.70368	4.58429	3.3734	2.19878	2.8655	2.24197	2.69425	3.24359	3.07459	2.63747	3.20768	3.16117	2.39212	1.42326	1.79075	2.16095	1.96561	2.6539	2.33989	1.8196	2.15054	2.29446	1.45534	0.940521	2.00201	12	12	46.7	46.7	0	92.82	4994500000	71	O75663;O75663-2	O75663;O75663-2	TIP41-like protein
RPS6KA4	0.555516	0.650772	0.390132	0.709003	0.480699	0.652694	0.817208	0.966766	0.561301	0.628947	0.368025	0.43682	0.232627	0.310018	0.339396	0.491073	0.594224	0.630645	0.269873	0.428244	0.336035	0.409594	0.166165	0.343119	0.307966	0.441958	0.602893	0.373948	0.206948	0.513638	8	7	11.6	10.6	0	30.096	125530000	11	O75676-2;O75676	O75676-2;O75676	Ribosomal protein S6 kinase alpha-4
SURF6	3.53998	2.59254	3.27858	2.17432	2.09789	2.81582	1.83541	1.88444	2.08255	9.64222	3.31023	1.49825	2.12366	1.7105	1.3441	2.06143	1.65213	1.99809	1.3102	9.21098	2.16722	2.94704	2.91659	2.10478	3.85555	2.59405	1.79678	3.78844	3.41177	4.33761	18	18	49.3	49.3	0	204.26	5029300000	90	O75683	O75683	Surfeit locus protein 6
PPM1B	3.09528	2.50778	2.68925	3.8486	3.7178	2.98268	3.01512	2.79617	2.78148	7.95258	4.54799	3.38115	4.26012	5.69601	6.48581	4.56713	3.93956	3.80244	4.61772	10.2281	2.95026	2.36903	3.03053	3.85526	4.77421	3.19924	2.64717	3.52173	3.2064	4.81468	21	3	42.8	6.9	0	160.37	4795900000	128	O75688;O75688-4;O75688-5;O75688-3	O75688;O75688-4;O75688-5;O75688-3	Protein phosphatase 1B
UTP20	2.8998	2.71115	6.85545	2.80987	3.13453	2.93104	2.57316	2.71876	3.47241	1.64766	2.94264	3.19895	5.10535	2.07139	2.59168	2.82989	2.5476	2.95763	3.2643	2.3068	1.59135	1.71167	2.52466	1.14983	1.22594	1.49864	1.57196	1.08805	1.19225	1.2796	35	35	13.5	13.5	0	218.54	1068700000	78	O75691	O75691	Small subunit processome component 20 homolog
NUP155	3.22118	3.90861	3.89576	3.50523	3.10606	4.13567	3.16081	3.43045	4.03805	2.03247	3.66962	4.93756	4.54206	3.78079	3.98384	4.76573	3.72445	3.69671	4.51724	2.84306	1.4444	1.63824	1.5578	1.62924	1.13114	1.48037	1.36184	0.884061	1.2854	1.37333	30	30	27.9	27.9	0	323.31	4257700000	121	O75694;O75694-2	O75694;O75694-2	Nuclear pore complex protein Nup155
RP2	2.57424	2.865	2.18507	2.57665	2.81414	2.21835	4.25049	3.91352	2.53184	3.96208	1.77712	1.93336	1.53178	1.7914	1.98124	1.37185	2.71929	2.44193	1.93373	2.97099	1.53327	1.75979	1.3217	1.48462	1.11459	1.16921	2.20045	1.64809	1.08718	2.65831	10	10	29.7	29.7	0	28.553	2366900000	67	O75695	O75695	Protein XRP2
WDHD1	4.704	5.47813	4.66758	7.22991	5.35175	5.67565	2.69049	8.0738	5.70499	5.08431	4.72693	6.42267	4.42111	6.28791	5.21166	6.2049	2.59585	6.28731	5.53039	4.34108	2.05018	2.49343	1.96391	2.46858	2.07643	2.33553	1.81366	2.43802	2.41112	2.05217	38	38	43.9	43.9	0	323.31	4258000000	135	O75717;O75717-2	O75717;O75717-2	WD repeat and HMG-box DNA-binding protein 1
CRTAP	3.56652	5.55928	4.0435	3.83152	3.26771	3.99727	10.2065	2.29724	3.49353	1.68758	3.56987	5.59605	3.90555	3.56759	3.09171	3.65326	9.26479	1.94687	3.77068	1.26862	3.56964	4.81128	3.93883	3.18832	2.52942	3.06612	6.83398	1.59167	2.58477	1.5355	17	17	46.4	46.4	0	132.65	6489600000	111	O75718	O75718	Cartilage-associated protein
SLC25A12	1.91471	2.24537	4.25899	1.57552	1.82419	2.01364	2.16536	2.44236	1.84284	1.10451	1.93746	2.37589	4.09248	1.4671	1.71991	2.03947	2.31168	2.62599	1.53045	1.07103	0.749872	0.795647	1.46724	0.748735	0.591879	0.850383	1.02071	0.778741	0.470992	0.54593	20	13	29.5	21.8	0	96.954	1165800000	44	O75746;O75746-2	O75746;O75746-2	Calcium-binding mitochondrial carrier protein Aralar1
TCEA3	0.639389	0.2607	0.208802	0.254143	0.266795	0.221896	0.802156	0.254885	4.29982	0.812422	0.882359	0.440339	0.36416	0.428029	0.420546	0.527754	0.935337	0.361451	5.43105	1.17293	1.03816	0.674225	0.427987	0.601743	0.786111	0.674738	0.96501	0.621545	4.89244	1.16577	13	12	44.3	42.2	0	97.816	994930000	39	O75764;O75764-2	O75764	Transcription elongation factor A protein 3
PALM	1.71647	0.71355	0.642155	4.50425	2.69912	0.824693	1.34269	0.654982	1.8794	2.63905	0.992027	0.441363	0.420462	3.1744	1.14652	0.647317	0.846285	0.421055	1.12149	1.38391	1.15202	0.538446	0.450697	4.90642	2.10022	0.747995	0.907956	0.551267	2.95924	1.2795	14	13	45	43.2	0	247.39	1622300000	39	O75781;O75781-2	O75781;O75781-2	Paralemmin-1
ATP6AP2	0.936451	1.16506	1.08925	1.20011	0.902113	1.16992	0.980538	0.832306	0.823783	0.815869	0.525314	0.685542	0.566208	0.736464	0.54565	0.635981	0.527394	0.520873	0.505886	0.469616	1.35138	1.66718	1.24744	1.72617	0.896818	1.31892	1.28325	0.630913	0.788883	1.03599	7	7	28.6	28.6	0	86.248	640560000	29	O75787-2;O75787	O75787-2;O75787	Renin receptor
RNASEH2A	2.1168	1.67045	2.31311	2.40086	2.2491	3.01951	1.11033	2.56837	2.71511	3.21136	2.59436	2.37589	2.87007	3.05537	3.31279	3.54754	1.55503	2.20046	3.34436	4.33909	3.19419	2.81367	3.7829	4.0442	3.25552	4.10053	2.30363	2.37209	3.11792	5.17517	16	16	55.9	55.9	0	216.96	3173600000	82	O75792	O75792	Ribonuclease H2 subunit A
CDC123	0.848984	0.924116	1.0192	1.54488	1.48699	1.24727	1.04971	0.839022	1.06393	1.01213	1.0062	1.14809	1.27922	1.32259	2.12756	1.2614	0.9942	0.699188	1.26379	1.50694	0.453187	0.463811	0.587765	0.63222	0.712272	0.524734	0.473151	0.30555	0.585671	0.61876	12	12	40.5	40.5	0	93.189	767410000	40	O75794	O75794	Cell division cycle protein 123 homolog
CAPN15	0.230838	0.210882	0.220533	0.382575	0.347463	0.284195	0.291368	0.174417	0.361839	0.623363	0.269562	0.23803	0.284588	0.35167	0.334604	0.306393	0.329213	0.22317	0.330446	0.396485	0.297814	0.223379	0.267199	0.393329	0.29312	0.247919	0.330317	0.198177	0.355348	0.38651	5	5	6.2	6.2	0	36.665	57901000	8	O75808;O75808-2	O75808;O75808-2	Calpain-15
BCAR3	0.321243	0.464016	0.181667	0.222267	0.310549	0.667586	0.363273	0.614387	0.160082	0.198187	1.23577	1.99163	0.761741	0.907182	1.16501	2.70934	1.49523	2.82158	0.656409	0.954505	1.94307	2.66472	0.960777	1.26973	1.79982	3.51383	2.53617	3.466	0.939467	1.43863	15	14	28.9	27.9	0	137.24	538380000	27	O75815-3;O75815;O75815-2;Q6S5L8-2;Q92529-2;Q92529	O75815-3;O75815;O75815-2	Breast cancer anti-estrogen resistance protein 3
POP7	0.555161	0.534241	0.80842	0.654748	0.686116	0.593411	0.496038	0.753514	0.691745	0.543637	0.453293	0.464374	0.556514	0.48081	0.632	0.445014	0.503132	0.459438	0.450364	0.586655	0.286544	0.312623	0.497346	0.299968	0.338898	0.243809	0.246206	0.282765	0.322326	0.376254	3	3	18.6	18.6	0	63.713	524990000	12	O75817	O75817	Ribonuclease P protein subunit p20
RPP40	0.577971	0.510209	0.657648	0.855977	0.666345	0.815348	0.513014	0.662065	0.938262	0.418393	0.868228	0.791097	0.951816	1.20583	1.06421	1.17652	0.826937	0.948529	1.34001	0.861286	0.436802	0.314289	0.415763	0.606636	0.336661	0.425215	0.318561	0.295321	0.463285	0.489053	4	4	12.1	12.1	0	10.775	263380000	19	O75818-2;O75818	O75818-2;O75818	Ribonuclease P protein subunit p40
EIF3G	7.51531	8.96833	9.34661	8.5893	6.61193	11.5825	7.95436	7.9921	8.25033	7.2894	6.33653	8.0818	8.15929	6.91221	5.90261	10.1306	6.88113	6.05504	6.82967	6.49931	3.43137	3.92672	4.03338	3.09119	3.00996	3.90324	3.48557	2.52093	2.75232	3.29522	19	19	62.2	62.2	0	323.31	18914000000	159	O75821	O75821	Eukaryotic translation initiation factor 3 subunit G
EIF3J	8.80847	5.75956	4.8348	9.16145	5.93218	9.11391	6.23656	9.92037	6.83997	29.5995	11.7239	7.23386	6.53364	11.2756	9.18963	12.2727	7.14282	11.3057	10.648	34.4521	10.9818	7.28958	8.2167	9.21965	13.2419	9.60591	6.24218	17.8202	9.85651	22.3344	20	5	71.7	15.9	0	323.31	51194000000	246	O75822;O75822-3	O75822;O75822-3	Eukaryotic translation initiation factor 3 subunit J
EIF3J	0.120538	0.0781507	0.066371	0.186441	0.113279	0.167626	0.0896038	0.134605	0.0914141	0.334241	0.0511671	0.0294157	0.0279755	0.0591443	0.0385648	0.0586414	0.0280607	0.0404289	0.0433108	0.148748	0.385497	0.328581	0.248338	0.446326	0.496909	0.591048	0.225694	0.422692	0.265175	0.705614	17	2	76	5.4	0	6.6218	223290000	5	O75822-2	O75822-2	Eukaryotic translation initiation factor 3 subunit J
CBR3	4.42362	8.42138	7.95173	1.34322	2.93824	4.61167	5.95316	3.22772	1.18553	1.64029	5.3745	11.6303	10.6102	1.78201	3.59468	5.74418	6.74826	3.68497	1.47453	1.67757	7.0947	14.2672	15.7619	2.03706	4.33519	7.62841	8.04969	5.32886	1.77253	2.06741	18	14	74.4	61	0	181.87	8538500000	172	O75828	O75828	Carbonyl reductase [NADPH] 3
PSMD10	1.93077	2.1685	2.11209	1.59696	3.26108	2.14311	2.97641	2.47282	2.81666	1.42258	3.03176	3.10012	3.2697	2.32081	5.79019	2.79493	4.01783	2.8025	5.21259	2.36463	2.18372	2.2293	2.81883	1.59421	2.33079	1.64909	2.06141	1.95689	2.47965	1.58587	9	9	54.9	54.9	0	278.16	7642200000	71	O75832;O75832-2	O75832	26S proteasome non-ATPase regulatory subunit 10
UPK1B	0.367658	0.176783	0.145293	0.185921	0.303877	0.178172	0.215514	2.4022	0.100137	0.436378	0.344572	0.103422	0.0899024	0.128134	0.327908	0.167563	0.164443	2.03042	0.0637717	0.502702	0.945154	0.280347	0.151262	0.276845	0.624518	0.324549	0.323543	4.88522	0.0812058	1.4242	3	3	15	15	0	22.01	313950000	9	O75841	O75841	Uroplakin-1b
AP1G2	1.0485	0.472631	1.103	0.991775	1.10162	0.560246	0.64622	4.42484	1.47122	0.690748	0.727643	0.347325	0.743707	0.763597	0.825378	0.419575	0.506017	2.92737	1.00453	0.601487	0.598302	0.201022	0.481093	0.608403	0.460041	0.249968	0.310358	1.79532	0.693542	0.477842	8	8	12.4	12.4	0	55.615	450580000	21	O75843	O75843	AP-1 complex subunit gamma-like 2
ZMPSTE24	3.06514	4.55585	3.35099	3.47599	3.55493	3.7912	3.68958	3.99674	3.73761	1.95037	2.73716	4.12179	2.97893	2.63603	2.94653	3.07859	3.50462	4.22606	3.42109	1.97186	1.2683	1.56251	1.34179	1.12828	1.11073	1.1385	1.39581	1.57275	1.39008	1.33718	14	14	32.2	32.2	0	115.86	3787900000	80	O75844	O75844	CAAX prenyl protease 1 homolog
PPP1R37	0.131384	0.159472	0.197002	0.161018	0.159718	0.189222	0.218944	0.264481	0.128488	0.128292	0.624485	0.629313	0.902169	0.62431	0.687337	0.711598	0.671737	1.40624	0.488093	0.554779	0.354591	0.392322	0.82061	0.390367	0.398655	0.458278	0.445687	1.7131	0.351323	0.360047	10	10	18.4	18.4	0	47.959	442180000	33	O75864;O75864-2	O75864	Protein phosphatase 1 regulatory subunit 37
IDH1	12.2446	7.23087	14.9441	5.72734	13.6759	6.30116	7.64632	24.6196	44.591	10.3599	14.4652	8.74703	18.4473	7.12339	15.1138	7.39732	8.69831	27.8154	67.6583	12.4315	10.0024	5.58503	11.126	5.21752	6.32122	4.85909	5.2614	13.4285	31.2889	10.0753	27	25	72.9	69.1	0	323.31	62790000000	368	O75874	O75874	Isocitrate dehydrogenase [NADP] cytoplasmic
GATB	0.561995	0.675403	0.955149	0.507823	0.567452	0.664263	0.527632	0.782871	1.00112	0.689577	0.982327	1.15228	1.50388	0.792449	0.885988	1.10411	0.852696	1.12058	1.5399	0.99907	0.876017	1.00772	1.17237	0.88966	0.844627	1.04843	0.938568	0.969327	1.319	1.25249	12	12	35.9	35.9	0	129.12	582530000	32	O75879	O75879	Glutamyl-tRNA(Gln) amidotransferase subunit B, mitochondrial
SCO1	1.4511	1.35251	1.85445	0.919097	2.29411	1.23827	1.50819	1.54289	2.21846	1.54495	1.17784	1.03518	1.34258	0.82038	2.315	1.02202	1.05784	1.06327	1.80848	1.41713	0.519332	0.44038	1.00365	0.375189	1.13974	0.454661	0.49286	0.786423	0.964904	0.584092	9	9	21.9	21.9	0	70.339	3398100000	38	O75880	O75880	Protein SCO1 homolog, mitochondrial
ATRN	0.575796	0.602633	0.828402	0.475799	0.769384	0.571992	0.54246	0.563886	0.959944	0.524707	1.61851	1.45011	1.9104	1.49104	1.84127	1.51324	1.46388	1.54524	2.64185	1.4581	0.799951	0.846851	1.46974	0.698322	1.02197	0.836603	0.798392	1.18839	1.756	0.734453	14	14	14.1	14.1	0	163.45	552120000	31	O75882;O75882-3;O75882-2	O75882;O75882-3;O75882-2	Attractin
RBBP9	2.15687	1.93211	3.91681	1.6411	2.96432	2.23397	2.03647	1.99453	5.6715	1.42803	2.25074	1.72039	3.43305	1.74518	2.4991	2.03882	2.16114	2.44395	4.95269	1.66995	0.505929	0.546732	1.05362	0.522712	0.509466	0.519688	0.517916	0.576699	1.09465	0.488414	8	8	65.6	65.6	0	81.146	2321400000	50	O75884;O75884-2	O75884;O75884-2	Putative hydrolase RBBP9
STAM2	5.74065	6.75656	4.65534	6.99395	5.61263	4.47408	8.21058	8.83611	4.91726	9.2155	4.51964	4.82577	3.93415	5.6356	4.77398	3.62268	5.74869	6.33231	4.40947	6.84641	4.67304	5.46074	5.68773	6.03419	6.61386	4.22604	6.85399	12.5662	5.19649	5.39928	22	20	45.7	42.1	0	296.96	6353800000	114	O75886;O75886-2	O75886;O75886-2	Signal transducing adapter molecule 2
ALDH1L1	6.6575	2.32772	3.65198	2.87896	2.892	3.41241	5.83709	47.9443	4.28088	3.65297	5.94587	2.44168	3.8294	2.98686	3.2407	3.7046	5.71914	45.7923	4.12238	3.56111	6.64775	2.38273	2.90079	2.80644	2.76956	3.35168	4.70952	42.8758	3.84112	3.31116	41	37	62.3	57.6	0	323.31	9945400000	228	O75891;O75891-3;O75891-2;O75891-4	O75891;O75891-3;O75891-2	Cytosolic 10-formyltetrahydrofolate dehydrogenase
TUSC2	0.685275	0.498273	0.577378	0.873691	0.549414	0.778785	0.533723	0.614228	0.680498	1.37578	0.943527	0.625015	0.818593	1.11958	0.723048	0.951627	0.662528	0.653355	0.989211	1.90356	0.763892	0.757387	0.95389	1.01651	0.701215	0.940395	0.582433	0.659809	1.13992	1.04066	4	4	51.8	51.8	0	189.64	488370000	29	O75896	O75896	Tumor suppressor candidate 2
CCNK	0.362616	0.437117	0.460825	0.356835	0.379173	0.402005	0.352758	0.498525	0.537212	0.332504	0.487266	0.542958	0.547301	0.543708	0.56378	0.647377	0.553614	0.609177	0.670646	0.623341	0.391007	0.345064	0.425518	0.318617	0.302767	0.34622	0.295109	0.386607	0.455335	0.403896	8	8	18.1	18.1	0	64.409	515760000	24	O75909;O75909-4;O75909-1;O75909-2	O75909;O75909-4;O75909-1;O75909-2	Cyclin-K
DHRS3	0.55596	0.346493	0.305046	0.291368	0.851108	0.356392	1.64009	0.426387	0.698119	0.440059	0.179577	0.0878267	0.103212	0.0704665	0.277484	0.0799146	0.961213	0.18101	0.227215	0.114466	0.64155	0.430341	0.31098	0.341322	0.650562	0.306834	1.65211	0.331281	0.414595	0.57151	6	6	26.2	26.2	0	48.102	218900000	11	O75911;O75911-2	O75911	Short-chain dehydrogenase/reductase 3
ARL6IP5	2.6772	3.38971	7.67499	1.57145	2.24948	3.1571	3.4148	2.92688	1.55858	1.13105	2.62218	2.79421	6.08039	1.59202	2.13991	2.78662	3.86397	3.50918	1.35042	1.07053	0.0701694	0.0866282	0.0895476	0.0566834	0.0611535	0.0661133	0.070119	0.0689072	0.04946	0.0668406	6	6	27.7	27.7	0	133.32	7826500000	75	O75915	O75915	PRA1 family protein 3
PIAS1	0.242021	0.234957	0.198714	0.368918	0.340005	0.334673	0.223404	0.417199	0.35877	0.218889	0.482615	0.447919	0.342537	0.639963	0.648734	0.569368	0.453029	0.802753	0.629431	0.425691	0.347826	0.402503	0.299295	0.52693	0.383732	0.448842	0.387069	0.393441	0.404471	0.427322	7	6	12.9	10.6	0	30.762	209720000	15	O75925;O75925-2;O75925-3	O75925;O75925-2	E3 SUMO-protein ligase PIAS1
PIAS2	0.199476	0.251006	0.254516	0.25543	0.173029	0.257224	0.198656	0.27918	0.195401	0.142265	0.234323	0.34845	0.272703	0.304536	0.218723	0.301258	0.235218	0.275521	0.228754	0.169146	0.649134	0.787778	1.04503	0.752656	0.561386	0.59716	0.605697	0.529228	0.482835	0.485063	6	4	11.9	7.7	0	13.978	97261000	8	O75928-2;O75928;O75928-3	O75928-2;O75928;O75928-3	E3 SUMO-protein ligase PIAS2
BCAS2	3.54207	2.95273	2.75997	4.11745	2.98841	3.26003	2.90367	4.49478	4.17522	8.6385	2.87762	2.35983	2.55769	3.13566	2.72358	2.7468	2.42673	2.63034	3.41567	6.36481	1.79293	1.47001	1.46644	2.10621	2.15169	2.20885	1.71663	2.84956	2.80943	2.88284	14	14	56	56	0	155.21	6368100000	82	O75934	O75934	Pre-mRNA-splicing factor SPF27
DCTN3	1.85919	2.73742	1.55116	2.7549	2.48686	2.29345	3.3156	2.31434	1.9362	1.31559	2.55486	3.62247	2.22151	3.4709	3.64108	2.59806	3.64851	2.43811	3.23321	1.91199	1.7028	2.42383	1.29672	2.08425	1.25054	1.51866	1.78531	1.05471	1.05178	1.18394	9	9	60.8	60.8	0	81.96	2404400000	55	O75935-3;O75935;O75935-2	O75935-3;O75935;O75935-2	Dynactin subunit 3
DNAJC8	6.7529	5.46796	6.6124	8.15562	4.76539	7.53206	4.87224	7.0657	6.44567	13.0925	5.81255	3.90882	5.64723	7.60466	4.17956	5.91554	3.52029	5.66292	7.19995	10.1729	1.8349	1.59167	2.10615	2.35317	2.19307	2.43505	1.45533	3.1853	2.60074	2.39348	19	19	71.5	71.5	0	161.57	21789000000	139	O75937	O75937	DnaJ homolog subfamily C member 8
SMNDC1	3.29298	2.42145	1.7735	4.55198	3.19578	3.26405	1.78843	2.55833	2.27876	7.45347	4.12012	2.39207	1.98511	5.45832	2.99372	3.48107	1.82895	2.81268	3.43756	9.75765	3.25064	2.95811	2.90389	3.53711	4.08548	3.44323	1.62022	4.41268	3.14763	4.61331	12	12	52.9	52.9	0	225.29	7822900000	84	O75940	O75940	Survival of motor neuron-related-splicing factor 30
ATP5H	8.74767	7.11466	8.60736	6.33309	7.14451	5.91337	6.44344	12.6906	8.85084	20.6184	9.04549	6.74285	9.31337	6.97606	8.32053	6.158	6.21557	11.598	10.9199	19.8221	5.06923	4.01539	5.95402	3.80715	6.46463	3.92877	3.55655	11.8679	7.59796	6.33088	12	12	74.5	74.5	0	82.995	61059000000	207	O75947;O75947-2	O75947;O75947-2	ATP synthase subunit d, mitochondrial
FLOT1	3.68146	4.41576	3.99932	3.68756	4.33939	7.43861	4.62427	3.58353	3.62357	2.69613	2.39478	2.84942	2.38286	2.50092	2.45177	5.01223	3.77387	3.15255	1.97925	1.68793	3.13717	3.32909	2.45439	2.66958	2.70257	5.02418	3.78408	3.21901	2.30489	2.51279	25	25	64.4	64.4	0	316.65	3390700000	117	O75955;O75955-2	O75955;O75955-2	Flotillin-1
TRIO	4.17574	5.75299	3.94931	5.8668	3.44429	5.98519	8.40731	3.45385	2.61288	2.45043	4.52009	6.61048	4.42853	5.74849	4.27368	7.11777	9.66517	4.24236	3.11759	2.95959	3.52941	4.39492	2.80454	4.82512	2.80887	4.48631	6.11638	2.44077	1.86867	2.09249	58	51	21.8	19.4	0	323.31	2927500000	150	O75962;O75962-4;O75962-5;O75962-2;O75962-3	O75962;O75962-4;O75962-5;O75962-2	Triple functional domain protein
MPDZ	1.36017	1.29952	1.64429	0.69735	1.74124	1.68486	2.06119	1.25022	1.26508	1.21639	1.10449	1.18328	1.62029	0.59205	1.8693	1.42278	2.19634	1.20211	1.14217	0.688297	0.801814	0.684604	1.13469	0.367397	1.12006	0.850523	1.35808	0.709815	0.705107	0.378316	30	29	21.7	21.2	0	205.39	662660000	40	O75970-5;O75970-3;O75970-2;O75970	O75970-5;O75970-3;O75970-2;O75970	Multiple PDZ domain protein
CPD	9.57309	11.1441	7.62839	5.31243	20.1352	9.04775	9.59114	7.72346	9.02831	20.9872	10.9815	10.4916	8.73699	6.28791	17.0596	8.87702	9.91345	8.32238	10.8453	24.0994	4.25995	4.23009	4.30766	2.42477	5.99366	3.68149	3.98576	4.16088	6.15832	6.95276	46	46	38	38	0	323.31	11092000000	249	O75976;O75976-2	O75976;O75976-2	Carboxypeptidase D
GLRX3	6.47998	5.06976	7.38198	6.21086	7.7679	8.44679	5.70743	8.99605	7.27426	6.61279	7.4226	6.0103	9.02735	6.46838	10.4546	10.0184	6.03607	8.23651	9.5512	10.0062	2.63164	2.26437	3.9955	2.10651	2.31204	2.49113	1.53068	1.75759	1.96758	2.79946	17	17	54.3	54.3	0	148.31	20223000000	183	O76003	O76003	Glutaredoxin-3
RSL1D1	5.32529	4.90618	13.0789	3.90223	2.81208	4.9232	3.7932	3.14374	7.80479	3.37799	6.03003	6.71343	12.7341	4.89687	3.03084	7.16999	6.30591	6.75858	4.18724	3.88657	4.94196	4.16707	7.20105	4.22151	3.01616	4.08929	4.72536	3.19608	4.7281	3.84459	24	24	48.4	48.4	0	212.48	13834000000	167	O76021;O76021-2	O76021;O76021-2	Ribosomal L1 domain-containing protein 1
WFS1	1.50466	1.65188	1.18922	1.37457	1.10014	1.38418	2.53619	1.80551	4.30525	1.18944	1.9193	2.55148	1.47095	2.20657	1.39069	1.91495	4.45995	2.96038	4.27675	1.52523	1.32146	1.36064	0.737948	1.23562	0.766455	0.994158	2.23067	1.25926	1.93897	0.979924	15	15	19.8	19.8	0	127.93	1275600000	59	O76024	O76024	Wolframin
ANXA9	0.174563	0.160438	0.13176	0.158544	0.164368	0.169031	0.160872	0.231711	0.248541	0.521302	0.0509678	0.0431486	0.0266306	0.0544641	0.0656811	0.0580194	0.0553778	0.0585381	0.06988	0.0984504	0.175645	0.063271	0.0394072	0.053074	0.0717496	0.0601105	0.0523493	0.198899	0.133608	0.998771	5	5	20.6	20.6	0	22.76	58000000	6	O76027	O76027	Annexin A9
CLPX	4.91391	4.34427	5.81195	4.4244	5.46426	5.11234	4.26771	7.20834	7.25989	5.13202	5.64911	5.54158	6.84933	5.09251	8.31719	6.62512	5.00282	6.84341	9.48289	6.95364	7.79225	6.91476	9.02713	7.49664	8.87572	8.01993	6.65711	7.61988	8.78213	10.4696	23	23	45.5	45.5	0	234.19	6084100000	177	O76031	O76031	ATP-dependent Clp protease ATP-binding subunit clpX-like, mitochondrial
NEBL	0.203373	0.0896074	0.0454622	0.208877	0.987249	0.184284	0.0462195	0.0760369	0.0570756	0.258665	0.226717	0.0845854	0.0841997	0.308429	0.744543	0.171682	0.121427	0.113543	0.133746	0.261584	0.770203	0.440522	0.412794	1.23572	3.53433	0.630446	0.36267	0.551427	0.562152	1.00631	11	5	39.3	18.5	0	29.054	287380000	15	O76041-2	O76041-2	Nebulette
SEC14L2	0.945505	2.69586	1.12826	0.888942	0.57945	1.20246	1.46647	0.521498	0.599169	0.403468	1.01971	2.57139	1.22328	0.900368	0.812762	1.22845	1.44878	0.637267	0.546827	0.631337	1.18444	2.51326	1.52111	1.14778	0.66974	1.21261	1.8589	0.543939	0.466667	0.484666	8	8	16.6	16.6	0	25.92	913640000	29	O76054-4;O76054;O76054-5;Q9UDX4-3;Q9UDX4-2;Q9UDX4	O76054-4;O76054;O76054-5	SEC14-like protein 2
STC2	0.053812	0.05387	0.0247263	0.0225958	0.03267	0.0539018	0.0931602	0.0258485	0.0426957	0.295554	0.0242136	0.032351	0.00735498	0.00549656	0.0158047	0.0281684	0.0492782	0.0099369	0.018231	0.092711	0.187359	0.163627	0.0522565	0.0413173	0.202754	0.205629	0.254503	0.0961334	0.124271	0.494151	1	1	3	3	0.0017316	2.3946	35912000	5	O76061	O76061	Stanniocalcin-2
SNCG	7.8761	1.42268	0.984787	2.08196	2.95846	1.8925	1.98985	31.9206	0.967006	2.21729	5.60305	1.20523	0.993909	1.86845	1.89714	1.9175	1.91736	26.8662	0.751915	1.8205	2.48314	0.918909	0.679963	1.19681	1.66339	1.46094	1.1465	38.1401	0.231997	1.20496	11	10	84.3	77.2	0	313.69	24623000000	121	O76070	O76070	Gamma-synuclein
CIAO1	1.0426	1.17409	1.02705	1.22654	1.33037	1.12115	1.00574	1.35346	1.39924	1.06887	1.0955	1.38828	1.03509	1.29644	1.53614	1.24193	1.23542	1.22818	1.66413	1.28028	1.14672	1.37072	1.1006	1.12041	1.0814	1.01469	0.882317	0.996594	1.0916	1.17582	6	6	27.7	27.7	0	123.53	953860000	38	O76071	O76071	Probable cytosolic iron-sulfur protein assembly protein CIAO1
PDE5A	0.251043	0.188676	0.140342	0.221129	0.217504	0.146091	1.19189	0.302922	0.126326	0.186295	0.741552	0.554757	0.444032	0.780171	0.738802	0.489459	3.9599	0.840515	0.36748	0.572765	0.169923	0.170773	0.0832195	0.284066	0.14773	0.105854	0.435201	0.126304	0.077338	0.109245	10	10	14.6	14.6	0	86.748	187050000	20	O76074-2;O76074	O76074-2;O76074	cGMP-specific 3,5-cyclic phosphodiesterase
ZFAND5	1.19539	1.9369	0.992141	1.29233	1.99375	1.30566	1.66977	1.16513	0.801725	0.729009	1.22855	1.46538	0.91898	0.987232	1.28476	1.11693	1.65638	1.02778	0.836249	0.716065	0.579235	1.48536	0.689149	0.420445	0.98187	0.730527	0.67901	0.857046	0.602981	0.237723	7	6	50.7	46	0	152.97	1434800000	35	O76080	O76080	AN1-type zinc finger protein 5
SRP72	5.53031	5.37695	6.62812	5.78815	4.69249	8.03547	6.2068	5.93623	7.15679	3.55963	6.52656	6.59012	7.72046	7.66114	5.52372	9.95846	9.48392	8.85624	6.48174	4.27197	2.38442	2.00704	2.60283	2.69031	2.03737	2.54628	2.80122	2.41623	2.4425	1.93387	32	32	57.2	57.2	0	323.31	6509800000	137	O76094;O76094-2	O76094;O76094-2	Signal recognition particle subunit SRP72
JTB	0.221288	0.25482	0.176374	0.164363	0.347617	0.179263	0.199167	0.264973	0.348278	0.275142	0.353289	0.385689	0.273611	0.269472	0.383105	0.355502	0.327208	0.446247	0.426628	0.460394	0.357196	0.466529	0.4439	0.204912	0.448416	0.222255	0.316956	0.561357	0.650185	0.498741	1	1	11.1	11.1	0	16.908	207470000	4	O76095-2;O76095	O76095-2;O76095	Protein JTB
DDAH1	6.62244	3.08239	1.64367	4.75883	4.08017	10.1398	7.16746	7.84463	7.39736	17.925	7.80042	3.83805	2.20252	6.21916	5.62205	12.4686	7.50881	7.87647	13.1722	20.2231	0.439475	0.386349	0.495047	0.415471	0.432019	0.748979	0.59714	1.58296	3.1391	0.762551	14	13	63.5	60.7	0	228.13	13267000000	163	O94760;O94760-2	O94760;O94760-2	N(G),N(G)-dimethylarginine dimethylaminohydrolase 1
RECQL5	0.437747	0.525304	0.467	0.408343	0.415418	0.481405	0.350812	0.585689	0.629069	0.356997	0.792488	1.00175	0.860511	0.764395	1.08357	0.804784	0.718011	0.890176	0.988764	0.888619	0.0282482	0.0444775	0.0280834	0.0255141	0.0299496	0.0197832	0.0162032	0.0479222	0.0634006	0.043112	11	11	14.2	14.2	0	43.297	981900000	20	O94762;O94762-4;O94762-2;O94762-3	O94762;O94762-4	ATP-dependent DNA helicase Q5
URI1	4.16287	3.32876	3.98911	4.88065	5.18174	4.05717	3.10186	3.49477	2.60495	7.0295	3.48842	2.34852	3.25005	3.80221	4.39169	3.09159	2.35982	2.61063	2.27126	5.7623	2.33367	2.3698	3.3169	2.78367	5.35781	2.93686	2.1646	3.73248	2.19013	2.82394	19	3	49.3	10.6	0	323.31	3486300000	81	O94763-3;O94763;O94763-2	O94763-3;O94763;O94763-2	Unconventional prefoldin RPB5 interactor 1
URI1	0.0153302	0.0173499	0.0231451	0.0228706	0.0201037	0.0194673	0.0181938	0.0173115	0.014248	0.0228202	0.175953	0.132673	0.226439	0.188189	0.129557	0.183642	0.111333	0.10524	0.130318	0.298029	0.162802	0.136151	0.273077	0.165794	0.156511	0.196017	0.156164	0.175634	0.221075	0.21983	18	2	45.9	4.4	0	10.692	69170000	7	O94763-4	O94763-4	Unconventional prefoldin RPB5 interactor 1
B3GAT3	0.791205	1.45129	1.26012	0.707176	0.955821	0.904843	0.926631	0.748805	0.859527	0.743554	0.307459	0.480536	0.416117	0.235396	0.292784	0.333013	0.305411	0.201873	0.27327	0.24956	0.981714	1.57928	1.20606	0.81596	0.91372	1.06071	1.08178	0.505309	0.959692	0.834325	10	10	37.9	37.9	0	61.658	1145800000	39	O94766;O94766-2;Q9NPZ5	O94766;O94766-2	Galactosylgalactosylxylosylprotein 3-beta-glucuronosyltransferase 3
MTA2	4.45416	5.17106	7.47347	5.238	3.6838	6.45982	4.18727	4.76439	4.22083	2.69716	4.74908	5.80779	6.77859	5.06077	3.27942	7.05069	4.76947	5.9702	3.43667	3.40535	3.85111	4.03237	4.229	4.16043	2.311	4.49978	3.82911	2.93453	2.08456	2.99423	32	29	46.9	43.4	0	289.06	4423300000	133	O94776;O94776-2	O94776;O94776-2	Metastasis-associated protein MTA2
USP1	0.52241	0.398863	0.638899	1.34659	0.449388	0.671521	0.397374	0.592266	0.653065	0.509182	0.438247	0.401912	0.440495	0.841682	0.399706	0.564275	0.276061	0.385195	0.488892	0.481913	0.204718	0.199728	0.280564	0.451994	0.266016	0.267729	0.194613	0.289932	0.453616	0.251249	9	9	14.4	14.4	0	56.191	171550000	13	O94782	O94782	Ubiquitin carboxyl-terminal hydrolase 1
STK10	5.49214	8.40623	12.8616	4.23518	3.69204	4.56173	7.87174	5.67285	2.80085	2.89142	5.21238	8.64125	11.7831	3.58471	4.31212	4.55823	7.02159	5.62102	2.64709	2.77953	5.84928	10.6756	14.1926	4.2884	4.12492	5.08822	8.1609	5.22807	2.36876	3.20667	34	33	40.3	39.4	0	323.31	7367800000	154	O94804	O94804	Serine/threonine-protein kinase 10
PRKD3	0.393241	0.42422	1.1931	0.498974	0.248235	0.363247	0.334255	0.442844	0.354627	0.22641	0.271258	0.300894	0.716809	0.330215	0.161257	0.262993	0.233791	0.340448	0.236459	0.149386	0.415613	0.338598	1.03393	0.501856	0.148222	0.267507	0.276797	0.300917	0.19851	0.210356	7	4	9.3	6	0	12.473	198790000	8	O94806;O94806-2	O94806	Serine/threonine-protein kinase D3
GFPT2	1.42438	0.653425	0.554796	1.79391	1.44552	5.90593	1.38617	0.592869	0.534506	0.812354	0.925411	0.402665	0.479357	0.951811	1.22041	4.07426	0.714981	0.482489	0.416509	0.62923	1.33932	0.469686	0.434834	1.41578	1.39428	4.95815	1.24521	0.460119	0.43217	0.501148	23	17	40	30.1	0	120.63	766160000	35	O94808	O94808	Glutamine--fructose-6-phosphate aminotransferase [isomerizing] 2
TPPP	0.616668	0.2877	1.68453	0.530688	1.34016	0.228738	0.247158	0.271516	0.229288	0.308555	0.670594	0.269652	1.7412	0.763229	1.00621	0.241625	0.21957	0.239253	0.338643	0.336754	1.8626	0.85336	8.23249	2.13552	5.0635	0.779818	0.651942	0.925295	0.818766	0.79794	7	7	42.9	42.9	0	97.141	477230000	25	O94811	O94811	Tubulin polymerization-promoting protein
ATG12	0.191706	0.208343	0.192394	0.203036	0.190475	0.253001	0.214954	0.232237	0.247816	0.177354	0.0798645	0.0986367	0.0786063	0.118508	0.15555	0.0609924	0.089664	0.0721328	0.251443	0.0778914	0.132639	0.161578	0.125084	0.183014	0.18346	0.228378	0.15484	0.181103	0.218392	0.133982	4	4	23.6	23.6	0	7.6344	222010000	16	O94817	O94817	Ubiquitin-like protein ATG12
LTN1	2.42678	2.54555	2.41521	3.71863	2.54031	2.55553	2.93209	2.62695	2.76054	1.95995	3.29902	3.98563	3.27935	4.43941	3.40651	3.50517	4.31553	3.70452	3.59148	2.72679	2.34863	2.74747	2.02049	3.66845	2.03517	2.38998	3.03917	2.03532	2.71329	2.31427	31	31	18.8	18.8	0	212.04	1491900000	76	O94822;O94822-3;O94822-2	O94822;O94822-3	E3 ubiquitin-protein ligase listerin
TOMM70A	11.314	10.311	9.59584	15.1824	12.887	9.15893	11.375	15.2628	15.7433	15.8121	11.0896	10.3241	9.86792	14.4807	16.2786	9.64269	10.5545	12.3713	17.4489	16.9028	6.09061	4.86191	5.93062	7.37397	8.75107	4.91634	5.54782	8.11398	10.0418	9.48851	35	35	72.4	72.4	0	323.31	25230000000	243	O94826	O94826	Mitochondrial import receptor subunit TOM70
IPO13	0.362892	0.441482	0.506247	0.394883	0.322946	0.465368	0.446891	0.426144	0.344673	0.260982	0.584532	0.824472	0.927101	0.646286	0.569894	0.797544	0.824955	0.608608	0.567594	0.404896	0.199778	0.263973	0.241821	0.268735	0.207074	0.316341	0.295756	0.179165	0.206183	0.213362	8	8	10.3	10.3	0	68.053	242900000	17	O94829	O94829	Importin-13
MYO1D	1.59643	0.76755	4.15436	1.02348	0.829469	0.796248	3.03143	1.48376	1.29251	2.04274	2.04903	1.02964	3.71653	1.12541	0.961484	1.0552	5.18809	4.08013	1.19242	2.45748	0.812959	0.391774	1.06472	0.486945	0.453019	0.447378	1.68265	1.02736	0.540607	1.61136	22	20	24.9	22.6	0	152.53	1231700000	71	O94832;B0I1T2-2;B0I1T2-3;B0I1T2-4	O94832	Unconventional myosin-Id
TOX4	1.88258	1.66754	1.52545	2.45139	2.10175	1.71712	1.60277	3.63269	2.1874	4.31546	2.43491	1.99649	1.94123	2.9264	2.83239	2.12589	1.67002	3.46883	2.73544	4.49101	0.950982	0.962639	1.07292	1.13685	1.56731	0.909954	0.881055	2.26671	1.65432	1.54332	12	9	26.9	20.7	0	173.86	2205300000	76	O94842-3;O94842-2;O94842;Q96NM4-3;Q96NM4;Q96NM4-4;Q96NM4-2	O94842-3;O94842-2;O94842	TOX high mobility group box family member 4
MICAL2	1.28628	0.981337	0.623463	2.29556	0.870749	2.22196	2.66809	1.34896	0.543123	0.932511	1.34416	0.940153	0.512848	1.81915	0.998197	2.67699	3.05306	1.58678	0.449802	1.12904	1.183	0.91034	0.411295	1.63792	1.00769	1.72823	2.83186	1.04013	0.460646	1.13469	16	15	20.9	19.5	0	192.81	580240000	37	O94851-6;O94851-4;O94851-5;O94851-3;O94851;O94851-2	O94851-6;O94851-4;O94851-5;O94851-3;O94851;O94851-2	Protein-methionine sulfoxide oxidase MICAL2
KIAA0754	1.38906	1.34664	1.40393	1.87186	1.57026	2.46132	1.58506	1.09645	1.09342	1.83414	1.32289	1.17434	1.42733	1.80031	1.5551	2.13818	1.47822	0.975428	1.14792	1.41998	2.23293	2.42252	2.06307	2.24327	2.80176	3.61171	3.62274	2.15984	2.03233	1.73728	16	16	15.6	15.6	0	204.91	1495300000	44	O94854;O94854-2	O94854;O94854-2	Uncharacterized protein KIAA0754
SEC24D	2.87277	4.18631	2.75896	2.24496	2.63009	2.72913	7.92846	1.87281	5.26614	1.66407	3.28383	4.8122	3.26577	2.39945	3.17989	3.28051	8.38126	2.31225	5.78862	2.06725	2.39794	2.08156	1.68504	1.2968	1.44446	1.51573	3.98003	1.53686	2.61726	1.70407	26	24	29.1	27.6	0	134.61	3129500000	88	O94855;O94855-2	O94855;O94855-2	Protein transport protein Sec24D
FCHSD2	0.797817	0.67534	0.617569	0.894777	0.844152	0.640812	1.72452	0.954026	1.39555	0.939818	0.409226	0.385027	0.411034	0.493143	0.485261	0.424822	0.790045	0.520305	0.704353	0.43161	0.498287	0.360616	0.320466	0.64704	0.469171	0.397713	1.18652	0.491171	0.817591	0.438534	10	10	17.4	17.4	0	37.779	275890000	25	O94868-2;O94868;O94868-3	O94868-2;O94868;O94868-3	F-BAR and double SH3 domains protein 2
UFL1	5.62572	6.89993	7.71821	4.10023	5.31768	7.13642	7.60291	7.33227	7.27551	4.13664	4.29517	5.30818	5.80748	3.09251	4.19985	5.50689	6.24296	5.71931	5.7198	3.22443	3.13359	3.10782	3.31091	2.14339	2.12362	3.22593	3.68579	2.89244	3.04285	2.60145	34	33	46.6	45.7	0	312.2	4974800000	124	O94874;O94874-2;O94874-3	O94874;O94874-2;O94874-3	E3 UFM1-protein ligase 1
SORBS2	2.05756	5.84375	1.15453	1.37007	0.976043	3.05382	1.83212	1.62667	3.03968	2.36647	1.69407	4.87646	1.02919	1.07956	0.897336	2.65082	1.5728	1.73457	2.64696	1.65179	1.05466	2.11685	0.873467	0.775657	0.687236	1.29737	0.887017	1.03928	1.35836	0.838986	15	2	26.4	5.9	0	125.33	1077800000	47	O94875-2;O94875-9;O94875-3;O94875-8;O94875-4;O94875-12;O94875-10;O94875;O94875-11;O94875-5	O94875-2;O94875-9;O94875-3;O94875-8;O94875-4;O94875-12;O94875-10;O94875;O94875-11;O94875-5	Sorbin and SH3 domain-containing protein 2
TMCC1	1.11081	0.811507	0.654505	1.24503	1.84866	1.12715	1.05482	1.30527	0.744173	2.42906	1.37684	0.753083	0.785844	1.32462	2.14585	1.33541	1.13652	1.54896	0.978039	2.43368	1.90447	1.49314	1.25823	2.35736	4.38394	2.40039	1.9454	4.06444	2.15276	2.47309	13	13	23	23	0	102.73	550520000	32	O94876;O94876-2;O75069-2;O75069	O94876;O94876-2	Transmembrane and coiled-coil domains protein 1
PHF14	2.23271	1.94764	3.2165	2.07964	2.61289	2.00293	1.53738	3.00997	2.52853	3.35399	2.5181	2.35649	3.42803	2.35457	3.10126	2.22187	1.70358	2.86669	2.78601	3.73156	3.49129	2.74034	5.13019	2.99651	4.74511	2.59896	2.22609	4.38619	2.88206	3.83088	24	3	33.2	4.6	0	265.75	2699600000	93	O94880	O94880	PHD finger protein 14
PHF14	0.335196	0.342817	0.405765	0.290672	0.388826	0.287094	0.287111	0.388784	0.334162	0.421626	0.426514	0.470523	0.54992	0.361915	0.550791	0.492361	0.392721	0.490264	0.525919	0.644043	0.196005	0.151396	0.262042	0.1608	0.300543	0.189484	0.128815	0.269189	0.180624	0.239185	23	2	41.9	3.6	0	13.521	288700000	11	O94880-2	O94880-2	PHD finger protein 14
SASH1	2.76098	3.86832	4.37227	1.95178	1.82561	2.22831	4.57512	2.57453	2.08348	2.85365	2.29849	3.32758	3.76259	1.32394	1.31566	1.50778	3.62945	1.60281	1.43111	2.02343	4.31688	7.58494	9.51701	2.54191	2.94271	3.1647	6.95311	7.02374	4.02685	3.48999	28	28	29.7	29.7	0	323.31	2291500000	89	O94885;Q9NSI8;Q9NSI8-3	O94885	SAM and SH3 domain-containing protein 1
TMEM63A	0.526316	0.633214	0.454246	0.418858	0.412667	0.643765	0.497802	0.925223	0.416491	0.711706	0.29414	0.336226	0.220977	0.189484	0.157566	0.328241	0.270367	0.625059	0.216081	0.379242	0.931336	1.15295	0.750772	0.7332	0.788775	1.21963	0.937066	2.17154	0.877469	1.21756	7	7	8.3	8.3	0	23.487	984880000	14	O94886	O94886	CSC1-like protein 1
FARP2	0.724816	0.899043	1.59315	0.635762	0.552833	0.624516	0.849972	0.910337	0.700056	0.567379	0.496301	0.631576	0.910289	0.476667	0.450844	0.485375	0.554011	0.648699	0.520997	0.355925	0.406552	0.479637	0.868158	0.391266	0.275094	0.337228	0.364077	0.505492	0.412078	0.295595	10	10	19.6	19.6	0	63.527	399420000	21	O94887-3;O94887-2;O94887	O94887-3;O94887-2;O94887	FERM, RhoGEF and pleckstrin domain-containing protein 2
UBXN7	3.34596	2.46698	2.31529	2.38652	2.19726	4.23984	2.67831	2.53043	3.40799	12.1977	4.69548	2.84597	3.07814	3.48643	3.07763	5.01941	3.30436	3.37696	5.00325	14.9306	3.62291	2.84863	3.57869	3.09528	3.88904	5.10379	3.27347	5.53595	6.56539	8.41931	17	17	47.2	47.2	0	299.58	5951800000	122	O94888	O94888	UBX domain-containing protein 7
SUN1	2.44693	3.25247	2.78821	2.27855	1.7594	3.8912	2.94462	2.28062	1.8744	1.60465	3.73088	5.40146	4.12467	3.69859	2.9765	6.92901	4.65466	3.72035	2.55669	2.78269	2.7896	3.27331	2.07247	3.35613	2.19992	3.69449	3.20228	1.70279	1.42556	2.16144	25	24	33.7	32.9	0	293.89	2994700000	100	O94901-9;O94901-5;O94901-8;O94901;O94901-6;O94901-3;O94901-2;O94901-7;O94901-4	O94901-9;O94901-5;O94901-8;O94901;O94901-6	SUN domain-containing protein 1
PROSC	2.82799	2.72997	2.44653	3.99346	3.10819	2.27005	2.99314	4.64973	4.39449	3.91762	3.58905	3.23894	3.18442	5.00749	4.3965	2.71836	3.67899	4.6039	6.39109	4.80791	2.30501	1.96123	1.85087	2.99682	2.48675	1.83829	2.20128	3.02316	3.3021	2.69731	13	13	52	52	0	84.24	6359200000	126	O94903	O94903	Proline synthase co-transcribed bacterial homolog protein
ERLIN2	4.70977	7.60097	5.74909	3.93765	5.29753	5.34359	7.33898	5.86541	6.06498	2.70523	4.78053	7.67904	5.65771	3.78662	5.01555	5.4508	8.30958	6.5532	5.4299	2.76379	6.92903	8.00096	6.25688	4.48502	4.5708	5.55772	11.0075	5.79681	5.65468	3.91415	17	14	44.2	38.6	0	313.25	12270000000	130	O94905	O94905	Erlin-2
PRPF6	6.397	6.42056	8.51249	6.34779	5.73783	7.62006	5.62062	6.60819	8.94083	6.23336	6.89728	7.34133	8.32741	6.18477	6.72651	8.80283	6.72786	7.34572	8.90194	7.11541	4.9629	4.7488	5.67005	4.72861	3.68783	4.97185	4.74891	3.91342	5.74915	6.10322	43	43	52.7	52.7	0	323.31	6996100000	185	O94906;O94906-2	O94906;O94906-2	Pre-mRNA-processing factor 6
DKK1	0.487397	0.419004	0.29382	0.444134	0.484383	0.40485	0.53814	0.421713	0.426295	2.4707	0.0916818	0.0347211	0.0194878	0.0444758	0.0545958	0.042268	0.0775358	0.0374994	0.0723953	0.240046	0.0808308	0.0553856	0.0313319	0.0584881	0.0732484	0.0648266	0.131295	0.0544525	0.040935	0.247695	5	5	18.8	18.8	0	18.608	202240000	12	O94907;Q9UBU2	O94907	Dickkopf-related protein 1
PCF11	3.82826	3.7096	3.66382	3.72496	3.57309	3.39693	2.76344	5.69355	4.07567	8.23315	4.10493	3.95503	3.7829	3.77397	3.88712	3.69154	2.80881	4.55709	3.76615	8.70769	1.97395	1.87497	2.27438	1.8474	2.45972	1.68608	1.53047	2.94244	2.11883	3.13457	40	40	30.7	30.7	0	291.33	2286900000	104	O94913	O94913	Pre-mRNA cleavage complex 2 protein Pcf11
FRYL	1.90845	2.38355	1.57777	2.63632	1.72218	3.36473	2.17929	2.30215	1.41736	1.30525	2.95194	4.33239	2.39792	3.80669	2.67338	5.33565	3.33263	3.38845	2.07457	1.91062	2.18392	2.85783	1.52111	2.54028	1.65266	2.93604	2.19774	1.61919	1.12328	1.36835	36	25	13.8	9.7	0	210.25	1118400000	78	O94915	O94915	Protein furry homolog-like
NFAT5	0.773676	0.866138	0.850575	0.790046	0.801841	0.736835	1.08289	1.05684	1.03612	0.884944	1.02711	0.959781	1.0905	1.15605	0.94553	0.861349	1.50683	1.75356	1.67052	1.25431	1.21137	1.16325	1.19666	1.11306	1.12533	1.06024	1.27793	2.11959	2.05883	1.32601	17	17	15.4	15.4	0	164.98	1363800000	46	O94916-2;O94916-3;O94916;O94916-5;O94916-4	O94916-2;O94916-3;O94916;O94916-5;O94916-4	Nuclear factor of activated T-cells 5
ENDOD1	2.06861	4.41248	4.61179	1.49322	1.15147	1.67026	1.89296	2.05414	1.22421	2.38315	2.90096	5.73142	6.26684	1.85249	1.46112	2.11307	2.62634	2.90647	1.47031	3.37845	2.37902	4.49159	4.19731	1.27729	1.26881	1.49559	2.28081	2.11661	1.24781	2.82394	15	15	46.4	46.4	0	323.31	5178800000	81	O94919	O94919	Endonuclease domain-containing 1 protein
GLCE	0.264986	0.299132	0.303025	0.330843	0.37802	0.316098	0.316158	0.274957	0.287534	0.256473	0.358745	0.342126	0.447743	0.482891	0.484053	0.52944	0.361727	0.402742	0.362755	0.268098	0.800232	0.637467	0.664611	0.891999	0.738277	0.842784	0.77245	0.538218	0.529196	0.662426	7	7	11.3	11.3	0	19.073	207650000	12	O94923	O94923	D-glucuronyl C5-epimerase
GLS	0.53741	0.703824	1.03811	0.328446	0.489329	0.433506	0.827079	0.467562	0.421659	0.361327	0.390645	0.610137	0.761347	0.204997	0.391589	0.289524	0.632339	0.38446	0.343086	0.273299	0.25475	0.410865	0.813053	0.120334	0.245067	0.161478	0.337926	0.266231	0.272072	0.153581	20	4	37.8	7.9	0	54.654	503770000	12	O94925	O94925	Glutaminase kidney isoform, mitochondrial
GLS	7.55658	7.09193	15.3449	7.19406	4.99472	10.7067	13.1966	5.37963	7.43423	4.9079	10.4252	10.0464	19.7402	9.76366	8.16033	15.0511	18.7207	6.61167	11.7026	8.96244	6.38153	6.05728	11.6198	6.67631	4.33881	6.98669	7.21691	2.47747	4.17966	5.23173	20	4	40.5	7	0	323.31	22266000000	259	O94925-3;O94925-2	O94925-3	Glutaminase kidney isoform, mitochondrial
ABLIM3	0.800834	0.366305	0.369004	0.927601	1.20602	0.605498	0.512238	0.773108	1.50472	1.1529	0.227439	0.275716	0.371408	0.119091	0.114225	0.326668	0.390162	0.222136	0.127241	0.15471	0.551377	0.454024	0.539277	0.679334	0.767063	0.557013	0.618548	0.815158	1.38121	0.461412	5	4	7.6	6.6	0	20.517	825990000	14	O94929;O94929-2;O94929-3;O94929-4;Q6H8Q1-4	O94929;O94929-2;O94929-3	Actin-binding LIM protein 3
UBOX5	0.0822091	0.09886	0.0917316	0.086392	0.100328	0.114372	0.105153	0.108281	0.103374	0.0836137	0.0621341	0.0664046	0.0678296	0.0778883	0.0759828	0.0869421	0.0852929	0.0825565	0.0766918	0.0647142	0.0803522	0.0891763	0.0905572	0.0737613	0.0945545	0.108826	0.0974193	0.0783385	0.0939223	0.110646	2	2	5.7	5.7	0	8.1995	20225000	3	O94941-2;O94941	O94941-2;O94941	RING finger protein 37
FBXO21	0.307801	0.276559	0.230704	0.436501	0.625792	0.299318	0.39636	0.617691	0.494188	0.257356	0.3832	0.388093	0.356012	0.469797	0.831385	0.342741	0.510581	0.682117	0.50888	0.311894	0.0154822	0.0103442	0.0120656	0.0173751	0.0280098	0.0233658	0.0131608	0.0275645	0.0262037	0.011941	4	4	9	9	0	19.197	90721000	7	O94952-1;O94952	O94952-1;O94952	F-box only protein 21
SOGA1	3.23791	4.80393	4.02413	3.21389	3.17864	4.86971	3.42481	2.623	3.37918	2.87047	2.89534	4.31429	3.46065	2.79478	2.83325	4.46973	2.80007	1.78853	2.65647	2.12997	1.18753	1.61611	1.5552	1.25615	1.48752	1.98534	2.00461	1.3292	1.16498	1.0168	44	41	31.1	30.2	0	290.4	1550800000	89	O94964-2;O94964;O94964-4;O94964-3	O94964-2;O94964;O94964-4	Protein SOGA1;N-terminal form;C-terminal 80 kDa form
USP19	0.718602	0.617299	1.12501	0.892669	0.695195	1.07394	0.759381	0.854462	0.813784	0.531463	0.804226	0.699966	1.19232	0.951319	0.742272	1.15848	0.739807	1.03492	0.902834	0.636791	2.06745	1.72636	2.40671	2.39597	1.71913	2.37557	1.85879	1.97133	2.40791	1.83263	20	20	22.6	22.6	0	323.31	1008900000	49	O94966-7;O94966-6;O94966-5;O94966-4;O94966-3;O94966;O94966-2	O94966-7;O94966-6;O94966-5;O94966-4;O94966-3;O94966	Ubiquitin carboxyl-terminal hydrolase 19
WDR47	0.716029	0.942748	1.10036	0.650467	0.506234	1.14713	1.07253	0.828845	0.454483	0.465656	0.637064	0.863729	1.29992	0.539994	0.486102	1.16067	1.01897	0.834152	0.446987	0.341905	0.715743	0.836241	1.29022	0.533671	0.410125	0.986419	1.18809	0.667458	0.402242	0.343891	8	8	9.9	9.9	0	101.76	324630000	25	O94967-2;O94967;O94967-3;O94967-4	O94967-2;O94967;O94967-3;O94967-4	WD repeat-containing protein 47
AP2A2	2.1188	2.60669	3.10059	1.53623	3.10723	2.69086	3.53059	1.76418	2.09873	1.22411	2.06604	2.4496	2.76667	1.35592	2.96656	2.47875	3.59442	1.56076	1.96355	1.22542	0.620244	0.647944	0.727922	0.442976	0.561774	0.586412	0.856103	0.452563	0.570091	0.500691	30	18	37.4	24.3	0	243.78	2193600000	71	O94973;O94973-2;O94973-3	O94973;O94973-2;O94973-3	AP-2 complex subunit alpha-2
SEC31A	7.89828	9.29168	8.35812	7.32058	7.13356	8.31241	16.48	6.05117	15.6477	5.97511	9.72848	11.9142	10.312	9.08349	8.80648	10.1994	19.8397	7.6235	21.2002	7.00632	8.2474	7.62133	6.81133	7.71357	5.43192	7.08047	14.547	6.02752	12.5435	6.30732	40	12	35.7	11.1	0	323.31	19735000000	260	O94979;O94979-3;O94979-4;O94979-9;O94979-2;O94979-8;O94979-6;O94979-10;O94979-5	O94979;O94979-3;O94979-4;O94979-9;O94979-2;O94979-8;O94979-6;O94979-10;O94979-5	Protein transport protein Sec31A
SEC31A	0.061081	0.0433347	0.0743755	0.0517972	0.0522875	0.0639966	0.114975	0.0320571	0.0906518	0.0653978	0.0828232	0.0612796	0.114124	0.0722529	0.0680661	0.0855058	0.196929	0.041824	0.125562	0.0641688	0.124215	0.0957378	0.117037	0.120774	0.0945131	0.0942713	0.248812	0.0473249	0.121188	0.101368	29	1	32.1	1.1	0	4.979	20370000	4	O94979-7	O94979-7	Protein transport protein Sec31A
CLSTN1	0.474971	0.751128	0.705977	0.515765	0.54781	0.674939	0.520645	0.289725	0.335068	0.556735	0.355029	0.469618	0.515425	0.42558	0.369955	0.420026	0.320873	0.199591	0.252598	0.307121	0.511391	0.757134	0.882832	0.515685	0.547575	0.544005	0.594409	0.406111	0.275598	0.448302	9	9	10	10	0	35.265	180750000	16	O94985;O94985-2	O94985;O94985-2	Calsyntenin-1;Soluble Alc-alpha;CTF1-alpha
CEP152	0.172393	0.405027	0.243205	0.446306	0.246671	0.445784	0.339891	0.358402	0.269618	0.210989	0.233423	0.516625	0.428182	0.532652	0.39538	0.416049	0.584433	0.53303	0.422402	0.216902	0.268423	0.373055	0.248968	0.401152	0.302806	0.37021	0.322271	0.259683	0.247499	0.302856	6	6	3.7	3.7	0	11.537	391140000	12	O94986;O94986-3;O94986-1;O94986-2	O94986;O94986-3;O94986-1;O94986-2	Centrosomal protein of 152 kDa
FAM13A	0.248629	0.163527	0.151327	0.175111	0.356073	0.200709	0.197214	0.870526	0.174086	0.296863	0.273681	0.127203	0.152143	0.202934	0.450344	0.19178	0.214273	0.887177	0.134104	0.26839	0.130545	0.103955	0.101774	0.136318	0.242881	0.165283	0.160239	0.822497	0.11937	0.157917	6	6	9.9	9.9	0	28.35	81144000	8	O94988-6;O94988-3;O94988-5;O94988-1;O94988	O94988-6;O94988-3;O94988-5;O94988-1;O94988	Protein FAM13A
HEXIM1	4.78699	2.62974	2.88925	4.56786	5.23499	5.18567	2.24762	3.96067	4.01243	13.1525	7.76986	3.37923	4.60275	8.59914	6.10166	6.58654	3.92347	5.65568	6.23589	19.3802	5.53645	3.92782	6.16902	6.68825	11.436	7.64996	3.58292	10.1401	11.8804	9.72765	18	17	54	51.8	0	323.31	29280000000	188	O94992	O94992	Protein HEXIM1
RPP14	0.0778956	0.0765213	0.0794835	0.162262	0.128207	0.131733	0.105566	0.118279	0.13485	0.0662319	0.121424	0.130518	0.149034	0.173904	0.165983	0.15514	0.14334	0.156676	0.185674	0.11301	0.0893704	0.0698183	0.0605687	0.114114	0.0752308	0.0876058	0.0783081	0.0692443	0.0786864	0.100997	4	4	42.7	42.7	0	27.015	54479000	5	O95059	O95059	Ribonuclease P protein subunit p14
UBR5	2.30092	2.44772	2.4476	3.24144	2.65559	2.84284	2.3114	2.92889	2.60739	2.13264	3.59711	3.96538	3.69277	5.31553	4.47353	5.05947	3.81974	4.58725	4.15085	3.35267	0.956868	0.869953	0.741206	1.47053	1.03225	1.04063	0.951825	0.825765	0.770186	0.968104	38	38	18.6	18.6	0	323.31	1552600000	100	O95071-2;O95071	O95071-2;O95071	E3 ubiquitin-protein ligase UBR5
AGFG2	0.388129	0.39004	0.38824	0.331328	0.490141	0.324086	0.31097	0.280371	2.00025	0.335902	0.607831	0.638817	0.558086	0.479398	0.668513	0.478164	0.461584	0.504309	2.65328	0.467404	0.731143	0.716453	0.522554	0.501019	0.526962	0.408355	0.447855	0.449168	2.31865	0.740546	4	4	11.2	11.2	0	58.334	551510000	17	O95081;O95081-2	O95081;O95081-2	Arf-GAP domain and FG repeat-containing protein 2
SCAF4	1.93965	1.41946	2.32961	1.97793	1.97946	2.39495	1.89478	2.51208	2.97794	4.09817	0.876201	0.672587	1.18822	0.84555	0.805753	1.13123	0.953987	1.14547	1.50077	1.50142	1.52738	0.99783	1.85226	1.33193	1.23319	1.46784	1.59468	1.55326	1.71686	2.31194	19	16	21.5	19.3	0	317.52	2050100000	51	O95104;O95104-2;O95104-3	O95104;O95104-2;O95104-3	Splicing factor, arginine/serine-rich 15
NDUFB6	2.08849	2.53627	3.43003	1.89766	2.03349	2.16283	1.99979	2.53777	2.47535	1.46898	1.87554	2.3708	2.87649	1.97195	2.07055	2.49828	2.41991	2.40453	2.10783	1.51419	3.33729	3.5507	2.58723	3.04564	2.85323	3.37392	3.10775	1.97661	1.85769	2.90467	6	6	43	43	0	17.657	1898300000	63	O95139;O95139-2;Q7Z6M2	O95139;O95139-2	NADH dehydrogenase [ubiquinone] 1 beta subcomplex subunit 6
MFN2	0.677199	0.889127	1.07971	0.735714	0.595105	0.720327	0.937272	0.725264	1.01531	0.498973	1.11467	1.56624	1.97834	1.18097	1.14965	1.11277	1.36877	1.14474	1.57763	0.787405	0.832662	0.876364	0.883021	0.836008	0.659964	0.843931	1.05624	0.671299	0.86148	0.785552	20	10	27.6	19	0	111.52	692430000	40	O95140	O95140	Mitofusin-2
SNUPN	0.518994	0.710203	0.925006	1.07444	0.624362	0.638383	0.707575	0.434799	0.445642	0.340928	0.636488	0.879173	0.99631	1.19816	0.772178	0.762643	0.973103	0.52227	0.485432	0.521116	0.0446982	0.0738931	0.09079	0.107323	0.0640747	0.0741685	0.0991671	0.0459271	0.0422379	0.0471567	5	5	12.8	12.8	0	46.248	252810000	13	O95149	O95149	Snurportin-1
UBE4B	2.23103	2.39991	4.40028	3.12982	2.04379	2.17149	2.87111	1.85716	2.42023	1.61809	2.55078	2.82673	4.46041	3.82873	2.49743	2.69308	3.43631	2.20434	2.7597	1.82658	1.87195	1.93985	3.25273	3.125	1.23118	1.54711	1.85056	0.897534	1.25502	0.974907	27	27	31.8	31.8	0	323.31	1897800000	86	O95155-2;O95155;O95155-4;O95155-3	O95155-2;O95155;O95155-4;O95155-3	Ubiquitin conjugation factor E4 B
ZFPL1	0.848097	0.998642	1.0069	0.81992	0.806221	0.673772	0.881195	1.0063	0.96357	0.692886	1.1828	1.52048	1.49619	1.21056	1.07269	0.993293	1.18664	1.20377	1.2643	0.927854	1.0948	1.18375	1.03753	1.31927	0.95364	1.1954	1.34172	1.28517	0.942649	1.17359	7	7	32.6	32.6	0	53.68	1809300000	39	O95159	O95159	Zinc finger protein-like 1
IKBKAP	4.42615	4.70262	4.65635	4.51599	4.61869	5.24618	4.24055	4.07775	10.8986	2.97794	3.51189	4.0504	3.7691	3.64156	4.05687	4.39922	3.46947	3.52605	10.2924	2.42748	1.96903	2.33758	1.84467	1.94463	1.71356	1.94671	1.44053	2.27199	4.93901	1.5422	30	30	30.2	30.2	0	323.31	3393000000	124	O95163	O95163	Elongator complex protein 1
NDUFA3	0.624212	0.84858	1.38675	0.425712	0.763846	0.846862	0.582358	1.009	0.9327	0.352647	0.754484	0.989027	1.47851	0.615592	1.04285	0.930259	0.820234	1.435	1.13841	0.485434	0.574372	0.669831	3.03943	0.413419	0.755127	0.668696	0.617078	2.48905	2.19035	0.497929	3	3	50	50	0	104.89	1218000000	25	O95167	O95167	NADH dehydrogenase [ubiquinone] 1 alpha subcomplex subunit 3
NDUFB4	0.799148	0.801971	1.47482	0.596232	0.960008	0.722169	0.827849	0.992869	1.08336	0.477616	0.240603	0.326202	0.413108	0.170737	0.311848	0.221724	0.235376	0.253272	0.320148	0.119611	0.819376	0.788249	1.58938	0.578212	0.723302	0.610624	0.780633	0.919803	1.00725	0.471262	7	7	51.7	51.7	0	95.653	1249600000	20	O95168-2;O95168	O95168-2;O95168	NADH dehydrogenase [ubiquinone] 1 beta subcomplex subunit 4
NDUFB8	0.347927	0.54127	0.810665	0.348225	0.514335	0.42794	0.424258	0.573613	0.639943	0.359038	0.260765	0.326066	0.494553	0.198336	0.37683	0.268928	0.278626	0.37039	0.476385	0.2298	1.20529	1.33729	3.773	1.13113	1.91581	1.31541	1.54663	3.54237	3.95478	1.07285	4	4	32.9	32.9	0	18.606	662590000	29	O95169-3;O95169;O95169-2	O95169-3;O95169;O95169-2	NADH dehydrogenase [ubiquinone] 1 beta subcomplex subunit 8, mitochondrial
NDUFA7	2.82036	2.80671	3.33449	2.37534	3.66821	2.36814	2.14555	3.34501	2.73467	3.1942	1.59698	1.17858	1.84394	1.46507	1.77071	1.17866	1.16461	1.78889	1.78933	1.64962	0.78019	0.883839	2.6619	0.865321	1.72249	1.06807	0.835852	4.14757	3.0128	0.869867	9	9	76.1	76.1	0	81.555	5470100000	63	O95182	O95182	NADH dehydrogenase [ubiquinone] 1 alpha subcomplex subunit 7
VAMP5	1.23391	2.63612	0.556356	0.646144	0.482161	0.410498	3.59136	0.439909	1.13504	1.19599	0.538822	0.936476	0.25318	0.302149	0.236573	0.178644	1.50363	0.194646	0.428671	0.473776	0.889323	4.0418	0.593033	0.33934	0.178663	0.0640843	2.36919	0.191469	1.13393	0.623909	5	5	36.2	36.2	0	98.592	781890000	20	O95183	O95183	Vesicle-associated membrane protein 5
RTN3	0.912532	0.805255	1.04171	1.18135	1.0029	0.924284	1.31525	0.7648	0.755921	0.838481	0.417451	0.371026	0.406323	0.717618	0.428182	0.412833	0.491838	0.352568	0.313413	0.322573	0.130767	0.154421	0.138897	0.203053	0.172727	0.1436	0.155497	0.138688	0.0675412	0.090548	7	7	9	9	0	19.722	155070000	13	O95197-7;O95197-2;O95197;O95197-3;O95197-4	O95197-7;O95197-2;O95197	Reticulon-3
LETM1	9.35608	10.7014	11.8597	6.76277	9.03594	12.5041	9.61915	10.9042	10.8598	11.9357	11.1915	12.6553	12.8193	6.96501	11.3724	14.2723	10.938	11.3077	13.1269	14.3889	7.83741	7.67284	7.7756	4.77027	7.22462	8.23758	7.03024	7.31889	7.85744	8.86947	30	30	47.6	47.6	0	323.31	19356000000	267	O95202;O95202-2;O95202-3	O95202	LETM1 and EF-hand domain-containing protein 1, mitochondrial
EPN2	2.11139	2.24751	1.45361	2.81985	2.78632	1.75853	2.74489	1.82857	1.43654	4.80788	2.2584	1.99717	1.37122	2.57047	2.98678	1.43738	2.45062	1.65201	1.54737	4.5357	3.2379	3.56681	2.85231	4.08016	7.68951	2.80514	5.08974	4.99645	3.76228	5.41787	17	15	38	36.3	0	268.88	2954600000	78	O95208-2;O95208;O95208-3;O95208-5	O95208-2;O95208;O95208-3	Epsin-2
STBD1	0.89021	0.717719	0.907437	0.667323	0.663833	0.805457	1.58765	1.13058	1.00312	0.945954	0.778979	0.799525	0.921162	0.64825	0.740403	0.838082	1.5119	1.23284	0.949246	0.905664	0.265875	0.258505	0.309271	0.202971	0.203336	0.234478	0.497394	0.508886	0.238251	0.269436	9	9	29.6	29.6	0	130.63	510000000	23	O95210	O95210	Starch-binding domain-containing protein 1
ZRANB2	7.04092	6.03164	7.17934	10.3796	6.52563	7.64597	5.53962	5.42637	4.85828	11.6069	8.84794	5.10562	6.86593	10.9159	5.07088	7.42582	5.12871	5.30806	5.75114	10.5442	5.87196	7.48685	10.4423	8.13508	7.36467	8.18841	4.44102	9.81917	8.10495	6.23553	16	16	37.8	37.8	0	232.21	11291000000	140	O95218-2;O95218	O95218-2;O95218	Zinc finger Ran-binding domain-containing protein 2
SNX4	1.72446	2.11236	2.51715	1.76713	1.48809	2.13308	1.77233	2.2701	2.0643	1.16386	1.57399	2.09119	2.2685	1.66937	1.49876	1.92005	1.86368	2.21784	1.89971	1.21997	0.377025	0.4244	0.501234	0.391286	0.334191	0.499351	0.432283	0.405045	0.358541	0.405073	12	12	31.6	31.6	0	159.88	1290800000	45	O95219;O95219-2	O95219;O95219-2	Sorting nexin-4
ZWINT	1.79005	0.971863	0.778051	3.4147	1.97224	1.38936	0.690941	1.61303	1.09148	4.88067	2.47154	1.76332	1.11263	4.86335	2.6808	2.00671	0.823149	1.7475	1.65717	8.18024	0.408964	0.524089	0.260642	0.66956	0.664541	0.514185	0.45538	0.4502	0.522111	0.72508	9	1	43.7	4.7	0	149.28	1386500000	47	O95229	O95229	ZW10 interactor
LUC7L3	6.18043	4.90182	4.84176	5.62613	4.83333	4.58247	3.88624	5.90701	6.1566	18.5317	6.36621	4.69703	4.79794	5.60049	4.73613	4.77897	3.66267	4.98578	5.68399	16.8359	8.39147	7.50789	8.13743	8.31616	12.8623	7.88013	6.38997	14.1452	12.9205	15.7439	19	18	42.6	41	0	241.74	22432000000	168	O95232;O95232-2	O95232	Luc7-like protein 3
KIF20A	0.773898	0.749297	0.548027	0.873129	0.67594	1.05089	0.554537	0.806965	0.892333	1.03288	0.596492	0.814912	0.395507	0.972928	0.645698	1.06339	0.396887	0.552739	0.648748	0.904921	1.83838	2.3184	1.17927	2.42109	1.70206	2.06191	3.36102	1.32359	2.10629	2.72991	19	19	25.4	25.4	0	92.587	523900000	39	O95235;O95235-2	O95235;O95235-2	Kinesin-like protein KIF20A
KIF4A	6.64685	6.73634	4.73544	15.1494	5.96858	7.16303	4.03598	7.28173	8.68962	9.36026	6.98631	7.89343	4.77262	16.0596	6.8213	8.85863	4.03293	5.95882	8.72574	8.53911	5.43012	6.34628	4.36883	12.6871	4.31243	5.0435	5.99037	3.6896	5.94421	7.1979	52	51	46.8	45.9	0	323.31	5884100000	203	O95239;O95239-2;Q2VIQ3;Q6ZMV9-3;Q6ZMV9	O95239;O95239-2	Chromosome-associated kinesin KIF4A
SBF1	0.640632	0.66372	1.09127	0.782948	0.604521	0.595552	0.934682	0.59858	0.644067	0.452675	1.47176	1.48393	2.36465	1.75298	1.2903	1.36675	2.13515	1.41172	1.32463	1.10481	0.737531	0.671431	0.978749	0.860602	0.497775	0.549964	0.815945	0.452849	0.468541	0.396726	22	21	13.9	13.6	0	129.37	488930000	43	O95248-4;O95248	O95248-4;O95248	Myotubularin-related protein 5
GOSR1	1.93912	2.07187	1.74319	1.75047	2.76855	1.91705	1.88113	2.50952	2.00469	2.45609	1.57793	1.97924	1.867	1.44549	2.57065	2.02624	1.79281	2.414	2.18361	1.70553	1.11526	1.19065	0.943835	0.89449	1.30997	1.01011	1.01404	1.91813	1.06892	1.13033	10	10	44.4	44.4	0	69.672	1545900000	49	O95249;O95249-2	O95249;O95249-2	Golgi SNAP receptor complex member 1
KAT7	0.530709	0.48494	0.633006	0.637126	0.489548	0.538513	0.355341	0.545683	0.687122	0.823591	0.460778	0.460363	0.468354	0.683241	0.453681	0.594908	0.373645	0.525891	0.501513	0.607716	0.373493	0.435798	0.371792	0.677925	0.471214	0.558863	0.430428	0.608118	0.914085	0.620923	8	8	17.2	17.2	0	102.76	215610000	17	O95251-4;O95251;O95251-2;O95251-3;O95251-5	O95251-4;O95251;O95251-2;O95251-3;O95251-5	Histone acetyltransferase KAT7
ATE1	1.72965	1.94846	1.96043	1.35426	2.55674	2.13806	1.55776	1.17164	2.88865	1.81945	1.84387	2.10957	2.0472	1.34868	2.70843	2.47768	1.82755	1.40396	3.05267	2.24451	0.618806	0.623833	0.723064	0.483789	0.640631	0.633595	0.636163	0.431407	0.984774	0.991023	15	15	33.6	33.6	0	194.3	1599600000	55	O95260-2;O95260	O95260-2;O95260	Arginyl-tRNA--protein transferase 1
CCNDBP1	0.446037	0.598181	0.417069	0.5013	0.539387	0.581323	0.562798	0.93831	0.271055	0.330353	0.210528	0.336073	0.197804	0.209153	0.335077	0.298291	0.208095	0.34872	0.123602	0.151202	0.511024	0.714305	0.452216	0.39339	0.655541	0.615226	0.783143	0.845063	0.259431	0.3845	5	5	12.8	12.8	0	66.513	192620000	14	O95273;O95273-2;O95273-3;O95273-4	O95273;O95273-2	Cyclin-D1-binding protein 1
VAPB	10.4349	7.54919	7.89559	9.76945	7.68289	7.68895	6.87427	10.4597	8.19909	36.4415	12.3617	7.40469	8.92605	10.14	9.05279	7.89827	6.82868	9.14748	10.2151	40.9166	5.79283	5.35301	6.28767	4.94564	5.74007	4.79833	3.93438	8.52172	6.69247	15.1042	18	17	58.8	58.8	0	242.73	52732000000	245	O95292;O95292-2	O95292	Vesicle-associated membrane protein-associated protein B/C
SNAPIN	0.651771	0.59009	0.468852	0.599733	0.737378	0.630396	0.551204	0.621401	0.450066	1.15083	0.949904	0.606291	0.63843	0.683855	0.788465	0.791667	0.709793	0.884745	0.620378	1.552	0.404545	0.457301	0.401499	0.424275	0.679671	0.372247	0.336967	0.769533	0.508704	0.538304	7	7	48.5	48.5	0	69.086	1373400000	28	O95295	O95295	SNARE-associated protein Snapin
MPZL1	2.66282	1.52253	1.54229	2.48246	3.33153	3.22285	2.9456	2.47926	2.47616	8.93837	2.07698	1.02376	1.30131	1.95255	2.2913	2.13076	2.00425	1.71357	1.94439	5.22542	1.87514	0.839968	1.21915	2.01133	3.5589	2.60096	2.05641	2.78879	2.63034	3.63144	9	9	23.1	23.1	0	59.607	4036800000	59	O95297-2;O95297;O95297-4;O95297-3;O95297-5	O95297-2;O95297;O95297-4	Myelin protein zero-like protein 1
NDUFC2	0.720067	0.818644	1.45596	0.502368	0.753993	0.702115	0.709256	0.995015	1.12854	0.390735	1.78545	2.14662	3.21053	1.28177	1.84907	1.94474	2.17618	2.55641	2.4585	1.10592	0.146784	0.0900684	0.209036	0.0696146	0.0775688	0.0715599	0.110783	0.0938034	0.0445078	0.0674347	5	5	37.5	37.5	0	13.231	2871800000	31	O95298-2;O95298;E9PQ53;O95298-3	O95298-2;O95298	NADH dehydrogenase [ubiquinone] 1 subunit C2
NDUFA10	2.96072	3.53453	7.79399	2.11527	3.09931	2.92974	3.07085	3.40739	4.45554	1.34193	1.53887	1.882	3.46161	1.10737	1.59435	1.48688	1.99446	2.151	2.11274	0.851121	1.58836	1.53895	3.56079	1.23409	1.14796	1.40966	1.9181	1.9171	2.11118	0.816828	12	12	35.5	35.5	0	80.534	2543000000	53	O95299;O95299-2	O95299;O95299-2	NADH dehydrogenase [ubiquinone] 1 alpha subcomplex subunit 10, mitochondrial
FKBP9	6.78752	15.3434	5.26191	3.9212	6.08707	3.68956	24.5085	2.90037	3.63044	4.20433	5.33684	10.207	4.13296	3.17035	5.17428	2.82509	17.3529	2.16331	2.98053	3.26162	5.41256	10.6487	4.67719	2.8524	5.65227	2.42194	14.867	2.18014	2.71384	2.67101	25	24	45.8	45.8	0	255.21	18724000000	166	O95302;O95302-3;O95302-2;Q75LS8	O95302;O95302-3	Peptidyl-prolyl cis-trans isomerase FKBP9
CELF2	0.103732	0.136584	0.333286	0.0816405	0.0633945	0.0629195	0.0764702	0.0601537	0.117166	0.0685675	0.103884	0.122961	0.229142	0.0905525	0.0923702	0.0947472	0.111461	0.0887848	0.105509	0.0843374	0.760738	0.712222	2.84142	0.288907	0.126251	0.190889	0.694467	0.186125	0.190193	0.194047	6	4	13.5	9.4	0	11.496	78097000	7	O95319-5;O95319-2;O95319;O95319-4;O95319-3	O95319-5;O95319-2;O95319;O95319-4;O95319-3	CUGBP Elav-like family member 2
PGLS	3.4171	4.60384	5.24142	1.94363	4.9895	4.56814	5.11502	3.6131	3.03474	1.76224	4.76016	6.02614	7.16416	2.64598	6.52426	5.53728	6.90269	5.54033	5.74534	2.34362	5.27168	6.22584	6.41851	2.5508	4.42739	5.44192	6.40999	4.17314	3.60415	2.99616	12	12	59.7	59.7	0	205.97	11896000000	153	O95336	O95336	6-phosphogluconolactonase
PAPSS2	4.27927	2.10099	2.01459	3.28291	5.63962	2.17769	16.8272	2.37111	1.63376	2.08728	3.91058	1.91209	1.88245	3.214	5.50871	2.28431	22.6925	2.74114	1.4052	2.12061	4.69716	1.94643	1.76031	3.48124	4.36351	2.21412	18.393	2.30673	1.13326	1.6074	21	20	38.6	36.3	0	178.48	5670500000	122	O95340;O95340-2	O95340;O95340-2	Bifunctional 3-phosphoadenosine 5-phosphosulfate synthase 2;Sulfate adenylyltransferase;Adenylyl-sulfate kinase
SMC2	10.9932	11.6816	12.3834	18.623	10.2402	17.4638	6.96261	8.28567	10.6411	8.67503	12.9871	15.3586	13.638	23.5199	12.9083	22.8965	7.74834	8.42016	11.2028	10.1376	11.7316	13.042	12.9582	21.5656	10.2769	16.6372	10.3344	5.96961	8.66969	13.3769	56	56	46.5	46.5	0	323.31	18327000000	304	O95347;O95347-2	O95347;O95347-2	Structural maintenance of chromosomes protein 2
ATG7	2.63699	2.60107	3.22907	2.74436	2.66602	4.76712	3.72795	2.58831	2.18428	1.82214	1.82345	1.74618	2.45683	1.77348	1.8137	3.40295	2.84162	2.09487	1.22344	0.909818	0.258098	0.197317	0.253815	0.243518	0.356395	0.538409	0.309191	0.263892	0.187853	0.198536	19	19	33	33	0	160.6	1283000000	46	O95352;O95352-3;O95352-2	O95352;O95352-3;O95352-2	Ubiquitin-like modifier-activating enzyme ATG7
TACC2	9.93698	6.73193	4.5799	5.82259	15.9074	7.31105	5.94574	9.25846	7.28363	38.2752	9.60269	5.5008	4.09318	4.94242	11.4785	5.94492	5.16682	8.72899	7.04162	33.8434	8.36242	7.12583	4.49068	4.85525	19.5642	8.47831	6.19049	21.3611	10.994	20.1156	83	80	43.7	43.2	0	323.31	10914000000	278	O95359-3;O95359;O95359-6;O95359-1;O95359-5;O95359-2	O95359-3;O95359	Transforming acidic coiled-coil-containing protein 2
TRIM16	2.26111	2.27347	0.817401	1.83461	6.22862	2.43779	2.03424	5.87627	1.12923	1.32821	1.93458	1.91492	0.708556	1.71602	5.74761	1.89364	1.83699	6.1854	0.882661	1.42339	2.28726	2.18173	0.639752	2.14788	6.3851	2.19176	1.62616	5.21029	0.686478	1.50951	24	24	53	53	0	258.66	2479500000	73	O95361;O95361-2;Q309B1;Q309B1-2	O95361;O95361-2	Tripartite motif-containing protein 16
ZBTB7A	0.213096	0.243654	0.211384	0.276256	0.312133	0.311159	0.290745	0.387814	0.183203	0.223101	0.371267	0.402919	0.38659	0.428054	0.488385	0.55571	0.448221	0.508541	0.331128	0.35882	0.572751	0.646771	0.603958	0.644599	0.849515	0.886268	0.782456	0.915296	0.563339	0.512338	9	9	23.5	23.5	0	104.55	570620000	21	O95365	O95365	Zinc finger and BTB domain-containing protein 7A
LYPLA2	2.73919	2.68292	5.75694	3.09011	2.14322	1.87613	2.93727	2.43364	4.38168	1.42321	3.60836	3.30281	7.04845	3.73481	2.6085	2.45471	4.0919	3.03502	5.91553	2.19016	1.0813	1.04808	1.18197	1.12	0.895112	1.16854	1.22676	0.700114	0.935674	1.03274	9	9	47.6	47.6	0	106.38	7627800000	82	O95372	O95372	Acyl-protein thioesterase 2
IPO7	6.92864	8.76685	9.8737	9.04336	8.56452	10.9454	8.44091	10.7339	5.88433	5.10299	6.74447	9.43037	11.9486	8.16513	8.98003	10.9716	7.75416	9.24888	6.74094	5.19704	4.58851	4.42659	6.06057	4.69327	3.97129	5.30201	4.16336	3.871	2.67936	3.68963	32	31	38.3	37.4	0	323.31	21914000000	251	O95373	O95373	Importin-7
ARIH2	0.423187	0.328885	0.50847	0.580945	0.461998	0.639768	0.459346	0.640996	0.441998	0.332745	0.814014	0.697081	1.08408	1.08969	1.07049	1.34544	0.816563	1.23305	0.818054	0.707016	0.41761	0.422779	0.550792	0.505983	0.393547	0.61471	0.50419	0.49906	0.540074	0.435264	9	9	22.3	22.3	0	74.299	405440000	31	O95376	O95376	E3 ubiquitin-protein ligase ARIH2
TNFAIP8	0.87064	1.13285	0.413264	0.568566	1.36077	1.12954	1.204	2.06924	0.833719	0.948712	0.618639	0.574556	0.206279	0.402161	1.36166	0.710411	0.913599	1.43102	0.661133	0.998202	0.477705	0.493589	0.224079	0.386046	1.12751	0.716337	0.597233	1.65256	0.402863	0.609672	5	5	29.8	29.8	0	102.68	1102500000	25	O95379-3;O95379-2;O95379;O95379-4	O95379-3;O95379-2;O95379;O95379-4	Tumor necrosis factor alpha-induced protein 8
SLU7	3.2762	3.25544	4.2307	2.96485	2.73094	3.76985	2.63967	2.73607	3.48785	7.11706	3.60743	3.0586	4.5473	2.72842	2.72104	4.01324	2.41647	2.72061	4.0399	7.30382	3.6727	3.62073	6.90898	3.1061	3.68124	3.99785	3.11108	4.23002	6.21809	4.54842	21	21	40.3	40.3	0	189.07	2877600000	76	O95391	O95391	Pre-mRNA-splicing factor SLU7
PGM3	4.29884	5.12217	4.01021	3.08167	3.74111	6.06419	7.32078	3.22032	8.85021	3.29098	2.66333	2.82023	2.28784	1.82984	2.08017	3.71926	4.79657	2.2034	6.17377	2.03868	2.51025	2.13735	1.97921	1.62679	1.70736	3.21481	3.9447	1.48125	4.30152	2.76839	25	25	50.9	50.9	0	224.02	5097900000	115	O95394;O95394-3;O95394-4	O95394;O95394-3;O95394-4	Phosphoacetylglucosamine mutase
MOCS3	1.45576	2.02558	2.31849	1.74457	1.56395	1.34284	1.47725	1.55619	2.11354	1.5588	1.10706	1.6878	2.07982	1.31443	1.21801	1.17984	1.37628	1.30816	1.61389	1.15408	0.385854	0.450671	0.504942	0.397802	0.321208	0.269673	0.346222	0.258422	0.347098	0.475375	11	11	26.7	26.7	0	133.17	809460000	40	O95396	O95396	Adenylyltransferase and sulfurtransferase MOCS3;Molybdopterin-synthase adenylyltransferase;Molybdopterin-synthase sulfurtransferase
CD2BP2	4.07819	3.796	3.88189	4.44507	4.25895	3.32394	2.47109	3.88624	3.56127	10.1744	3.53847	2.5478	2.87601	3.6329	3.37461	2.65088	1.91322	2.96219	3.00683	7.46436	2.59777	2.96261	4.13414	2.79408	4.45842	2.87293	2.12812	6.83373	5.84174	4.38513	15	15	56.6	56.6	0	321.18	8729900000	129	O95400	O95400	CD2 antigen cytoplasmic tail-binding protein 2
MED26	0.48611	0.45806	0.402436	0.599044	0.445788	0.52721	0.375021	0.576272	0.521021	0.809114	0.61762	0.482413	0.445342	0.676673	0.587283	0.608915	0.504175	0.631576	0.558529	0.925437	0.0489989	0.0883357	0.0640511	0.0912823	0.082241	0.097237	0.0774243	0.129526	0.0684582	0.102289	8	8	17.2	17.2	0	57.548	126920000	17	O95402;O95402-2	O95402	Mediator of RNA polymerase II transcription subunit 26
ZFYVE9	0.647022	0.48967	0.58737	0.55952	0.669372	0.50075	0.657008	1.03406	0.521365	1.22839	1.30062	0.931045	1.23468	1.03376	0.977772	1.08862	1.33514	2.28307	1.08874	1.9682	0.564269	0.450101	0.605977	0.463515	0.449812	0.43834	0.527411	1.52987	0.540518	0.577034	14	14	14.8	14.8	0	164.7	507580000	29	O95405-2;O95405;O95405-3	O95405-2;O95405;O95405-3	Zinc finger FYVE domain-containing protein 9
SVIL	5.41626	7.12981	5.46887	6.39144	5.5445	7.66439	4.58338	4.788	4.40611	9.93864	7.47708	10.3767	8.59071	7.34254	7.20645	10.3959	5.94923	7.997	5.48085	11.3803	3.79843	4.90914	4.03998	4.02163	3.54209	4.20824	2.9982	5.3237	3.15662	5.10013	55	1	32.3	0.7	0	323.31	7221600000	186	O95425-4;O95425	O95425-4;O95425	Supervillin
BAG4	1.3311	1.03666	0.926354	1.78098	1.47501	1.02708	1.10963	1.76944	1.82891	3.4898	1.35301	0.904854	0.81296	1.80767	1.51178	0.967059	1.08791	1.56666	2.24521	3.09501	1.62185	1.53884	1.48183	2.1393	2.85232	1.50145	1.60125	4.30065	4.90441	2.81785	8	8	32.1	32.1	0	267.94	1576300000	68	O95429-2;O95429	O95429-2;O95429	BAG family molecular chaperone regulator 4
AHSA1	5.5028	5.46758	5.02857	8.09165	7.71639	7.51432	5.36922	8.14651	7.78104	3.48353	6.06724	6.27956	6.05026	8.99509	8.57285	8.12916	5.79158	8.92246	8.89045	4.60091	6.08279	5.43181	5.16078	7.63545	5.63844	6.49717	5.04951	5.87685	6.49443	5.9773	18	18	68	68	0	299.75	15200000000	167	O95433;O95433-2	O95433;O95433-2	Activator of 90 kDa heat shock protein ATPase homolog 1
PARN	4.63433	6.40036	7.61886	3.23645	5.98429	4.5751	4.17775	3.86035	7.0793	3.55453	3.49054	5.56098	5.68042	2.49638	5.15346	3.77054	3.24055	3.0074	5.01794	2.40969	2.87606	3.27616	3.68144	1.94392	3.14406	2.3161	2.37326	1.85827	3.01657	2.41754	24	24	45.5	45.5	0	175.24	4309000000	113	O95453-2;O95453;O95453-3;O95453-4	O95453-2;O95453;O95453-3;O95453-4	Poly(A)-specific ribonuclease PARN
SGPL1	0.51673	0.486563	0.435487	0.880367	0.849819	0.93929	0.492964	0.512345	0.641254	0.583669	1.0085	0.793076	0.75506	1.59558	1.09165	1.33796	1.34965	1.41855	1.149	0.998016	1.33208	0.889385	0.730351	1.59574	1.20256	1.3702	1.16589	1.36509	1.12406	2.03918	10	10	18.7	18.7	0	76.472	790540000	27	O95470	O95470	Sphingosine-1-phosphate lyase 1
NSA2	0.792891	0.808223	2.05596	0.612462	0.613826	1.13779	0.746429	0.693346	0.800662	0.532228	0.525357	0.544926	1.08879	0.328539	0.320966	0.665717	0.607162	0.829238	0.397472	0.382657	0.220379	0.154849	0.340417	0.134378	0.145959	0.216506	0.239421	0.210687	0.13893	0.171158	7	7	30.4	30.4	0	13.506	291390000	16	O95478	O95478	Ribosome biogenesis protein NSA2 homolog
H6PD	1.02268	0.808792	2.30457	0.841428	1.11148	0.996521	2.07239	0.616666	1.45804	0.698676	0.846303	0.630275	1.61906	0.730019	0.870969	0.863783	1.87126	0.658839	1.10885	0.554189	0.020274	0.0339935	0.028895	0.0242507	0.0371719	0.0314878	0.0323001	0.0297489	0.0361757	0.0248111	17	17	26	26	0	96.779	793330000	38	O95479	O95479	GDH/6PGL endoplasmic bifunctional protein;Glucose 1-dehydrogenase;6-phosphogluconolactonase
SEC24A	3.13992	4.49553	4.298	1.89709	2.94436	3.17967	4.4986	2.61144	5.02512	2.52682	3.65469	5.27198	5.09443	2.18072	3.15907	3.76252	5.39872	3.33573	5.09614	3.14999	1.10098	1.19427	1.20256	0.711854	0.800259	0.995832	1.47013	0.758709	1.28374	1.4235	17	16	18.4	17.7	0	151.57	3388800000	104	O95486;O95486-2	O95486	Protein transport protein Sec24A
SEC24B	1.48757	1.91449	1.43811	1.42968	1.47849	1.65825	1.8632	1.62425	1.5907	1.11602	2.23847	3.22356	2.42587	2.30761	2.44062	2.82402	3.464	2.94113	2.42288	1.84294	0.520355	0.699432	0.495996	0.591888	0.51341	0.70676	0.847327	0.556198	0.534441	0.449196	22	21	21.5	20.8	0	209.31	2244900000	73	O95487-2;O95487;O95487-3	O95487-2;O95487;O95487-3	Protein transport protein Sec24B
TDP2	0.390046	0.282856	0.309969	0.413931	0.345344	0.634025	0.252009	0.463124	0.660188	0.553426	0.0703238	0.0679828	0.0445997	0.0955065	0.0868433	0.0914056	0.068823	0.0805546	0.0945927	0.131381	0.275968	0.278473	0.261382	0.326655	0.37018	0.408964	0.353122	0.334526	0.357067	0.447144	8	8	26.5	26.5	0	54.565	163030000	12	O95551;O95551-2;O95551-3	O95551;O95551-2;O95551-3	Tyrosyl-DNA phosphodiesterase 2
ETHE1	3.38981	3.11504	2.87174	3.11928	4.78786	2.07797	6.77142	6.71627	2.91827	1.77782	2.91735	2.52342	2.61127	2.91479	4.92357	1.77991	5.80417	6.03746	2.87264	1.64665	2.57152	1.73162	2.07766	2.64752	3.09453	1.43167	4.11125	3.94347	1.68359	1.33667	11	11	55.9	55.9	0	140.62	7261200000	107	O95571	O95571	Persulfide dioxygenase ETHE1, mitochondrial
ACSL3	7.60718	14.6638	12.4395	4.22752	6.40076	5.45627	5.8548	8.51485	9.12329	3.38364	6.24353	14.5859	10.4391	4.17956	5.30779	4.87198	5.22219	8.42533	7.38061	3.61138	4.12505	8.80661	6.39442	2.88457	2.34372	3.03849	3.10285	3.71654	4.54547	3.07517	31	28	49.7	45.7	0	323.31	12602000000	198	O95573	O95573	Long-chain-fatty-acid--CoA ligase 3
POLR1A	4.60549	5.18331	8.15717	5.4315	4.31318	5.28786	3.62	5.74375	5.01244	3.04357	5.22434	6.48943	8.82999	5.59638	5.28456	6.13842	4.51543	6.28575	5.37315	4.22363	6.09746	6.00642	7.63896	6.3602	5.40761	6.64142	4.99239	4.69442	4.85319	5.10957	51	50	39.8	39.3	0	323.31	3937400000	176	O95602	O95602	DNA-directed RNA polymerase I subunit RPA1
PCNT	6.02689	6.13421	5.40371	5.69691	6.1563	7.25375	5.03361	6.81923	4.15791	14.108	3.13483	3.48399	2.90977	3.44929	3.8468	4.00137	2.86284	2.85929	2.01398	5.34176	4.62276	6.17443	4.4379	5.0205	8.06414	7.23092	5.10516	6.07419	4.03041	6.93185	58	58	19.6	19.6	0	305.56	2811300000	126	O95613;O95613-2	O95613;O95613-2	Pericentrin
YEATS4	0.204043	0.215082	0.233073	0.249975	0.255281	0.345389	0.175602	0.306578	0.395882	0.261513	0.337272	0.356302	0.410135	0.377704	0.4532	0.473748	0.257307	0.41899	0.532297	0.429131	0.0599141	0.070466	0.0596001	0.0753372	0.0911664	0.0923254	0.0628064	0.06319	0.0967388	0.103843	5	5	19.4	19.4	0	10.724	223920000	11	O95619	O95619	YEATS domain-containing protein 4
CNOT4	0.383323	0.62578	0.433707	0.451859	0.45814	0.574086	0.430405	0.481798	0.394358	0.358666	0.976126	1.53615	1.04535	0.99558	1.01896	1.3477	0.982427	1.12152	0.890641	0.785484	1.80779	3.01456	1.78889	1.94974	1.91349	2.18555	2.21181	2.39812	1.52492	1.77678	9	9	19.2	19.2	0	71.298	804760000	30	O95628-3;O95628-2;O95628;O95628-8;O95628-4;O95628-7;O95628-9;O95628-10;O95628-6;O95628-5	O95628-3;O95628-2;O95628;O95628-8;O95628-4;O95628-7;O95628-9;O95628-10;O95628-6;O95628-5	CCR4-NOT transcription complex subunit 4
STAMBP	2.28859	2.65816	3.15565	2.90609	2.20936	2.78056	1.80517	2.12878	2.42055	1.83152	3.30899	4.18356	4.45036	3.92222	3.09565	4.07105	2.96005	3.30739	3.19925	2.9726	1.79302	1.90248	2.4357	2.18026	1.45817	1.69943	1.29815	1.45339	1.43565	1.61512	12	12	32.5	32.5	0	185.15	2705500000	70	O95630;O95630-2	O95630;O95630-2	STAM-binding protein
CPSF4	1.20529	1.36988	1.48145	1.48689	1.12056	1.56112	1.39758	1.46029	1.64026	1.1691	0.753466	0.892126	0.879506	0.963598	0.755156	0.902244	0.762828	1.11764	1.14109	0.767385	0.979013	0.866632	0.978219	1.1389	0.762615	0.871024	0.798372	0.731739	0.84885	1.2404	9	9	44	44	0	63.57	1156000000	30	O95639-3;O95639-2;O95639;A6NMK7	O95639-3;O95639-2;O95639	Cleavage and polyadenylation specificity factor subunit 4
ASMTL	1.38338	1.90236	1.58114	1.90047	1.65791	1.14297	2.32764	1.01018	1.69018	0.955053	1.80303	2.4582	1.95214	2.69656	1.96782	1.38527	3.04619	1.27955	1.92984	1.55838	0.735862	0.798244	0.723374	1.12429	0.636415	0.56433	0.984595	0.474315	0.655918	0.707837	16	16	32.4	32.4	0	169.25	888540000	45	O95671-2;O95671;O95671-3	O95671-2;O95671;O95671-3	N-acetylserotonin O-methyltransferase-like protein
FGFR1OP	3.13495	1.77522	1.68408	5.73683	2.03349	2.8206	2.13274	2.5089	3.05599	9.97932	1.96013	0.884433	1.05041	3.77133	1.29237	1.66869	1.15529	1.40226	2.15928	5.59948	1.74507	1.16632	1.28002	3.17637	2.03672	1.89823	1.71663	2.31361	3.54328	3.55072	13	13	53.8	53.8	0	198.03	3149000000	75	O95684-2;O95684;O95684-3;Q8N103-3	O95684-2;O95684	FGFR1 oncogene partner
PPP1R3D	0.142043	0.179771	0.23034	0.122767	0.13211	0.139065	0.175259	0.192211	0.1311	0.190542	0.0598264	0.0522463	0.065463	0.0528238	0.0549222	0.0492225	0.0658448	0.0544566	0.0527975	0.0650923	0.0874434	0.13374	0.0990144	0.0822097	0.0955334	0.0873061	0.075272	0.0813966	0.0822902	0.0801556	4	4	16.4	16.4	0	34.38	64283000	6	O95685	O95685	Protein phosphatase 1 regulatory subunit 3D
BRD1	0.524851	0.473433	0.800617	0.619618	0.420878	0.669202	0.536964	0.592232	0.521496	0.365477	0.716658	0.818645	1.0274	0.908839	0.748681	1.10524	0.945361	1.0688	0.82846	0.57967	0.300034	0.191235	0.308171	0.311887	0.149334	0.186697	0.201013	0.170978	0.182132	0.190483	7	7	6	6	0	15.57	206750000	15	O95696;O95696-2	O95696;O95696-2	Bromodomain-containing protein 1
HERC2	1.66562	1.96545	1.63722	2.11021	1.73493	1.79782	1.69581	1.85751	1.26139	2.29684	1.80959	2.85643	1.70102	1.98146	1.97303	2.13764	1.78372	1.88175	1.28581	2.02138	1.89926	3.08448	1.50662	1.98794	2.08237	2.10149	2.00127	1.59362	1.30347	1.78693	33	29	8.4	7.4	0	159.48	4385100000	59	O95714	O95714	E3 ubiquitin-protein ligase HERC2
RAB3D	0.88382	0.90258	1.47595	0.408652	2.11347	0.636815	0.871535	1.43862	0.809598	0.691162	0.528945	0.621224	0.798681	0.227643	1.34524	0.36272	0.850598	1.03823	0.506205	0.485007	0.0734549	0.0264653	0.00912179	0.0501264	0.0372779	0.147183	0.451648	0.0181848	0.0134872	0.056102	7	4	35.2	24.7	0	38.634	474120000	17	O95716	O95716	Ras-related protein Rab-3D
SNAP29	3.50856	2.64881	2.6458	5.88437	3.7196	2.87415	3.09619	4.44153	1.91727	5.03475	4.99048	3.12445	4.36373	8.6065	4.30759	3.44486	3.71658	6.02245	2.92907	7.75008	4.19848	5.10587	6.77685	7.76484	6.37088	4.27276	3.93271	11.5227	4.83533	4.19178	15	15	68.6	68.6	0	323.31	8374100000	143	O95721	O95721	Synaptosomal-associated protein 29
OXSR1	3.51913	3.35036	4.12635	4.20074	3.98429	5.78172	5.42691	4.74617	3.69818	2.8422	4.14107	3.9586	5.26472	4.36575	4.1038	6.43578	5.99294	4.48502	4.53652	2.83246	3.80103	3.38631	4.60263	3.77712	2.87004	5.05006	4.70431	3.80633	3.03553	2.76301	20	16	41.2	34.3	0	323.31	9072100000	130	O95747	O95747	Serine/threonine-protein kinase OSR1
GGPS1	1.09146	1.28689	0.910244	0.999227	1.6071	1.69106	1.29732	1.31212	1.32569	0.943472	0.533862	0.695724	0.497173	0.449466	0.923302	0.787038	0.612523	0.594951	0.770556	0.51578	1.58576	1.58849	1.18817	1.24604	1.42467	2.05957	1.50119	1.06513	1.33685	1.46848	5	5	15.7	15.7	0	12.847	603110000	18	O95749;O95749-2	O95749;O95749-2	Geranylgeranyl pyrophosphate synthase
HSPA4L	6.19908	6.22686	4.2188	2.47438	8.64761	10.0553	4.87427	8.13543	11.5041	7.37488	4.10417	4.41685	2.67982	1.50939	5.99779	8.48707	3.29073	5.48549	7.87282	4.95029	4.5748	4.56863	2.45529	1.53681	5.18311	6.78485	3.22167	7.23104	6.23916	6.79353	41	37	57.3	51.3	0	323.31	4391600000	147	O95757	O95757	Heat shock 70 kDa protein 4L
PTBP3	0.260326	0.148969	0.217042	0.255064	0.408874	0.262613	0.234129	0.466406	0.370931	0.366331	0.0597422	0.0380337	0.0563587	0.0613413	0.132681	0.076199	0.0495649	0.144555	0.0961887	0.070088	0.195658	0.185404	0.203478	0.217556	0.222165	0.190233	0.182596	0.2043	0.238961	0.263557	7	3	14.6	8.8	0	26.556	118950000	7	O95758-1;O95758-6;O95758-2;O95758;O95758-5;O95758-4;O95758-7	O95758-1;O95758-6;O95758-2;O95758;O95758-5;O95758-4;O95758-7	Polypyrimidine tract-binding protein 3
STARD3NL	0.268075	0.287113	0.437856	0.345413	0.311392	0.326235	0.318636	0.23313	0.191208	0.18249	0.176268	0.158321	0.224383	0.224469	0.17414	0.159194	0.199289	0.145735	0.136172	0.141533	0.326068	0.353503	0.369093	0.377518	0.348467	0.432977	0.419953	0.292065	0.343417	0.23494	4	4	15	15	0	106.98	253040000	12	O95772-2;O95772	O95772-2;O95772	MLN64 N-terminal domain homolog
LSM8	1.46428	1.68276	1.16031	1.89232	1.464	1.95232	1.44266	2.26871	1.86871	2.56101	1.84382	1.99338	1.60837	2.40933	2.29544	2.27232	1.3588	1.96363	2.99859	3.20583	0.78681	1.07678	0.681663	0.964922	0.895487	0.983879	0.920609	0.898624	1.08843	0.895893	6	6	89.6	89.6	0	92.976	6306500000	65	O95777	O95777	U6 snRNA-associated Sm-like protein LSm8
AP2A1	7.27967	7.70203	9.71933	8.50285	6.70273	7.84038	14.3545	8.12435	5.87652	3.79561	7.25782	8.34597	9.31948	8.70227	7.13236	7.47567	15.2723	8.87021	5.51398	3.68538	4.63444	3.95555	5.3267	5.14358	3.17264	3.54732	7.36398	3.85288	2.50527	2.51148	43	31	50.4	37.5	0	323.31	10870000000	242	O95782-2;O95782	O95782-2;O95782	AP-2 complex subunit alpha-1
WIZ	1.27652	1.23908	1.04401	1.45421	1.24201	1.58609	1.32925	1.66724	1.5169	1.63808	1.81986	1.90203	1.55387	1.97643	1.83659	2.36408	1.77055	2.33734	2.3148	2.08652	0.773137	0.897264	0.659742	0.898168	0.958334	1.09287	1.03683	1.09367	1.13493	1.04665	23	2	30.1	2.3	0	164.64	1357200000	69	O95785-3;O95785-2	O95785-3;O95785-2	Protein Wiz
WIZ	0.0448212	0.0429419	0.0378293	0.0465354	0.0466042	0.0547476	0.0416424	0.0580939	0.0478079	0.0796774	0.0487974	0.053514	0.0391001	0.0622713	0.0644863	0.0645655	0.0500416	0.0629818	0.060572	0.0588763	0.0589511	0.0713318	0.0502993	0.068295	0.0772417	0.0719908	0.0493809	0.0981045	0.110349	0.0993969	22	1	34.7	2.6	0	30.613	105460000	3	O95785-4;O95785	O95785-4;O95785	Protein Wiz
DDX58	1.10699	2.09853	0.806903	1.04133	0.871265	0.87865	1.49867	1.30922	1.62388	1.16993	0.574744	1.11563	0.44984	0.474352	0.450537	0.364346	0.855144	1.01676	0.821118	0.478238	0.313234	0.657939	0.218651	0.206822	0.0426303	0.0735222	0.233126	0.331086	0.155718	0.287593	16	16	17.8	17.8	0	65.342	439750000	26	O95786;O95786-2	O95786;O95786-2	Probable ATP-dependent RNA helicase DDX58
STAU1	9.69024	7.3616	12.7219	14.6594	7.9785	7.58117	6.54019	8.70595	14.516	18.3648	8.55251	6.74341	11.3543	11.0282	6.74454	6.74442	6.42655	7.72387	13.1761	16.2092	5.54938	4.83232	8.41381	6.57233	4.99185	4.42812	4.78289	5.91824	9.76271	8.2874	30	2	57.2	2.6	0	323.31	22898000000	255	O95793-3	O95793-3	Double-stranded RNA-binding protein Staufen homolog 1
TTC4	2.20831	2.09612	2.50238	3.3882	1.84988	3.50784	1.78493	2.79208	2.8469	1.84682	1.95668	2.05725	2.47748	2.5259	2.04425	3.41863	1.47233	1.94051	2.63994	1.9162	2.74897	2.65289	3.48163	3.30863	2.40916	4.24278	2.13395	2.14929	2.69366	2.59068	17	17	52.2	52.2	0	323.31	2721300000	76	O95801	O95801	Tetratricopeptide repeat protein 4
SDPR	1.88231	0.841254	0.567948	3.53672	6.24234	0.697544	2.15717	0.688375	3.19328	0.917483	1.4117	0.547257	0.436295	3.34616	3.47713	0.459123	1.80062	0.428245	2.34493	0.760939	2.23033	1.34595	0.901354	4.89406	9.28423	1.35591	2.81153	1.14391	4.51498	1.32103	12	12	35.8	35.8	0	116.01	4091300000	43	O95810	O95810	Serum deprivation-response protein
BAG2	4.88285	1.40999	2.10519	6.16919	4.00051	5.38356	8.63204	2.37769	6.12847	10.9038	4.31094	1.49259	1.90477	5.64463	4.23042	5.27119	7.07695	1.9208	5.50543	8.58496	2.86776	1.47615	1.70203	3.76375	4.29678	4.15521	5.01115	1.93464	5.55288	4.28673	15	15	62.1	62.1	0	323.31	14646000000	134	O95816;O95816-2	O95816;O95816-2	BAG family molecular chaperone regulator 2
BAG3	8.75299	10.0022	5.31765	10.7479	13.4525	10.9523	9.79348	5.06224	3.7358	13.4806	7.79909	6.71909	4.35727	8.14549	9.38722	7.54452	7.83343	4.18819	3.20754	11.7875	6.65499	12.7219	6.61012	7.38164	14.2105	11.5356	9.09519	7.1869	4.72478	6.84339	31	31	76.9	76.9	0	323.31	23484000000	274	O95817	O95817	BAG family molecular chaperone regulator 3
MAP4K4	3.46663	5.84495	3.4769	3.09264	2.28091	4.58274	4.20933	1.89808	7.82416	2.65091	2.86035	5.5564	3.07111	2.30859	1.80422	3.97697	3.74193	1.46309	6.18724	2.08088	3.8653	6.31746	3.45624	3.00764	1.92512	4.40318	4.68304	2.14379	7.15576	3.23124	28	1	26	1.6	0	323.31	3369500000	107	O95819;O95819-3	O95819;O95819-3	Mitogen-activated protein kinase kinase kinase kinase 4
MLYCD	0.178859	0.173234	0.291995	0.142707	0.314541	0.148349	0.180825	0.187814	0.293764	0.143741	0.52177	0.607478	0.934917	0.250884	0.921701	0.353793	0.604889	0.658528	0.865488	0.459941	0.88336	0.813906	0.860432	0.627706	0.916953	0.694595	0.829473	0.776252	1.22131	0.99477	6	5	16	14.6	0	88.305	233840000	12	O95822;O95822-2	O95822;O95822-2	Malonyl-CoA decarboxylase, mitochondrial
CRYZL1	1.48575	1.82366	1.67084	1.7549	1.68934	1.69788	2.46591	1.87066	1.65294	1.20006	1.168	1.54407	1.55343	1.62701	1.74541	1.40931	1.88798	1.26305	1.59053	0.940436	0.389714	0.419118	0.440002	0.473483	0.33992	0.415555	0.571447	0.301479	0.272238	0.481864	12	12	43.3	43.3	0	112.46	1239400000	45	O95825;O95825-2	O95825;O95825-2	Quinone oxidoreductase-like protein 1
AIFM1	7.33869	6.32141	17.7446	3.80354	9.07071	7.90177	4.90087	7.23741	11.1473	5.68847	7.84604	7.18408	17.6364	4.29712	9.76236	8.64554	5.97488	8.08391	11.1236	6.63443	3.67009	2.5171	5.36588	1.93943	3.22811	2.91871	2.25715	2.6771	3.77581	3.64475	20	20	42.9	42.9	0	323.31	14105000000	199	O95831-3;O95831;O95831-6;O95831-4;O95831-2;O95831-5	O95831-3;O95831;O95831-6;O95831-4;O95831-2	Apoptosis-inducing factor 1, mitochondrial
CLIC3	0.211449	0.157994	0.162661	0.234561	0.162197	0.203765	0.5532	0.236994	0.2332	0.393672	0.125832	0.10418	0.110163	0.213763	0.155437	0.143441	0.359297	0.190083	0.137104	0.167162	0.317923	0.178214	0.120226	0.50108	0.341265	0.230673	0.454369	0.780265	0.313355	0.507169	5	5	31.8	31.8	0	68.484	191870000	11	O95833	O95833	Chloride intracellular channel protein 3
EML2	1.47692	1.53573	2.80713	0.658283	1.32908	0.541221	2.35515	3.30548	0.756858	0.72184	1.23799	1.35666	2.16698	0.744567	1.39704	0.633488	2.33336	3.35694	0.79903	0.767819	3.06798	2.87548	4.73587	1.53814	2.00142	1.18416	5.36511	7.34916	1.18959	1.63502	15	14	28.5	27.3	0	160.23	2561200000	51	O95834;O95834-2;O95834-3	O95834;O95834-2;O95834-3	Echinoderm microtubule-associated protein-like 2
LATS1	0.563371	0.579979	0.421644	0.757643	0.465817	0.795498	0.64358	0.705255	0.497613	0.836688	0.62484	0.683449	0.460189	0.723757	0.469047	0.980473	0.674068	0.810254	0.5256	0.903061	0.263396	0.306628	0.19965	0.322642	0.343735	0.3528	0.311452	0.432152	0.339114	0.348247	12	12	13.4	13.4	0	51.841	182350000	22	O95835;O95835-2;Q9NRM7	O95835;O95835-2	Serine/threonine-protein kinase LATS1
BPNT1	3.27696	3.86516	5.54746	2.71575	3.42884	4.69434	3.24825	3.21173	4.42236	1.94561	3.30115	3.96148	5.53326	2.72069	2.9765	4.61444	3.48055	4.03347	4.71131	2.1935	2.08848	1.82697	2.45169	1.41272	1.17661	2.30685	1.63772	1.49971	1.88585	1.49884	16	16	67.9	67.9	0	149.55	4002200000	104	O95861;O95861-2;O95861-4;O95861-3	O95861;O95861-2;O95861-4;O95861-3	3(2),5-bisphosphate nucleotidase 1
FADS2	0.532129	0.568674	0.393325	0.828776	1.81337	0.524284	0.83079	0.400215	0.665187	0.495829	0.261598	0.279568	0.239338	0.664764	0.707762	0.323208	0.59504	0.266442	0.372855	0.181158	0.115424	0.102492	0.0867559	0.160013	0.214988	0.155882	0.168796	0.144421	0.185403	0.12338	8	7	17.8	16.2	0	37.771	179480000	16	O95864;O95864-3;O95864-4;O95864-2	O95864;O95864-3;O95864-4;O95864-2	Fatty acid desaturase 2
DDAH2	2.68421	1.76916	1.35577	5.55134	2.2272	3.10471	3.96213	0.789517	2.04443	6.8702	3.94446	2.10997	1.92184	9.76979	3.33762	4.04108	4.76347	0.793699	3.10489	10.1543	1.53578	0.959537	0.778029	4.22672	1.70193	1.96485	1.73768	0.364408	1.7539	3.06664	10	9	51.2	48.4	0	231.93	6299300000	81	O95865	O95865	N(G),N(G)-dimethylarginine dimethylaminohydrolase 2
ABHD16A	0.0852002	0.131954	0.133399	0.123048	0.112371	0.121746	0.126092	0.128664	0.0971192	0.0961258	0.7664	1.02014	0.941598	0.631	0.790734	0.701152	1.02585	1.62273	0.65609	0.727842	0.323626	0.439733	0.322565	0.3245	0.274913	0.347777	0.496519	0.329492	0.259963	0.33991	8	8	16.8	16.8	0	58.381	264460000	20	O95870;O95870-2	O95870;O95870-2	Abhydrolase domain-containing protein 16A
C6orf47	0.344666	0.453368	0.247959	0.414613	0.27462	0.372551	0.362448	0.585232	0.369749	0.513023	0.896399	0.93376	0.723534	0.93628	0.743207	0.960115	0.797156	1.47364	0.771578	1.39054	0.0823245	0.102832	0.0220431	0.168102	0.131075	0.191638	0.145356	0.470886	0.0920904	0.0304785	5	5	21.8	21.8	0	31.574	362570000	15	O95873	O95873	Uncharacterized protein C6orf47
TXNDC12	5.88267	5.58897	4.8385	6.39122	6.2254	7.25103	6.08625	6.07554	8.17347	11.2105	7.6631	6.71683	6.45547	8.14119	7.9	8.30901	7.0344	7.10878	12.5485	13.3643	5.57485	6.22671	6.07966	6.94225	8.33596	8.98584	6.37392	9.68145	15.4177	7.51178	11	11	70.3	70.3	0	167.09	23795000000	216	O95881	O95881	Thioredoxin domain-containing protein 12
ECD	0.538387	0.635362	0.604434	1.00879	0.7178	0.856753	0.485263	0.552655	0.520996	0.839583	0.970146	1.28165	0.992119	1.32621	1.35218	1.65919	0.873153	0.780715	0.958057	1.55981	0.707666	0.976667	0.603068	1.00946	0.74526	1.12589	0.793295	0.518083	0.60246	1.2667	12	12	25.9	25.9	0	174.99	631330000	35	O95905;O95905-3;O95905-2	O95905;O95905-3;O95905-2	Protein SGT1
SYF2	1.12332	1.03085	0.990682	1.47592	1.21252	1.26494	0.849691	1.03711	1.02212	2.29994	1.34646	1.0642	1.21621	1.93161	1.4491	1.2744	0.950491	1.0285	1.28301	2.45271	0.961017	1.20654	1.19836	1.3208	1.65408	1.22022	0.749719	1.15537	1.61728	1.1682	8	8	32.5	32.5	0	44.75	1966900000	43	O95926;O95926-2	O95926;O95926-2	Pre-mRNA-splicing factor SYF2
FTCD	0.219198	0.163577	0.13208	0.175722	0.199878	0.168854	0.198194	0.165111	1.06055	0.259444	0.383425	0.225574	0.209174	0.187532	0.230812	0.209414	0.248378	0.215638	2.33223	0.240467	0.10124	0.164592	0.170403	0.154794	0.157145	0.113631	0.101196	0.132439	0.371471	0.130682	6	6	14.4	14.4	0	36.519	208320000	10	O95954;O95954-3;O95954-2;O95954-4	O95954;O95954-3;O95954-2	Formimidoyltransferase-cyclodeaminase;Glutamate formimidoyltransferase;Formimidoyltetrahydrofolate cyclodeaminase
RECK	0.411987	0.494173	0.408717	0.263084	0.324111	0.367585	2.40703	0.234023	0.165863	0.264656	0.460425	0.406268	0.333707	0.349116	0.372191	0.387565	2.7257	0.214997	0.167013	0.213518	0.575028	0.379642	0.417082	0.316616	0.369055	0.36699	2.25642	0.173352	0.165144	0.193804	7	7	8.9	8.9	0	24.784	211710000	16	O95980	O95980	Reversion-inducing cysteine-rich protein with Kazal motifs
MBD3	1.99827	1.66211	1.91041	2.90961	1.841	1.98847	1.05622	2.09243	2.09567	4.39246	2.17354	1.52964	1.79084	3.06218	1.60897	1.99045	0.911443	1.71026	2.18814	4.69326	1.01153	1.13991	1.39127	1.38024	1.0839	1.07943	0.575117	1.36876	1.66109	1.40836	11	10	45.9	43.2	0	126.62	2154900000	51	O95983-2;O95983	O95983-2;O95983	Methyl-CpG-binding domain protein 3
TOP3B	0.0503373	0.0699024	0.0870221	0.0659632	0.0605216	0.0745293	0.0769252	0.0947588	0.0578204	0.0378671	0.383328	0.463837	0.524813	0.484653	0.443715	0.561206	0.488253	0.527857	0.384844	0.299907	0.0952989	0.108257	0.115178	0.153303	0.132937	0.17486	0.189871	0.148744	0.0788993	0.1155	9	9	15.2	15.2	0	51.673	133440000	13	O95985;O95985-3;O95985-2	O95985;O95985-3;O95985-2	DNA topoisomerase 3-beta-1
NUDT3	0.963167	1.06546	1.39242	1.12764	0.775631	1.06801	0.873845	1.20397	1.37905	0.828416	0.786951	0.865878	1.19516	0.891773	0.599372	0.775345	0.717545	1.06921	1.19082	0.477172	0.676055	0.654388	0.945324	0.671337	0.575533	0.61848	0.589354	0.779899	0.879976	0.668813	7	6	46.5	42.4	0	54.214	589720000	23	O95989	O95989	Diphosphoinositol polyphosphate phosphohydrolase 1
AGR2	4.925	1.70228	1.69419	1.34301	35.3233	2.14332	1.94959	12.1685	1.69793	4.10492	3.71808	1.25942	1.27529	0.973664	27.9734	1.56422	1.20582	6.34059	1.72338	3.41229	2.47436	1.16391	0.71044	1.28464	9.34062	1.48271	1.24312	9.37805	0.679348	1.86106	9	9	62.9	62.9	0	190.26	28581000000	199	O95994;Q8TD06	O95994	Anterior gradient protein 2 homolog
BCL10	1.49383	1.19285	0.865338	1.81324	1.57515	1.93397	1.359	1.4083	1.28307	2.90232	1.81065	1.3643	1.09041	2.04107	2.00507	2.15438	1.51761	1.62801	1.45423	2.6097	1.22517	1.19931	0.901644	1.46552	2.00621	1.83361	1.26188	2.36028	1.40538	1.38166	8	8	39.9	39.9	0	82.2	2030300000	50	O95999	O95999	B-cell lymphoma/leukemia 10
NDUFB10	3.59457	4.25667	5.63233	3.1869	4.10916	3.65546	4.08289	5.57543	5.32238	3.99938	4.30474	5.3781	7.37419	3.65058	5.72051	4.50416	4.69948	5.20097	7.32827	4.88056	5.36682	5.39093	10.1264	4.28126	5.33596	4.85441	5.36375	7.7678	7.9222	4.97288	13	13	61	61	0	114.91	10792000000	147	O96000;O96000-2	O96000;O96000-2	NADH dehydrogenase [ubiquinone] 1 beta subcomplex subunit 10
CLPTM1	2.30771	2.94837	2.28223	2.5569	3.28928	2.91112	2.68797	3.83065	2.16941	1.44265	2.2945	3.31044	2.23937	2.42345	3.54702	2.85079	3.11799	4.28706	2.14045	1.44316	4.78207	5.80312	4.878	4.21354	5.54998	5.10356	6.32389	6.14264	4.38635	3.53335	15	15	30.2	30.2	0	235.46	4687200000	91	O96005;O96005-4;O96005-3	O96005;O96005-4;O96005-3	Cleft lip and palate transmembrane protein 1
ZBED1	0.479454	0.4048	0.467083	0.318254	0.521175	0.451555	0.339625	0.360929	1.36187	0.597326	0.613589	0.59741	0.510185	0.509374	0.718643	0.635506	0.61707	0.495779	1.32552	0.929713	0.55103	0.499616	0.445079	0.405248	0.59003	0.453642	0.502251	0.353251	1.04119	1.14099	9	9	13.7	13.7	0	49.708	301750000	20	O96006	O96006	Zinc finger BED domain-containing protein 1
MOCS2	1.08618	1.4866	1.21358	1.58705	1.06665	1.43056	1.03395	0.947379	0.873212	0.912657	0.803384	1.28906	0.824837	1.12811	0.767371	1.03609	0.846169	0.623817	0.657942	0.667968	0.387987	0.660186	0.460972	0.533201	0.319203	0.49866	0.443592	0.2588	0.307855	0.372111	5	5	28.2	28.2	0	23.241	434160000	18	O96007	O96007	Molybdopterin synthase catalytic subunit
TOMM40	3.02268	2.90372	4.54432	2.84332	2.97649	3.39748	2.10403	4.56726	3.78729	2.01558	0.963768	1.09865	1.42969	0.799263	0.987383	1.19765	0.660255	1.36889	1.08312	0.780711	2.42389	1.89448	3.01644	2.0146	2.07668	2.1482	1.56383	2.37817	2.17327	2.51554	9	9	38.5	38.5	0	323.31	5035100000	68	O96008;O96008-2	O96008;O96008-2	Mitochondrial import receptor subunit TOM40 homolog
PAK4	1.61906	1.45729	2.4348	1.83447	2.5114	1.82421	1.39247	1.81105	1.39424	1.47587	1.13536	1.03394	1.42078	1.3515	1.58487	1.35785	1.02812	1.55393	0.998722	1.30749	1.16158	1.11755	1.3428	1.45092	1.41226	1.28906	1.30243	1.14057	0.743363	1.1088	15	15	34.2	34.2	0	198.91	1602300000	62	O96013;O96013-4;O96013-2;O96013-3;Q9P286	O96013;O96013-4;O96013-2;O96013-3	Serine/threonine-protein kinase PAK 4
CHEK2	0.398402	0.391278	0.547246	0.343087	0.361785	0.37148	0.419434	0.462009	0.78704	0.507252	0.661337	0.628635	0.828679	0.627378	0.520773	0.655568	0.609202	0.637111	1.22076	0.783128	0.229864	0.410109	0.238842	0.278019	0.402315	0.430214	0.272773	0.28421	0.35659	0.368597	11	10	39.8	37.6	0	81.246	341100000	19	O96017-13;O96017-4;O96017;O96017-9;O96017-12;O96017-11;O96017-3;O96017-8;O96017-7	O96017-13;O96017-4;O96017;O96017-9;O96017-12;O96017-11	Serine/threonine-protein kinase Chk2
APBA3	0.0298593	0.031979	0.0299663	0.0335081	0.0371265	0.0399557	0.0349951	0.0366856	0.0321046	0.0458514	0.0788059	0.0931328	0.0900072	0.0880601	0.075569	0.11805	0.107329	0.101536	0.0874617	0.0966654	0.0279201	0.0423458	0.0303303	0.0343518	0.0351623	0.0438913	0.0390571	0.0534434	0.0319155	0.0448089	2	2	7.1	7.1	0	37.322	76671000	4	O96018	O96018	Amyloid beta A4 precursor protein-binding family A member 3
ACTL6A	3.59266	4.06183	5.21544	4.91157	2.94404	6.42729	3.38421	3.94038	4.26889	3.01985	3.00323	3.5573	4.22793	4.11847	2.61084	6.37762	3.00516	3.32342	3.34404	2.70664	3.12365	3.51684	4.33844	4.75934	2.38433	5.4219	3.29046	3.01605	3.06292	4.37457	13	13	32.9	32.9	0	207.36	4856600000	101	O96019;O96019-2;O94805	O96019;O96019-2	Actin-like protein 6A
WHSC1	1.83092	1.73487	1.25108	2.61587	1.69043	2.9176	1.21997	2.02873	2.11823	1.91927	1.59888	1.94077	1.14809	2.35991	1.60577	3.66067	1.12714	1.81263	1.7004	1.52789	1.1143	1.2072	0.619811	1.67561	1.04147	1.63527	1.24093	0.788373	0.905802	0.969059	26	25	25.7	25.1	0	192.43	877130000	47	O96028;O96028-5;O96028-3;O96028-6;O96028-2;O96028-4;O96028-7	O96028;O96028-5;O96028-3	Histone-lysine N-methyltransferase NSD2
MOCS2	0.170613	0.264559	0.188465	0.28945	0.253696	0.217428	0.223306	0.20027	0.157258	0.1174	0.40908	0.623657	0.426335	0.686372	0.620245	0.442883	0.437078	0.352144	0.551979	0.336823	0.575192	0.837633	0.53345	0.589109	0.433596	0.538233	0.484762	0.315709	0.348706	0.404312	4	4	69.3	69.3	0	20.881	422270000	13	O96033	O96033	Molybdopterin synthase sulfur carrier subunit
CYB5A	1.48806	0.912242	0.623631	0.982568	0.986347	0.763165	1.16158	4.37617	2.94232	1.70964	1.36962	0.808462	0.637425	1.11756	1.11548	0.81802	1.11647	3.62703	3.36166	1.4837	0.876238	0.51896	0.401769	0.772951	0.821738	0.722835	0.664888	4.6732	2.74678	0.902058	6	6	67.3	67.3	0	123.61	12636000000	55	P00167-2;P00167;P00167-3	P00167-2;P00167;P00167-3	Cytochrome b5
LDHA	15.4416	22.129	27.6475	16.5818	19.6999	5.57694	27.311	13.0991	16.4294	7.00193	20.4261	28.5627	37.4425	22.0393	24.1492	6.01318	41.8218	16.2578	20.2164	8.29119	6.47232	7.54702	14.1326	6.08546	5.58916	2.31457	9.90087	5.40809	7.72438	3.84408	26	23	57.3	55.7	0	295.53	192000000000	508	P00338-3;P00338;P00338-5;P00338-2;P00338-4;Q6ZMR3;P07864	P00338-3;P00338;P00338-5;P00338-2;P00338-4	L-lactate dehydrogenase A chain
ALDH1A1	32.6848	8.60201	10.1499	5.11337	257.831	9.17122	25.3983	8.44978	28.7702	10.7004	30.9195	7.71751	8.97888	5.03855	225.879	7.87809	35.365	6.59407	27.7879	9.30333	31.1343	4.46747	5.02953	2.24613	132.833	4.23763	21.7564	3.48194	18.9783	5.38476	37	33	74.1	72.3	0	323.31	203000000000	893	P00352	P00352	Retinal dehydrogenase 1
GLUD1	10.4984	7.08877	9.38141	5.5453	9.43844	8.59549	8.20988	9.26815	44.0336	11.0796	11.4727	7.64792	9.64392	5.55961	10.012	10.0653	10.4776	11.9952	51.0387	13.805	5.07001	2.71744	3.88095	2.32437	3.25579	3.61605	4.15096	4.00275	17.5556	7.81267	27	11	48.4	20.1	0	323.31	43804000000	285	P00367;P00367-3;P00367-2	P00367;P00367-3;P00367-2	Glutamate dehydrogenase 1, mitochondrial
DHFR	4.06577	3.46524	3.25725	10.5454	5.15964	4.44072	2.27597	5.69778	4.7093	2.84282	4.49838	4.49151	3.27088	14.4021	6.67979	4.86658	2.2108	4.58119	5.25197	3.59985	5.55643	4.90904	3.61407	14.0016	4.68318	4.94211	4.85147	3.81046	4.74318	4.0681	16	16	86.6	86.6	0	97.547	5877800000	131	P00374;P00374-2;Q86XF0	P00374;P00374-2	Dihydrofolate reductase
CYB5R3	4.4155	4.75409	6.80437	4.13559	2.70711	3.92326	10.3129	2.39362	4.67144	2.14401	6.07964	6.48886	8.68764	5.91718	3.83819	4.99775	18.1566	3.98743	6.36351	3.05349	3.61972	3.25413	4.13144	3.45806	2.13035	3.08907	9.41612	2.25914	3.68599	2.3621	15	15	74.5	74.5	0	310.57	29879000000	172	P00387-2;P00387;P00387-3	P00387-2;P00387;P00387-3	NADH-cytochrome b5 reductase 3;NADH-cytochrome b5 reductase 3 membrane-bound form;NADH-cytochrome b5 reductase 3 soluble form
GSR	3.87694	4.30947	3.38737	2.59605	10.9898	2.71623	2.13764	7.06156	6.58315	2.27285	3.82181	4.10522	3.22582	2.80583	9.73232	2.61764	2.21925	8.62915	6.73327	2.50335	3.53259	3.32142	3.01894	2.27943	5.86227	2.18368	1.9649	7.94301	6.67217	2.97423	17	17	58.9	58.9	0	323.31	11800000000	131	P00390-2;P00390;P00390-3;P00390-4;P00390-5	P00390-2;P00390;P00390-3;P00390-4;P00390-5	Glutathione reductase, mitochondrial
MT-CO2	1.61228	1.48672	1.48049	1.23462	2.25122	1.43465	1.55937	2.24489	2.10279	0.948022	1.39908	1.41453	1.29297	0.947759	1.81149	1.25166	1.37803	1.81874	2.27101	1	0.856101	0.708902	0.677774	0.606258	0.848894	0.673227	0.662344	0.964843	1.01797	0.825642	6	6	32.2	32.2	0	72.676	7723800000	59	P00403	P00403	Cytochrome c oxidase subunit 2
PAH	0.879604	0.408526	0.365282	0.390946	0.369191	0.453909	0.542824	0.222211	7.10929	0.678458	1.13868	0.457314	0.412261	0.498263	0.536152	0.491067	0.801002	0.326848	11.1338	0.833085	0.461794	0.22762	0.15632	0.209446	0.243696	0.318226	0.274712	0.178076	2.0228	0.283247	12	12	26.5	26.5	0	88.248	564430000	24	P00439	P00439	Phenylalanine-4-hydroxylase
SOD1	6.326	5.57185	4.0746	8.37632	7.36025	4.84788	4.90409	4.40469	5.98619	14.6532	7.65469	5.18554	3.96747	10.3708	7.06561	4.19807	4.67692	4.34665	8.40207	15.7128	2.91282	3.69833	4.04708	4.21477	4.66637	3.84025	2.8649	6.08209	9.7453	4.27556	9	9	60.4	60.4	0	190.86	98922000000	228	P00441	P00441	Superoxide dismutase [Cu-Zn]
PNP	2.14307	1.61247	1.06932	3.09545	4.06118	3.68663	1.94686	3.08627	3.24027	1.64966	2.14696	1.43682	0.776194	2.5202	3.78011	4.11586	1.68598	3.19833	3.02375	1.49783	2.27828	1.66751	0.71073	2.72851	3.08625	3.59813	2.12311	1.41383	2.58921	2.29051	16	16	69.2	69.2	0	178.46	4433700000	75	P00491	P00491	Purine nucleoside phosphorylase
HPRT1	4.7861	4.45517	3.98422	4.18577	8.44152	10.3431	4.03361	7.29073	3.96388	3.40956	4.77787	4.82911	4.96867	4.28054	10.2303	10.0766	4.15258	5.63706	4.98621	4.33445	4.83504	4.14241	4.12414	3.6993	5.94051	8.44072	3.38374	3.7991	2.90146	4.57959	12	11	72.9	69.7	0	180.64	15191000000	171	P00492	P00492	Hypoxanthine-guanine phosphoribosyltransferase
GOT2	10.264	10.4639	12.8824	10.8111	14.0488	11.4823	9.41474	15.3327	14.8253	7.76576	9.674	9.82917	11.9049	10.3849	12.9524	10.8666	10.3832	18.265	14.0539	7.99987	9.26781	7.85531	9.82717	8.60807	9.02146	8.6277	7.74212	12.6534	10.9571	11.7897	26	26	58.8	58.8	0	256.08	27053000000	256	P00505;P00505-2	P00505;P00505-2	Aspartate aminotransferase, mitochondrial
EGFR	5.80367	4.7421	2.18636	4.43937	10.1211	8.40519	8.20708	10.8412	3.20296	4.37509	5.74876	4.55532	2.14248	3.28704	12.4498	8.67938	9.07654	12.0366	3.03154	4.40324	4.22627	3.65657	1.60868	2.67234	10.5702	6.16513	7.34074	12.2153	2.99384	3.09253	37	36	40.9	39.9	0	323.31	7323700000	166	P00533;P00533-4;P00533-3;P00533-2	P00533;P00533-4;P00533-3	Epidermal growth factor receptor
PGK1	31.5714	44.164	50.7527	33.5207	44.0604	36.7538	37.0897	35.2655	30.2862	20.06	28.0728	37.6666	45.3944	29.1983	35.4989	31.9546	35.0176	30.6229	27.1872	17.2933	13.7714	15.2602	16.0897	11.5248	8.78611	10.6232	11.4285	8.81229	6.73327	9.15289	35	30	82.3	71.9	0	323.31	223000000000	787	P00558;P00558-2	P00558;P00558-2	Phosphoglycerate kinase 1
AK1	3.72948	7.13803	3.24973	3.11773	3.9535	3.21739	6.42054	1.81292	3.85578	3.15994	4.00093	6.96233	3.482	3.75549	4.35832	3.48409	6.61362	1.77109	4.38803	3.26267	3.63294	6.45489	3.39937	3.24408	3.73891	3.15533	5.79952	1.44169	3.09197	2.51086	20	19	79.4	74.7	0	213.31	10157000000	148	P00568	P00568	Adenylate kinase isoenzyme 1
F2	1.08898	0.556352	0.442245	0.554312	0.540565	0.536146	0.574307	0.476016	8.98893	1.19061	0.21083	0.128963	0.0992468	0.114389	0.120619	0.124745	0.133683	0.118856	0.786134	0.220528	0.895971	0.489227	0.2661	0.556477	0.547924	0.554777	0.508807	0.261277	6.56827	0.798986	12	9	30.1	23.6	0	145.44	553450000	21	P00734	P00734	Prothrombin;Activation peptide fragment 1;Activation peptide fragment 2;Thrombin light chain;Thrombin heavy chain
ADA	1.37312	1.44245	1.0796	2.38146	3.06955	0.756207	2.18405	0.573074	1.23539	1.64787	1.87549	1.99055	1.63155	3.37876	4.79373	1.11954	3.09736	0.754539	1.42518	2.56588	2.51585	2.66144	2.05507	4.39922	5.35756	1.0612	3.80357	0.74441	1.16287	3.34427	16	16	49.6	49.6	0	151.03	1640000000	64	P00813	P00813	Adenosine deaminase
MT-ATP6	0.335817	0.354906	0.508021	0.277887	0.347649	0.335436	0.327863	0.514852	0.401006	0.194527	0.291447	0.29483	0.468004	0.217146	0.234677	0.229891	0.300964	0.497538	0.413591	0.162458	0.224895	0.225122	0.260693	0.152098	0.17702	0.21338	0.208726	0.325318	0.27765	0.222927	1	1	4.4	4.4	0	8.4176	839940000	9	P00846	P00846	ATP synthase subunit a
CA2	0.575442	0.336811	0.292478	1.20981	1.20299	0.406146	0.396443	1.67341	0.331319	0.792362	0.547991	0.371241	0.272572	1.01044	0.891729	0.352291	0.335658	0.950805	0.4473	0.858497	1.13456	0.637412	0.434024	2.37727	1.7305	0.67914	0.531643	2.42541	0.720487	2.35651	7	7	38.8	38.8	0	60.836	307300000	14	P00918	P00918	Carbonic anhydrase 2
ASS1	1.84761	0.535915	0.575582	2.10255	1.71632	2.57763	6.82617	1.42304	2.4551	1.68213	2.13421	0.686503	0.636508	2.24377	1.72452	2.5355	8.3527	2.70659	2.73615	2.30544	1.01529	0.27147	0.223629	1.0528	0.635303	0.827424	2.81237	1.15033	1.46748	1.48351	13	13	35.2	35.2	0	70.87	2275800000	58	P00966	P00966	Argininosuccinate synthase
SPINK1	0.534747	0.238336	0.195201	0.230498	0.25863	0.273274	0.253353	0.55224	0.241336	3.53226	0.400408	0.127978	0.137026	0.159435	0.136907	0.178502	0.154553	0.277337	0.153467	3.02411	0.557553	0.249891	0.22197	0.301163	0.273749	0.370187	0.333799	0.992994	0.26085	3.2284	5	5	55.7	55.7	0	46.486	1087100000	25	P00995	P00995	Pancreatic secretory trypsin inhibitor
SERPINA1	3.20973	0.9274	0.761492	1.80867	1.00457	1.00082	1.3359	0.859102	16.2613	7.69061	3.52341	0.970019	0.934436	1.39668	1.16988	1.1101	1.21829	0.900781	21.9414	9.55125	2.80957	0.962157	0.852036	1.14564	1.15541	1.13007	1.21863	0.776654	22.8948	3.18108	17	16	52.4	50.7	0	185.51	3670000000	103	P01009;P01009-2;P01009-3	P01009;P01009-2;P01009-3	Alpha-1-antitrypsin;Short peptide from AAT
SERPINA3	0.719269	3.71964	0.18407	0.147649	0.297636	0.898295	0.22766	0.206861	0.820472	0.3751	0.880763	4.53921	0.262232	0.145893	0.219505	0.629748	0.240545	0.33692	1	0.225957	0.519882	1.49204	0.0721595	0.241823	0.319087	0.338142	0.166618	0.0824962	0.466445	0.258977	6	6	13.2	13.2	0	25.474	523150000	17	P01011;P01011-2	P01011;P01011-2	Alpha-1-antichymotrypsin;Alpha-1-antichymotrypsin His-Pro-less
AGT	0.566566	0.167101	0.130766	0.191383	0.189329	0.227715	0.264429	0.122447	3.77292	0.717634	0.795145	0.29634	0.229845	0.307992	0.378599	0.388147	0.384491	0.17354	6.68476	0.942048	0.81981	0.313182	0.201969	0.28572	0.284598	0.338622	0.369455	0.0935592	6.24814	0.807151	7	7	19.6	19.6	0	60.232	406650000	18	P01019	P01019	Angiotensinogen;Angiotensin-1;Angiotensin-2;Angiotensin-3;Angiotensin-4;Angiotensin 1-9;Angiotensin 1-7;Angiotensin 1-5;Angiotensin 1-4
A2M	2.15998	2.22073	2.7213	1.25213	0.932316	0.839973	2.08653	0.621401	11.824	1.22473	2.46508	2.0082	2.83327	1.34714	1.18003	1.23083	3.07871	0.804459	16.206	1.57146	1.19689	1.16369	1.79889	0.771153	0.859821	0.908233	1.42583	1.0386	9.89266	0.95145	37	25	31.5	23.6	0	257.77	2143100000	82	P01023;P20742-2	P01023	Alpha-2-macroglobulin
C3	2.89194	1.9352	1.14207	1.62993	2.19056	1.56603	1.79816	1.57446	18.739	2.21288	3.85135	2.14742	1.71343	2.00399	3.36613	2.26668	2.55768	5.05618	28.6013	3.03477	2.2998	1.40667	1.15368	1.27984	1.36415	1.4127	1.48117	1.72331	11.5267	1.60435	44	37	32.5	28.7	0	323.31	3009100000	120	P01024	P01024	Complement C3;Complement C3 beta chain;C3-beta-c;Complement C3 alpha chain;C3a anaphylatoxin;Acylation stimulating protein;Complement C3b alpha chain;Complement C3c alpha chain fragment 1;Complement C3dg fragment;Complement C3g fragment;Complement C3d fragment;Complement C3f fragment;Complement C3c alpha chain fragment 2
CST3	0.378925	0.376158	0.471602	0.323427	0.53399	0.305689	0.40747	0.43356	0.676873	0.711223	0.137042	0.128646	0.189084	0.112455	0.190027	0.107087	0.154174	0.150029	0.269835	0.188224	0.392377	0.389812	0.468289	0.279122	0.380228	0.327698	0.442873	0.374728	0.742199	0.615724	4	4	37	37	0	113.77	1272600000	13	P01034	P01034	Cystatin-C
CST4	0.0465119	0.0543777	0.0619927	0.0500871	0.0630732	0.054073	0.0561117	0.0864156	0.0537843	0.122984	0.0431306	0.02087	0.0142576	0.0267581	0.03954	0.0274775	0.028457	0.119544	0.023517	0.153787	0.102234	0.089698	0.0777689	0.0674034	0.111097	0.070916	0.0516801	0.348308	0.0731432	0.218916	3	1	33.3	12.8	0	27.454	44774000	4	P01036	P01036	Cystatin-S
CST1	0.80931	0.373101	0.374875	0.326337	0.53003	0.394032	0.414695	3.82455	0.285528	2.14829	1.30031	0.618566	0.601314	0.654634	0.969627	0.72056	0.722266	6.10988	0.513495	3.81319	0.693318	0.143714	0.157719	0.171126	0.502328	0.295536	0.233344	6.46886	0.0880653	1.5879	6	4	59.6	39	0	279.67	2766300000	42	P01037;P09228	P01037	Cystatin-SN
CSTA	1.02103	0.316392	0.224434	1.65474	0.663833	0.672599	0.949664	8.91712	0.259782	0.488846	1.45156	0.521349	0.353095	2.20847	1.02703	0.595027	0.646151	9.85775	0.416222	0.757716	1.20606	0.452238	0.490369	1.51802	0.865136	0.958414	1.18976	16.028	0.405935	0.652037	7	7	75.5	75.5	0	77.818	4238600000	43	P01040	P01040	Cystatin-A;Cystatin-A, N-terminally processed
HRAS	1.57899	2.06518	1.63991	2.05778	2.0181	2.31698	2.47347	1.87087	1.98563	1.51124	1.70559	2.11014	1.72928	2.25457	2.18617	2.35043	2.51986	1.66401	2.27726	1.68749	1.35717	1.70017	1.61487	1.33183	1.70801	1.3229	1.61646	1.48653	0.997449	1.18059	11	3	78.3	19	0	170.92	4243500000	60	P01112;P01112-2	P01112;P01112-2	GTPase HRas;GTPase HRas, N-terminally processed
LDLR	1.17134	0.580611	1.12018	1.37394	1.12384	1.27217	2.01624	0.893513	1.40842	2.14422	1.15502	0.647189	1.13814	1.26507	1.15206	1.37957	1.19439	0.833739	1.51909	2.27718	0.536469	0.326937	0.905122	0.634345	0.644226	0.884055	0.675112	0.507384	0.94754	0.921849	17	16	24.7	23.8	0	171	887170000	39	P01130;P01130-3;P01130-4;P01130-5;P01130-2;P01130-6	P01130;P01130-3;P01130-4;P01130-5;P01130-2;P01130-6	Low-density lipoprotein receptor
IGF2	0.23662	0.286879	0.183991	0.238581	0.155403	0.196269	0.29344	0.266254	0.237993	2.49835	0.312956	0.106715	0.112691	0.184144	0.147754	0.126899	0.15052	0.109648	0.281697	2.2227	0.779399	0.263645	0.218312	0.352976	0.330493	0.412266	0.46573	0.24871	0.4395	2.89746	4	4	23.3	23.3	0	23.297	496350000	15	P01344;P01344-2;P01344-3	P01344;P01344-2;P01344-3	Insulin-like growth factor II;Insulin-like growth factor II;Insulin-like growth factor II Ala-25 Del;Preptin
HLA-A	6.62066	12.8228	3.75577	3.67906	3.20711	10.5976	4.41116	6.46105	7.99101	8.98043	4.86202	7.98677	2.83528	2.9194	2.42667	6.43223	3.18775	5.20873	7.22932	7.00508	5.27881	8.67213	4.08786	2.50903	2.693	8.1876	2.65342	9.81607	10.6743	4.87916	20	1	53.2	4.9	0	323.31	25499000000	190	P01892	P01892	HLA class I histocompatibility antigen, A-2 alpha chain
HLA-DQB1	0.17664	1.04089	0.0425764	0.02101	0.056344	0.048528	0.0483198	0.0495853	0.0400619	0.0809596	0.25355	1.19289	0.0924568	0.0651934	0.0899873	0.103134	0.107597	0.112265	0.0812308	0.0907214	0.28197	1.24129	0.116108	0.20245	0.235833	0.1911	0.172069	0.182571	0.216662	0.201074	4	3	11.9	8.4	0	16.531	281910000	7	P01920;P05538	P01920	HLA class II histocompatibility antigen, DQ beta 1 chain
MB	0.224208	0.186661	0.165136	0.198095	0.630597	0.129277	0.188967	0.256574	0.0950947	0.162085	0.0568543	0.037257	0.0271127	0.0520086	0.179541	0.0395406	0.045054	0.0542186	0.0350511	0.0392215	0.0418855	0.0300765	0.0175931	0.0351729	0.290379	0.0276838	0.0276005	0.0412269	0.0232663	0.0234707	2	2	19.5	19.5	0	9.8277	239520000	10	P02144	P02144	Myoglobin
COL1A1	15.1709	5.90166	4.65175	12.7272	8.28053	4.18731	164.66	5.98227	4.31019	8.5413	12.2581	4.12835	3.83988	9.86617	6.1375	3.72941	104.071	4.83705	3.40653	5.62068	8.42504	1.53512	0.899784	4.88702	2.0794	1.48295	31.1588	1.31579	0.935896	1.58394	71	67	73.6	71.5	0	323.31	43955000000	531	P02452;CON__Q862S4	P02452	Collagen alpha-1(I) chain
COL3A1	3.71869	2.03556	1.61134	2.37928	2.38659	1.64209	31.16	2.00478	1.54327	2.75355	1.83882	0.784704	0.671572	0.995641	1.22335	0.614969	15.2915	0.858518	0.595263	1.01233	1.86858	0.906624	0.575261	1.09079	1.1966	0.786152	6.56507	1.09474	0.646748	0.959422	35	24	36.6	26.8	0	323.31	2721000000	95	P02461;P02461-2	P02461;P02461-2	Collagen alpha-1(III) chain
COL4A1	0.292744	0.241475	0.155453	0.866028	0.248113	0.274522	1.52877	0.176265	0.12447	0.247815	0.096864	0.0910341	0.0277755	0.161731	0.0715639	0.10501	0.293265	0.0324567	0.0278479	0.0434982	0.290867	0.297061	0.0674686	0.481215	0.415906	0.312747	0.847671	0.133035	0.099918	0.136988	5	5	4.8	4.8	0	32.765	126550000	11	P02462;P02462-2	P02462;P02462-2	Collagen alpha-1(IV) chain;Arresten
CRYAB	1.45558	2.45858	0.322503	4.21768	0.433011	1.26794	4.57736	0.434086	0.417553	0.426603	0.483501	0.579873	0.127455	1.40927	0.158334	0.345127	1.81863	0.15785	0.11746	0.105789	1.36952	1.76472	0.212934	4.04339	0.268925	0.555842	4.05403	0.256863	0.185835	0.253311	6	6	40	40	0	149.03	3408200000	30	P02511	P02511	Alpha-crystallin B chain
LMNA	45.5001	69.7887	53.5032	34.8331	35.3497	42.882	95.6874	34.0587	32.3914	26.327	42.9317	75.5628	53.5686	33.3192	41.1801	45.4938	89.3259	30.9953	30.339	25.0359	37.222	51.4653	46.0123	28.4229	36.6145	35.6207	65.0222	23.0512	20.6094	16.5462	68	66	74.7	74.7	0	323.31	447000000000	1370	P02545;P02545-3;P02545-6;P02545-2;P02545-5;P02545-4;REV__Q5VX52	P02545;P02545-3;P02545-6;P02545-2;P02545-5;P02545-4	Prelamin-A/C;Lamin-A/C
APOA1	3.02188	0.869485	0.677912	0.920362	0.829083	0.848703	1.06686	0.937686	10.8773	8.5213	3.44917	1.00441	0.949982	1.20282	1.20246	1.1415	1.43107	0.910661	17.5396	6.91768	3.6176	1.71705	1.15628	1.73475	1.85167	2.07573	2.10143	0.981217	40.5047	4.78025	17	17	65.5	65.5	0	169.47	3487900000	94	P02647	P02647	Apolipoprotein A-I;Proapolipoprotein A-I;Truncated apolipoprotein A-I
APOE	3.55294	1.33218	2.01268	1.28903	1.27563	1.30218	1.53297	1.26754	7.4511	24.8235	5.03743	1.36973	2.33399	1.54187	1.5264	1.5828	1.73529	1.37075	13.6957	22.2202	1.67492	1.03376	1.00655	0.924416	1.0689	0.928838	0.83754	1.34457	5.7466	4.1012	17	14	55.5	46.4	0	193.71	6373300000	103	P02649	P02649	Apolipoprotein E
APOA2	1.3954	0.253999	0.173236	0.253665	0.229347	0.218076	0.345772	0.198124	3.70131	5.78388	0.295779	0.118848	0.152418	0.153628	0.143775	0.161883	0.188513	0.164249	0.943564	1.15594	1.61036	0.566964	0.274556	0.541535	0.49356	0.725047	0.790742	0.256026	8.38681	4.0815	3	3	37	37	0	24.281	1315300000	19	P02652	P02652	Apolipoprotein A-II;Proapolipoprotein A-II;Truncated apolipoprotein A-II
APOC3	0.291342	0.101374	0.155605	0.116736	0.116989	0.139577	0.126351	0.207014	0.398444	1.54639	0.323812	0.0758514	0.0821868	0.0926334	0.079554	0.0782527	0.0907887	0.118892	0.484372	1.66165	0.369615	0.282528	0.308951	0.347797	0.411819	0.433375	0.340417	0.507029	1.12406	0.856138	4	4	53.5	53.5	0	88.404	791310000	15	P02656	P02656	Apolipoprotein C-III
FGA	1.52135	0.821992	0.637608	0.897237	1.23944	0.883083	0.976058	0.717787	10.4493	1.33214	0.877042	0.443235	0.44722	0.521774	0.644322	0.550422	0.713698	0.422446	7.30912	0.733916	0.776273	0.353328	0.343105	0.457397	0.534786	0.473405	0.456266	0.239755	4.33002	0.530424	18	18	38.8	38.8	0	278.1	1483000000	46	P02671-2;P02671;CON__P02672	P02671-2;P02671	Fibrinogen alpha chain;Fibrinopeptide A;Fibrinogen alpha chain
FGB	0.0343059	0.0203815	0.020874	0.0216609	0.0635008	0.0254441	0.0355397	0.0225362	0.107186	0.0603454	0.0871905	0.0698892	0.0538261	0.0589398	0.103424	0.0643994	0.0646093	0.0450763	0.352643	0.0968079	0.121899	0.0998125	0.0403598	0.125891	0.139131	0.193793	0.128346	0.0515445	0.692987	0.131677	3	2	10.4	9	0	75.705	110120000	5	P02675	P02675	Fibrinogen beta chain;Fibrinopeptide B;Fibrinogen beta chain
FGG	2.52206	1.04405	0.930284	1.04716	1.87049	1.00348	1.14814	0.531268	21.5228	1.99738	1.93254	0.908701	0.839377	1.02597	1.23697	1.00154	1.03709	0.809788	15.2624	1.44099	3.5735	1.51188	0.983187	1.72249	1.98526	1.9268	1.86546	1.09563	24.9872	2.38576	19	19	50.6	50.6	0	125.16	2467000000	72	P02679-2;P02679	P02679-2;P02679	Fibrinogen gamma chain
MBP	0.395939	0.243149	0.743587	0.219667	0.569726	0.272667	0.267327	0.462688	0.232419	0.504715	0.206843	0.106443	0.124939	0.118999	0.385341	0.159509	0.126998	0.490885	0.177273	0.350006	0.457683	0.149654	0.154061	0.231181	1.88801	0.489106	0.284843	3.72515	0.428167	0.694697	7	7	41.8	41.8	0	129.46	471260000	22	P02686;P02686-2;P02686-5;P02686-3;P02686-6;P02686-4	P02686;P02686-2	Myelin basic protein
APOH	0.733735	0.309016	0.457367	0.349061	0.554811	0.303704	0.40803	0.408212	3.64144	0.939956	1.07273	0.383279	0.367574	0.491289	0.78773	0.45495	0.674184	0.41973	8.1167	1.14435	0.61705	0.326498	0.2873	0.30918	0.32938	0.276323	0.221285	0.264259	6.84127	0.685629	8	7	38.3	35.7	0	83.533	840380000	37	P02749	P02749	Beta-2-glycoprotein 1
FN1	10.9972	10.4601	7.28655	9.85871	8.72296	7.66849	34.2698	4.83771	18.0766	22.7368	10.0943	7.82442	7.29516	5.48244	7.44942	6.46843	22.1278	3.68915	20.7546	16.8644	10.3035	9.44391	9.44564	5.87118	8.68913	5.74891	20.3473	4.95379	19.4318	14.7183	75	75	43.5	43.5	0	323.31	14722000000	347	P02751-17;P02751-3;P02751;P02751-7;P02751-15;P02751-6;P02751-10;P02751-5;P02751-9;P02751-14;P02751-13;P02751-8;P02751-11;P02751-12;P02751-4;P02751-16;P02751-2	P02751-17;P02751-3;P02751;P02751-7;P02751-15;P02751-6;P02751-10;P02751-5;P02751-9;P02751-14;P02751-13;P02751-8;P02751-11;P02751-12;P02751-4	Fibronectin;Anastellin;Ugl-Y1;Ugl-Y2;Ugl-Y3
RBP4	0.818851	0.335068	0.311978	0.355922	0.430422	0.356985	0.40042	0.231019	5.55889	1.38839	1.30092	0.707207	0.622929	0.809024	0.78159	0.828229	1.03103	0.562309	11.4875	2.41118	0.472379	0.212694	0.130981	0.185966	0.254739	0.188723	0.191831	0.0539021	4.02486	0.682501	6	6	41.3	41.3	0	80.55	549950000	32	P02753	P02753	Retinol-binding protein 4;Plasma retinol-binding protein(1-182);Plasma retinol-binding protein(1-181);Plasma retinol-binding protein(1-179);Plasma retinol-binding protein(1-176)
AMBP	0.537055	0.233821	0.201235	0.281064	0.397727	0.282381	0.325735	0.241792	3.14697	0.459127	0.603048	0.210652	0.207755	0.244579	0.35587	0.245436	0.267984	0.187078	5.2567	0.512346	0.0399604	0.030196	0.0182258	0.0216606	0.0265964	0.0199635	0.0164898	0.0166288	0.249274	0.0269304	6	6	29	29	0	72.482	223700000	17	P02760	P02760	Protein AMBP;Alpha-1-microglobulin;Inter-alpha-trypsin inhibitor light chain;Trypstatin
ORM1	0.152108	0.0992894	0.0898568	0.0901173	0.106549	0.104209	0.125616	0.170456	0.616835	0.257239	0.0987554	0.0491249	0.0455691	0.0569859	0.0748347	0.0551003	0.0602675	0.0572138	0.55	0.0994979	0.325199	0.257902	0.242601	0.235092	0.296922	0.232734	0.26134	0.251152	3.66559	0.401438	2	1	10.9	7	0	21.83	95070000	7	P02763	P02763	Alpha-1-acid glycoprotein 1
AHSG	0.794621	0.329276	0.269582	0.3934	0.346941	0.353083	0.331959	0.333664	3.12698	2.26948	0.582717	0.234506	0.214593	0.268306	0.329337	0.269201	0.266975	0.196436	3.7055	0.809904	0.278014	0.0965795	0.071155	0.11249	0.0872611	0.117409	0.130149	0.0515904	4.21725	0.352573	8	6	36.2	30.8	0	70.994	1381700000	25	P02765	P02765	Alpha-2-HS-glycoprotein;Alpha-2-HS-glycoprotein chain A;Alpha-2-HS-glycoprotein chain B
TTR	0.379218	0.113481	0.0926466	0.131321	0.0975979	0.109973	0.144819	0.143793	0.56815	2.78885	0.368933	0.0517129	0.0387271	0.0525353	0.0548928	0.0479422	0.0573534	0.034036	1.22217	1.70739	0.746292	0.118463	0.0722794	0.118292	0.127429	0.12146	0.107271	0.051212	2.68025	1.92077	1	1	8.8	8.8	0	17.992	278490000	6	P02766	P02766	Transthyretin
AFP	1.42682	0.362049	0.299309	0.400738	0.365289	0.399645	0.462041	0.283508	5.45385	0.788019	3.2402	1.3131	1.20988	1.4949	1.71183	1.44272	1.56849	1.03497	24.2511	2.66623	2.46307	1.09607	0.79771	1.04259	1.5117	1.19809	1.02523	0.721637	26.9887	1.82643	21	19	43.5	40.7	0	304.36	2441900000	80	P02771	P02771	Alpha-fetoprotein
TFRC	12.3493	15.8291	8.78248	18.2041	14.0707	18.3104	7.69743	15.5141	7.89852	16.1712	15.4928	15.2365	10.0653	23.159	14.1145	20.6992	10.1693	19.7771	10.3703	25.8367	12.8036	15.1911	13.0141	12.5022	11.2001	15.354	8.80982	14.668	11.9802	19.8718	36	36	52.1	52.1	0	323.31	31467000000	392	P02786;Q9UP52-2;Q9UP52-3;Q9UP52	P02786	Transferrin receptor protein 1;Transferrin receptor protein 1, serum form
TF	8.57282	20.5065	2.42717	3.01258	3.07689	3.43342	4.18356	2.16534	51.5697	4.80573	6.61027	11.7655	1.7949	2.1213	2.51932	2.25505	2.511	1.58016	47.546	3.48698	5.44854	7.10688	1.36458	1.97201	2.12647	2.20721	2.3619	1.19378	39.3549	2.98042	35	33	48.7	46.3	0	323.31	13820000000	194	P02787	P02787	Serotransferrin
FTL	0.845523	1.35302	0.647095	0.440866	1.48809	1.46187	1.23187	0.421768	0.928513	0.363739	0.414471	0.848513	0.275397	0.250786	0.870101	0.778728	0.681236	0.170483	1.3321	0.286345	1.38283	2.37659	0.832275	0.722874	1.54675	1.93172	1.63627	0.52338	1.31456	0.719313	6	6	41.1	41.1	0	40.609	1162500000	23	P02792	P02792	Ferritin light chain
FTH1	1.28921	2.36581	1.07707	1.00583	1.16712	1.6176	1.66907	1.91948	0.805348	0.750517	2.25592	4.27826	1.83927	1.74555	1.99813	2.84782	3.20214	2.93265	2.63757	1.52529	2.63617	5.2638	2.31506	1.89571	2.07423	3.05371	3.32954	2.95035	1.46737	1.20882	6	6	46.4	46.4	0	51.446	2109500000	38	P02794	P02794	Ferritin heavy chain;Ferritin heavy chain, N-terminally processed
MT2A	5.80723	8.97275	2.84317	11.2462	2.17691	3.07967	6.5649	0.738004	3.2722	1.69895	9.23816	9.28272	5.6647	10.1928	3.02663	4.2611	5.71524	1.04361	1.57655	0.978059	2.78439	8.86294	2.50707	2.77815	3.311	3.6685	4.46761	0.431361	6.34006	0.50786	5	2	67.2	32.8	0	59.263	50403000000	148	P02795	P02795	Metallothionein-2
MT-ND1	0.165865	0.213977	0.393943	0.103929	0.226513	0.230921	0.178885	0.261961	0.317328	0.0587281	0.193591	0.259498	0.42902	0.115494	0.276577	0.210654	0.225783	0.31704	0.294171	0.0924073	0.354735	0.357251	0.747943	0.235848	0.373232	0.372727	0.358542	0.450671	0.453993	0.19753	1	1	6	6	0	6.2993	196270000	15	P03886	P03886	NADH-ubiquinone oxidoreductase chain 1
VTN	0.739682	0.387015	0.378063	0.438237	0.522128	0.341432	0.356665	0.63302	0.508361	5.411	0.532931	0.262558	0.453377	0.364242	0.293098	0.308648	0.311647	0.624127	0.365322	2.43417	0.0509046	0.0652185	0.0393443	0.0450983	0.0662046	0.0622766	0.0575679	0.0430317	0.0621254	0.0910496	5	4	14.4	11.3	0	41.29	487280000	18	P04004	P04004	Vitronectin;Vitronectin V65 subunit;Vitronectin V10 subunit;Somatomedin-B
CAT	5.57202	4.86658	4.88577	4.25662	6.42394	4.62537	8.35901	9.52227	16.9799	4.00034	4.08668	3.57009	3.54361	3.45924	5.07095	3.29855	6.15963	8.51275	14.0111	2.69747	4.91301	4.16192	3.69853	4.31108	4.11639	4.05709	5.82413	8.1251	10.4928	3.63591	30	30	60.9	60.9	0	323.31	17549000000	204	P04040	P04040	Catalase
RAF1	0.840463	0.81757	0.946506	1.0892	0.866306	1.0369	1.3177	1.14028	0.765981	0.583001	0.760066	0.791436	0.861515	0.948127	0.833722	0.963378	1.15062	1.18313	0.757852	0.651729	0.0859758	0.106661	0.0724523	0.116831	0.0883642	0.134479	0.114744	0.185059	0.109339	0.0941925	11	8	19.6	15.1	0	50.983	381740000	23	P04049;P04049-2	P04049;P04049-2	RAF proto-oncogene serine/threonine-protein kinase
GBA	2.75273	4.18909	6.3497	2.01919	2.15469	2.61255	3.70036	1.71301	1.25058	1.59823	1.66298	2.37991	3.52645	1.27268	1.21761	1.37809	2.40854	1.23827	0.832035	1.15117	2.80311	3.94459	5.46564	1.96608	1.36325	2.06063	4.02161	1.36051	0.814686	1.56048	13	13	31.6	31.6	0	95.413	3836100000	60	P04062-4;P04062-2;P04062;P04062-5;P04062-3	P04062-4;P04062-2;P04062;P04062-5;P04062-3	Glucosylceramidase
FUCA1	1.08738	1.15098	4.22542	0.638883	0.914348	0.671051	1.15801	0.884719	1.57089	0.597829	1.00399	0.969228	3.05107	0.488115	0.674053	0.454191	1.25436	0.892039	1.22485	0.453049	0.706306	0.528342	2.51387	0.338707	0.384495	0.297117	0.770595	0.635042	1.02412	0.354391	9	9	17.2	17.2	0	39.881	783940000	30	P04066	P04066	Tissue alpha-L-fucosidase
ALDOA	28.0416	40.3461	39.5885	22.1754	30.2718	32.7851	40.7673	30.8516	33.31	14.3003	21.4621	31.2139	31.3766	16.709	22.8623	25.6939	32.8467	24.709	26.0578	11.4485	24.0238	32.5106	34.1026	16.1944	17.4124	22.1201	28.6396	20.9242	21.8148	13.4612	35	26	87.6	70.6	0	323.31	232000000000	897	P04075;P04075-2	P04075;P04075-2	Fructose-bisphosphate aldolase A
CSTB	2.84317	2.71835	5.07679	2.18725	3.17137	2.16657	2.80069	10.0388	1.7921	2.21467	2.70257	2.02568	5.50269	1.95623	2.69528	1.8252	2.48792	12.7971	1.94024	1.96634	2.91378	2.05603	3.70513	1.5696	1.86254	2.02913	2.56869	8.61162	1.54776	1.78978	7	7	79.6	79.6	0	76.471	27296000000	156	P04080	P04080	Cystatin-B
ANXA1	26.594	47.5738	17.5083	25.3616	64.9214	31.6392	59.106	16.248	5.46141	7.6851	25.7869	49.5328	20.2231	25.6034	69.7817	29.4534	53.4219	12.7986	5.60923	7.35961	17.8376	34.3519	13.5259	16.5631	29.1801	19.3933	32.5482	8.92718	3.6831	4.52445	28	28	69.7	69.7	0	323.31	305000000000	692	P04083	P04083	Annexin A1
APOB	3.13233	1.6592	1.31894	2.10487	1.83964	2.29181	2.64499	1.35678	15.4721	2.30091	5.25534	2.79115	2.50543	3.3768	3.35364	4.3905	3.87732	2.24003	44.3309	4.6291	3.51841	2.24508	1.59048	2.17341	2.24428	3.22043	2.58463	1.68364	17.9193	2.97291	66	63	16.5	15.8	0	323.31	2923000000	150	P04114	P04114	Apolipoprotein B-100;Apolipoprotein B-48
NR3C1	2.32382	2.39486	1.88352	2.13038	6.01166	2.89543	3.33457	1.13986	2.12829	1.46843	2.24924	2.37866	1.59413	1.82228	5.91575	2.98712	2.99828	0.867674	2.04992	1.19313	2.0083	2.22831	1.48913	2.02379	5.56434	2.40075	2.61778	0.761781	2.35679	0.841758	19	19	38.9	38.9	0	268.68	1665100000	77	P04150;P04150-3;P04150-5;P04150-2;P04150-6;P04150-10;P04150-7;P04150-8;P04150-9	P04150;P04150-3;P04150-5;P04150-2;P04150-6;P04150-10;P04150-7;P04150-8;P04150-9	Glucocorticoid receptor
PRNP	1.08521	0.834054	2.00252	0.414311	0.638736	0.703683	0.739288	0.170422	0.24471	0.486192	1.15228	0.743467	2.38788	0.509269	0.575635	0.668626	0.711076	0.251498	0.323685	0.558038	1.35041	1.55945	6.60562	0.763534	2.0772	1.30744	1.41843	0.530352	0.802389	0.569784	5	5	20.7	20.7	0	23.446	2531100000	33	P04156-2;P04156	P04156-2;P04156	Major prion protein
SOD2	5.04349	22.5534	3.81386	3.07078	2.90128	4.22176	3.65451	3.79707	7.26489	5.77782	3.00607	7.80688	2.23793	1.74101	1.75989	2.57983	2.18766	2.92747	5.90341	2.61224	1.007	1.1661	0.766684	0.812385	0.561296	0.962967	0.896022	0.92221	2.21607	0.927648	11	11	67.6	67.6	0	112.9	19074000000	100	P04179-4;P04179;P04179-2;P04179-3	P04179-4;P04179;P04179-2;P04179-3	Superoxide dismutase [Mn], mitochondrial
OAT	5.60486	6.68708	17.0693	3.33415	3.04373	5.32449	5.29054	1.85862	4.40398	4.14235	5.71998	7.43637	16.4409	3.62652	3.09511	5.62091	5.51971	1.88987	4.45933	5.59693	1.92367	2.61617	5.96821	1.40731	0.861981	1.79825	1.76905	0.536234	1.14613	2.31336	19	19	53.3	53.3	0	323.31	12785000000	145	P04181;P04181-2	P04181;P04181-2	Ornithine aminotransferase, mitochondrial;Ornithine aminotransferase, hepatic form;Ornithine aminotransferase, renal form
TK1	1.59417	1.00868	0.830311	3.72123	1.96522	2.07558	0.69029	2.17642	1.65025	1.13415	0.660849	0.691934	0.380128	1.69447	0.941592	0.904796	0.347425	0.618541	0.672689	0.572883	2.7759	2.25626	1.15058	6.20434	3.2501	3.54908	2.94182	1.68983	2.87164	3.18575	9	9	38.5	38.5	0	55.353	4020100000	69	P04183	P04183	Thymidine kinase, cytosolic
HRG	0.3045	0.305207	0.393404	0.339776	0.380841	0.233226	0.146948	0.345122	0.208686	0.5751	0.581433	0.40366	0.67131	0.74604	0.657639	0.526235	0.297841	0.684238	0.430579	0.90238	0.477039	0.484711	0.859013	0.667028	0.861218	0.536711	0.295714	1.15744	0.437382	0.524219	1	1	1.5	1.5	0.0085236	1.5653	1554300000	10	P04196	P04196	Histidine-rich glycoprotein
THY1	1.12506	0.503117	0.303626	1.4871	0.557457	0.885538	7.66592	0.437091	0.247585	0.440101	1.33304	0.584172	0.443595	1.85691	0.754488	1.08084	7.31532	0.540686	0.436128	0.584523	0.984899	0.299318	0.0653275	0.491173	0.295681	0.638337	6.05082	0.11338	0.0142878	0.151387	3	3	24.2	24.2	0	48.152	3460000000	49	P04216	P04216	Thy-1 membrane glycoprotein
HLA-DRB1	3.41675	21.0617	1.28706	0.690869	0.799073	0.88895	1.0663	0.865056	0.781666	0.932235	4.23644	22.9155	1.47824	0.611639	0.876777	0.884675	1.16141	0.862552	0.884895	0.99064	0.311459	1.0024	0.237953	0.213236	0.267257	0.26828	0.233084	0.271563	0.343128	0.210143	10	2	40.6	7.1	0	141.19	8428400000	58	P04229;Q29974;Q30134;Q30167	P04229;Q29974;Q30134;Q30167	HLA class II histocompatibility antigen, DRB1-1 beta chain;HLA class II histocompatibility antigen, DRB1-16 beta chain;HLA class II histocompatibility antigen, DRB1-8 beta chain;HLA class II histocompatibility antigen, DRB1-10 beta chain
CD74	3.37725	8.5698	3.74252	0.840303	1.02479	0.997408	1.00308	1.99889	3.30369	8.9308	4.1541	7.16484	3.99441	0.78717	0.885321	0.917795	1.01402	4.68243	4.65149	11.4634	1.66083	3.4811	2.07636	0.411518	0.397918	0.508003	0.475642	3.6091	2.02557	2.93432	11	11	47.8	47.8	0	185.22	5495400000	83	P04233-2;P04233;P04233-3	P04233-2;P04233;P04233-3	HLA class II histocompatibility antigen gamma chain
S100B	7.41946	39.5086	8.3744	1.20285	1.44468	1.34939	1.45995	1.25957	1.07611	1.37212	12.3874	53.1786	12.3966	1.4671	1.27268	1.39144	1.12667	0.919094	1.01283	1.2077	5.36768	29.3323	7.12779	0.50109	1.06207	1.26471	0.985491	0.812671	0.873079	1.30641	5	5	83.7	83.7	0	84.909	53761000000	179	P04271	P04271	Protein S100-B
TUBB4A	0.658294	0.370506	2.91945	0.952976	0.839966	0.504434	0.786894	0.392065	0.322683	0.429499	0.667804	0.253253	3.12028	1.20859	0.824243	0.412423	0.544925	0.282282	0.259627	0.274612	0.832672	0.225571	4.18921	1.18629	0.568059	0.286708	0.410656	0.168283	0.209133	0.240343	31	3	70	10.1	0	96.991	748280000	32	P04350	P04350	Tubulin beta-4A chain
GAPDH	46.6806	65.153	59.6969	58.0228	59.5775	77.6671	70.8135	54.5392	36.017	22.4976	51.5968	77.9953	64.5154	64.4383	62.4997	91.7024	85.0365	61.404	43.9594	28.0779	43.4795	54.7072	45.0187	48.3891	30.9686	49.6329	48.8722	33.4216	21.2282	26.1536	30	29	70.7	70.7	0	323.31	510000000000	1953	P04406;P04406-2	P04406;P04406-2	Glyceraldehyde-3-phosphate dehydrogenase
ASL	2.37565	1.72678	1.64749	2.59022	1.71696	3.24727	3.87853	2.27979	4.20571	2.19102	0.87	0.877589	0.682575	0.88318	0.677991	1.16352	1.23641	0.849879	1.33299	1.02721	0.765157	0.520626	0.431835	0.753116	0.405289	0.82727	0.858094	0.550246	1.14579	0.979518	15	15	30.6	30.6	0	72.664	1196600000	36	P04424;P04424-2;P04424-3	P04424;P04424-2;P04424-3	Argininosuccinate lyase
HLA-A	3.14174	6.68014	6.4833	1.2865	1.40784	1.24079	4.47087	5.08052	1.4566	1.45505	1.35917	2.28991	2.86641	0.466605	0.378392	0.362637	2.04493	2.08489	0.576513	0.391762	0.845515	1.39845	2.19421	0.37091	0.526898	0.36918	0.855811	2.21488	0.593256	0.354553	19	4	50.7	7.1	0	175.27	7440300000	67	P04439	P04439	HLA class I histocompatibility antigen, A-3 alpha chain
HLA-DPB1	0.900816	5.35283	0.295515	0.281626	0.309145	0.296596	0.294049	0.220404	0.248235	0.324597	0.703459	3.34936	0.382115	0.0662124	0.115206	0.198938	0.14545	0.102338	0.116701	0.187678	0.139364	0.573189	0.090913	0.0166969	0.0261955	0.0305324	0.0233261	0.0207384	0.0174114	0.0229142	8	7	29.8	26.4	0	50.328	687030000	17	P04440	P04440	HLA class II histocompatibility antigen, DP beta 1 chain
ERBB2	1.84974	2.09183	1.2961	1.56477	1.86289	1.48438	1.73628	3.32826	2.98838	2.41983	1.35177	1.38421	0.917583	1.26654	1.38642	1.15883	1.16449	2.52248	2.12921	1.49919	1.57794	1.56723	0.907871	1.39862	1.43554	1.2331	1.19236	3.54478	2.42576	1.65248	22	20	21.9	20.2	0	110.48	3104000000	53	P04626-5;P04626-4;P04626;P04626-3;P04626-2;P04626-6;Q15303-4;Q15303-3;Q15303-2;Q15303;Q5TCX8-2;Q16584-2;Q16584;Q02779;Q5TCX8	P04626-5;P04626-4;P04626;P04626-3;P04626-2	Receptor tyrosine-protein kinase erbB-2
CAPNS1	8.95847	11.7397	6.17288	10.6579	12.196	11.5696	16.3092	14.6368	5.03587	9.27686	8.39084	10.6217	6.85501	9.34807	15.9442	10.3342	13.4499	11.7407	5.22683	7.72282	4.3	4.84098	3.14248	4.04277	7.7477	4.99948	5.49581	5.749	2.32829	3.27958	13	13	80.6	80.6	0	323.31	31796000000	292	P04632;Q96L46	P04632	Calpain small subunit 1
TP53	0.189522	0.14595	0.225434	0.160779	0.15729	1.00014	0.151288	0.187676	0.175811	0.144526	0.582894	0.323425	0.697597	0.381357	0.37663	3.08951	0.352629	0.333889	0.431212	0.31045	0.148319	0.123625	0.13293	0.117536	0.111214	0.529417	0.113149	0.0932829	0.110349	0.106696	7	7	20.6	20.6	0	22.522	176330000	10	P04637-4;P04637;P04637-7;P04637-5;P04637-6;P04637-2;P04637-3;P04637-8;P04637-9	P04637-4;P04637;P04637-7;P04637-5;P04637-6;P04637-2;P04637-3;P04637-8;P04637-9	Cellular tumor antigen p53
MT1F	0.152512	0.115571	0.0355088	0.142173	0.0380789	0.0360866	0.0978508	0.0189421	0.319721	0.110809	1.532	0.710997	0.407218	0.956231	0.249382	0.25815	0.473701	0.0224184	0.396189	0.187591	0.142761	0.170981	0.0719046	0.0329137	0.150187	0.0553805	0.0489066	0.0184749	2.32119	0.101537	3	2	65.6	52.5	0	17.054	510450000	10	P04733	P04733	Metallothionein-1F
HSPB1	13.8462	11.11	5.19096	28.0614	14.2478	22.8077	28.8253	12.9599	5.80523	4.87812	13.3105	9.93439	5.05207	30.9466	11.9912	20.6161	27.3386	13.7546	3.93616	3.72759	11.9342	11.0539	4.8756	31.5829	12.8969	21.2233	20.7329	16.3066	3.92296	3.97173	21	21	93.7	93.7	0	248.33	147000000000	424	P04792	P04792	Heat shock protein beta-1
TYMS	1.14432	0.86418	0.657479	4.52668	0.925554	1.91228	0.800546	1.0441	0.940761	0.722942	1.99615	1.20687	1.0805	9.55433	1.49329	3.85583	0.934987	1.24934	1.35713	1.17373	3.15212	1.91026	1.75381	12.0283	1.89965	5.12135	3.18258	1.77675	2.98984	1.64436	10	10	42.2	42.2	0	183.54	2594200000	73	P04818;P04818-2;P04818-3	P04818;P04818-2;P04818-3	Thymidylate synthase
RPN1	11.0819	14.0714	11.8939	8.92246	10.4669	11.502	16.1005	13.3366	16.0532	8.22349	13.1988	17.8635	14.0908	10.0853	11.8457	13.7429	20.06	16.5465	17.1572	10.6105	7.634	9.48041	10.2144	6.11221	6.00271	6.5261	10.6885	8.9156	12.1465	8.34	37	37	58.5	58.5	0	323.31	51976000000	296	P04843	P04843	Dolichyl-diphosphooligosaccharide--protein glycosyltransferase subunit 1
RPN2	5.99982	7.73928	6.24024	6.01714	6.86374	7.44747	9.56175	7.05463	9.27327	3.83117	4.6853	6.56749	5.29747	4.76243	5.24557	5.28675	7.72852	5.79846	7.90793	3.57468	5.36768	5.651	4.39942	4.65272	3.72443	4.82385	7.35231	4.09414	5.35361	5.13171	19	19	43.3	43.3	0	323.31	13368000000	159	P04844;P04844-2	P04844;P04844-2	Dolichyl-diphosphooligosaccharide--protein glycosyltransferase subunit 2
GNAI2	3.10646	3.82486	3.78984	4.02502	2.71568	5.83492	6.2311	1.46555	2.34943	1.59927	4.80799	6.33444	5.80486	6.53345	4.29137	8.04487	11.1968	2.18571	3.88892	2.38633	1.11497	1.20249	1.17157	1.13583	0.665188	1.18626	1.64794	0.434445	1.03426	0.499645	19	13	60	42	0	323.31	6432700000	135	P04899;P04899-4;P04899-6;P04899-3;P04899-5;P04899-2	P04899;P04899-4;P04899-6;P04899-3;P04899-5;P04899-2	Guanine nucleotide-binding protein G(i) subunit alpha-2
SLC4A2	1.53626	2.13433	1.24788	0.812609	2.1277	2.30403	1.20771	1.19636	1.19615	1.51137	1.34743	2.07247	1.15403	0.775813	2.09972	2.14251	1.05691	0.98593	1.45186	1.46405	0.955768	1.45347	0.938907	0.41447	2.0494	1.29784	0.694665	0.729939	0.93644	0.875067	19	19	25.1	25.1	0	291.35	1059000000	56	P04920;P04920-2;P04920-3;P48751-2;P48751;P48751-3	P04920;P04920-2;P04920-3	Anion exchange protein 2
GYPC	0.189176	0.277791	0.479792	0.0398102	0.050085	0.0359543	0.211852	0.0413744	0.0438155	0.049181	0.393981	0.468809	0.789424	0.12674	0.0968626	0.0947413	0.359886	0.0824893	0.0756448	0.1283	0.145491	0.321786	0.415103	0.0822833	0.0632057	0.090205	0.165054	0.0731257	0.0580803	0.0566087	3	2	33.6	25.2	0	87.098	932460000	18	P04921-2;P04921-3;P04921	P04921-2;P04921-3;P04921	Glycophorin-C
ATP1A1	23.2271	31.3127	27.4151	17.3297	14.9575	27.9134	21.1299	28.4823	28.5253	29.7167	30.2157	39.4819	36.1727	20.7759	20.4646	34.9876	25.8012	37.7073	37.9131	39.824	20.7391	25.9918	28.0024	13.9301	13.2044	21.7759	17.0756	25.6484	22.7839	31.8108	50	43	50.2	44.5	0	323.31	114000000000	757	P05023-4;P05023;P05023-3;P05023-2;P13637;P13637-2;P13637-3;P50993;Q13733	P05023-4;P05023;P05023-3;P05023-2	Sodium/potassium-transporting ATPase subunit alpha-1
ATP1B1	4.50741	3.94884	1.77204	3.72186	4.77763	6.08008	1.74335	3.41245	7.40611	10.4295	4.15551	3.32204	1.57688	3.6229	4.06621	5.20798	1.41895	4.81414	6.75626	10.4704	2.65171	2.45583	1.61877	2.20324	2.63287	3.44815	1.3017	3.98922	7.06116	6.12454	12	12	46.5	46.5	0	116.62	10763000000	116	P05026-2;P05026	P05026-2;P05026	Sodium/potassium-transporting ATPase subunit beta-1
APP	4.04438	5.96583	4.29722	3.57777	4.83327	4.1841	4.11236	2.43093	2.21508	10.7673	4.67334	5.87397	5.00666	3.8539	5.12776	4.16905	3.77748	2.53805	2.70422	8.46411	4.93906	7.42635	6.92778	3.93798	7.90456	5.17943	4.48918	4.08703	3.26529	8.66354	26	25	45.2	44.2	0	296.94	6850900000	155	P05067;P05067-9;P05067-11;P05067-8;P05067-6;P05067-7;P05067-5;P05067-4;P05067-3;P05067-10;P05067-2	P05067;P05067-9;P05067-11;P05067-8;P05067-6;P05067-7;P05067-5;P05067-4;P05067-3;P05067-10	Amyloid beta A4 protein;N-APP;Soluble APP-alpha;Soluble APP-beta;C99;Beta-amyloid protein 42;Beta-amyloid protein 40;C83;P3(42);P3(40);C80;Gamma-secretase C-terminal fragment 59;Gamma-secretase C-terminal fragment 57;Gamma-secretase C-terminal fragment 50;C31
APOD	1.07478	0.645909	3.58518	0.443593	0.277821	0.459748	0.533177	0.360888	0.330782	3.38846	0.220711	0.110312	0.422348	0.178883	0.0915024	0.111212	0.104887	0.0837153	0.113043	0.601729	0.436599	0.251732	0.66509	0.180982	0.238523	0.194952	0.159176	0.138516	0.134495	0.763943	4	4	23.8	23.8	0	40.454	627870000	14	P05090	P05090	Apolipoprotein D
ALDH2	8.83731	2.19288	1.87348	5.23905	24.8847	2.25498	5.82428	1.94606	33.8324	12.1515	10.2932	2.54893	2.42159	7.062	31.1855	2.83636	7.70463	2.21846	46.4651	17.9831	6.39417	1.4013	1.09581	3.575	9.45351	1.51011	2.75452	1.05523	12.1654	13.3606	28	23	59.2	54.5	0	323.31	16713000000	249	P05091;P05091-2	P05091;P05091-2	Aldehyde dehydrogenase, mitochondrial
ITGB3	2.51234	8.40054	4.59225	1.51437	1.01558	2.79229	1.47634	0.986637	0.917078	1.2552	2.21035	5.48852	4.17676	1.05697	1.00307	2.40153	1.5573	0.982049	0.80669	0.973658	2.54663	7.2213	6.84971	0.999422	0.656175	2.543	1.64054	0.665841	0.706083	0.747817	23	23	33.5	33.5	0	257.98	2179400000	83	P05106;P05106-2;P05106-3	P05106;P05106-2;P05106-3	Integrin beta-3
HMGN1	2.86097	2.54827	1.38911	1.00527	1.38324	1.50109	0.909969	1.39029	1.22402	7.68579	4.22713	2.98625	1.59671	2.53364	1.27301	1.83274	2.09785	3.89198	0.917581	9.55187	1.67241	3.0036	1.42686	1.3639	2.91866	1.65353	1.37351	3.98693	1.80746	2.66776	5	5	51	51	0	46.833	20039000000	85	P05114	P05114	Non-histone chromosomal protein HMG-14
SERPINB2	1.61649	9.70726	0.567612	0.687355	0.733514	0.728035	4.68504	0.739458	0.617547	0.742797	2.17252	7.67451	0.708775	0.831737	1.04853	0.720976	6.43529	0.896022	0.786964	1.2496	0.492459	1.28293	0.0928921	0.115718	0.177098	0.164873	2.10664	0.111927	0.116198	0.0981214	16	16	45.8	45.8	0	196.82	1723200000	58	P05120	P05120	Plasminogen activator inhibitor 2
SERPINE1	1.85861	1.19778	0.577996	1.83496	0.911579	8.40041	3.78591	0.803365	0.77348	0.760927	1.12074	0.699401	0.390817	0.810006	0.77151	4.26893	2.22333	0.56712	0.538656	0.570032	0.647137	0.361876	0.104383	0.333631	0.3517	2.17443	1.47576	0.212086	0.215952	0.158912	8	8	27.1	27.1	0	159.33	794840000	29	P05121;P05121-2	P05121;P05121-2	Plasminogen activator inhibitor 1
SLC25A5	3.46738	2.9759	6.5209	3.25346	3.9461	5.45164	2.59003	4.16319	3.02175	2.43506	3.94043	4.03768	6.93186	3.18569	4.16167	6.43638	3.13046	4.8505	3.0166	1.86674	2.73412	2.4943	4.10585	2.34398	1.95978	3.4272	1.77301	1.91904	1.80269	1.77962	19	6	44.6	15.8	0	111.04	12422000000	90	P05141;Q9H0C2	P05141	ADP/ATP translocase 2;ADP/ATP translocase 2, N-terminally processed
SERPINA5	0.0366499	0.0413048	0.0422015	0.0322745	0.0380274	0.038223	0.0426862	0.0424212	0.0507205	0.0245119	0.113483	0.100311	0.0623802	0.0732903	0.0733729	0.096789	0.0839525	0.0710724	0.476794	0.145587	0.040301	0.0398974	0.0616942	0.0445682	0.0426639	0.0514747	0.0577826	0.0422646	0.0692377	0.0525194	3	3	9.1	9.1	0	14.656	35054000	8	P05154	P05154	Plasma serine protease inhibitor
LGALS2	1.25961	0.574327	0.414583	0.51443	0.595595	0.5144	0.64365	0.493941	1.54171	8.28829	0.947203	0.484331	0.470449	0.528784	0.575221	0.547584	0.581029	0.523149	1.31403	5.89866	2.374	0.889022	0.668608	0.872297	0.950032	0.888985	0.964313	0.799644	6.01128	8.95843	10	10	86.4	86.4	0	109.99	1250400000	34	P05162	P05162	Galectin-2
PCCA	2.05445	1.68358	1.8005	1.52119	2.72443	1.94106	2.18797	2.66413	5.48309	2.58907	1.46264	1.09809	1.17656	1.07035	1.9265	1.3195	1.60317	2.22042	3.82648	2.20392	1.07213	0.782309	0.781618	0.876065	1.20925	0.867418	0.913658	1.37943	2.10197	1.90178	22	22	36.3	36.3	0	273.44	1512300000	62	P05165-2;P05165;P05165-3	P05165-2;P05165;P05165-3	Propionyl-CoA carboxylase alpha chain, mitochondrial
PCCB	1.3974	1.25563	1.56789	1.05194	1.63595	1.22046	1.48131	1.76701	3.54965	1.8076	1.50286	1.14487	1.4889	0.983547	1.78252	1.18993	1.71611	2.1032	3.40992	1.90164	0.176099	0.135439	0.167764	0.135787	0.16643	0.161396	0.172152	0.199977	0.278304	0.27887	18	18	44.3	44.3	0	162.78	910240000	41	P05166;P05166-2	P05166;P05166-2	Propionyl-CoA carboxylase beta chain, mitochondrial
ALPL	0.83323	0.518142	0.470659	0.463414	0.53732	0.520014	0.807547	0.364412	8.68775	0.728319	0.750232	0.211082	0.207641	0.241068	0.305527	0.239827	0.26444	0.174378	5.00555	0.468891	0.39671	0.0881253	0.0463691	0.081885	0.122757	0.0967499	0.101965	0.0887731	1.30547	0.149112	11	10	23.5	22.1	0	58.388	370290000	25	P05186;P05186-3;P05186-2	P05186;P05186-3;P05186-2	Alkaline phosphatase, tissue-nonspecific isozyme
EIF2S1	10.9701	11.4144	12.1134	17.7845	10.3909	13.7606	11.3281	13.1081	9.98313	7.59273	9.91053	10.9124	10.9198	13.8502	10.2436	13.2811	11.1653	13.3314	8.92621	7.78789	5.20789	5.77199	5.23903	7.13294	4.71757	5.73604	5.51936	5.33884	4.38946	5.27783	28	28	72.7	72.7	0	323.31	34922000000	300	P05198	P05198	Eukaryotic translation initiation factor 2 subunit 1
HMGN2	3.14174	2.39593	2.06528	2.50383	1.1118	2.56378	0.971296	0.745967	1.13729	7.4514	1.10559	0.625298	0.4639	1.88005	0.18679	0.965576	0.661071	0.5695	0.124515	1.29069	0.897264	1.40437	0.908031	2.31936	1.48493	1.43811	0.690162	1.22956	0.785456	0.880256	7	4	47.8	28.9	0	28.569	23802000000	70	P05204	P05204	Non-histone chromosomal protein HMG-17
ICAM1	3.27811	8.94686	8.48666	0.774302	0.674459	0.857708	2.65892	0.880357	2.85371	2.50503	4.04044	4.14634	10.2893	1.11424	0.953875	1.07675	3.37203	1.08618	6.28237	3.64422	2.37661	3.38302	9.71322	0.832352	0.841058	0.972112	1.62793	0.63276	5.05633	1.92849	18	18	42.9	42.9	0	323.31	12804000000	144	P05362	P05362	Intercellular adhesion molecule 1
RPLP1	7.61959	5.78015	5.81645	8.86272	7.79302	7.39155	7.5273	7.67015	6.44192	18.1925	9.79227	7.77408	7.66064	10.3874	11.9598	9.72401	7.78448	7.43055	10.2228	20.7642	10.7116	9.96318	9.83207	11.4411	18.5814	12.9363	9.46405	16.7137	15.7526	14.434	5	3	89.5	74.6	0	161.42	40710000000	292	P05386	P05386	60S acidic ribosomal protein P1
RPLP2	13.7787	10.33	8.59837	18.2371	15.7509	13.2947	10.0203	10.5968	8.98394	28.8212	11.7584	6.21847	5.91053	13.8005	10.6835	8.21106	6.45102	7.81284	7.85495	24.0659	10.0603	12.4205	12.4594	13.4316	19.5047	13.1997	6.67629	16.1197	16.4767	11.8943	9	7	93	78.3	0	235.98	201000000000	314	P05387;P05386-2	P05387	60S acidic ribosomal protein P2
RPLP0;RPLP0P6	9.90237	10.666	11.295	11.8823	10.7438	14.146	12.6484	10.7859	11.2423	5.64036	8.50202	9.21032	8.68283	8.76918	8.18303	10.3781	10.0288	8.06167	8.43782	5.67832	11.2626	9.4712	9.36277	7.1837	8.11768	10.1947	10.75	7.0321	8.44614	9.12577	15	15	46.4	46.4	0	181.77	44747000000	236	P05388;P05388-2;Q8NHW5	P05388;P05388-2;Q8NHW5	60S acidic ribosomal protein P0;60S acidic ribosomal protein P0-like
JUN	0.923716	0.760792	0.320095	3.16834	0.608179	2.00171	0.791445	0.445905	0.513354	0.824832	0.588741	0.431503	0.190822	1.18214	0.360149	1.18068	0.430771	0.258771	0.346412	0.821308	0.232894	0.274889	0.103174	0.447122	0.292525	0.687242	0.268896	0.124252	0.184704	0.173778	7	5	29.9	25.4	0	129.84	735030000	34	P05412	P05412	Transcription factor AP-1
POLR3D	1.52658	1.42369	1.75476	1.32783	1.46162	1.06855	1.06224	0.895174	2.47566	1.07245	1.41516	1.43218	1.52977	1.26832	1.27608	1.38064	1.20931	1.11101	2.0805	1.24898	0.908024	0.774275	0.97548	0.826439	0.886964	0.693553	0.620518	0.560199	0.871338	0.904434	16	16	41.5	41.5	0	94.573	735630000	39	P05423	P05423	DNA-directed RNA polymerase III subunit RPC4
SSB	18.6181	16.4089	23.6211	18.6589	15.8127	17.266	16.6102	23.8323	24.7972	34.5237	18.2602	14.7839	20.8729	15.0528	14.5144	16.491	13.8777	15.963	24.2728	31.8637	12.5575	9.8767	15.8479	10.5545	10.5414	10.3111	9.43644	12.2841	15.3634	21.6469	31	31	64.5	64.5	0	301.02	83034000000	404	P05455	P05455	Lupus La protein
TFAP2A;TFAP2B	0.295296	0.419831	0.635644	0.255872	0.262977	0.412667	0.340675	0.266454	0.158039	0.193596	0.643221	0.837199	1.0891	0.570761	0.662739	0.789708	0.632806	0.673996	0.546316	0.718854	0.128132	0.152262	0.249817	0.101081	0.120087	0.168878	0.176259	0.140362	0.107812	0.114099	6	4	15.3	9.3	0	10.303	206420000	11	P05549-5;P05549-6;P05549;P05549-2;Q92481;Q92481-2	P05549-5;P05549-6;P05549;P05549-2;Q92481;Q92481-2	Transcription factor AP-2-alpha;Transcription factor AP-2-beta
ITGB1	21.6149	14.1017	8.78642	28.6547	36.2223	21.9441	40.6959	9.78468	9.53821	20.2909	19.2138	9.8699	6.55809	23.2707	35.8954	16.4227	28.8393	7.03792	8.41101	17.398	13.7058	10.0682	7.1183	15.9983	45.8321	16.4909	26.8386	10.1368	9.49824	9.51644	35	35	39.6	39.6	0	323.31	94864000000	531	P05556;P05556-2;P05556-5;P05556-4;P05556-3	P05556;P05556-2;P05556-5;P05556-4;P05556-3	Integrin beta-1
KRT18	32.7616	10.822	8.7561	18.9738	82.7151	11.7108	19.9517	56.329	53.6555	93.6233	25.6655	8.83528	8.20121	15.4678	72.1046	10.777	15.6663	44.035	42.5651	76.2985	25.2598	6.68712	4.97726	13.8392	30.6724	8.5016	11.8527	27.9727	21.1184	79.2945	48	28	88.4	62.8	0	323.31	303000000000	995	P05783;CON__H-INV:HIT000015463	P05783	Keratin, type I cytoskeletal 18
COL5A2	3.11276	2.95216	1.48431	2.0596	4.93219	2.78492	15.5139	2.14893	1.42386	3.39466	2.36502	2.05459	0.710477	1.64101	3.38101	1.72288	8.63594	1.26889	0.65775	2.33457	0.613133	0.681733	0.0922035	0.324705	1.13757	0.448233	1.46044	0.41908	0.131312	0.532505	30	29	33	32.3	0	323.31	1788400000	87	P05997	P05997	Collagen alpha-2(V) chain
UROD	2.36327	2.53482	3.72023	2.90237	1.86045	3.17585	3.00833	2.25272	3.41761	1.49207	4.03455	4.7059	6.2568	5.07968	3.27668	4.95335	5.69892	3.54731	6.73582	2.09588	2.74907	3.08568	4.19591	3.43375	1.37838	3.22113	3.53622	1.89084	2.64033	1.391	11	11	37.9	37.9	0	193.74	6161400000	108	P06132	P06132	Uroporphyrinogen decarboxylase
INSR	1.04935	0.703066	0.849284	0.759823	0.919629	1.38949	0.884206	1.67818	1.37087	1.87826	1.40506	0.75348	0.973386	1.1992	1.22615	1.81292	1.03016	3.01474	2.45953	2.66195	0.614995	0.37848	0.535849	0.483493	0.567981	0.906395	0.515248	1.4042	1.39074	0.96525	18	16	14.9	13.5	0	110.05	593240000	34	P06213-2;P06213	P06213-2;P06213	Insulin receptor;Insulin receptor subunit alpha;Insulin receptor subunit beta
FYN	0.253386	0.313714	0.387909	0.186828	0.16089	0.330866	0.269693	0.203857	0.16455	0.193761	0.245905	0.379528	0.414187	0.217716	0.143622	0.312785	0.257808	0.191206	0.16808	0.179931	0.5648	0.96276	0.994422	0.404829	0.310397	0.778682	0.518198	0.31306	0.233605	0.334213	8	5	14.9	10.1	0	31.656	84639000	8	P06241;P06241-3;P06241-2	P06241;P06241-3;P06241-2	Tyrosine-protein kinase Fyn
BCHE	0.421772	1.18969	1.18731	0.089042	0.186792	0.239802	0.144413	0.111902	0.11216	0.140252	0.680825	1.9285	1.69434	0.162486	0.19777	0.325689	0.162159	0.190932	0.19668	0.217076	0.589154	1.60865	1.82668	0.139076	0.211069	0.287902	0.177041	0.135695	0.108403	0.170884	7	6	13.3	12.1	0	19.054	624980000	17	P06276	P06276	Cholinesterase
GLA	1.53058	1.78287	3.21981	1.22619	2.73892	1.0427	1.16403	2.91643	1.20365	0.997036	2.70979	3.12864	5.19879	2.23689	4.76363	1.72679	2.10683	3.89002	2.12136	2.02733	1.91798	1.9986	4.01779	1.25308	1.70102	0.866844	0.995528	2.35214	0.874265	1.13845	12	12	36.6	36.6	0	116.26	2458700000	67	P06280	P06280	Alpha-galactosidase A
RB1	3.3966	4.16509	4.42823	4.1488	2.767	5.32831	2.43678	3.65894	3.88321	2.35248	3.64437	5.1908	4.27391	4.162	3.16674	6.52304	2.58338	3.70529	3.44656	2.37257	3.99759	5.12735	4.32845	5.06218	2.83745	5.66356	4.359	2.60062	3.33725	3.04277	20	20	23.7	23.7	0	208.46	2922000000	102	P06400	P06400	Retinoblastoma-associated protein
PTMA	14.8136	5.80832	7.92703	19.0131	9.93045	5.56685	4.91417	9.47725	8.07536	21.9564	16.1284	4.74777	4.89881	21.8889	8.06487	8.12382	3.7185	8.58673	7.80516	18.4505	12.05	7.46811	9.26062	17.7989	12.7896	6.41744	3.20218	10.7301	3.91164	7.45136	7	7	36.4	36.4	0	158.91	73168000000	277	P06454-2;P06454	P06454-2;P06454	Prothymosin alpha;Prothymosin alpha, N-terminally processed;Thymosin alpha-1
CDK1	4.29955	3.03685	2.95835	8.31728	4.36592	7.57367	1.86474	4.29482	5.5011	4.30994	3.22957	2.54294	1.93686	6.43646	3.50751	6.44944	1.26899	2.76861	3.54105	4.17503	2.52337	2.01592	2.28137	4.64792	1.9184	3.7247	2.73107	1.72446	2.59398	4.70084	12	10	44.8	38.4	0	166.5	6574500000	89	P06493;P06493-2	P06493;P06493-2	Cyclin-dependent kinase 1
ATP5B	20.2303	23.7572	32.7224	18.7144	21.3479	19.2476	23.7483	39.5209	30.3499	16.3339	18.2593	20.1624	26.4053	15.1977	20.7309	17.3	18.6147	26.6753	32.8166	17.1055	17.9746	15.6131	20.1829	15.554	14.0411	13.9397	18.121	21.0079	20.5795	18.9792	27	27	73.7	73.7	0	323.31	113000000000	682	P06576	P06576	ATP synthase subunit beta, mitochondrial
S100A6	9.87042	15.1394	3.39652	3.76579	18.7429	18.7258	15.7827	15.7093	2.77704	3.58404	11.9086	15.6692	4.95644	5.45949	22.4404	17.3273	13.9552	11.4769	3.90992	4.52337	10.5437	13.6075	4.04288	4.42036	30.3866	21.6694	12.4698	20.2477	2.50316	3.44054	9	9	83.3	83.3	0	115.8	187000000000	316	P06703	P06703	Protein S100-A6
EIF4E	4.57664	5.12729	3.81768	5.77479	4.52795	5.71712	5.58989	5.06495	6.5394	4.42596	4.67865	5.56245	4.20999	6.12646	5.17208	6.066	5.91718	4.59619	6.5392	4.37734	3.57205	2.54855	2.18491	3.19853	2.36842	3.25275	3.47223	2.20938	4.47396	3.15701	7	7	33.6	33.6	0	57.02	7749000000	116	P06730;P06730-3;P06730-2	P06730;P06730-3;P06730-2	Eukaryotic translation initiation factor 4E
ENO1	79.0361	89.4117	173.691	110.677	95.17	103.315	80.8177	51.1833	95.5259	38.1256	79.6873	87.1423	167.011	103.99	85.4682	100.136	76.5451	46.263	97.8485	40.9458	56.2261	59.2412	123.534	69.5748	39.5474	58.1588	43.1491	23.8642	44.0986	31.4046	39	10	85.9	18.7	0	323.31	763000000000	2786	P06733	P06733	Alpha-enolase
ENO1	0.609612	0.178381	0.194959	0.197512	0.193959	0.143799	2.64254	0.115038	0.25777	0.168937	1.46667	0.409039	0.612362	0.449005	0.586523	0.350558	3.65918	0.257364	0.9006	0.445283	0.78488	0.211762	0.387985	0.246153	0.295758	0.243013	0.405424	0.115182	0.406234	0.172042	30	2	88.6	2.9	0	10.475	414240000	13	P06733-2	P06733-2	Alpha-enolase
PYGL	10.0945	8.66895	21.1215	8.2737	7.72025	15.3636	6.56167	11.6056	12.6333	7.15635	8.13084	7.28137	15.7684	6.54819	5.68066	11.2565	6.33038	11.8152	9.06217	6.49498	5.64742	4.40522	9.73362	4.8239	3.44898	6.59681	3.27555	6.57034	4.79098	6.64792	46	39	60.4	53	0	323.31	14136000000	251	P06737-2;P06737	P06737-2;P06737	Glycogen phosphorylase, liver form
GPI	13.998	14.631	18.3867	10.1856	31.7047	16.9925	12.3817	16.9577	13.6281	7.28664	14.3664	14.6165	18.8512	10.6888	29.4586	16.0589	13.4959	17.6168	14.1547	7.5065	20.1756	17.759	22.6398	12.9006	26.5188	18.5456	15.6852	18.327	13.6335	14.6432	29	21	53	37.1	0	323.31	87341000000	421	P06744;P06744-2	P06744;P06744-2	Glucose-6-phosphate isomerase
POLB	1.39327	1.49171	3.55487	0.988402	0.999162	1.12272	1.1041	1.68338	1.8131	1.32014	1.79958	1.76683	3.84259	1.48207	1.6025	1.51502	1.31153	1.86266	2.46885	2.04109	1.98427	1.8696	4.77875	1.76866	1.87224	1.77471	1.76707	2.48309	3.06824	1.78805	15	15	46.3	46.3	0	83.45	2177900000	60	P06746	P06746	DNA polymerase beta
NPM1	33.4175	22.1947	34.0999	40.4006	30.7245	33.6255	21.4653	31.4388	30.0275	104.405	34.9634	23.3528	35.1759	39.5396	30.1942	36.5142	19.965	28.3307	34.4906	103.248	22.7085	16.9469	27.6306	22.2121	29.9548	25.6337	13.4995	28.8499	25.6404	35.8341	22	3	60.2	7.1	0	323.31	478000000000	1163	P06748;P06748-3	P06748;P06748-3	Nucleophosmin
TPM3	5.14334	2.94938	3.0339	6.87706	5.30113	5.25225	4.51589	4.15863	2.53746	13.6475	9.19565	4.05261	3.99865	11.5206	7.22181	7.06672	6.84907	6.23351	4.72491	19.5134	3.41545	3.38466	3.27003	4.20926	5.09272	4.88649	2.99862	5.66793	3.81728	5.06611	40	0	84.7	0	0	9.8387	95937000000	204	P06753-2	P06753-2	Tropomyosin alpha-3 chain
TPM3	27.5579	15.0106	12.8527	26.6929	23.2425	22.8029	30.53	16.4516	11.2773	48.3772	31.5321	13.9286	11.0805	30.9312	22.0205	24.1447	30.7754	17.5589	13.3127	47.6392	20.551	21.9741	16.1177	25.5223	32.0703	30.2327	21.7272	31.8335	19.9452	25.9495	41	0	85.8	0	0	323.31	447000000000	831	P06753-3	P06753-3	Tropomyosin alpha-3 chain
TPM3	1.96405	1.12982	0.879315	1.37984	1.77003	1.98909	6.09157	1.29343	0.77548	2.10079	1.65744	0.881378	0.69061	0.897237	1.45264	1.5936	2.66276	1.31447	0.786261	1.63741	1.06344	1.36667	0.124704	1.77448	0.909608	0.480465	4.11073	0.360601	0.0639739	0.342662	37	0	82.2	0	0	6.5723	7532300000	27	P06753-4	P06753-4	Tropomyosin alpha-3 chain
TPM3	1.69508	4.6036	0.60971	0.870738	0.633681	0.627442	0.591487	0.506716	0.516222	2.16311	4.10489	9.24765	1.09154	1.98152	1.04412	1.06416	1.04537	0.89923	1.15181	4.68396	0.897419	2.8837	0.486541	0.728073	0.644536	0.60319	0.382963	0.317326	0.560866	0.740759	39	0	85.1	0	0	77.316	2588700000	44	P06753-6	P06753-6	Tropomyosin alpha-3 chain
ITGAV	10.8365	12.8064	13.5296	11.1612	16.5817	12.2824	17.4384	12.0951	6.37943	8.76465	12.2815	10.2749	13.3948	13.3904	18.2384	10.7289	16.4268	14.1307	8.79788	10.3626	11.2655	10.8338	18.8645	11.9364	19.9017	11.8088	13.2233	15.5693	8.95045	8.60636	51	51	52.4	52.4	0	323.31	19631000000	350	P06756-3;P06756;P06756-2	P06756-3;P06756;P06756-2	Integrin alpha-V;Integrin alpha-V heavy chain;Integrin alpha-V light chain
HEXA	3.97759	6.61193	8.69267	2.87137	5.94739	3.50361	4.47795	4.23409	4.20515	2.37612	4.03451	5.28109	7.48205	2.74714	4.90354	2.75475	4.47632	3.84098	3.78939	2.30817	3.05389	3.46554	4.60802	2.15054	2.47498	2.4381	3.03885	3.02717	2.05728	1.9359	18	18	31.6	31.6	0	89.571	6918800000	106	P06865;P06865-2	P06865	Beta-hexosaminidase subunit alpha
SERPINE2	4.26924	15.5765	6.45579	2.41534	1.92053	1.78984	4.44581	1.69397	1.4068	1.74914	5.73194	17.4318	6.74891	2.71099	2.4529	1.8512	5.32826	1.80436	1.50523	1.60735	2.22126	6.85075	3.05193	1.24256	1.04253	1.26729	2.92389	1.40649	1.3414	0.860636	13	13	36.8	36.8	0	129.12	4993200000	117	P07093-2;P07093;P07093-3	P07093-2;P07093;P07093-3	Glia-derived nexin
EPHX1	3.63934	4.30081	2.124	2.09939	13.5317	3.7616	2.6557	3.97341	5.19246	2.3318	4.9391	5.95147	2.72284	3.04622	12.5672	4.01027	3.97371	7.55471	6.89926	3.01617	2.58967	3.19374	1.12739	1.53375	4.61321	2.10465	1.89558	3.86446	3.73245	1.58739	23	23	47.5	47.5	0	211.36	10758000000	150	P07099	P07099	Epoxide hydrolase 1
DBI	12.6618	13.0887	9.90906	10.6895	8.52461	6.07046	5.49446	16.3844	11.5878	28.6302	10.2201	6.9431	5.72102	8.64887	5.15032	4.34076	3.26957	12.4603	10.2343	16.8359	2.74145	4.00224	2.31886	2.57215	2.60933	2.27196	1.16026	7.89221	8.13721	2.88477	8	8	71.3	71.3	0	93.983	37792000000	164	P07108;P07108-3;P07108-2;P07108-4;P07108-5;P07108-6	P07108;P07108-3;P07108-2;P07108-4;P07108-5	Acyl-CoA-binding protein
FABP1	12.2322	1.83055	1.5648	1.79096	2.06511	1.87388	2.44014	1.5449	22.1533	39.0004	9.22177	1.71643	1.67474	1.84162	2.19097	1.82971	2.12821	1.57933	36.3815	25.3824	5.52236	1.35395	0.942285	1.42712	1.51907	1.52545	1.76843	0.538161	71.9234	9.88505	7	4	75.6	33.9	0	147.17	48762000000	226	P07148	P07148	Fatty acid-binding protein, liver
LDHB	16.0917	14.6961	20.0056	19.4046	25.1507	23.676	13.408	36.275	3.60888	14.6291	18.0112	16.4742	21.5527	20.9226	24.24	25.0712	15.0258	40.3714	3.68494	18.6426	13.2513	10.3614	13.4439	13.4061	12.1316	14.7522	8.77126	23.0535	2.04841	19.4057	20	17	57.2	51.2	0	305.59	130000000000	476	P07195	P07195	L-lactate dehydrogenase B chain
NEFL	1.80607	2.53444	7.06146	1.95888	0.770093	0.884652	1.21976	0.768123	0.68987	0.986834	1.22824	1.8652	4.78178	1.4922	0.512175	0.625475	0.783051	0.557033	0.511644	0.692016	2.49462	2.82429	9.06812	3.15921	0.631424	1.09823	0.99831	0.93542	1.26788	0.93307	24	22	38.5	35.4	0	118.73	1177600000	51	P07196	P07196	Neurofilament light polypeptide
CENPB	0.890742	1.03016	1.31103	0.895831	1.03684	1.17067	0.761481	0.711625	0.899644	0.847374	1.23577	1.61466	1.70033	1.16826	1.67886	2.00315	1.23828	0.919145	1.1861	0.961199	0.288358	0.343442	0.37803	0.26898	0.320522	0.335905	0.239952	0.102518	0.154598	0.165431	12	12	23.7	23.7	0	116.57	787070000	30	P07199	P07199	Major centromere autoantigen B
GPX1	2.97919	4.21644	4.56492	2.31089	1.39058	5.30191	5.11005	2.0745	1.44185	1.70826	3.90176	5.93506	7.37637	3.10552	2.04065	6.6364	6.40498	3.19151	1.73978	1.86618	2.77783	3.34094	4.26438	1.632	1.1171	3.42731	3.24971	1.72778	0.535794	1.18232	13	13	77.8	77.8	0	204.53	10982000000	114	P07203;P07203-2	P07203	Glutathione peroxidase 1
THBD	0.22727	0.0951021	0.0965197	0.111352	0.519944	0.110757	0.114135	0.37432	0.1018	0.0795947	0.150587	0.0349072	0.0407807	0.0423081	0.478432	0.0470537	0.0399714	0.357581	0.0355943	0.0369765	0.189994	0.162531	0.146124	0.151128	1.09519	0.223601	0.190142	0.734675	0.163968	0.162507	7	7	26.6	26.6	0	178.2	387100000	23	P07204	P07204	Thrombomodulin
P4HB	66.7435	76.7612	55.1669	49.5101	67.4523	47.8322	81.8539	62.7695	96.5006	90.6315	52.8325	50.4752	40.669	40.1663	58.5167	35.9259	55.6395	44.9724	94.7905	62.8672	53.8293	53.6978	48.767	39.1899	71.7212	46.5889	60.9032	93.9674	141.203	49.6842	51	51	83.3	83.3	0	323.31	577000000000	1562	P07237	P07237	Protein disulfide-isomerase
H1F0	3.06319	2.09524	2.61577	3.3669	1.38015	1.20116	1.91263	1.1204	3.06705	20.4819	2.1936	1.02138	1.02439	1.83505	0.699952	0.734509	1.32156	0.916559	1.09372	7.01747	2.42206	1.77546	1.95102	4.54312	1.96728	1.41937	2.36773	2.80082	5.6162	6.43142	7	7	27.3	27.3	0	37.169	8134800000	65	P07305;P07305-2	P07305;P07305-2	Histone H1.0;Histone H1.0, N-terminally processed
ASGR1	0.674802	0.2409	0.205175	0.339263	0.257483	0.269877	0.240108	0.139985	3.25901	0.897008	0.973159	0.410165	0.392774	0.551363	0.592971	0.574668	0.577667	0.32706	7.80707	1.47775	2.08675	0.748159	0.592103	0.795032	0.951351	0.892392	0.76923	0.335535	13.5315	1.56881	10	10	33.3	33.3	0	48.523	845270000	28	P07306;P07306-2	P07306;P07306-2	Asialoglycoprotein receptor 1
ASGR2	0.318288	0.123264	0.0930732	0.117432	0.115817	0.103336	0.116508	0.038087	1.69656	0.476348	0.645347	0.224641	0.173006	0.254211	0.215386	0.228508	0.259282	0.111396	4.79124	0.986115	0.561499	0.20238	0.201729	0.220477	0.259369	0.24909	0.240359	0.0815307	4.52496	0.575887	8	8	36.7	36.7	0	86.204	366630000	17	P07307;P07307-3;P07307-2	P07307;P07307-3;P07307-2	Asialoglycoprotein receptor 2
ACYP1	0.704225	0.569747	1.23722	1.00084	0.837455	1.0691	0.623355	0.675905	0.554609	0.324859	1.06529	0.853264	1.76298	1.58422	1.23069	1.43394	1.12673	0.897315	0.94299	0.625821	1.10523	0.938067	2.71687	1.56541	0.758463	1.59617	1.02571	0.996937	0.815805	0.477802	7	7	59.6	59.6	0	35.505	1161000000	32	P07311;P07311-2	P07311	Acylphosphatase-1
CTSD	10.9674	28.7915	18.2908	4.24896	13.466	11.0771	6.95393	13.2438	8.66213	5.04371	13.1195	29.4621	18.0984	5.72934	12.7762	11.45	9.33531	17.0762	11.9522	7.11416	12.6637	29.2556	18.6326	4.71103	7.00736	7.51824	6.3756	12.6534	9.5722	4.95359	19	19	54.4	54.4	0	323.31	58306000000	431	P07339	P07339	Cathepsin D;Cathepsin D light chain;Cathepsin D heavy chain
ANXA2;ANXA2P2	45.9262	59.0703	28.2728	69.671	72.7718	64.6412	76.7642	44.8571	11.9428	20.6529	54.8478	81.6552	34.5235	80.0675	88.9726	78.3595	94.9907	59.9555	14.4701	29.3671	44.8073	58.0948	25.2576	63.9778	53.0363	51.0836	65.4872	35.426	9.38125	25.4874	42	42	82.6	82.6	0	323.31	564000000000	1537	P07355;P07355-2;A6NMY6	P07355;P07355-2;A6NMY6	Annexin A2;Putative annexin A2-like protein
CAPN1	7.30807	8.23696	6.30031	6.98081	10.9164	6.79482	12.9928	18.7226	7.25801	4.65325	7.12097	8.31939	6.11882	6.12996	9.73966	5.85025	14.538	23.4504	6.58645	4.68978	4.64505	4.58912	3.31031	4.08771	4.79646	3.12126	7.62298	11.9333	3.08132	3.3663	36	36	51.4	51.4	0	323.31	12512000000	260	P07384	P07384	Calpain-1 catalytic subunit
TUBB	13.216	15.9744	12.389	24.1302	12.7892	22.7251	19.5323	15.4075	16.2644	9.77734	12.0175	15.5391	12.3852	24.0074	13.8522	21.028	18.1968	12.3072	19.0699	9.03557	5.78521	5.87907	7.3266	8.48897	4.52554	6.43208	5.99746	5.94221	7.41423	4.77842	30	5	64.4	16.2	0	249.08	58550000000	372	P07437;A6NNZ2	P07437	Tubulin beta chain
IVL	8.96157	2.39694	1.88223	2.45308	2.44191	2.9837	3.12531	47.3018	1.44785	3.7104	9.84099	1.91317	1.64286	2.25654	2.37668	3.16536	3.0822	55.6102	0.873787	3.06781	8.09688	3.1932	2.60922	3.51168	3.84417	6.10086	4.65855	128.38	1.65599	4.47196	30	30	67.9	67.9	0	323.31	27963000000	308	P07476	P07476	Involucrin
PSAP	25.1677	25.0027	31.9669	20.0576	33.1685	23.7538	16.3792	13.1919	12.2208	74.9345	21.0254	13.6978	20.7751	14.108	19.8945	13.6248	10.7649	9.99845	12.6258	52.0751	12.0249	15.1824	18.2578	9.03713	16.727	10.2929	5.08233	8.3394	7.96932	12.2182	32	1	67	4.4	0	323.31	116000000000	489	P07602-3	P07602-3	Prosaposin;Saposin-A;Saposin-B-Val;Saposin-B;Saposin-C;Saposin-D
HEXB	6.07171	9.18937	14.1246	2.02502	6.02138	5.85634	8.51932	6.54428	5.09273	4.40225	7.48903	10.9537	16.4832	2.54174	7.4007	6.75036	10.2859	6.63546	6.98352	5.806	5.25016	6.42727	11.6418	1.75425	3.14794	4.58993	6.71255	4.35282	3.06513	3.45627	20	20	34.2	34.2	0	163.76	23983000000	191	P07686	P07686	Beta-hexosaminidase subunit beta;Beta-hexosaminidase subunit beta chain B;Beta-hexosaminidase subunit beta chain A
CTSL	1.25854	2.87896	2.1638	0.926899	2.57522	0.919168	1.77807	0.527058	0.902393	0.814146	0.622359	0.991742	1.13853	0.558079	0.951538	0.386479	0.672028	0.245947	0.500313	0.431827	0.0559328	0.0885154	0.313289	0.0579202	0.0603737	0.0596048	0.0895469	0.118931	0.152403	0.0522117	10	9	30.3	28.2	0	112.44	2259400000	30	P07711	P07711	Cathepsin L1;Cathepsin L1 heavy chain;Cathepsin L1 light chain
PFN1	17.1647	21.4936	14.2515	16.0814	24.8751	26.0573	26.0193	16.9556	14.6504	8.45581	14.4979	18.897	12.4075	13.2026	20.6047	21.8424	23.7381	16.3923	13.141	6.81232	17.7102	19.6923	11.8137	13.4511	18.3913	22.2032	23.5773	14.5809	11.9891	9.97493	13	13	92.9	92.9	0	301.84	152000000000	500	P07737;CON__P02584	P07737	Profilin-1
BPGM	1.42988	1.26157	0.965254	0.57284	0.624021	1.31712	2.22242	3.09119	0.354102	0.437833	1.24264	1.06172	0.845403	0.638244	0.906414	1.42432	1.67625	8.73727	0.459888	0.57967	0.321059	0.201306	0.146064	0.141537	0.196508	0.29008	0.332006	1.65875	0.1429	0.133271	8	8	37.5	37.5	0	61.986	1820800000	34	P07738	P07738	Bisphosphoglycerate mutase
APRT	2.28366	2.46244	2.12798	2.22802	3.83224	2.46678	3.40668	2.56083	3.99544	1.89473	1.99703	1.93987	1.7753	1.87686	2.7932	1.91115	2.70128	1.81093	3.98372	1.88849	3.19043	3.0173	2.52726	2.79	2.9122	3.40729	4.09437	1.87089	3.34612	3.25592	12	12	76.1	76.1	0	141.04	13136000000	79	P07741;P07741-2	P07741;P07741-2	Adenine phosphoribosyltransferase
EPRS	26.9491	25.8218	39.3292	25.5865	28.5497	50.3513	33.6706	17.9914	27.1518	17.0812	24.5347	26.5013	35.244	24.0307	25.9662	47.1825	33.2942	18.7186	18.7679	15.6285	18.7919	16.4745	19.6132	20.481	15.6291	26.8607	20.7934	7.97534	9.62731	18.5334	86	85	56	55.4	0	323.31	54569000000	626	P07814	P07814	Bifunctional glutamate/proline--tRNA ligase;Glutamate--tRNA ligase;Proline--tRNA ligase
CTSB	9.93255	9.25253	21.9759	9.4897	8.50463	8.02251	24.7207	4.85695	11.8903	6.65642	6.18505	4.70353	13.4873	5.51824	5.82971	4.80793	13.9668	2.86638	8.39695	4.15817	8.00705	5.71095	20.3818	6.66292	6.09685	6.23773	15.2078	4.56427	11.7828	4.47591	16	16	51.3	51.3	0	323.31	35783000000	246	P07858	P07858	Cathepsin B;Cathepsin B light chain;Cathepsin B heavy chain
HSP90AA1	35.857	38.0055	42.5781	32.1417	42.6777	58.779	30.3248	57.0041	40.973	24.3293	40.4713	43.9382	48.5339	35.8275	48.9827	74.3769	36.2444	59.2986	47.7151	29.2184	29.2749	30.3812	38.7605	22.8474	29.4323	40.8449	24.0755	37.3455	33.4568	24.2506	56	38	71.9	51.9	0	323.31	272000000000	1115	P07900;P07900-2;Q14568;Q58FG0	P07900;P07900-2	Heat shock protein HSP 90-alpha
GALT	0.69384	1.54173	0.966208	0.567709	0.712133	0.46648	0.668552	0.618514	0.875649	0.737764	1.08943	2.6852	1.50484	0.823634	1.0271	0.571433	1.04928	0.953495	1.2862	0.85577	0.261958	0.691553	0.321675	0.16895	0.142222	0.0535271	0.166034	0.213164	0.324632	0.15354	8	8	26.4	26.4	0	67.25	724320000	32	P07902;P07902-2	P07902;P07902-2	Galactose-1-phosphate uridylyltransferase
HNRNPC	8.82844	9.6321	10.2812	10.0907	8.65082	11.3793	7.5231	14.2145	12.179	8.13456	5.36785	6.07195	5.94241	6.12584	5.30685	7.16881	5.24177	8.37981	7.31741	4.94074	5.81232	5.63248	5.50452	6.37061	5.4923	6.28409	5.12694	6.85793	7.01514	5.47687	25	25	63.5	63.5	0	323.31	58695000000	256	P07910-2;P07910;P07910-4;P07910-3;P0DMR1;O60812;B7ZW38;B2RXH8;Q86SE5;Q86SE5-3	P07910-2;P07910;P07910-4;P07910-3	Heterogeneous nuclear ribonucleoproteins C1/C2
UQCRH;UQCRHL	2.11254	1.5171	1.81678	2.92353	2.91094	1.91398	1.07316	1.72201	1.3135	3.32069	2.56097	1.37629	1.99066	3.4647	2.70923	2.00303	1.25675	2.28912	1.85023	3.96045	2.2944	2.12014	3.30621	3.4601	4.40075	3.47169	1.09407	5.2205	3.36497	2.67304	8	8	75.8	75.8	0	190.09	14709000000	105	P07919;A0A096LP55	P07919;A0A096LP55	Cytochrome b-c1 complex subunit 6, mitochondrial;Cytochrome b-c1 complex subunit 6
LAMB1	12.0192	16.7594	5.42941	12.9943	12.7917	10.3718	14.1907	9.33602	9.80254	39.1024	14.9971	17.5942	5.49527	9.4205	14.8388	11.2209	14.3322	10.0714	15.3888	45.644	15.6144	19.5531	6.84851	8.90079	17.168	11.8205	14.6523	13.9124	12.6832	35.1263	59	59	42.7	42.7	0	323.31	26157000000	400	P07942	P07942	Laminin subunit beta-1
YES1	1.5604	0.906432	1.1327	3.31307	1.19706	3.02544	1.60326	1.84664	1.79504	1.30967	0.812951	0.590734	0.646333	1.60724	0.648561	1.23849	1.00038	1.05628	0.94216	0.601722	0.906123	0.307998	0.470708	1.61709	0.659459	1.11069	0.638549	0.649764	0.62956	0.782403	15	7	26.7	14.7	0	49.741	733640000	24	P07947	P07947	Tyrosine-protein kinase Yes
LYN	1.03861	0.52555	0.583272	0.89309	2.03503	1.14986	1.52947	1.74077	0.971818	0.782848	1.15259	0.611721	0.633583	1.08066	1.86469	1.28021	1.89422	3.59614	0.97657	0.960207	1.18435	0.677985	0.668898	1.14033	1.51157	1.24949	1.78562	2.80025	0.988101	1.25046	15	1	33.2	2.9	0	110.68	537980000	36	P07948;P08631-3;P08631-2;P08631-4;P08631	P07948	Tyrosine-protein kinase Lyn
TPM2	1.61556	0.535201	0.443637	6.65003	1.68818	1.69536	1.68615	0.619684	0.455177	0.841514	2.36803	0.695837	0.615986	7.47636	1.96375	2.02558	2.47178	1.16559	0.702183	1.28809	3.46504	1.36119	0.994262	16.6479	6.10979	4.99807	2.5961	2.13026	0.910104	1.15612	35	5	71.5	12.7	0	66.022	6119100000	58	P07951	P07951	Tropomyosin beta chain
TPM2	15.6807	4.99473	3.60033	25.0931	12.757	13.3445	64.428	5.09437	3.21533	8.96802	16.841	4.67537	3.14171	32.116	12.1747	13.791	57.0171	5.55998	2.9737	6.746	12.1407	5.06127	1.58668	30.0305	20.2754	19.2493	38.3713	5.63984	2.28061	4.71557	36	0	74.3	0	0	323.31	156000000000	419	P07951-2	P07951-2	Tropomyosin beta chain
FH	10.0914	11.4428	17.1917	9.11857	6.68534	18.8956	11.1915	11.6105	10.4955	7.1922	9.70988	11.2015	15.4204	8.67709	7.06962	19.2088	11.5523	11.2809	11.8456	8.11826	11.8261	12.483	16.2957	11.6453	6.22009	19.9506	12.2082	9.73466	9.15027	12.2162	23	23	61.2	61.2	0	323.31	33016000000	327	P07954-2;P07954	P07954-2;P07954	Fumarate hydratase, mitochondrial
ERCC1	0.508387	0.667509	0.734213	0.662381	0.617034	0.559243	0.470736	0.43097	0.500894	0.259355	0.689241	0.960121	0.993385	0.845794	0.868099	0.791845	0.641139	0.527857	0.657303	0.399442	1.15994	1.50289	1.49173	1.45582	1.16581	0.977252	0.937369	0.719837	0.761626	0.426226	8	8	33.3	33.3	0	69.442	416740000	26	P07992;P07992-4;P07992-3;P07992-2	P07992;P07992-4;P07992-3;P07992-2	DNA excision repair protein ERCC-1
THBS1	10.0066	7.73044	3.0019	8.47191	5.24041	13.7244	51.1306	6.08198	3.52871	9.32993	7.4071	6.40683	2.71157	5.60933	3.99926	9.57622	38.1933	4.77523	3.21367	5.38961	5.33748	3.72682	0.900804	2.42599	2.075	5.88367	26.1329	1.96549	1.01824	3.2216	50	13	51.7	14.4	0	323.31	19181000000	275	P07996;P07996-2	P07996;P07996-2	Thrombospondin-1
GJB1	0.378778	0.1904	1.05355	0.2383	0.222843	0.238902	0.246115	0.183549	0.766982	0.350579	0.371484	0.0836068	1.2518	0.113254	0.0649435	0.141038	0.145018	0.132885	1.1257	0.303564	0.102031	0.0605815	0.234834	0.073557	0.064517	0.0920234	0.0828629	0.0573363	0.319509	0.138755	4	4	18.7	18.7	0	10.365	151580000	7	P08034	P08034	Gap junction beta-1 protein
SP1	1.91613	1.73625	1.11782	2.80923	3.1601	1.70532	1.42663	2.3052	1.56046	3.56115	0.863179	0.75461	0.47438	1.24893	0.99339	0.701745	0.684267	0.829704	0.711376	1.28685	0.941863	0.863992	0.890989	1.34725	2.0225	0.875239	0.808159	1.80805	1.15733	1.19522	7	7	17.2	17.2	0	174.17	2719300000	42	P08047;P08047-3;P08047-2	P08047;P08047-3;P08047-2	Transcription factor Sp1
IGF1R	0.920609	0.69334	0.988044	1.09004	1.53922	1.02558	0.904228	1.5251	1.11242	1.09589	1.57102	1.18351	1.48781	1.95777	2.49536	1.54244	1.54739	2.48223	1.74355	1.90771	2.11666	1.73589	2.81743	2.47032	3.34644	1.98441	1.83722	3.37668	2.3742	2.15342	25	23	24.4	23	0	136.39	1066900000	60	P08069;P14616	P08069	Insulin-like growth factor 1 receptor;Insulin-like growth factor 1 receptor alpha chain;Insulin-like growth factor 1 receptor beta chain
COL1A2	10.663	4.94919	3.881	5.09798	6.10285	3.64693	112.546	5.1733	3.32475	5.62988	10.0452	3.14261	2.81292	3.53702	4.83972	2.59129	78.9404	3.52615	2.04539	3.69009	10.042	2.33659	1.74361	2.551	3.37851	2.47099	46.6345	2.74739	2.20554	2.76798	62	62	70.8	70.8	0	323.31	23088000000	400	P08123	P08123	Collagen alpha-2(I) chain
ANXA6	16.0122	14.0146	25.9528	15.6491	8.23866	14.0232	57.1934	5.13993	15.0197	8.34069	17.9767	14.9972	30.7757	18.4395	8.96868	14.2765	75.3853	5.12581	19.721	8.64695	19.6912	14.0174	33.6308	16.9543	7.49839	13.2489	60.5207	4.37622	25.1747	11.9369	49	49	71.6	71.6	0	323.31	53926000000	483	P08133;P08133-2	P08133;P08133-2	Annexin A6
RHOC	1.1981	1.82909	1.16138	1.49631	1.04862	1.2178	2.35935	0.937686	0.601574	0.698263	1.5483	2.26004	1.27219	1.24794	1.15506	2.03852	1.91031	0.68072	0.580209	0.822052	0.700892	2.14787	1.7777	1.25145	0.752593	1.02086	1.93801	0.632083	0.251658	0.487002	13	6	80.3	37.8	0	58.437	4072300000	36	P08134	P08134	Rho-related GTP-binding protein RhoC
NGFR	1.84379	6.58288	0.836654	0.965487	0.54025	0.905048	0.577261	0.515461	0.755484	0.733145	1.47792	3.27328	0.896273	0.991529	0.429924	0.758785	0.412862	0.473198	0.544759	0.511528	0.776948	3.4079	0.714868	0.562023	0.369688	0.616326	0.259464	0.32174	0.292752	0.289614	7	2	25.8	9.4	0	113.06	1315800000	37	P08138	P08138	Tumor necrosis factor receptor superfamily member 16
CD55	2.81903	3.72078	1.63379	2.07689	3.54251	1.48179	1.71605	1.59904	1.2457	10.7452	3.86221	3.85445	2.63568	2.77759	5.89947	2.12583	2.41175	3.02085	1.86612	14.5593	0.841	0.746066	0.565305	0.522498	1.22372	0.415743	0.457402	0.62213	0.384411	2.94173	10	10	31.3	31.3	0	111.88	4884700000	66	P08174-4;P08174;P08174-3;P08174-5;P08174-2;P08174-6;P08174-7	P08174-4;P08174;P08174-3;P08174-5;P08174-2;P08174-6;P08174-7	Complement decay-accelerating factor
ABCB1	2.13256	1.67784	0.747123	1.63815	0.7093	0.885061	1.00966	0.75296	5.75698	6.5049	1.02631	0.763039	0.370749	0.801412	0.44995	0.451549	0.458868	0.380974	2.72657	4.24761	1.58383	1.14605	0.481553	1.01575	0.548765	0.564354	0.598536	0.490826	3.39303	7.42181	22	20	19.6	18.3	0	133.31	1038100000	46	P08183;P08183-2	P08183;P08183-2	Multidrug resistance protein 1
SLC3A2	18.437	14.7725	11.2933	15.5085	37.0434	20.5	11.5465	6.11362	13.7243	35.2048	18.1756	16.8141	11.3704	15.5003	39.8751	17.211	8.77173	5.20615	13.9198	30.8491	14.8869	20.8583	10.2864	10.3166	46.7774	15.1234	6.18069	4.36773	13.75	25.9139	26	1	42.9	2.7	0	323.31	118000000000	480	P08195;P08195-3;P08195-4	P08195;P08195-3;P08195-4	4F2 cell-surface antigen heavy chain
[truncated: 5,897 more rows]
