# Supplementary material for: Enhanced validation of antibodies for research applications
Source: Nat Commun. 2018 Oct 8;9:4130. doi: 10.1038/s41467-018-06642-y (PMC6175901; doi:10.1038/s41467-018-06642-y)
Supplement: Supplementary file 13 — Supplementary Data 10 [file 41467_2018_6642_MOESM13_ESM.xlsx]

## Sheet: Table S14
Supplementary Data 10 - Parallel Reaction Monitoring (PRM) peptide coordinates
Peptide	Standard	Gene	Charge (z)	m/z	Modified Sequence	RT (min)	Fragment Ions monitored
ANNSDFGLVAAVFTNDINK	HPRR1850063	ALDH1A2	2	1005.5	ANNSDFGLVAAVFTNDINK	51.87	y13;y11;y10;y9;y8;y7;y6;y5;y4;y3
ANNSDFGLVAAVFTNDINK	HPRR1850063	ALDH1A2	2	1009.51	ANNSDFGLVAAVFTNDINK[+8]	51.87	y11;y10;y9;y8;y7;y6;y5;y4;y3
EEIFGPVQEILR	HPRR1850063	ALDH1A2	2	715.388	EEIFGPVQEILR	48.91	y10;y9;y8;y7;y6;y5;y4;y3;y7;b3
EEIFGPVQEILR	HPRR1850063	ALDH1A2	2	720.392	EEIFGPVQEILR[+10]	48.91	y10;y9;y8;y7;y6;y5;y4;y3;y7;b3
ILELIQSGVAEGAK	HPRR1850063	ALDH1A2	2	714.409	ILELIQSGVAEGAK	36.23	y12;y11;y10;y9;y8;y7;y5;y4;b3;b4
ILELIQSGVAEGAK	HPRR1850063	ALDH1A2	2	718.416	ILELIQSGVAEGAK[+8]	36.23	y12;y11;y10;y9;y8;y7;y5;y4;b3;b4
GTDVNVFNTILTTR	HPRR1920069	ANXA1	2	775.912	GTDVNVFNTILTTR	45.44	y10;y9;y8;y7;y6;y5;y4;y3;b4
GTDVNVFNTILTTR	HPRR1920069	ANXA1	2	780.916	GTDVNVFNTILTTR[+10]	45.44	y10;y9;y8;y7;y6;y5;y4;y3;b4
GGPGSAVSPYPTFNPSSDVAALHK	HPRR1920070	ANXA1	3	786.057	GGPGSAVSPYPTFNPSSDVAALHK	35.3	y14;y11;y10;y9;y8;y6;y5;y14;y10;b10
GGPGSAVSPYPTFNPSSDVAALHK	HPRR1920070	ANXA1	3	788.729	GGPGSAVSPYPTFNPSSDVAALHK[+8]	35.3	y14;y11;y10;y9;y8;y6;y5;y14;y10;b10
GVDEATIIDILTK	HPRR1920070	ANXA1	2	694.388	GVDEATIIDILTK	51.69	y9;y7;y6;y5;y4;y3
GVDEATIIDILTK	HPRR1920070	ANXA1	2	698.395	GVDEATIIDILTK[+8]	51.69	y9;y8;y7;y6;y5;y4;y3;b10
ALLTLADGR	HPRR2050268	ANXA3	2	465.274	ALLTLADGR	27.43	y7;y6;y5;y4;y3;b4
ALLTLADGR	HPRR2050268	ANXA3	2	470.279	ALLTLADGR[+10]	27.43	y7;y6;y5;y4;y3;b4
LTFDEYR	HPRR2050268	ANXA3	2	472.23	LTFDEYR	23.72	y6;y5;y4;y3;y2
LTFDEYR	HPRR2050268	ANXA3	2	477.234	LTFDEYR[+10]	23.72	y6;y5;y4;y2
NTPAFLAER	HPRR2050268	ANXA3	2	509.769	NTPAFLAER	22.1	y7;y6;y5;y4;y3;y2;y7;b6;b7
NTPAFLAER	HPRR2050268	ANXA3	2	514.774	NTPAFLAER[+10]	22.1	y7;y6;y5;y4;y3;y2;y7;b6
SLGDDISSETSGDFR	HPRR2050268	ANXA3	2	793.352	SLGDDISSETSGDFR	30.6	y13;y11;y10;y9;y8;y7;y6;y2;b4;b5
SLGDDISSETSGDFR	HPRR2050268	ANXA3	2	798.357	SLGDDISSETSGDFR[+10]	30.6	y13;y11;y10;y9;y8;y7;y6;y2;b4;b5
QHGIPIPVTPK	HPRR2470235	ASS1	2	593.851	QHGIPIPVTPK	21	y9;y7;y5;y3;y10;b3;b4;b6
QHGIPIPVTPK	HPRR2470235	ASS1	2	597.858	QHGIPIPVTPK[+8]	21	y9;y7;y5;y3;y10;b3;b4;b6
FCSWVDQK	HPRR2100040	BPGM	2	535.242	FC[+57]SWVDQK	20.64	y6;y5;y4;y3;b2
FCSWVDQK	HPRR2100040	BPGM	2	539.249	FC[+57]SWVDQK[+8]	20.64	y6;y5;y4;y3;b2
IAPEVLR	HPRR2100041	BPGM	2	399.248	IAPEVLR	17.77	y6;y5;y4;y3;y5
IAPEVLR	HPRR2100041	BPGM	2	404.252	IAPEVLR[+10]	17.77	y6;y5;y4;y3;y5
LLPYWNER	HPRR2100041	BPGM	2	545.788	LLPYWNER	31.49	y6;y5;y4;y3;y2;y6
LLPYWNER	HPRR2100041	BPGM	2	550.792	LLPYWNER[+10]	31.49	y6;y5;y4;y3;y2;y6
AAAGIQPPGYLIHESACWSDTLQR	HPRR2390062	CANT1	3	881.099	AAAGIQPPGYLIHESAC[+57]WSDTLQR	46.78	y12;y11;y10;y7;y6;y4;y18;y17;y12;b5
AAAGIQPPGYLIHESACWSDTLQR	HPRR2390062	CANT1	3	884.435	AAAGIQPPGYLIHESAC[+57]WSDTLQR[+10]	46.78	y12;y11;y10;y7;y6;y4;y18;y17;y12;b5
AVPWVILSDGDGTVEK	HPRR2390065	CANT1	2	843.441	AVPWVILSDGDGTVEK	43.74	y13;y12;y11;y10;y9;y8;y7;y5;y3;b4
AVPWVILSDGDGTVEK	HPRR2390065	CANT1	2	847.448	AVPWVILSDGDGTVEK[+8]	43.74	y13;y12;y11;y10;y9;y8;y7;y5;y3;b4
TGVVYQIEGSK	HPRR2390065	CANT1	2	590.814	TGVVYQIEGSK	20.55	y8;y7;y6;y5;y4;b4
TGVVYQIEGSK	HPRR2390065	CANT1	2	594.821	TGVVYQIEGSK[+8]	20.55	y8;y7;y6;y5;y4;b4
SALFAQLNQGEAITK	HPRR3730145	CAP2	2	795.928	SALFAQLNQGEAITK	35.18	y9;y8;y7;y5;y4;y3;b4;b5
SALFAQLNQGEAITK	HPRR3730145	CAP2	2	799.935	SALFAQLNQGEAITK[+8]	35.18	y10;y9;y8;y7;y6;y5;y4;y3;b4;b5
DLALAIR	HPRR2370009	CAPG	2	386.24	DLALAIR	29.77	y5;y4;y3;b3
DLALAIR	HPRR2370009	CAPG	2	391.244	DLALAIR[+10]	29.77	y5;y4;y3;b3
VAGHPNIVINNAAGNFISPTER	HPRR2540115	DECR1	3	764.401	VAGHPNIVINNAAGNFISPTER	33	y10;y9;y7;y6;y5;y4;b4;b7;b8;b9
VAGHPNIVINNAAGNFISPTER	HPRR2540115	DECR1	3	767.737	VAGHPNIVINNAAGNFISPTER[+10]	33	y10;y9;y7;y6;y5;y4;b4;b7;b8;b9
EQFIPPYVPR	HPRR620024	EPS8	2	623.335	EQFIPPYVPR	34.93	y8;y7;y6;y5;y6;y5;b3
EQFIPPYVPR	HPRR620024	EPS8	2	628.339	EQFIPPYVPR[+10]	34.93	y8;y7;y6;y5;y6;y5;b3
GSHLDQGEAAVAFKPTSNR	HPRR620024	EPS8	3	668.34	GSHLDQGEAAVAFK[+8]PTSNR[+10]	17.3	y10;y9;y8;y7;y6;y5;b8;b9;b10;b11
GSHLDQGEAAVAFKPTSNR	HPRR620024	EPS8	3	662.333	GSHLDQGEAAVAFKPTSNR	17.3	y10;y9;y8;y7;y6;y5;b8;b9;b10;b11
DSVSSVSDISQYR	HPRR620025	EPS8	2	721.842	DSVSSVSDISQYR	27.28	y10;y9;y8;y7;y6;y5;y4;y2;b3;b4
DSVSSVSDISQYR	HPRR620025	EPS8	2	726.846	DSVSSVSDISQYR[+10]	27.28	y10;y9;y8;y7;y6;y5;y4;y2;b3;b4
VLQGLPR	HPRR320002	ERBB2	2	391.748	VLQGLPR	17.49	y6;y5;y4;y3
VLQGLPR	HPRR320002	ERBB2	2	396.752	VLQGLPR[+10]	17.49	y6;y5;y4;y3
AVTSANIQEFAGCK	HPRR320022	ERBB2	2	748.364	AVTSANIQEFAGC[+57]K	26.48	y11;y10;y9;y8;y7;y6;y5;y4;y3;y2
AVTSANIQEFAGCK	HPRR320022	ERBB2	2	752.371	AVTSANIQEFAGC[+57]K[+8]	26.48	y11;y10;y9;y8;y7;y6;y5;y4;y3;y2
VQAQYPGVCINNEVVEPSAEQIAK	HPRR2930159	HNMT	2	1322.16	VQAQYPGVC[+57]INNEVVEPSAEQIAK	36.9	y14;y13;y11;y10;y9;y8;y4;y19;b4;b5
VQAQYPGVCINNEVVEPSAEQIAK	HPRR2930159	HNMT	2	1326.16	VQAQYPGVC[+57]INNEVVEPSAEQIAK[+8]	36.9	y14;y13;y11;y10;y9;y8;y4;y19;b4;b5
AACLPLPGYR	HPRR2350017	LCP1	2	559.295	AAC[+57]LPLPGYR	29.83	y8;y7;y6;y5;y4;b3
AACLPLPGYR	HPRR2350017	LCP1	2	564.299	AAC[+57]LPLPGYR[+10]	29.83	y8;y7;y6;y5;y4;b3
VDTDGNGYISFNELNDLFK	HPRR2350017	LCP1	2	1081.01	VDTDGNGYISFNELNDLFK	51.3	y13;y11;y10;y9;y8;y7;y6;y5;y4;y3
VDTDGNGYISFNELNDLFK	HPRR2350017	LCP1	2	1085.01	VDTDGNGYISFNELNDLFK[+8]	51.3	y13;y11;y10;y9;y8;y7;y6;y5;y4;y3
ASPGLLPVANGNSLNK	HPRR680167	MEF2D	2	776.428	ASPGLLPVANGNSLNK	29.72	y11;y10;y9;y8;y7;y6;y4;b4;b5;b6
ASPGLLPVANGNSLNK	HPRR680167	MEF2D	2	780.435	ASPGLLPVANGNSLNK[+8]	29.72	y11;y10;y9;y8;y7;y6;y4;b4;b5;b6
LLSPQQPALQR	HPRR680167	MEF2D	2	625.864	LLSPQQPALQR	21.59	y9;y8;y7;y6;y5;y2;y8;b3;b9;b9
LLSPQQPALQR	HPRR680167	MEF2D	2	630.869	LLSPQQPALQR[+10]	21.59	y9;y8;y7;y6;y5;y2;y8;b3;b9;b9
ALTSELANAR	HPRR1970043	MSN	2	523.285	ALTSELANAR	18.9	y8;y7;y6;y5;y4;y3
ALTSELANAR	HPRR1970043	MSN	2	528.29	ALTSELANAR[+10]	18.9	y8;y7;y6;y5;y4;y3
SAEDYNSSNALNVK	HPRR490019	PAK1	2	756.352	SAEDYNSSNALNVK	18.54	y11;y10;y9;y8;y7;y6;y5;y4;y3;b4
SAEDYNSSNALNVK	HPRR490019	PAK1	2	760.359	SAEDYNSSNALNVK[+8]	18.54	y11;y10;y9;y8;y7;y6;y5;y4;y3;b4
SVIEPLPVTPTR	HPRR490019	PAK1	2	654.88	SVIEPLPVTPTR	32.07	y10;y9;y8;y7;y6;y4;y3;y6;b3;b4
SVIEPLPVTPTR	HPRR490019	PAK1	2	659.884	SVIEPLPVTPTR[+10]	32.07	y10;y9;y8;y7;y6;y4;y3;y6;b3;b4
TQGVSTTDLVGR	HPRR2501287	PCYT2	2	617.325	TQGVSTTDLVGR	20	y10;y9;y8;y7;y6;y5;y4;y3
TQGVSTTDLVGR	HPRR2501287	PCYT2	2	622.329	TQGVSTTDLVGR[+10]	20	y10;y9;y8;y7;y6;y5;y4;y3
ELAFLEAAR	HPRR2501289	PCYT2	2	510.28	ELAFLEAAR	34.55	y7;y6;y5;y4;y3;b3
ELAFLEAAR	HPRR2501289	PCYT2	2	515.284	ELAFLEAAR[+10]	34.55	y7;y6;y5;y4;y3;b3
QIDSGSNLTTDLIVQR	HPRR2501289	PCYT2	2	880.463	QIDSGSNLTTDLIVQR	35.64	y14;y13;y12;y10;y9;y8;y7;y5;y3;y2
QIDSGSNLTTDLIVQR	HPRR2501289	PCYT2	2	885.467	QIDSGSNLTTDLIVQR[+10]	35.64	y14;y13;y12;y10;y9;y8;y7;y5;y3;y2
FSAASSDNTENLIK	HPRR290105	PIK3R1	2	748.865	FSAASSDNTENLIK	24.33	y12;y11;y10;y9;y8;y7;y6;y5;y4;b3
FSAASSDNTENLIK	HPRR290105	PIK3R1	2	752.872	FSAASSDNTENLIK[+8]	24.33	y12;y11;y10;y9;y8;y7;y6;y5;y4;b3
GDFPGTYVEYIGR	HPRR290106	PIK3R1	2	737.354	GDFPGTYVEYIGR	39.22	y10;y9;y8;y7;y6;y5;y4;y3;y10;b8
GDFPGTYVEYIGR	HPRR290106	PIK3R1	2	742.358	GDFPGTYVEYIGR[+10]	39.22	y10;y9;y8;y7;y6;y5;y4;y3;y10;b8
GLECSTLYR	HPRR290106	PIK3R1	2	549.766	GLEC[+57]STLYR	19.66	y7;y6;y5;y4;y3;y2;b3
GLECSTLYR	HPRR290106	PIK3R1	2	554.77	GLEC[+57]STLYR[+10]	19.66	y7;y6;y5;y4;y3;y2;b3
TQSSSNLAELR	HPRR290106	PIK3R1	2	603.31	TQSSSNLAELR	15.88	y9;y8;y7;y6;y5;y4;y3
TQSSSNLAELR	HPRR290106	PIK3R1	2	608.314	TQSSSNLAELR[+10]	15.88	y9;y8;y7;y6;y5;y4;y3
GTEELYAIK	HPRR1060018	PRKCA	2	512.271	GTEELYAIK	22.59	y7;y6;y5;y4;y3
GTEELYAIK	HPRR1060018	PRKCA	2	516.279	GTEELYAIK[+8]	22.59	y6;y5;y4;y3
LLAEALNQVTQR	HPRR260307	PRKCD	2	678.386	LLAEALNQVTQR	33.2	y10;y9;y8;y7;y6;y5;y4;y3;y2;b4
LLAEALNQVTQR	HPRR260307	PRKCD	2	683.39	LLAEALNQVTQR[+10]	33.2	y10;y9;y8;y7;y6;y5;y4;y3;y2;b4
VLLGELK	HPRR260307	PRKCD	2	386.252	VLLGELK	26.23	y6;y5;y4;y3
VLLGELK	HPRR260307	PRKCD	2	390.259	VLLGELK[+8]	26.23	y6;y5;y4;y3
EAEETQSTLQAECDQYR	HPRR1950729	RRBP1	2	1029.44	EAEETQSTLQAEC[+57]DQYR	21.1	y12;y11;y10;y9;y8;y7;y6;y5;y3;b16
EAEETQSTLQAECDQYR	HPRR1950729	RRBP1	2	1034.44	EAEETQSTLQAEC[+57]DQYR[+10]	21.1	y12;y11;y10;y9;y8;y7;y6;y5;y3;b16
SVEEEEQVWR	HPRR1950729	RRBP1	2	645.802	SVEEEEQVWR	23.94	y8;y7;y6;y5;y4;y3;y2;b3;b4
SVEEEEQVWR	HPRR1950729	RRBP1	2	650.806	SVEEEEQVWR[+10]	23.94	y8;y6;y5;y4;y3;y2;b3;b4
QYDISDPQRPR	HPRR1370137	SELENBP1	3	465.569	QYDISDPQR[+10]PR[+10]	13.09	y5;y4;y9;y8;y7;y5
QYDISDPQRPR	HPRR1370137	SELENBP1	3	458.897	QYDISDPQRPR	13.09	y5;y4;y9;y8;y7;y5
YLAEVATGDDK	HPRR1510038	SFN	2	591.288	YLAEVATGDDK	17.22	y10;y9;y8;y7;y6;y5;y4;y3;y10;y9;y8;y7;y6;b3;b4;b5;b6;b7;b8;b9;b10
YLAEVATGDDK	HPRR1510038	SFN	2	595.295	YLAEVATGDDK[+8]	17.22	y9;y7;y6;y5;y4;y3;b3
LFGGFNSSDTVTSPQR	HPRR290019	SRC	2	856.916	LFGGFNSSDTVTSPQR	30.74	y14;y11;y10;y9;y8;y7;y6;y5;y4;y3
LFGGFNSSDTVTSPQR	HPRR290019	SRC	2	861.92	LFGGFNSSDTVTSPQR[+10]	30.74	y14;y11;y10;y9;y8;y7;y6;y5;y4;y3
LLLNAENPR	HPRR290019	SRC	2	520.298	LLLNAENPR	20.5	y8;y7;y6;y5;y4;y3;b3
LLLNAENPR	HPRR290019	SRC	2	525.303	LLLNAENPR[+10]	20.5	y8;y7;y6;y5;y4;y3;b3
LLAQTTLR	HPRR1951144	STOM	2	458.285	LLAQTTLR	18.42	y7;y6;y5;y4;y3
LLAQTTLR	HPRR1951144	STOM	2	463.289	LLAQTTLR[+10]	18.42	y7;y6;y5;y4;y3
TISFDIPPQEILTK	HPRR1951144	STOM	2	801.443	TISFDIPPQEILTK	46.26	y12;y10;y9;y8;y7;y6;y4;y8;y5;b5
TISFDIPPQEILTK	HPRR1951144	STOM	2	805.45	TISFDIPPQEILTK[+8]	46.26	y12;y10;y9;y8;y7;y6;y4;y8;y5;b5
VQNATLAVANITNADSATR	HPRR1951144	STOM	2	965.503	VQNATLAVANITNADSATR	31.23	y15;y14;y13;y12;y11;y10;y9;y8;y4;b3
VQNATLAVANITNADSATR	HPRR1951144	STOM	2	970.507	VQNATLAVANITNADSATR[+10]	31.23	y15;y14;y13;y12;y11;y10;y9;y8;y4;b3
DIEEHLQR	HPRR3160243	STUB1	2	520.262	DIEEHLQR	14.28	y6;y5;y4;y3;y2;y7;y6;y5;b3;b5
DIEEHLQR	HPRR3160243	STUB1	2	525.266	DIEEHLQR[+10]	14.28	y6;y5;y4;y3;y2;y7;y5;b3;b5
VGHFDPVTR	HPRR3160243	STUB1	3	343.182	VGHFDPVTR	12.15	y6;y5;y4;y3;y8;b4;b5;b6
VGHFDPVTR	HPRR3160243	STUB1	2	514.27	VGHFDPVTR	12.15	y6;y5;y4;y8;y7;b5
VGHFDPVTR	HPRR3160243	STUB1	3	346.518	VGHFDPVTR[+10]	12.15	y6;y5;y4;y3;y8;b4;b5;b6
VGHFDPVTR	HPRR3160243	STUB1	2	519.274	VGHFDPVTR[+10]	12.15	y6;y5;y4;y8;y7;b5
HYPYISTR	HPRR1920071	STXBP1	2	518.764	HYPYISTR	13.33	y7;y6;y5;y4;y3;y7;y6;b2
HYPYISTR	HPRR1920071	STXBP1	2	523.768	HYPYISTR[+10]	13.33	y7;y6;y5;y4;y3;y7;y6;b2
ISEQTYQLSR	HPRR1920071	STXBP1	2	612.815	ISEQTYQLSR	17.5	y9;y8;y7;y6;y5;y4;y3
ISEQTYQLSR	HPRR1920071	STXBP1	2	617.819	ISEQTYQLSR[+10]	17.5	y9;y8;y7;y6;y5;y4;y3
SSASFSTTAVSAR	HPRR1920071	STXBP1	2	636.315	SSASFSTTAVSAR	16.72	y11;y10;y9;y8;y5;y4;y3;b4
SSASFSTTAVSAR	HPRR1920071	STXBP1	2	641.319	SSASFSTTAVSAR[+10]	16.72	y11;y10;y9;y8;y7;y6;y5;y4;y3;b4
VLDGLHNELQTIGFQIETIGK	HPRR3000140	UGDH	3	775.753	VLDGLHNELQTIGFQIETIGK	49.09	y9;y8;y7;y6;y5;y4;y3;b8;b9;b10
VLDGLHNELQTIGFQIETIGK	HPRR3000140	UGDH	3	778.425	VLDGLHNELQTIGFQIETIGK[+8]	49.09	y9;y8;y7;y6;y5;y4;y3;b8;b9;b10
