# Supplementary material for: Enhanced validation of antibodies for research applications
Source: Nat Commun. 2018 Oct 8;9:4130. doi: 10.1038/s41467-018-06642-y (PMC6175901; doi:10.1038/s41467-018-06642-y)
Supplement: Supplementary file 14 — Supplementary Data 11 [file 41467_2018_6642_MOESM14_ESM.xlsx]

## Sheet: Table S15
Supplementary Data 11 - Peptide ratios used to determine protein abundance. The ratio to standard is calculated from the summed area intensity from the endogenous peptide to its spiked heavy standard. The Dot Product Light To Heavy (calculated by Skyline) is generated by comparing the distribution of fragment ions of the light peptide to the observed distribution of the spiked standard peptide (s…
Protein	Ratio To Standard	Peptide	Replicate Name	Ratio Light To Heavy	Dot Product Light To Heavy	CV accross 3 replicates(%)
HPRR680167_MEF2D	0.3248	ASPGLLPVANGNSLNK	A431_C	0.3248	0.9384	NA	HPRR680167
HPRR680167_MEF2D	0.2802	ASPGLLPVANGNSLNK	A549_A	0.2802	0.9394	9.6	HPRR680167
HPRR680167_MEF2D	0.3394	ASPGLLPVANGNSLNK	A549_B	0.3394	0.8706	9.6	HPRR680167
HPRR680167_MEF2D	0.34	ASPGLLPVANGNSLNK	A549_C	0.34	0.8499	9.6	HPRR680167
HPRR680167_MEF2D	0.1441	ASPGLLPVANGNSLNK	HEK_C	0.1441	0.9138	NA	HPRR680167
HPRR680167_MEF2D	0.3311	ASPGLLPVANGNSLNK	U2OS_A	0.3311	0.8008	51.6	HPRR680167
HPRR680167_MEF2D	1.3565	ASPGLLPVANGNSLNK	U2OS_A	1.3565	0.9428	51.6	HPRR680167
HPRR680167_MEF2D	1.0499	ASPGLLPVANGNSLNK	U2OS_C	1.0499	0.944	51.6	HPRR680167
HPRR680167_MEF2D	1.4153	ASPGLLPVANGNSLNK	HELA_A	1.4153	0.9194	NA	HPRR680167
HPRR680167_MEF2D	0.2171	ASPGLLPVANGNSLNK	RT4_B	0.2171	0.9221	NA	HPRR680167
HPRR680167_MEF2D	0.8795	ASPGLLPVANGNSLNK	SHSY5Y_A	0.8795	0.9076	NA	HPRR680167
HPRR680167_MEF2D	0.155	LLSPQQPALQR	A431_A	0.155	0.9512	39.9	HPRR680167
HPRR680167_MEF2D	0.3185	LLSPQQPALQR	A431_C	0.3185	0.967	39.9	HPRR680167
HPRR680167_MEF2D	0.3128	LLSPQQPALQR	A549_A	0.3128	0.9841	5.1	HPRR680167
HPRR680167_MEF2D	0.3374	LLSPQQPALQR	A549_B	0.3374	0.9754	5.1	HPRR680167
HPRR680167_MEF2D	0.3506	LLSPQQPALQR	A549_C	0.3506	0.9841	5.1	HPRR680167
HPRR680167_MEF2D	0.1951	LLSPQQPALQR	HEK_A	0.1951	0.9697	5.7	HPRR680167
HPRR680167_MEF2D	0.2118	LLSPQQPALQR	HEK_B	0.2118	0.973	5.7	HPRR680167
HPRR680167_MEF2D	0.1872	LLSPQQPALQR	HEK_C	0.1872	0.963	5.7	HPRR680167
HPRR680167_MEF2D	0.6438	LLSPQQPALQR	U2OS_A	0.6438	0.9983	20	HPRR680167
HPRR680167_MEF2D	0.5181	LLSPQQPALQR	U2OS_B	0.5181	0.9876	20	HPRR680167
HPRR680167_MEF2D	0.8116	LLSPQQPALQR	U2OS_C	0.8116	0.9823	20	HPRR680167
HPRR680167_MEF2D	0.1811	LLSPQQPALQR	HEP_A	0.1811	0.9062	7.3	HPRR680167
HPRR680167_MEF2D	0.2081	LLSPQQPALQR	HEP_B	0.2081	0.9325	7.3	HPRR680167
HPRR680167_MEF2D	0.1816	LLSPQQPALQR	HEP_C	0.1816	0.904	7.3	HPRR680167
HPRR680167_MEF2D	1.1479	LLSPQQPALQR	HELA_A	1.1479	0.9865	15.3	HPRR680167
HPRR680167_MEF2D	1.0234	LLSPQQPALQR	HELA_B	1.0234	0.9757	15.3	HPRR680167
HPRR680167_MEF2D	1.4253	LLSPQQPALQR	HELA_C	1.4253	0.9374	15.3	HPRR680167
HPRR680167_MEF2D	0.2481	LLSPQQPALQR	RT4_A	0.2481	0.8918	6	HPRR680167
HPRR680167_MEF2D	0.2209	LLSPQQPALQR	RT4_B	0.2209	0.936	6	HPRR680167
HPRR680167_MEF2D	0.2221	LLSPQQPALQR	RT4_C	0.2221	0.9254	6	HPRR680167
HPRR680167_MEF2D	0.4466	LLSPQQPALQR	SHSY5Y_B	0.4466	0.9798	62.7	HPRR680167
HPRR680167_MEF2D	0.1322	LLSPQQPALQR	SHSY5Y_C	0.1322	0.8707	62.7	HPRR680167
HPRR620024_EPS8	0.6592	EQFIPPYVPR	A431_B	0.6592	0.9958	14.2	HPRR620024
HPRR620024_EPS8	0.8443	EQFIPPYVPR	A431_C	0.8443	0.9959	14.2	HPRR620024
HPRR620024_EPS8	0.7907	EQFIPPYVPR	A549_A	0.7907	0.9981	24.5	HPRR620024
HPRR620024_EPS8	0.5047	EQFIPPYVPR	A549_B	0.5047	0.9967	24.5	HPRR620024
HPRR620024_EPS8	0.8881	EQFIPPYVPR	A549_C	0.8881	0.9984	24.5	HPRR620024
HPRR620024_EPS8	0.1729	EQFIPPYVPR	HEK_A	0.1729	0.9764	23.7	HPRR620024
HPRR620024_EPS8	0.2046	EQFIPPYVPR	HEK_B	0.2046	0.9862	23.7	HPRR620024
HPRR620024_EPS8	0.118	EQFIPPYVPR	HEK_C	0.118	0.9865	23.7	HPRR620024
HPRR620024_EPS8	0.1344	EQFIPPYVPR	U2OS_A	0.1344	0.9838	26.2	HPRR620024
HPRR620024_EPS8	0.2468	EQFIPPYVPR	U2OS_B	0.2468	0.9836	26.2	HPRR620024
HPRR620024_EPS8	0.2185	EQFIPPYVPR	U2OS_C	0.2185	0.9795	26.2	HPRR620024
HPRR620024_EPS8	0.7284	EQFIPPYVPR	HEP_A	0.7284	0.9902	11.3	HPRR620024
HPRR620024_EPS8	0.6101	EQFIPPYVPR	HEP_B	0.6101	0.9957	11.3	HPRR620024
HPRR620024_EPS8	0.575	EQFIPPYVPR	HEP_C	0.575	0.9913	11.3	HPRR620024
HPRR620024_EPS8	0.4217	EQFIPPYVPR	HELA_A	0.4217	0.9962	15.6	HPRR620024
HPRR620024_EPS8	0.3172	EQFIPPYVPR	HELA_B	0.3172	0.9959	15.6	HPRR620024
HPRR620024_EPS8	0.4475	EQFIPPYVPR	HELA_C	0.4475	0.9944	15.6	HPRR620024
HPRR620024_EPS8	1.9227	EQFIPPYVPR	RT4_A	1.9227	0.9907	10.6	HPRR620024
HPRR620024_EPS8	2.21	EQFIPPYVPR	RT4_B	2.21	0.9869	10.6	HPRR620024
HPRR620024_EPS8	2.4434	EQFIPPYVPR	RT4_C	2.4434	0.9855	10.6	HPRR620024
HPRR620024_EPS8	0.0415	EQFIPPYVPR	SHSY5Y_A	0.0415	0.9768	13.7	HPRR620024
HPRR620024_EPS8	0.0327	EQFIPPYVPR	SHSY5Y_C	0.0327	0.9985	13.7	HPRR620024
HPRR620024_EPS8	1.8293	GSHLDQGEAAVAFKPTSNR	A431_B	1.8293	0.983	7.4	HPRR620024
HPRR620024_EPS8	1.6085	GSHLDQGEAAVAFKPTSNR	A431_C	1.6085	0.9647	7.4	HPRR620024
HPRR620024_EPS8	1.4145	GSHLDQGEAAVAFKPTSNR	A549_A	1.4145	0.9956	5.6	HPRR620024
HPRR620024_EPS8	1.4091	GSHLDQGEAAVAFKPTSNR	A549_B	1.4091	0.9963	5.6	HPRR620024
HPRR620024_EPS8	1.2643	GSHLDQGEAAVAFKPTSNR	A549_C	1.2643	0.9969	5.6	HPRR620024
HPRR620024_EPS8	0.1364	GSHLDQGEAAVAFKPTSNR	HEK_A	0.1364	0.9317	34.3	HPRR620024
HPRR620024_EPS8	0.3107	GSHLDQGEAAVAFKPTSNR	HEK_B	0.3107	0.9701	34.3	HPRR620024
HPRR620024_EPS8	0.2394	GSHLDQGEAAVAFKPTSNR	HEK_C	0.2394	0.9614	34.3	HPRR620024
HPRR620024_EPS8	0.3484	GSHLDQGEAAVAFKPTSNR	U2OS_A	0.3484	0.9728	14.1	HPRR620024
HPRR620024_EPS8	0.4774	GSHLDQGEAAVAFKPTSNR	U2OS_B	0.4774	0.948	14.1	HPRR620024
HPRR620024_EPS8	0.4439	GSHLDQGEAAVAFKPTSNR	U2OS_C	0.4439	0.9659	14.1	HPRR620024
HPRR620024_EPS8	1.8961	GSHLDQGEAAVAFKPTSNR	HEP_A	1.8961	0.9952	11.2	HPRR620024
HPRR620024_EPS8	1.5544	GSHLDQGEAAVAFKPTSNR	HEP_B	1.5544	0.9946	11.2	HPRR620024
HPRR620024_EPS8	1.984	GSHLDQGEAAVAFKPTSNR	HEP_C	1.984	0.9785	11.2	HPRR620024
HPRR620024_EPS8	0.7463	GSHLDQGEAAVAFKPTSNR	HELA_A	0.7463	0.9852	NA	HPRR620024
HPRR620024_EPS8	4.2855	GSHLDQGEAAVAFKPTSNR	RT4_A	4.2855	0.9597	9	HPRR620024
HPRR620024_EPS8	5.0129	GSHLDQGEAAVAFKPTSNR	RT4_B	5.0129	0.9451	9	HPRR620024
HPRR620024_EPS8	4.181	GSHLDQGEAAVAFKPTSNR	RT4_C	4.181	0.9872	9	HPRR620024
HPRR620024_EPS8	0.1262	GSHLDQGEAAVAFKPTSNR	SHSY5Y_B	0.1262	0.9563	NA	HPRR620024
HPRR490019_PAK1	0.9563	SAEDYNSSNALNVK	A431_A	0.9563	0.986	10.6	HPRR490019
HPRR490019_PAK1	1.1487	SAEDYNSSNALNVK	A431_C	1.1487	0.9883	10.6	HPRR490019
HPRR490019_PAK1	0.4572	SAEDYNSSNALNVK	A549_A	0.4572	0.9893	20.2	HPRR490019
HPRR490019_PAK1	0.7207	SAEDYNSSNALNVK	A549_B	0.7207	0.9626	20.2	HPRR490019
HPRR490019_PAK1	0.5727	SAEDYNSSNALNVK	A549_C	0.5727	0.9701	20.2	HPRR490019
HPRR490019_PAK1	1.6847	SAEDYNSSNALNVK	HEK_A	1.6847	0.9928	18.2	HPRR490019
HPRR490019_PAK1	2.0315	SAEDYNSSNALNVK	HEK_B	2.0315	0.993	18.2	HPRR490019
HPRR490019_PAK1	2.5257	SAEDYNSSNALNVK	HEK_C	2.5257	0.9229	18.2	HPRR490019
HPRR490019_PAK1	1.098	SAEDYNSSNALNVK	U2OS_B	1.098	0.9917	8.4	HPRR490019
HPRR490019_PAK1	1.2697	SAEDYNSSNALNVK	U2OS_B	1.2697	0.9375	8.4	HPRR490019
HPRR490019_PAK1	0.3837	SAEDYNSSNALNVK	HELA_A	0.3837	0.9213	NA	HPRR490019
HPRR490019_PAK1	3.8453	SAEDYNSSNALNVK	RT4_A	3.8453	0.9541	21.6	HPRR490019
HPRR490019_PAK1	2.4499	SAEDYNSSNALNVK	RT4_B	2.4499	0.9977	21.6	HPRR490019
HPRR490019_PAK1	3.8991	SAEDYNSSNALNVK	RT4_C	3.8991	0.9668	21.6	HPRR490019
HPRR490019_PAK1	0.7556	SAEDYNSSNALNVK	SHSY5Y_B	0.7556	0.9857	NA	HPRR490019
HPRR490019_PAK1	1.0947	SVIEPLPVTPTR	A431_B	1.0947	0.9986	1.1	HPRR490019
HPRR490019_PAK1	1.1155	SVIEPLPVTPTR	A431_C	1.1155	0.9961	1.1	HPRR490019
HPRR490019_PAK1	0.468	SVIEPLPVTPTR	A549_A	0.468	0.9987	10.5	HPRR490019
HPRR490019_PAK1	0.5257	SVIEPLPVTPTR	A549_B	0.5257	0.9994	10.5	HPRR490019
HPRR490019_PAK1	0.5924	SVIEPLPVTPTR	A549_C	0.5924	0.9996	10.5	HPRR490019
HPRR490019_PAK1	1.6409	SVIEPLPVTPTR	HEK_A	1.6409	0.9869	11.7	HPRR490019
HPRR490019_PAK1	1.9042	SVIEPLPVTPTR	HEK_B	1.9042	0.9837	11.7	HPRR490019
HPRR490019_PAK1	1.4688	SVIEPLPVTPTR	HEK_C	1.4688	0.9984	11.7	HPRR490019
HPRR490019_PAK1	1.4795	SVIEPLPVTPTR	U2OS_B	1.4795	0.9996	5.4	HPRR490019
HPRR490019_PAK1	1.5331	SVIEPLPVTPTR	U2OS_B	1.5331	0.9979	5.4	HPRR490019
HPRR490019_PAK1	1.6612	SVIEPLPVTPTR	U2OS_C	1.6612	0.9976	5.4	HPRR490019
HPRR490019_PAK1	0.1167	SVIEPLPVTPTR	HEP_A	0.1167	0.9916	14.6	HPRR490019
HPRR490019_PAK1	0.1317	SVIEPLPVTPTR	HEP_B	0.1317	0.9551	14.6	HPRR490019
HPRR490019_PAK1	0.1604	SVIEPLPVTPTR	HEP_C	0.1604	0.9578	14.6	HPRR490019
HPRR490019_PAK1	0.5123	SVIEPLPVTPTR	HELA_A	0.5123	0.9989	12.5	HPRR490019
HPRR490019_PAK1	0.4301	SVIEPLPVTPTR	HELA_B	0.4301	0.9867	12.5	HPRR490019
HPRR490019_PAK1	0.5709	SVIEPLPVTPTR	HELA_C	0.5709	0.9937	12.5	HPRR490019
HPRR490019_PAK1	2.2336	SVIEPLPVTPTR	RT4_A	2.2336	0.9912	3.5	HPRR490019
HPRR490019_PAK1	2.0736	SVIEPLPVTPTR	RT4_B	2.0736	0.9982	3.5	HPRR490019
HPRR490019_PAK1	2.2037	SVIEPLPVTPTR	RT4_C	2.2037	0.9966	3.5	HPRR490019
HPRR490019_PAK1	0.9386	SVIEPLPVTPTR	SHSY5Y_B	0.9386	0.9994	13.2	HPRR490019
HPRR490019_PAK1	0.697	SVIEPLPVTPTR	SHSY5Y_B	0.697	0.9806	13.2	HPRR490019
HPRR490019_PAK1	0.8229	SVIEPLPVTPTR	SHSY5Y_C	0.8229	0.9877	13.2	HPRR490019
HPRR320022_ERBB2	1.8071	AVTSANIQEFAGCK	A431_A	1.8071	0.973	12.5	HPRR320022
HPRR320022_ERBB2	NaN	AVTSANIQEFAGCK	A431_B	NaN	1	12.5	HPRR320022
HPRR320022_ERBB2	1.4533	AVTSANIQEFAGCK	A431_C	1.4533	0.9302	12.5	HPRR320022
HPRR320022_ERBB2	0.6137	AVTSANIQEFAGCK	A549_A	0.6137	0.9628	5.9	HPRR320022
HPRR320022_ERBB2	0.5463	AVTSANIQEFAGCK	A549_B	0.5463	0.8957	5.9	HPRR320022
HPRR320022_ERBB2	0.6133	AVTSANIQEFAGCK	A549_C	0.6133	0.9658	5.9	HPRR320022
HPRR320022_ERBB2	0.229	AVTSANIQEFAGCK	U2OS_B	0.229	0.9187	11.5	HPRR320022
HPRR320022_ERBB2	0.2797	AVTSANIQEFAGCK	U2OS_C	0.2797	0.9273	11.5	HPRR320022
HPRR320022_ERBB2	1.0668	AVTSANIQEFAGCK	HELA_A	1.0668	0.9769	NA	HPRR320022
HPRR320022_ERBB2	4.855	AVTSANIQEFAGCK	RT4_A	4.855	0.8984	9.1	HPRR320022
HPRR320022_ERBB2	5.6852	AVTSANIQEFAGCK	RT4_B	5.6852	0.9627	9.1	HPRR320022
HPRR320002_ERBB2	0.87	VLQGLPR	A431_A	0.87	0.9943	14.6	HPRR320002
HPRR320002_ERBB2	1.1318	VLQGLPR	A431_B	1.1318	0.9941	14.6	HPRR320002
HPRR320002_ERBB2	1.1996	VLQGLPR	A431_C	1.1996	0.9986	14.6	HPRR320002
HPRR320002_ERBB2	0.5443	VLQGLPR	A549_A	0.5443	0.9255	11.2	HPRR320002
HPRR320002_ERBB2	0.6118	VLQGLPR	A549_B	0.6118	0.9644	11.2	HPRR320002
HPRR320002_ERBB2	0.6982	VLQGLPR	A549_C	0.6982	0.9648	11.2	HPRR320002
HPRR320002_ERBB2	0.4082	VLQGLPR	HEK_A	0.4082	0.9973	26.3	HPRR320002
HPRR320002_ERBB2	0.6542	VLQGLPR	HEK_B	0.6542	0.9947	26.3	HPRR320002
HPRR320002_ERBB2	0.4027	VLQGLPR	HEK_C	0.4027	0.9747	26.3	HPRR320002
HPRR320002_ERBB2	0.3396	VLQGLPR	U2OS_A	0.3396	0.996	27.2	HPRR320002
HPRR320002_ERBB2	0.3186	VLQGLPR	U2OS_B	0.3186	0.9893	27.2	HPRR320002
HPRR320002_ERBB2	0.5385	VLQGLPR	U2OS_C	0.5385	0.9765	27.2	HPRR320002
HPRR320002_ERBB2	4.315	VLQGLPR	HEP_A	4.315	0.9931	8.9	HPRR320002
HPRR320002_ERBB2	3.8529	VLQGLPR	HEP_B	3.8529	0.9948	8.9	HPRR320002
HPRR320002_ERBB2	3.5465	VLQGLPR	HEP_C	3.5465	0.9989	8.9	HPRR320002
HPRR320002_ERBB2	0.3386	VLQGLPR	HELA_A	0.3386	0.9752	12.5	HPRR320002
HPRR320002_ERBB2	0.4195	VLQGLPR	HELA_B	0.4195	0.9246	12.5	HPRR320002
HPRR320002_ERBB2	0.446	VLQGLPR	HELA_C	0.446	0.9999	12.5	HPRR320002
HPRR320002_ERBB2	3.6248	VLQGLPR	RT4_A	3.6248	0.9984	10.9	HPRR320002
HPRR320002_ERBB2	2.8365	VLQGLPR	RT4_B	2.8365	0.9999	10.9	HPRR320002
HPRR320002_ERBB2	3.2979	VLQGLPR	RT4_C	3.2979	0.9978	10.9	HPRR320002
HPRR3160243_STUB1	0.8627	VGHFDPVTR	A431_C	0.8627	0.9907	13.9	HPRR3160243
HPRR3160243_STUB1	3.2405	VGHFDPVTR	HEK_A	3.2405	0.9958	12.6	HPRR3160243
HPRR3160243_STUB1	2.3478	VGHFDPVTR	HEK_C	2.3478	0.8472	12.6	HPRR3160243
HPRR3160243_STUB1	0.2224	VGHFDPVTR	U2OS_A	0.2224	1	46.6	HPRR3160243
HPRR3160243_STUB1	2.2878	VGHFDPVTR	U2OS_B	2.2878	0.9899	46.6	HPRR3160243
HPRR3160243_STUB1	3.2266	VGHFDPVTR	U2OS_C	3.2266	0.8927	46.6	HPRR3160243
HPRR3160243_STUB1	6.106	VGHFDPVTR	HELA_A	6.106	0.957	8.1	HPRR3160243
HPRR3160243_STUB1	3.777	VGHFDPVTR	SHSY5Y_B	3.777	0.9876	21.7	HPRR3160243
HPRR3160243_STUB1	0.663	VGHFDPVTR	A431_B	0.663	0.995	13.9	HPRR3160243
HPRR3160243_STUB1	0.8944	VGHFDPVTR	A431_C	0.8944	0.9975	13.9	HPRR3160243
HPRR3160243_STUB1	1.3857	VGHFDPVTR	A549_A	1.3857	0.9992	9.1	HPRR3160243
HPRR3160243_STUB1	1.6957	VGHFDPVTR	A549_B	1.6957	0.9958	9.1	HPRR3160243
HPRR3160243_STUB1	1.5925	VGHFDPVTR	A549_C	1.5925	0.9976	9.1	HPRR3160243
HPRR3160243_STUB1	2.9864	VGHFDPVTR	HEK_A	2.9864	0.998	12.6	HPRR3160243
HPRR3160243_STUB1	3.3273	VGHFDPVTR	HEK_B	3.3273	0.9983	12.6	HPRR3160243
HPRR3160243_STUB1	3.275	VGHFDPVTR	HEK_C	3.275	0.9967	12.6	HPRR3160243
HPRR3160243_STUB1	2.2082	VGHFDPVTR	U2OS_A	2.2082	0.9968	46.6	HPRR3160243
HPRR3160243_STUB1	1.9172	VGHFDPVTR	U2OS_B	1.9172	1	46.6	HPRR3160243
HPRR3160243_STUB1	2.2326	VGHFDPVTR	U2OS_C	2.2326	0.9976	46.6	HPRR3160243
HPRR3160243_STUB1	3.3513	VGHFDPVTR	HEP_A	3.3513	0.9676	33.3	HPRR3160243
HPRR3160243_STUB1	1.7019	VGHFDPVTR	HEP_B	1.7019	0.9987	33.3	HPRR3160243
HPRR3160243_STUB1	2.0097	VGHFDPVTR	HEP_C	2.0097	0.9874	33.3	HPRR3160243
HPRR3160243_STUB1	7.51	VGHFDPVTR	HELA_A	7.51	0.9221	8.1	HPRR3160243
HPRR3160243_STUB1	6.8507	VGHFDPVTR	HELA_B	6.8507	0.9219	8.1	HPRR3160243
HPRR3160243_STUB1	7.1833	VGHFDPVTR	HELA_C	7.1833	0.959	8.1	HPRR3160243
HPRR3160243_STUB1	2.4031	VGHFDPVTR	RT4_A	2.4031	0.9965	21	HPRR3160243
HPRR3160243_STUB1	3.4878	VGHFDPVTR	RT4_B	3.4878	0.9599	21	HPRR3160243
HPRR3160243_STUB1	2.3401	VGHFDPVTR	RT4_C	2.3401	0.9769	21	HPRR3160243
HPRR3160243_STUB1	2.973	VGHFDPVTR	SHSY5Y_A	2.973	0.9996	21.7	HPRR3160243
HPRR3160243_STUB1	0.9826	DIEEHLQR	A431_A	0.9826	0.8405	18.1	HPRR3160243
HPRR3160243_STUB1	0.6706	DIEEHLQR	A431_B	0.6706	0.9651	18.1	HPRR3160243
HPRR3160243_STUB1	0.7512	DIEEHLQR	A431_C	0.7512	0.9801	18.1	HPRR3160243
HPRR3160243_STUB1	1.2476	DIEEHLQR	A549_A	1.2476	0.9551	20.7	HPRR3160243
HPRR3160243_STUB1	1.4542	DIEEHLQR	A549_B	1.4542	0.9961	20.7	HPRR3160243
HPRR3160243_STUB1	1.9468	DIEEHLQR	A549_C	1.9468	0.975	20.7	HPRR3160243
HPRR3160243_STUB1	3.5933	DIEEHLQR	HEK_A	3.5933	0.9928	19.3	HPRR3160243
HPRR3160243_STUB1	4.7137	DIEEHLQR	HEK_B	4.7137	0.9649	19.3	HPRR3160243
HPRR3160243_STUB1	3.1107	DIEEHLQR	HEK_C	3.1107	0.9957	19.3	HPRR3160243
HPRR3160243_STUB1	2.0447	DIEEHLQR	U2OS_B	2.0447	0.9582	19.8	HPRR3160243
HPRR3160243_STUB1	2.8891	DIEEHLQR	U2OS_C	2.8891	0.9747	19.8	HPRR3160243
HPRR3160243_STUB1	2.1373	DIEEHLQR	HEP_A	2.1373	0.8418	8.1	HPRR3160243
HPRR3160243_STUB1	2.0301	DIEEHLQR	HEP_B	2.0301	0.9948	8.1	HPRR3160243
HPRR3160243_STUB1	2.4157	DIEEHLQR	HEP_C	2.4157	0.9183	8.1	HPRR3160243
HPRR3160243_STUB1	7.5907	DIEEHLQR	HELA_A	7.5907	0.8932	NA	HPRR3160243
HPRR3160243_STUB1	2.9912	DIEEHLQR	RT4_A	2.9912	0.9837	23.8	HPRR3160243
HPRR3160243_STUB1	1.9705	DIEEHLQR	RT4_C	1.9705	0.9906	23.8	HPRR3160243
HPRR3160243_STUB1	3.8577	DIEEHLQR	SHSY5Y_B	3.8577	0.9836	NA	HPRR3160243
HPRR3000140_UGDH	1.802	VLDGLHNELQTIGFQIETIGK	A431_C	1.802	0.9971	NA	HPRR3000140
HPRR3000140_UGDH	29.8955	VLDGLHNELQTIGFQIETIGK	A549_A	29.8955	0.9976	15.3	HPRR3000140
HPRR3000140_UGDH	38.1611	VLDGLHNELQTIGFQIETIGK	A549_B	38.1611	0.9932	15.3	HPRR3000140
HPRR3000140_UGDH	42.2635	VLDGLHNELQTIGFQIETIGK	A549_C	42.2635	0.9931	15.3	HPRR3000140
HPRR3000140_UGDH	1.2077	VLDGLHNELQTIGFQIETIGK	HEK_A	1.2077	0.9961	27.8	HPRR3000140
HPRR3000140_UGDH	1.804	VLDGLHNELQTIGFQIETIGK	HEK_B	1.804	0.9945	27.8	HPRR3000140
HPRR3000140_UGDH	1.0027	VLDGLHNELQTIGFQIETIGK	HEK_C	1.0027	0.9956	27.8	HPRR3000140
HPRR3000140_UGDH	2.6281	VLDGLHNELQTIGFQIETIGK	U2OS_B	2.6281	0.9889	10.1	HPRR3000140
HPRR3000140_UGDH	2.524	VLDGLHNELQTIGFQIETIGK	U2OS_B	2.524	0.9843	10.1	HPRR3000140
HPRR3000140_UGDH	3.1093	VLDGLHNELQTIGFQIETIGK	U2OS_C	3.1093	0.9934	10.1	HPRR3000140
HPRR3000140_UGDH	64.7427	VLDGLHNELQTIGFQIETIGK	HEP_A	64.7427	0.9752	15.8	HPRR3000140
HPRR3000140_UGDH	53.9501	VLDGLHNELQTIGFQIETIGK	HEP_B	53.9501	0.9801	15.8	HPRR3000140
HPRR3000140_UGDH	45.4405	VLDGLHNELQTIGFQIETIGK	HEP_C	45.4405	0.9832	15.8	HPRR3000140
HPRR3000140_UGDH	4.8383	VLDGLHNELQTIGFQIETIGK	HELA_A	4.8383	0.9971	22.8	HPRR3000140
HPRR3000140_UGDH	7.2155	VLDGLHNELQTIGFQIETIGK	HELA_B	7.2155	0.8297	22.8	HPRR3000140
HPRR3000140_UGDH	10.4404	VLDGLHNELQTIGFQIETIGK	RT4_A	10.4404	0.9939	4	HPRR3000140
HPRR3000140_UGDH	10.1861	VLDGLHNELQTIGFQIETIGK	RT4_B	10.1861	0.9982	4	HPRR3000140
HPRR3000140_UGDH	11.0992	VLDGLHNELQTIGFQIETIGK	RT4_C	11.0992	0.9955	4	HPRR3000140
HPRR3000140_UGDH	2.5578	VLDGLHNELQTIGFQIETIGK	SHSY5Y_B	2.5578	0.9941	NA	HPRR3000140
HPRR2930159_HNMT	0.0324	VQAQYPGVCINNEVVEPSAEQIAK	A431_A	0.0324	0.9746	NA	HPRR2930159
HPRR2930159_HNMT	0.2358	VQAQYPGVCINNEVVEPSAEQIAK	A549_A	0.2358	0.9797	13.4	HPRR2930159
HPRR2930159_HNMT	0.3102	VQAQYPGVCINNEVVEPSAEQIAK	A549_B	0.3102	0.957	13.4	HPRR2930159
HPRR2930159_HNMT	0.309	VQAQYPGVCINNEVVEPSAEQIAK	A549_C	0.309	0.9684	13.4	HPRR2930159
HPRR2930159_HNMT	3.509	VQAQYPGVCINNEVVEPSAEQIAK	HEK_A	3.509	0.9441	13.6	HPRR2930159
HPRR2930159_HNMT	3.2441	VQAQYPGVCINNEVVEPSAEQIAK	HEK_B	3.2441	0.9606	13.6	HPRR2930159
HPRR2930159_HNMT	2.5905	VQAQYPGVCINNEVVEPSAEQIAK	HEK_C	2.5905	0.9816	13.6	HPRR2930159
HPRR2930159_HNMT	1.4197	VQAQYPGVCINNEVVEPSAEQIAK	U2OS_B	1.4197	0.9916	29.4	HPRR2930159
HPRR2930159_HNMT	1.2984	VQAQYPGVCINNEVVEPSAEQIAK	U2OS_B	1.2984	0.9488	29.4	HPRR2930159
HPRR2930159_HNMT	2.306	VQAQYPGVCINNEVVEPSAEQIAK	U2OS_C	2.306	0.9913	29.4	HPRR2930159
HPRR2930159_HNMT	79.9922	VQAQYPGVCINNEVVEPSAEQIAK	HEP_A	79.9922	0.9246	6.3	HPRR2930159
HPRR2930159_HNMT	90.4804	VQAQYPGVCINNEVVEPSAEQIAK	HEP_B	90.4804	0.9172	6.3	HPRR2930159
HPRR2930159_HNMT	80.4331	VQAQYPGVCINNEVVEPSAEQIAK	HEP_C	80.4331	0.9414	6.3	HPRR2930159
HPRR2930159_HNMT	7.0525	VQAQYPGVCINNEVVEPSAEQIAK	HELA_A	7.0525	0.9355	11.3	HPRR2930159
HPRR2930159_HNMT	8.5819	VQAQYPGVCINNEVVEPSAEQIAK	HELA_B	8.5819	0.9922	11.3	HPRR2930159
HPRR2930159_HNMT	25.7648	VQAQYPGVCINNEVVEPSAEQIAK	RT4_A	25.7648	0.9493	12.1	HPRR2930159
HPRR2930159_HNMT	24.7692	VQAQYPGVCINNEVVEPSAEQIAK	RT4_B	24.7692	0.9644	12.1	HPRR2930159
HPRR2930159_HNMT	31.6077	VQAQYPGVCINNEVVEPSAEQIAK	RT4_C	31.6077	0.9433	12.1	HPRR2930159
HPRR2930159_HNMT	0.0425	VQAQYPGVCINNEVVEPSAEQIAK	SHSY5Y_B	0.0425	0.8214	NA	HPRR2930159
HPRR290105_PIK3R1	0.6576	FSAASSDNTENLIK	A431_A	0.6576	0.8836	NA	HPRR290105
HPRR290105_PIK3R1	0.1362	FSAASSDNTENLIK	A549_A	0.1362	0.9193	47.5	HPRR290105
HPRR290105_PIK3R1	0.4584	FSAASSDNTENLIK	A549_B	0.4584	0.955	47.5	HPRR290105
HPRR290105_PIK3R1	0.4601	FSAASSDNTENLIK	A549_C	0.4601	0.9935	47.5	HPRR290105
HPRR290105_PIK3R1	0.4098	FSAASSDNTENLIK	HEK_A	0.4098	0.9466	5.8	HPRR290105
HPRR290105_PIK3R1	0.4577	FSAASSDNTENLIK	HEK_B	0.4577	0.9109	5.8	HPRR290105
HPRR290105_PIK3R1	0.461	FSAASSDNTENLIK	HEK_C	0.461	0.9288	5.8	HPRR290105
HPRR290105_PIK3R1	0.8733	FSAASSDNTENLIK	U2OS_B	0.8733	0.865	NA	HPRR290105
HPRR290105_PIK3R1	1.5131	FSAASSDNTENLIK	HEP_A	1.5131	0.9336	10	HPRR290105
HPRR290105_PIK3R1	1.3636	FSAASSDNTENLIK	HEP_B	1.3636	0.9327	10	HPRR290105
HPRR290105_PIK3R1	1.208	FSAASSDNTENLIK	HEP_C	1.208	0.9791	10	HPRR290105
HPRR290105_PIK3R1	0.4127	FSAASSDNTENLIK	HELA_A	0.4127	0.82	NA	HPRR290105
HPRR290105_PIK3R1	3.3017	FSAASSDNTENLIK	RT4_B	3.3017	0.9783	12.7	HPRR290105
HPRR290105_PIK3R1	4.1154	FSAASSDNTENLIK	RT4_C	4.1154	0.9201	12.7	HPRR290105
HPRR290105_PIK3R1	0.3848	FSAASSDNTENLIK	SHSY5Y_B	0.3848	0.9716	0	HPRR290105
HPRR290105_PIK3R1	NaN	FSAASSDNTENLIK	SHSY5Y_B	NaN	1	0	HPRR290105
HPRR290019_SRC	1.0212	LFGGFNSSDTVTSPQR	A431_A	1.0212	0.9541	17.7	HPRR290019
HPRR290019_SRC	1.3066	LFGGFNSSDTVTSPQR	A431_B	1.3066	0.9306	17.7	HPRR290019
HPRR290019_SRC	1.5283	LFGGFNSSDTVTSPQR	A431_C	1.5283	0.9975	17.7	HPRR290019
HPRR290019_SRC	4.7364	LFGGFNSSDTVTSPQR	A549_A	4.7364	0.999	7.5	HPRR290019
HPRR290019_SRC	5.0835	LFGGFNSSDTVTSPQR	A549_B	5.0835	0.999	7.5	HPRR290019
HPRR290019_SRC	5.5938	LFGGFNSSDTVTSPQR	A549_C	5.5938	0.9984	7.5	HPRR290019
HPRR290019_SRC	1.1006	LFGGFNSSDTVTSPQR	HEK_A	1.1006	0.9963	6.2	HPRR290019
HPRR290019_SRC	1.1346	LFGGFNSSDTVTSPQR	HEK_B	1.1346	0.9991	6.2	HPRR290019
HPRR290019_SRC	0.9923	LFGGFNSSDTVTSPQR	HEK_C	0.9923	0.9975	6.2	HPRR290019
HPRR290019_SRC	0.4394	LFGGFNSSDTVTSPQR	U2OS_A	0.4394	0.9639	22.1	HPRR290019
HPRR290019_SRC	0.7259	LFGGFNSSDTVTSPQR	U2OS_A	0.7259	0.9961	22.1	HPRR290019
HPRR290019_SRC	0.577	LFGGFNSSDTVTSPQR	U2OS_C	0.577	0.9811	22.1	HPRR290019
HPRR290019_SRC	2.8132	LFGGFNSSDTVTSPQR	HEP_A	2.8132	0.9964	16.6	HPRR290019
HPRR290019_SRC	2.2484	LFGGFNSSDTVTSPQR	HEP_B	2.2484	0.9862	16.6	HPRR290019
HPRR290019_SRC	1.959	LFGGFNSSDTVTSPQR	HEP_C	1.959	0.9894	16.6	HPRR290019
HPRR290019_SRC	0.1701	LFGGFNSSDTVTSPQR	HELA_A	0.1701	0.9774	NA	HPRR290019
HPRR290019_SRC	8.2911	LFGGFNSSDTVTSPQR	RT4_A	8.2911	0.9698	6.7	HPRR290019
HPRR290019_SRC	8.0198	LFGGFNSSDTVTSPQR	RT4_B	8.0198	0.9942	6.7	HPRR290019
HPRR290019_SRC	7.1693	LFGGFNSSDTVTSPQR	RT4_C	7.1693	0.9966	6.7	HPRR290019
HPRR290019_SRC	1.4094	LFGGFNSSDTVTSPQR	SHSY5Y_A	1.4094	0.9982	NA	HPRR290019
HPRR290019_SRC	1.213	LLLNAENPR	A431_B	1.213	0.9969	1.4	HPRR290019
HPRR290019_SRC	1.2434	LLLNAENPR	A431_C	1.2434	0.9682	1.4	HPRR290019
HPRR290019_SRC	5.9861	LLLNAENPR	A549_A	5.9861	0.9901	7.2	HPRR290019
HPRR290019_SRC	6.8485	LLLNAENPR	A549_B	6.8485	0.9894	7.2	HPRR290019
HPRR290019_SRC	6.9477	LLLNAENPR	A549_C	6.9477	0.9834	7.2	HPRR290019
HPRR290019_SRC	1.0857	LLLNAENPR	HEK_A	1.0857	0.9816	1.5	HPRR290019
HPRR290019_SRC	1.0899	LLLNAENPR	HEK_B	1.0899	0.9866	1.5	HPRR290019
HPRR290019_SRC	1.0569	LLLNAENPR	HEK_C	1.0569	0.9924	1.5	HPRR290019
HPRR290019_SRC	0.3479	LLLNAENPR	U2OS_A	0.3479	0.9676	34.7	HPRR290019
HPRR290019_SRC	0.7568	LLLNAENPR	U2OS_A	0.7568	0.9674	34.7	HPRR290019
HPRR290019_SRC	0.7835	LLLNAENPR	U2OS_C	0.7835	0.9914	34.7	HPRR290019
HPRR290019_SRC	4.7945	LLLNAENPR	HEP_A	4.7945	0.981	7.7	HPRR290019
HPRR290019_SRC	4.0383	LLLNAENPR	HEP_B	4.0383	0.9913	7.7	HPRR290019
HPRR290019_SRC	4.3779	LLLNAENPR	HEP_C	4.3779	0.9929	7.7	HPRR290019
HPRR290019_SRC	0.1864	LLLNAENPR	HELA_A	0.1864	0.9087	10.6	HPRR290019
HPRR290019_SRC	0.1649	LLLNAENPR	HELA_B	0.1649	0.9262	10.6	HPRR290019
HPRR290019_SRC	0.147	LLLNAENPR	HELA_C	0.147	0.8566	10.6	HPRR290019
HPRR290019_SRC	6.4204	LLLNAENPR	RT4_A	6.4204	0.9198	13.5	HPRR290019
HPRR290019_SRC	5.6019	LLLNAENPR	RT4_B	5.6019	0.9345	13.5	HPRR290019
HPRR290019_SRC	7.5603	LLLNAENPR	RT4_C	7.5603	0.9344	13.5	HPRR290019
HPRR290019_SRC	1.5224	LLLNAENPR	SHSY5Y_A	1.5224	0.9942	19.3	HPRR290019
HPRR290019_SRC	2.27	LLLNAENPR	SHSY5Y_B	2.27	0.963	19.3	HPRR290019
HPRR290019_SRC	1.6816	LLLNAENPR	SHSY5Y_C	1.6816	0.9663	19.3	HPRR290019
HPRR2750076_PDK1	0.6418	AIYDFTDTVIR	A431_A	0.6418	0.9521	16.5	HPRR2750076
HPRR2750076_PDK1	0.7055	AIYDFTDTVIR	A431_B	0.7055	0.988	16.5	HPRR2750076
HPRR2750076_PDK1	0.9067	AIYDFTDTVIR	A431_C	0.9067	0.9998	16.5	HPRR2750076
HPRR2750076_PDK1	0.0118	AIYDFTDTVIR	A549_B	0.0118	0.9289	8.4	HPRR2750076
HPRR2750076_PDK1	0.0102	AIYDFTDTVIR	A549_C	0.0102	0.872	8.4	HPRR2750076
HPRR2750076_PDK1	1.5171	AIYDFTDTVIR	HEK_A	1.5171	0.9913	11	HPRR2750076
HPRR2750076_PDK1	1.6012	AIYDFTDTVIR	HEK_B	1.6012	0.9959	11	HPRR2750076
HPRR2750076_PDK1	1.2579	AIYDFTDTVIR	HEK_C	1.2579	0.9993	11	HPRR2750076
HPRR2750076_PDK1	0.1838	AIYDFTDTVIR	U2OS_B	0.1838	0.9568	26.1	HPRR2750076
HPRR2750076_PDK1	0.1051	AIYDFTDTVIR	U2OS_B	0.1051	0.9259	26.1	HPRR2750076
HPRR2750076_PDK1	0.1862	AIYDFTDTVIR	U2OS_C	0.1862	0.9401	26.1	HPRR2750076
HPRR2750076_PDK1	2.2117	AIYDFTDTVIR	HEP_A	2.2117	0.9957	17.4	HPRR2750076
HPRR2750076_PDK1	1.6128	AIYDFTDTVIR	HEP_B	1.6128	0.9895	17.4	HPRR2750076
HPRR2750076_PDK1	1.5943	AIYDFTDTVIR	HEP_C	1.5943	0.9986	17.4	HPRR2750076
HPRR2750076_PDK1	0.9519	AIYDFTDTVIR	HELA_A	0.9519	0.9986	10.5	HPRR2750076
HPRR2750076_PDK1	0.7544	AIYDFTDTVIR	HELA_B	0.7544	0.9682	10.5	HPRR2750076
HPRR2750076_PDK1	0.9	AIYDFTDTVIR	HELA_C	0.9	0.8399	10.5	HPRR2750076
HPRR2750076_PDK1	1.4637	AIYDFTDTVIR	RT4_A	1.4637	0.9951	17.8	HPRR2750076
HPRR2750076_PDK1	1.0322	AIYDFTDTVIR	RT4_B	1.0322	0.986	17.8	HPRR2750076
HPRR2750076_PDK1	1.0768	AIYDFTDTVIR	RT4_C	1.0768	0.9975	17.8	HPRR2750076
HPRR2750076_PDK1	0.3254	AIYDFTDTVIR	SHSY5Y_B	0.3254	0.9741	NA	HPRR2750076
HPRR2750076_PDK1	0.2176	EISLLPDNLLR	A431_A	0.2176	0.9786	53.3	HPRR2750076
HPRR2750076_PDK1	0.8278	EISLLPDNLLR	A431_B	0.8278	0.9408	53.3	HPRR2750076
HPRR2750076_PDK1	0.494	EISLLPDNLLR	A431_C	0.494	0.9992	53.3	HPRR2750076
HPRR2750076_PDK1	0.0124	EISLLPDNLLR	A549_B	0.0124	0.8187	NA	HPRR2750076
HPRR2750076_PDK1	0.7087	EISLLPDNLLR	HEK_A	0.7087	0.9999	25.8	HPRR2750076
HPRR2750076_PDK1	1.0443	EISLLPDNLLR	HEK_B	1.0443	0.9991	25.8	HPRR2750076
HPRR2750076_PDK1	0.6105	EISLLPDNLLR	HEK_C	0.6105	0.9992	25.8	HPRR2750076
HPRR2750076_PDK1	0.172	EISLLPDNLLR	U2OS_A	0.172	0.985	36.5	HPRR2750076
HPRR2750076_PDK1	0.0708	EISLLPDNLLR	U2OS_A	0.0708	0.8091	36.5	HPRR2750076
HPRR2750076_PDK1	0.1548	EISLLPDNLLR	U2OS_C	0.1548	0.9915	36.5	HPRR2750076
HPRR2750076_PDK1	1.076	EISLLPDNLLR	HEP_A	1.076	0.9934	26.4	HPRR2750076
HPRR2750076_PDK1	0.6005	EISLLPDNLLR	HEP_B	0.6005	0.9924	26.4	HPRR2750076
HPRR2750076_PDK1	0.7696	EISLLPDNLLR	HEP_C	0.7696	0.9922	26.4	HPRR2750076
HPRR2750076_PDK1	0.6803	EISLLPDNLLR	HELA_A	0.6803	0.9942	13.3	HPRR2750076
HPRR2750076_PDK1	0.8325	EISLLPDNLLR	HELA_B	0.8325	0.9978	13.3	HPRR2750076
HPRR2750076_PDK1	0.6287	EISLLPDNLLR	HELA_C	0.6287	0.9924	13.3	HPRR2750076
HPRR2750076_PDK1	0.4313	EISLLPDNLLR	RT4_A	0.4313	0.9869	12.8	HPRR2750076
HPRR2750076_PDK1	0.5516	EISLLPDNLLR	RT4_B	0.5516	0.9922	12.8	HPRR2750076
HPRR2750076_PDK1	0.5661	EISLLPDNLLR	RT4_C	0.5661	0.9927	12.8	HPRR2750076
HPRR2750076_PDK1	0.145	EISLLPDNLLR	SHSY5Y_A	0.145	0.9652	83.9	HPRR2750076
HPRR2750076_PDK1	0.023	EISLLPDNLLR	SHSY5Y_C	0.023	0.9244	83.9	HPRR2750076
HPRR260307_PRKCD	3.4027	LLAEALNQVTQR	A431_B	3.4027	0.9575	31.4	HPRR260307
HPRR260307_PRKCD	1.948	LLAEALNQVTQR	A431_C	1.948	0.9886	31.4	HPRR260307
HPRR260307_PRKCD	0.8688	LLAEALNQVTQR	A549_A	0.8688	0.9516	11.7	HPRR260307
HPRR260307_PRKCD	0.844	LLAEALNQVTQR	A549_B	0.844	0.9897	11.7	HPRR260307
HPRR260307_PRKCD	1.065	LLAEALNQVTQR	A549_C	1.065	0.9921	11.7	HPRR260307
HPRR260307_PRKCD	1.0933	LLAEALNQVTQR	HEK_A	1.0933	0.986	5.2	HPRR260307
HPRR260307_PRKCD	1.0687	LLAEALNQVTQR	HEK_B	1.0687	0.9822	5.2	HPRR260307
HPRR260307_PRKCD	0.978	LLAEALNQVTQR	HEK_C	0.978	0.9727	5.2	HPRR260307
HPRR260307_PRKCD	1.5845	LLAEALNQVTQR	U2OS_A	1.5845	0.9858	32.8	HPRR260307
HPRR260307_PRKCD	0.737	LLAEALNQVTQR	U2OS_B	0.737	0.9719	32.8	HPRR260307
HPRR260307_PRKCD	1.5027	LLAEALNQVTQR	U2OS_C	1.5027	0.9515	32.8	HPRR260307
HPRR260307_PRKCD	4.824	LLAEALNQVTQR	HEP_A	4.824	0.9892	17.6	HPRR260307
HPRR260307_PRKCD	3.2416	LLAEALNQVTQR	HEP_B	3.2416	0.9764	17.6	HPRR260307
HPRR260307_PRKCD	4.0037	LLAEALNQVTQR	HEP_C	4.0037	0.9883	17.6	HPRR260307
HPRR260307_PRKCD	7.5171	LLAEALNQVTQR	RT4_A	7.5171	0.9829	5.3	HPRR260307
HPRR260307_PRKCD	8.2392	LLAEALNQVTQR	RT4_C	8.2392	0.9869	5.3	HPRR260307
HPRR260307_PRKCD	4.3668	VLLGELK	A431_A	4.3668	0.9014	35.4	HPRR260307
HPRR260307_PRKCD	3.0342	VLLGELK	A431_B	3.0342	0.9329	35.4	HPRR260307
HPRR260307_PRKCD	1.9139	VLLGELK	A431_C	1.9139	0.9996	35.4	HPRR260307
HPRR260307_PRKCD	0.8917	VLLGELK	A549_A	0.8917	0.9993	5.5	HPRR260307
HPRR260307_PRKCD	1.0056	VLLGELK	A549_B	1.0056	0.9999	5.5	HPRR260307
HPRR260307_PRKCD	0.9751	VLLGELK	A549_C	0.9751	0.9985	5.5	HPRR260307
HPRR260307_PRKCD	1.2353	VLLGELK	HEK_A	1.2353	0.9927	8.6	HPRR260307
HPRR260307_PRKCD	1.3455	VLLGELK	HEK_B	1.3455	0.9862	8.6	HPRR260307
HPRR260307_PRKCD	1.1096	VLLGELK	HEK_C	1.1096	0.9978	8.6	HPRR260307
HPRR260307_PRKCD	1.4959	VLLGELK	U2OS_A	1.4959	0.9975	9.4	HPRR260307
HPRR260307_PRKCD	1.844	VLLGELK	U2OS_B	1.844	0.9955	9.4	HPRR260307
HPRR260307_PRKCD	1.7233	VLLGELK	U2OS_C	1.7233	0.999	9.4	HPRR260307
HPRR260307_PRKCD	5.8974	VLLGELK	HEP_A	5.8974	0.9991	16.8	HPRR260307
HPRR260307_PRKCD	4.5409	VLLGELK	HEP_B	4.5409	0.9995	16.8	HPRR260307
HPRR260307_PRKCD	4.1634	VLLGELK	HEP_C	4.1634	1	16.8	HPRR260307
HPRR260307_PRKCD	1.3624	VLLGELK	HELA_A	1.3624	0.9987	23.6	HPRR260307
HPRR260307_PRKCD	1.9055	VLLGELK	HELA_B	1.9055	0.9918	23.6	HPRR260307
HPRR260307_PRKCD	1.1526	VLLGELK	HELA_C	1.1526	0.8049	23.6	HPRR260307
HPRR260307_PRKCD	7.239	VLLGELK	RT4_A	7.239	0.9843	7.7	HPRR260307
HPRR260307_PRKCD	6.0937	VLLGELK	RT4_B	6.0937	0.9876	7.7	HPRR260307
HPRR260307_PRKCD	6.7138	VLLGELK	RT4_C	6.7138	1	7.7	HPRR260307
HPRR260307_PRKCD	0.6105	VLLGELK	SHSY5Y_A	0.6105	0.9982	NA	HPRR260307
HPRR2540115_DECR1	12.56	VAGHPNIVINNAAGNFISPTER	A431_B	12.56	0.8021	34.9	HPRR2540115
HPRR2540115_DECR1	6.7277	VAGHPNIVINNAAGNFISPTER	A431_C	6.7277	0.9886	34.9	HPRR2540115
HPRR2540115_DECR1	3.9288	VAGHPNIVINNAAGNFISPTER	A549_A	3.9288	0.9997	28.5	HPRR2540115
HPRR2540115_DECR1	4.8421	VAGHPNIVINNAAGNFISPTER	A549_B	4.8421	0.9866	28.5	HPRR2540115
HPRR2540115_DECR1	7.2167	VAGHPNIVINNAAGNFISPTER	A549_C	7.2167	0.9644	28.5	HPRR2540115
HPRR2540115_DECR1	1.2022	VAGHPNIVINNAAGNFISPTER	HEK_A	1.2022	0.9956	7.2	HPRR2540115
HPRR2540115_DECR1	1.2353	VAGHPNIVINNAAGNFISPTER	HEK_B	1.2353	0.996	7.2	HPRR2540115
HPRR2540115_DECR1	1.059	VAGHPNIVINNAAGNFISPTER	HEK_C	1.059	0.995	7.2	HPRR2540115
HPRR2540115_DECR1	1.6505	VAGHPNIVINNAAGNFISPTER	U2OS_A	1.6505	0.9997	37.8	HPRR2540115
HPRR2540115_DECR1	2.1575	VAGHPNIVINNAAGNFISPTER	U2OS_B	2.1575	0.9972	37.8	HPRR2540115
HPRR2540115_DECR1	3.6798	VAGHPNIVINNAAGNFISPTER	U2OS_C	3.6798	0.9789	37.8	HPRR2540115
HPRR2540115_DECR1	11.4511	VAGHPNIVINNAAGNFISPTER	HEP_A	11.4511	0.9931	6.7	HPRR2540115
HPRR2540115_DECR1	10.1244	VAGHPNIVINNAAGNFISPTER	HEP_B	10.1244	0.9962	6.7	HPRR2540115
HPRR2540115_DECR1	11.6391	VAGHPNIVINNAAGNFISPTER	HEP_C	11.6391	0.9842	6.7	HPRR2540115
HPRR2540115_DECR1	4.9456	VAGHPNIVINNAAGNFISPTER	HELA_A	4.9456	0.8406	38.4	HPRR2540115
HPRR2540115_DECR1	9.8809	VAGHPNIVINNAAGNFISPTER	HELA_C	9.8809	0.8557	38.4	HPRR2540115
HPRR2540115_DECR1	16.4828	VAGHPNIVINNAAGNFISPTER	RT4_A	16.4828	0.9923	6	HPRR2540115
HPRR2540115_DECR1	14.476	VAGHPNIVINNAAGNFISPTER	RT4_B	14.476	0.9951	6	HPRR2540115
HPRR2540115_DECR1	15.113	VAGHPNIVINNAAGNFISPTER	RT4_C	15.113	0.982	6	HPRR2540115
HPRR2540115_DECR1	5.4597	VAGHPNIVINNAAGNFISPTER	SHSY5Y_A	5.4597	0.9921	NA	HPRR2540115
HPRR2501289_PCYT2	3.04	ELAFLEAAR	A431_B	3.04	0.9969	0.4	HPRR2501289
HPRR2501289_PCYT2	3.0606	ELAFLEAAR	A431_C	3.0606	0.9993	0.4	HPRR2501289
HPRR2501289_PCYT2	1.5035	ELAFLEAAR	A549_A	1.5035	0.9989	8.1	HPRR2501289
HPRR2501289_PCYT2	1.7299	ELAFLEAAR	A549_B	1.7299	0.9995	8.1	HPRR2501289
HPRR2501289_PCYT2	1.7913	ELAFLEAAR	A549_C	1.7913	0.9996	8.1	HPRR2501289
HPRR2501289_PCYT2	1.8555	ELAFLEAAR	HEK_A	1.8555	0.9995	10.5	HPRR2501289
HPRR2501289_PCYT2	2.3243	ELAFLEAAR	HEK_B	2.3243	0.9995	10.5	HPRR2501289
HPRR2501289_PCYT2	1.9848	ELAFLEAAR	HEK_C	1.9848	0.9992	10.5	HPRR2501289
HPRR2501289_PCYT2	1.5263	ELAFLEAAR	U2OS_B	1.5263	0.999	1.7	HPRR2501289
HPRR2501289_PCYT2	1.586	ELAFLEAAR	U2OS_B	1.586	0.9963	1.7	HPRR2501289
HPRR2501289_PCYT2	1.566	ELAFLEAAR	U2OS_C	1.566	0.9989	1.7	HPRR2501289
HPRR2501289_PCYT2	31.2024	ELAFLEAAR	HEP_A	31.2024	0.9996	2.9	HPRR2501289
HPRR2501289_PCYT2	30.6858	ELAFLEAAR	HEP_B	30.6858	0.9983	2.9	HPRR2501289
HPRR2501289_PCYT2	32.6871	ELAFLEAAR	HEP_C	32.6871	0.9981	2.9	HPRR2501289
HPRR2501289_PCYT2	2.1397	ELAFLEAAR	HELA_A	2.1397	0.9982	7.5	HPRR2501289
HPRR2501289_PCYT2	2.4992	ELAFLEAAR	HELA_B	2.4992	0.9845	7.5	HPRR2501289
HPRR2501289_PCYT2	2.2042	ELAFLEAAR	HELA_C	2.2042	0.9642	7.5	HPRR2501289
HPRR2501289_PCYT2	8.551	ELAFLEAAR	RT4_A	8.551	0.9989	7.7	HPRR2501289
HPRR2501289_PCYT2	9.6611	ELAFLEAAR	RT4_B	9.6611	0.9975	7.7	HPRR2501289
HPRR2501289_PCYT2	10.1287	ELAFLEAAR	RT4_C	10.1287	0.9974	7.7	HPRR2501289
HPRR2501289_PCYT2	2.2277	ELAFLEAAR	SHSY5Y_B	2.2277	0.9996	18.8	HPRR2501289
HPRR2501289_PCYT2	3.2613	ELAFLEAAR	SHSY5Y_B	3.2613	0.9791	18.8	HPRR2501289
HPRR2501289_PCYT2	3.3312	ELAFLEAAR	SHSY5Y_C	3.3312	0.9528	18.8	HPRR2501289
HPRR2501289_PCYT2	5.5743	QIDSGSNLTTDLIVQR	A431_A	5.5743	0.9489	50.5	HPRR2501289
HPRR2501289_PCYT2	2.1831	QIDSGSNLTTDLIVQR	A431_C	2.1831	0.9814	50.5	HPRR2501289
HPRR2501289_PCYT2	1.3561	QIDSGSNLTTDLIVQR	A549_A	1.3561	0.9909	10.8	HPRR2501289
HPRR2501289_PCYT2	1.6484	QIDSGSNLTTDLIVQR	A549_B	1.6484	0.9954	10.8	HPRR2501289
HPRR2501289_PCYT2	1.7134	QIDSGSNLTTDLIVQR	A549_C	1.7134	0.9756	10.8	HPRR2501289
HPRR2501289_PCYT2	1.4856	QIDSGSNLTTDLIVQR	HEK_A	1.4856	0.921	7.2	HPRR2501289
HPRR2501289_PCYT2	1.3004	QIDSGSNLTTDLIVQR	HEK_B	1.3004	0.8726	7.2	HPRR2501289
HPRR2501289_PCYT2	1.2912	QIDSGSNLTTDLIVQR	HEK_C	1.2912	0.9252	7.2	HPRR2501289
HPRR2501289_PCYT2	1.1653	QIDSGSNLTTDLIVQR	U2OS_A	1.1653	0.9861	26.3	HPRR2501289
HPRR2501289_PCYT2	2.1564	QIDSGSNLTTDLIVQR	U2OS_B	2.1564	0.976	26.3	HPRR2501289
HPRR2501289_PCYT2	1.8623	QIDSGSNLTTDLIVQR	U2OS_C	1.8623	0.9695	26.3	HPRR2501289
HPRR2501289_PCYT2	48.7197	QIDSGSNLTTDLIVQR	HEP_A	48.7197	0.9473	37.5	HPRR2501289
HPRR2501289_PCYT2	29.3742	QIDSGSNLTTDLIVQR	HEP_B	29.3742	0.9609	37.5	HPRR2501289
HPRR2501289_PCYT2	21.6453	QIDSGSNLTTDLIVQR	HEP_C	21.6453	0.9557	37.5	HPRR2501289
HPRR2501289_PCYT2	9.6704	QIDSGSNLTTDLIVQR	RT4_A	9.6704	0.9603	11	HPRR2501289
HPRR2501289_PCYT2	8.6195	QIDSGSNLTTDLIVQR	RT4_B	8.6195	0.9692	11	HPRR2501289
HPRR2501289_PCYT2	7.5574	QIDSGSNLTTDLIVQR	RT4_C	7.5574	0.9241	11	HPRR2501289
HPRR2501289_PCYT2	2.4966	QIDSGSNLTTDLIVQR	SHSY5Y_A	2.4966	0.9861	NA	HPRR2501289
HPRR2470235_ASS1	3.8043	QHGIPIPVTPK	A431_B	3.8043	0.9928	15.7	HPRR2470235
HPRR2470235_ASS1	5.4318	QHGIPIPVTPK	A431_C	5.4318	0.9999	15.7	HPRR2470235
HPRR2470235_ASS1	0.3065	QHGIPIPVTPK	A549_A	0.3065	0.9995	10.6	HPRR2470235
HPRR2470235_ASS1	0.3191	QHGIPIPVTPK	A549_B	0.3191	0.9984	10.6	HPRR2470235
HPRR2470235_ASS1	0.4091	QHGIPIPVTPK	A549_C	0.4091	0.9988	10.6	HPRR2470235
HPRR2470235_ASS1	1.0003	QHGIPIPVTPK	HEK_A	1.0003	0.9993	4.2	HPRR2470235
HPRR2470235_ASS1	1.0404	QHGIPIPVTPK	HEK_B	1.0404	0.9996	4.2	HPRR2470235
HPRR2470235_ASS1	1.0818	QHGIPIPVTPK	HEK_C	1.0818	0.9983	4.2	HPRR2470235
HPRR2470235_ASS1	0.8884	QHGIPIPVTPK	U2OS_A	0.8884	0.9992	18.5	HPRR2470235
HPRR2470235_ASS1	1.0417	QHGIPIPVTPK	U2OS_B	1.0417	0.9974	18.5	HPRR2470235
HPRR2470235_ASS1	1.3688	QHGIPIPVTPK	U2OS_C	1.3688	0.9984	18.5	HPRR2470235
HPRR2470235_ASS1	1.3221	QHGIPIPVTPK	HEP_A	1.3221	0.9955	3.4	HPRR2470235
HPRR2470235_ASS1	1.3204	QHGIPIPVTPK	HEP_B	1.3204	0.9988	3.4	HPRR2470235
HPRR2470235_ASS1	1.4107	QHGIPIPVTPK	HEP_C	1.4107	0.9988	3.4	HPRR2470235
HPRR2470235_ASS1	0.2581	QHGIPIPVTPK	HELA_A	0.2581	0.9775	31.9	HPRR2470235
HPRR2470235_ASS1	0.1466	QHGIPIPVTPK	HELA_B	0.1466	0.8912	31.9	HPRR2470235
HPRR2470235_ASS1	0.1821	QHGIPIPVTPK	HELA_C	0.1821	0.8646	31.9	HPRR2470235
HPRR2470235_ASS1	2.4649	QHGIPIPVTPK	RT4_A	2.4649	0.9972	26.8	HPRR2470235
HPRR2470235_ASS1	2.4583	QHGIPIPVTPK	RT4_B	2.4583	0.9997	26.8	HPRR2470235
HPRR2470235_ASS1	3.7479	QHGIPIPVTPK	RT4_C	3.7479	0.9996	26.8	HPRR2470235
HPRR2470235_ASS1	0.016	QHGIPIPVTPK	SHSY5Y_A	0.016	0.8836	39.1	HPRR2470235
HPRR2470235_ASS1	3.9201	QHGIPIPVTPK	A431_B	3.9201	0.9988	15.7	HPRR2470235
HPRR2470235_ASS1	4.673	QHGIPIPVTPK	A431_C	4.673	0.9998	15.7	HPRR2470235
HPRR2470235_ASS1	0.3387	QHGIPIPVTPK	A549_A	0.3387	0.9999	10.6	HPRR2470235
HPRR2470235_ASS1	0.3119	QHGIPIPVTPK	A549_B	0.3119	0.9989	10.6	HPRR2470235
HPRR2470235_ASS1	0.3425	QHGIPIPVTPK	A549_C	0.3425	0.999	10.6	HPRR2470235
HPRR2470235_ASS1	1.1139	QHGIPIPVTPK	HEK_A	1.1139	0.9987	4.2	HPRR2470235
HPRR2470235_ASS1	0.9929	QHGIPIPVTPK	HEK_B	0.9929	0.9984	4.2	HPRR2470235
HPRR2470235_ASS1	1.0437	QHGIPIPVTPK	HEK_C	1.0437	1	4.2	HPRR2470235
HPRR2470235_ASS1	1.1075	QHGIPIPVTPK	U2OS_A	1.1075	0.997	18.5	HPRR2470235
HPRR2470235_ASS1	0.803	QHGIPIPVTPK	U2OS_B	0.803	0.9995	18.5	HPRR2470235
HPRR2470235_ASS1	1.208	QHGIPIPVTPK	U2OS_C	1.208	0.9996	18.5	HPRR2470235
HPRR2470235_ASS1	1.33	QHGIPIPVTPK	HEP_A	1.33	0.9999	3.4	HPRR2470235
HPRR2470235_ASS1	1.2812	QHGIPIPVTPK	HEP_B	1.2812	0.9998	3.4	HPRR2470235
HPRR2470235_ASS1	1.2808	QHGIPIPVTPK	HEP_C	1.2808	1	3.4	HPRR2470235
HPRR2470235_ASS1	0.2524	QHGIPIPVTPK	HELA_A	0.2524	0.9997	31.9	HPRR2470235
HPRR2470235_ASS1	0.1086	QHGIPIPVTPK	HELA_B	0.1086	0.8913	31.9	HPRR2470235
HPRR2470235_ASS1	0.1471	QHGIPIPVTPK	HELA_C	0.1471	0.9257	31.9	HPRR2470235
HPRR2470235_ASS1	1.9187	QHGIPIPVTPK	RT4_A	1.9187	0.9999	26.8	HPRR2470235
HPRR2470235_ASS1	2.3707	QHGIPIPVTPK	RT4_B	2.3707	0.9997	26.8	HPRR2470235
HPRR2470235_ASS1	3.7966	QHGIPIPVTPK	RT4_C	3.7966	0.9997	26.8	HPRR2470235
HPRR2470235_ASS1	0.0079	QHGIPIPVTPK	SHSY5Y_B	0.0079	0.8892	39.1	HPRR2470235
HPRR2390065_CANT1	0.3512	AVPWVILSDGDGTVEK	A431_A	0.3512	0.9895	27.3	HPRR2390065
HPRR2390065_CANT1	0.2361	AVPWVILSDGDGTVEK	A431_B	0.2361	0.9796	27.3	HPRR2390065
HPRR2390065_CANT1	0.446	AVPWVILSDGDGTVEK	A431_C	0.446	0.9976	27.3	HPRR2390065
HPRR2390065_CANT1	0.2747	AVPWVILSDGDGTVEK	A549_A	0.2747	0.9929	6.1	HPRR2390065
HPRR2390065_CANT1	0.2996	AVPWVILSDGDGTVEK	A549_B	0.2996	0.9799	6.1	HPRR2390065
HPRR2390065_CANT1	0.3148	AVPWVILSDGDGTVEK	A549_C	0.3148	0.9896	6.1	HPRR2390065
HPRR2390065_CANT1	0.1594	AVPWVILSDGDGTVEK	HEK_A	0.1594	0.9562	6.3	HPRR2390065
HPRR2390065_CANT1	0.1616	AVPWVILSDGDGTVEK	HEK_B	0.1616	0.9748	6.3	HPRR2390065
HPRR2390065_CANT1	0.1809	AVPWVILSDGDGTVEK	HEK_C	0.1809	0.9276	6.3	HPRR2390065
HPRR2390065_CANT1	0.5153	AVPWVILSDGDGTVEK	U2OS_B	0.5153	0.9725	11.3	HPRR2390065
HPRR2390065_CANT1	0.6141	AVPWVILSDGDGTVEK	U2OS_B	0.6141	0.9928	11.3	HPRR2390065
HPRR2390065_CANT1	0.6629	AVPWVILSDGDGTVEK	U2OS_C	0.6629	0.9942	11.3	HPRR2390065
HPRR2390065_CANT1	0.5035	AVPWVILSDGDGTVEK	HEP_A	0.5035	0.9937	4	HPRR2390065
HPRR2390065_CANT1	0.5132	AVPWVILSDGDGTVEK	HEP_B	0.5132	0.9821	4	HPRR2390065
HPRR2390065_CANT1	0.5478	AVPWVILSDGDGTVEK	HEP_C	0.5478	0.9895	4	HPRR2390065
HPRR2390065_CANT1	0.2597	AVPWVILSDGDGTVEK	HELA_A	0.2597	0.9911	47.1	HPRR2390065
HPRR2390065_CANT1	0.1093	AVPWVILSDGDGTVEK	HELA_B	0.1093	0.8161	47.1	HPRR2390065
HPRR2390065_CANT1	0.3293	AVPWVILSDGDGTVEK	RT4_A	0.3293	0.9885	11.2	HPRR2390065
HPRR2390065_CANT1	0.3973	AVPWVILSDGDGTVEK	RT4_B	0.3973	0.9334	11.2	HPRR2390065
HPRR2390065_CANT1	0.316	AVPWVILSDGDGTVEK	RT4_C	0.316	0.9771	11.2	HPRR2390065
HPRR2390065_CANT1	0.3544	AVPWVILSDGDGTVEK	SHSY5Y_B	0.3544	0.9698	NA	HPRR2390065
HPRR2390065_CANT1	0.4464	TGVVYQIEGSK	A431_A	0.4464	0.9959	7	HPRR2390065
HPRR2390065_CANT1	0.4842	TGVVYQIEGSK	A431_B	0.4842	0.9944	7	HPRR2390065
HPRR2390065_CANT1	0.5225	TGVVYQIEGSK	A431_C	0.5225	0.9984	7	HPRR2390065
HPRR2390065_CANT1	0.2815	TGVVYQIEGSK	A549_A	0.2815	0.9997	16.3	HPRR2390065
HPRR2390065_CANT1	0.3744	TGVVYQIEGSK	A549_B	0.3744	0.9982	16.3	HPRR2390065
HPRR2390065_CANT1	0.405	TGVVYQIEGSK	A549_C	0.405	0.9994	16.3	HPRR2390065
HPRR2390065_CANT1	0.24	TGVVYQIEGSK	HEK_A	0.24	0.998	11.1	HPRR2390065
HPRR2390065_CANT1	0.2815	TGVVYQIEGSK	HEK_B	0.2815	0.9903	11.1	HPRR2390065
HPRR2390065_CANT1	0.2214	TGVVYQIEGSK	HEK_C	0.2214	0.9995	11.1	HPRR2390065
HPRR2390065_CANT1	0.5863	TGVVYQIEGSK	U2OS_B	0.5863	0.9978	15.1	HPRR2390065
HPRR2390065_CANT1	0.7853	TGVVYQIEGSK	U2OS_B	0.7853	0.9992	15.1	HPRR2390065
HPRR2390065_CANT1	0.8091	TGVVYQIEGSK	U2OS_C	0.8091	0.9994	15.1	HPRR2390065
HPRR2390065_CANT1	0.7502	TGVVYQIEGSK	HEP_A	0.7502	0.9896	10.4	HPRR2390065
HPRR2390065_CANT1	0.5944	TGVVYQIEGSK	HEP_B	0.5944	0.9921	10.4	HPRR2390065
HPRR2390065_CANT1	0.6703	TGVVYQIEGSK	HEP_C	0.6703	0.9947	10.4	HPRR2390065
HPRR2390065_CANT1	0.3846	TGVVYQIEGSK	HELA_A	0.3846	0.9983	14	HPRR2390065
HPRR2390065_CANT1	0.3129	TGVVYQIEGSK	HELA_B	0.3129	0.9288	14	HPRR2390065
HPRR2390065_CANT1	0.2855	TGVVYQIEGSK	HELA_C	0.2855	0.931	14	HPRR2390065
HPRR2390065_CANT1	0.51	TGVVYQIEGSK	RT4_A	0.51	0.988	5.8	HPRR2390065
HPRR2390065_CANT1	0.4593	TGVVYQIEGSK	RT4_B	0.4593	0.9937	5.8	HPRR2390065
HPRR2390065_CANT1	0.4544	TGVVYQIEGSK	RT4_C	0.4544	0.9922	5.8	HPRR2390065
HPRR2390065_CANT1	0.1162	TGVVYQIEGSK	SHSY5Y_A	0.1162	0.817	55.7	HPRR2390065
HPRR2390065_CANT1	0.3214	TGVVYQIEGSK	SHSY5Y_B	0.3214	0.9997	55.7	HPRR2390065
HPRR2390065_CANT1	0.1232	TGVVYQIEGSK	SHSY5Y_C	0.1232	0.9567	55.7	HPRR2390065
HPRR2370009_CAPG	11.9558	DLALAIR	A431_A	11.9558	0.9998	14.1	HPRR2370009
HPRR2370009_CAPG	15.7149	DLALAIR	A431_B	15.7149	0.991	14.1	HPRR2370009
HPRR2370009_CAPG	16.1145	DLALAIR	A431_C	16.1145	0.9997	14.1	HPRR2370009
HPRR2370009_CAPG	6.4103	DLALAIR	A549_A	6.4103	0.9999	6.6	HPRR2370009
HPRR2370009_CAPG	6.4878	DLALAIR	A549_B	6.4878	0.9994	6.6	HPRR2370009
HPRR2370009_CAPG	7.3047	DLALAIR	A549_C	7.3047	0.9999	6.6	HPRR2370009
HPRR2370009_CAPG	0.5317	DLALAIR	HEK_A	0.5317	0.9994	4.7	HPRR2370009
HPRR2370009_CAPG	0.5779	DLALAIR	HEK_B	0.5779	0.9994	4.7	HPRR2370009
HPRR2370009_CAPG	0.5249	DLALAIR	HEK_C	0.5249	0.9997	4.7	HPRR2370009
HPRR2370009_CAPG	1.6823	DLALAIR	U2OS_A	1.6823	0.9997	25.1	HPRR2370009
HPRR2370009_CAPG	0.9465	DLALAIR	U2OS_B	0.9465	0.9994	25.1	HPRR2370009
HPRR2370009_CAPG	1.5296	DLALAIR	U2OS_C	1.5296	0.999	25.1	HPRR2370009
HPRR2370009_CAPG	2.5183	DLALAIR	HEP_A	2.5183	0.9996	1.4	HPRR2370009
HPRR2370009_CAPG	2.4881	DLALAIR	HEP_B	2.4881	0.9995	1.4	HPRR2370009
HPRR2370009_CAPG	2.5673	DLALAIR	HEP_C	2.5673	0.9999	1.4	HPRR2370009
HPRR2370009_CAPG	8.897	DLALAIR	HELA_A	8.897	0.9999	18.5	HPRR2370009
HPRR2370009_CAPG	12.6201	DLALAIR	HELA_B	12.6201	0.9877	18.5	HPRR2370009
HPRR2370009_CAPG	13.404	DLALAIR	HELA_C	13.404	0.9923	18.5	HPRR2370009
HPRR2370009_CAPG	7.1961	DLALAIR	RT4_A	7.1961	0.9994	7.6	HPRR2370009
HPRR2370009_CAPG	7.2726	DLALAIR	RT4_B	7.2726	0.999	7.6	HPRR2370009
HPRR2370009_CAPG	8.3528	DLALAIR	RT4_C	8.3528	0.9985	7.6	HPRR2370009
HPRR2370009_CAPG	0.0192	DLALAIR	SHSY5Y_A	0.0192	0.9655	NA	HPRR2370009
HPRR2350017_LCP1	4.3766	AACLPLPGYR	A431_B	4.3766	0.9845	7	HPRR2350017
HPRR2350017_LCP1	4.9382	AACLPLPGYR	A431_C	4.9382	0.9988	7	HPRR2350017
HPRR2350017_LCP1	0.0143	AACLPLPGYR	A549_A	0.0143	0.9829	23.8	HPRR2350017
HPRR2350017_LCP1	0.0143	AACLPLPGYR	A549_B	0.0143	0.9132	23.8	HPRR2350017
HPRR2350017_LCP1	0.0221	AACLPLPGYR	A549_C	0.0221	0.988	23.8	HPRR2350017
HPRR2350017_LCP1	14.2271	AACLPLPGYR	HEK_A	14.2271	0.9988	16.9	HPRR2350017
HPRR2350017_LCP1	17.9796	AACLPLPGYR	HEK_B	17.9796	0.9966	16.9	HPRR2350017
HPRR2350017_LCP1	12.4576	AACLPLPGYR	HEK_C	12.4576	0.9992	16.9	HPRR2350017
HPRR2350017_LCP1	0.3523	AACLPLPGYR	U2OS_A	0.3523	0.9956	37.8	HPRR2350017
HPRR2350017_LCP1	0.3106	AACLPLPGYR	U2OS_B	0.3106	0.9977	37.8	HPRR2350017
HPRR2350017_LCP1	0.6493	AACLPLPGYR	U2OS_C	0.6493	0.9989	37.8	HPRR2350017
HPRR2350017_LCP1	0.0599	AACLPLPGYR	HEP_A	0.0599	0.9734	28.6	HPRR2350017
HPRR2350017_LCP1	0.0363	AACLPLPGYR	HEP_B	0.0363	0.9924	28.6	HPRR2350017
HPRR2350017_LCP1	0.0351	AACLPLPGYR	HEP_C	0.0351	0.9216	28.6	HPRR2350017
HPRR2350017_LCP1	0.3301	AACLPLPGYR	HELA_C	0.3301	0.9558	NA	HPRR2350017
HPRR2350017_LCP1	68.91	AACLPLPGYR	RT4_A	68.91	0.9952	14.5	HPRR2350017
HPRR2350017_LCP1	85.9954	AACLPLPGYR	RT4_B	85.9954	0.9994	14.5	HPRR2350017
HPRR2350017_LCP1	95.5359	AACLPLPGYR	RT4_C	95.5359	0.9942	14.5	HPRR2350017
HPRR2350017_LCP1	0.1465	AACLPLPGYR	SHSY5Y_B	0.1465	0.9846	NA	HPRR2350017
HPRR2350017_LCP1	4.0971	VDTDGNGYISFNELNDLFK	A431_A	4.0971	0.9165	9	HPRR2350017
HPRR2350017_LCP1	3.5064	VDTDGNGYISFNELNDLFK	A431_C	3.5064	0.9965	9	HPRR2350017
HPRR2350017_LCP1	0.0076	VDTDGNGYISFNELNDLFK	A549_A	0.0076	0.857	NA	HPRR2350017
HPRR2350017_LCP1	13.0733	VDTDGNGYISFNELNDLFK	HEK_A	13.0733	0.9905	18.3	HPRR2350017
HPRR2350017_LCP1	13.466	VDTDGNGYISFNELNDLFK	HEK_B	13.466	0.9937	18.3	HPRR2350017
HPRR2350017_LCP1	9.0736	VDTDGNGYISFNELNDLFK	HEK_C	9.0736	0.9952	18.3	HPRR2350017
HPRR2350017_LCP1	0.2485	VDTDGNGYISFNELNDLFK	U2OS_B	0.2485	0.9851	52.2	HPRR2350017
HPRR2350017_LCP1	0.2251	VDTDGNGYISFNELNDLFK	U2OS_B	0.2251	0.918	52.2	HPRR2350017
HPRR2350017_LCP1	0.597	VDTDGNGYISFNELNDLFK	U2OS_C	0.597	0.9871	52.2	HPRR2350017
HPRR2350017_LCP1	0.3117	VDTDGNGYISFNELNDLFK	HEP_A	0.3117	0.9674	70.8	HPRR2350017
HPRR2350017_LCP1	0.0792	VDTDGNGYISFNELNDLFK	HEP_B	0.0792	0.9378	70.8	HPRR2350017
HPRR2350017_LCP1	0.0982	VDTDGNGYISFNELNDLFK	HEP_C	0.0982	0.9283	70.8	HPRR2350017
HPRR2350017_LCP1	51.141	VDTDGNGYISFNELNDLFK	RT4_A	51.141	0.9929	9.6	HPRR2350017
HPRR2350017_LCP1	63.3335	VDTDGNGYISFNELNDLFK	RT4_B	63.3335	0.9794	9.6	HPRR2350017
HPRR2350017_LCP1	56.2296	VDTDGNGYISFNELNDLFK	RT4_C	56.2296	0.9902	9.6	HPRR2350017
HPRR2350017_LCP1	0.2363	VDTDGNGYISFNELNDLFK	SHSY5Y_B	0.2363	0.9891	NA	HPRR2350017
HPRR2100041_BPGM	1.0142	IAPEVLR	A431_B	1.0142	0.9935	0.7	HPRR2100041
HPRR2100041_BPGM	1.0264	IAPEVLR	A431_C	1.0264	0.9997	0.7	HPRR2100041
HPRR2100041_BPGM	0.904	IAPEVLR	A549_A	0.904	0.9998	2.9	HPRR2100041
HPRR2100041_BPGM	0.8876	IAPEVLR	A549_B	0.8876	0.9999	2.9	HPRR2100041
HPRR2100041_BPGM	0.9459	IAPEVLR	A549_C	0.9459	1	2.9	HPRR2100041
HPRR2100041_BPGM	0.9356	IAPEVLR	HEK_A	0.9356	0.9978	3.1	HPRR2100041
HPRR2100041_BPGM	0.9954	IAPEVLR	HEK_B	0.9954	0.9999	3.1	HPRR2100041
HPRR2100041_BPGM	0.9407	IAPEVLR	HEK_C	0.9407	0.9997	3.1	HPRR2100041
HPRR2100041_BPGM	0.2301	IAPEVLR	U2OS_A	0.2301	0.9971	39.1	HPRR2100041
HPRR2100041_BPGM	0.0975	IAPEVLR	U2OS_B	0.0975	0.9983	39.1	HPRR2100041
HPRR2100041_BPGM	0.2561	IAPEVLR	U2OS_C	0.2561	0.9978	39.1	HPRR2100041
HPRR2100041_BPGM	0.7542	IAPEVLR	HEP_A	0.7542	0.9997	9.7	HPRR2100041
HPRR2100041_BPGM	0.6089	IAPEVLR	HEP_B	0.6089	0.9973	9.7	HPRR2100041
HPRR2100041_BPGM	0.7114	IAPEVLR	HEP_C	0.7114	0.9981	9.7	HPRR2100041
HPRR2100041_BPGM	1.624	IAPEVLR	HELA_A	1.624	0.999	13.9	HPRR2100041
HPRR2100041_BPGM	1.295	IAPEVLR	HELA_B	1.295	0.9973	13.9	HPRR2100041
HPRR2100041_BPGM	1.2229	IAPEVLR	HELA_C	1.2229	0.9893	13.9	HPRR2100041
HPRR2100041_BPGM	18.559	IAPEVLR	RT4_A	18.559	0.9957	38.6	HPRR2100041
HPRR2100041_BPGM	30.2215	IAPEVLR	RT4_B	30.2215	0.9958	38.6	HPRR2100041
HPRR2100041_BPGM	45.6464	IAPEVLR	RT4_C	45.6464	0.9992	38.6	HPRR2100041
HPRR2100041_BPGM	1.2236	IAPEVLR	SHSY5Y_A	1.2236	0.9999	13.2	HPRR2100041
HPRR2100041_BPGM	0.9718	IAPEVLR	SHSY5Y_C	0.9718	0.887	13.2	HPRR2100041
HPRR2100041_BPGM	NaN	LLPYWNER	A431_A	NaN	1	7.9	HPRR2100041
HPRR2100041_BPGM	1.0419	LLPYWNER	A431_B	1.0419	0.9947	7.9	HPRR2100041
HPRR2100041_BPGM	0.9078	LLPYWNER	A431_C	0.9078	0.998	7.9	HPRR2100041
HPRR2100041_BPGM	0.7444	LLPYWNER	A549_A	0.7444	0.9986	4.4	HPRR2100041
HPRR2100041_BPGM	0.7804	LLPYWNER	A549_B	0.7804	0.99	4.4	HPRR2100041
HPRR2100041_BPGM	0.8212	LLPYWNER	A549_C	0.8212	0.9967	4.4	HPRR2100041
HPRR2100041_BPGM	1.0493	LLPYWNER	HEK_A	1.0493	0.9927	4.4	HPRR2100041
HPRR2100041_BPGM	1.0123	LLPYWNER	HEK_B	1.0123	0.9947	4.4	HPRR2100041
HPRR2100041_BPGM	0.9506	LLPYWNER	HEK_C	0.9506	0.9992	4.4	HPRR2100041
HPRR2100041_BPGM	0.2392	LLPYWNER	U2OS_A	0.2392	0.9854	31.4	HPRR2100041
HPRR2100041_BPGM	0.418	LLPYWNER	U2OS_A	0.418	0.891	31.4	HPRR2100041
HPRR2100041_BPGM	0.8803	LLPYWNER	HEP_A	0.8803	0.9493	13.2	HPRR2100041
HPRR2100041_BPGM	0.7021	LLPYWNER	HEP_B	0.7021	0.9436	13.2	HPRR2100041
HPRR2100041_BPGM	0.6771	LLPYWNER	HEP_C	0.6771	0.9633	13.2	HPRR2100041
HPRR2100041_BPGM	0.9766	LLPYWNER	HELA_A	0.9766	0.9972	20	HPRR2100041
HPRR2100041_BPGM	1.3442	LLPYWNER	HELA_B	1.3442	0.8617	20	HPRR2100041
HPRR2100041_BPGM	1.5436	LLPYWNER	HELA_C	1.5436	0.8869	20	HPRR2100041
HPRR2100041_BPGM	15.9919	LLPYWNER	RT4_A	15.9919	0.9947	32.3	HPRR2100041
HPRR2100041_BPGM	31.5067	LLPYWNER	RT4_B	31.5067	0.9997	32.3	HPRR2100041
HPRR2100041_BPGM	34.2085	LLPYWNER	RT4_C	34.2085	0.9969	32.3	HPRR2100041
HPRR2100041_BPGM	1.2255	LLPYWNER	SHSY5Y_A	1.2255	0.9942	NA	HPRR2100041
HPRR2050268_ANXA3	28.8032	SLGDDISSETSGDFR	A431_A	28.8032	0.9026	15.4	HPRR2050268
HPRR2050268_ANXA3	29.6268	SLGDDISSETSGDFR	A431_B	29.6268	0.9041	15.4	HPRR2050268
HPRR2050268_ANXA3	21.3286	SLGDDISSETSGDFR	A431_C	21.3286	0.9975	15.4	HPRR2050268
HPRR2050268_ANXA3	9.0149	SLGDDISSETSGDFR	A549_A	9.0149	0.9971	15.6	HPRR2050268
HPRR2050268_ANXA3	11.2094	SLGDDISSETSGDFR	A549_B	11.2094	0.9872	15.6	HPRR2050268
HPRR2050268_ANXA3	12.8335	SLGDDISSETSGDFR	A549_C	12.8335	0.9871	15.6	HPRR2050268
HPRR2050268_ANXA3	3.5562	SLGDDISSETSGDFR	HEK_A	3.5562	0.9914	12.4	HPRR2050268
HPRR2050268_ANXA3	4.2996	SLGDDISSETSGDFR	HEK_B	4.2996	0.9838	12.4	HPRR2050268
HPRR2050268_ANXA3	3.3052	SLGDDISSETSGDFR	HEK_C	3.3052	0.9963	12.4	HPRR2050268
HPRR2050268_ANXA3	2.8853	SLGDDISSETSGDFR	U2OS_A	2.8853	0.9826	8.4	HPRR2050268
HPRR2050268_ANXA3	2.9193	SLGDDISSETSGDFR	U2OS_A	2.9193	0.9925	8.4	HPRR2050268
HPRR2050268_ANXA3	3.3993	SLGDDISSETSGDFR	U2OS_C	3.3993	0.9839	8.4	HPRR2050268
HPRR2050268_ANXA3	2.2639	SLGDDISSETSGDFR	HEP_A	2.2639	0.9771	7.8	HPRR2050268
HPRR2050268_ANXA3	2.3418	SLGDDISSETSGDFR	HEP_B	2.3418	0.9979	7.8	HPRR2050268
HPRR2050268_ANXA3	1.9802	SLGDDISSETSGDFR	HEP_C	1.9802	0.9847	7.8	HPRR2050268
HPRR2050268_ANXA3	33.4263	SLGDDISSETSGDFR	HELA_A	33.4263	0.9658	NA	HPRR2050268
HPRR2050268_ANXA3	9.1046	SLGDDISSETSGDFR	RT4_A	9.1046	0.9479	0.5	HPRR2050268
HPRR2050268_ANXA3	9.0433	SLGDDISSETSGDFR	RT4_B	9.0433	0.984	0.5	HPRR2050268
HPRR2050268_ANXA3	9.1387	SLGDDISSETSGDFR	RT4_C	9.1387	0.975	0.5	HPRR2050268
HPRR2050268_ANXA3	20.3122	ALLTLADGR	A431_B	20.3122	0.9958	9.6	HPRR2050268
HPRR2050268_ANXA3	23.9951	ALLTLADGR	A431_C	23.9951	0.9989	9.6	HPRR2050268
HPRR2050268_ANXA3	11.6084	ALLTLADGR	A549_A	11.6084	0.9971	8.4	HPRR2050268
HPRR2050268_ANXA3	10.7329	ALLTLADGR	A549_B	10.7329	0.9984	8.4	HPRR2050268
HPRR2050268_ANXA3	12.9324	ALLTLADGR	A549_C	12.9324	0.997	8.4	HPRR2050268
HPRR2050268_ANXA3	3.3471	ALLTLADGR	HEK_A	3.3471	0.9939	3.7	HPRR2050268
HPRR2050268_ANXA3	3.633	ALLTLADGR	HEK_B	3.633	0.9919	3.7	HPRR2050268
HPRR2050268_ANXA3	3.4678	ALLTLADGR	HEK_C	3.4678	0.993	3.7	HPRR2050268
HPRR2050268_ANXA3	2.4619	ALLTLADGR	U2OS_A	2.4619	0.9903	5.1	HPRR2050268
HPRR2050268_ANXA3	2.7564	ALLTLADGR	U2OS_A	2.7564	0.9986	5.1	HPRR2050268
HPRR2050268_ANXA3	2.5694	ALLTLADGR	U2OS_C	2.5694	0.9967	5.1	HPRR2050268
HPRR2050268_ANXA3	3.0145	ALLTLADGR	HEP_A	3.0145	0.9693	9.2	HPRR2050268
HPRR2050268_ANXA3	3.2237	ALLTLADGR	HEP_B	3.2237	0.9822	9.2	HPRR2050268
HPRR2050268_ANXA3	2.623	ALLTLADGR	HEP_C	2.623	0.971	9.2	HPRR2050268
HPRR2050268_ANXA3	26.819	ALLTLADGR	HELA_A	26.819	0.9912	14.4	HPRR2050268
HPRR2050268_ANXA3	35.0913	ALLTLADGR	HELA_B	35.0913	0.9962	14.4	HPRR2050268
HPRR2050268_ANXA3	36.6937	ALLTLADGR	HELA_C	36.6937	0.9692	14.4	HPRR2050268
HPRR2050268_ANXA3	5.516	ALLTLADGR	RT4_A	5.516	0.9994	23.6	HPRR2050268
HPRR2050268_ANXA3	9.2421	ALLTLADGR	RT4_B	9.2421	0.9912	23.6	HPRR2050268
HPRR2050268_ANXA3	9.0285	ALLTLADGR	RT4_C	9.0285	0.9876	23.6	HPRR2050268
HPRR2050268_ANXA3	0.0553	ALLTLADGR	SHSY5Y_A	0.0553	0.8652	NA	HPRR2050268
HPRR2050268_ANXA3	23.5372	LTFDEYR	A431_A	23.5372	1	11.3	HPRR2050268
HPRR2050268_ANXA3	20.7054	LTFDEYR	A431_B	20.7054	0.9983	11.3	HPRR2050268
HPRR2050268_ANXA3	18.281	LTFDEYR	A431_C	18.281	0.9966	11.3	HPRR2050268
HPRR2050268_ANXA3	11.5984	LTFDEYR	A549_A	11.5984	1	10.9	HPRR2050268
HPRR2050268_ANXA3	14.7392	LTFDEYR	A549_B	14.7392	0.9991	10.9	HPRR2050268
HPRR2050268_ANXA3	13.9545	LTFDEYR	A549_C	13.9545	0.9999	10.9	HPRR2050268
HPRR2050268_ANXA3	3.413	LTFDEYR	HEK_A	3.413	0.9999	8.2	HPRR2050268
HPRR2050268_ANXA3	3.9368	LTFDEYR	HEK_B	3.9368	0.9999	8.2	HPRR2050268
HPRR2050268_ANXA3	3.3357	LTFDEYR	HEK_C	3.3357	0.9997	8.2	HPRR2050268
HPRR2050268_ANXA3	2.665	LTFDEYR	U2OS_A	2.665	0.9992	5.7	HPRR2050268
HPRR2050268_ANXA3	2.3452	LTFDEYR	U2OS_B	2.3452	0.9997	5.7	HPRR2050268
HPRR2050268_ANXA3	2.486	LTFDEYR	U2OS_C	2.486	0.9998	5.7	HPRR2050268
HPRR2050268_ANXA3	1.9292	LTFDEYR	HEP_A	1.9292	0.9986	11.6	HPRR2050268
HPRR2050268_ANXA3	2.4481	LTFDEYR	HEP_B	2.4481	0.9955	11.6	HPRR2050268
HPRR2050268_ANXA3	2.0193	LTFDEYR	HEP_C	2.0193	0.9999	11.6	HPRR2050268
HPRR2050268_ANXA3	27.8419	LTFDEYR	HELA_A	27.8419	0.9995	7.7	HPRR2050268
HPRR2050268_ANXA3	33.0369	LTFDEYR	HELA_B	33.0369	0.9796	7.7	HPRR2050268
HPRR2050268_ANXA3	30.0695	LTFDEYR	HELA_C	30.0695	0.9919	7.7	HPRR2050268
HPRR2050268_ANXA3	2.1549	LTFDEYR	RT4_A	2.1549	0.9887	55.3	HPRR2050268
HPRR2050268_ANXA3	8.9987	LTFDEYR	RT4_B	8.9987	0.9993	55.3	HPRR2050268
HPRR2050268_ANXA3	10.5683	LTFDEYR	RT4_C	10.5683	0.9993	55.3	HPRR2050268
HPRR2050268_ANXA3	0.0454	LTFDEYR	SHSY5Y_A	0.0454	0.9796	NA	HPRR2050268
HPRR2050268_ANXA3	21.6745	NTPAFLAER	A431_A	21.6745	0.9954	7.5	HPRR2050268
HPRR2050268_ANXA3	21.2014	NTPAFLAER	A431_B	21.2014	0.9989	7.5	HPRR2050268
HPRR2050268_ANXA3	24.6752	NTPAFLAER	A431_C	24.6752	0.9996	7.5	HPRR2050268
HPRR2050268_ANXA3	11.8732	NTPAFLAER	A549_A	11.8732	0.9998	6	HPRR2050268
HPRR2050268_ANXA3	13.2119	NTPAFLAER	A549_B	13.2119	0.9996	6	HPRR2050268
HPRR2050268_ANXA3	13.4994	NTPAFLAER	A549_C	13.4994	0.9999	6	HPRR2050268
HPRR2050268_ANXA3	3.4736	NTPAFLAER	HEK_A	3.4736	0.9998	10	HPRR2050268
HPRR2050268_ANXA3	4.1529	NTPAFLAER	HEK_B	4.1529	0.9994	10	HPRR2050268
HPRR2050268_ANXA3	3.4125	NTPAFLAER	HEK_C	3.4125	0.9986	10	HPRR2050268
HPRR2050268_ANXA3	2.5149	NTPAFLAER	U2OS_A	2.5149	0.9994	9.4	HPRR2050268
HPRR2050268_ANXA3	3.0296	NTPAFLAER	U2OS_B	3.0296	0.9987	9.4	HPRR2050268
HPRR2050268_ANXA3	3.0417	NTPAFLAER	U2OS_C	3.0417	0.9999	9.4	HPRR2050268
HPRR2050268_ANXA3	2.0729	NTPAFLAER	HEP_A	2.0729	0.9961	5.9	HPRR2050268
HPRR2050268_ANXA3	2.3484	NTPAFLAER	HEP_B	2.3484	0.9994	5.9	HPRR2050268
HPRR2050268_ANXA3	2.1312	NTPAFLAER	HEP_C	2.1312	0.9996	5.9	HPRR2050268
HPRR2050268_ANXA3	30.2061	NTPAFLAER	HELA_A	30.2061	0.9985	6.2	HPRR2050268
HPRR2050268_ANXA3	26.4143	NTPAFLAER	HELA_B	26.4143	0.9894	6.2	HPRR2050268
HPRR2050268_ANXA3	29.2833	NTPAFLAER	HELA_C	29.2833	0.993	6.2	HPRR2050268
HPRR2050268_ANXA3	5.5638	NTPAFLAER	RT4_A	5.5638	0.9987	23.9	HPRR2050268
HPRR2050268_ANXA3	8.4316	NTPAFLAER	RT4_B	8.4316	0.9998	23.9	HPRR2050268
HPRR2050268_ANXA3	9.678	NTPAFLAER	RT4_C	9.678	0.9998	23.9	HPRR2050268
HPRR2050268_ANXA3	0.0415	NTPAFLAER	SHSY5Y_A	0.0415	0.9096	NA	HPRR2050268
HPRR1970043_MSN	2.0929	ALTSELANAR	A431_A	2.0929	0.9978	4.9	HPRR1970043
HPRR1970043_MSN	2.2336	ALTSELANAR	A431_B	2.2336	0.9994	4.9	HPRR1970043
HPRR1970043_MSN	2.3358	ALTSELANAR	A431_C	2.3358	0.9995	4.9	HPRR1970043
HPRR1970043_MSN	3.2692	ALTSELANAR	A549_A	3.2692	0.9995	4.2	HPRR1970043
HPRR1970043_MSN	3.0142	ALTSELANAR	A549_B	3.0142	0.9966	4.2	HPRR1970043
HPRR1970043_MSN	3.2806	ALTSELANAR	A549_C	3.2806	0.9992	4.2	HPRR1970043
HPRR1970043_MSN	1.1233	ALTSELANAR	HEK_A	1.1233	0.9986	12.7	HPRR1970043
HPRR1970043_MSN	1.3609	ALTSELANAR	HEK_B	1.3609	0.9999	12.7	HPRR1970043
HPRR1970043_MSN	1.0391	ALTSELANAR	HEK_C	1.0391	0.9989	12.7	HPRR1970043
HPRR1970043_MSN	2.5108	ALTSELANAR	U2OS_A	2.5108	0.9978	4.8	HPRR1970043
HPRR1970043_MSN	2.7946	ALTSELANAR	U2OS_A	2.7946	0.9992	4.8	HPRR1970043
HPRR1970043_MSN	2.62	ALTSELANAR	U2OS_C	2.62	0.9994	4.8	HPRR1970043
HPRR1970043_MSN	0.0014	ALTSELANAR	HEP_B	0.0014	0.8013	NA	HPRR1970043
HPRR1970043_MSN	7.8865	ALTSELANAR	HELA_A	7.8865	0.9994	5.8	HPRR1970043
HPRR1970043_MSN	6.956	ALTSELANAR	HELA_B	6.956	0.999	5.8	HPRR1970043
HPRR1970043_MSN	7.2246	ALTSELANAR	HELA_C	7.2246	0.9986	5.8	HPRR1970043
HPRR1970043_MSN	0.0346	ALTSELANAR	RT4_A	0.0346	0.9405	64.5	HPRR1970043
HPRR1970043_MSN	0.0098	ALTSELANAR	RT4_B	0.0098	0.8562	64.5	HPRR1970043
HPRR1970043_MSN	0.0038	ALTSELANAR	SHSY5Y_A	0.0038	0.8283	49.5	HPRR1970043
HPRR1970043_MSN	0.0095	ALTSELANAR	SHSY5Y_C	0.0095	0.8215	49.5	HPRR1970043
HPRR1951144_STOM	0.0528	LLAQTTLR	A431_A	0.0528	0.9991	78.4	HPRR1951144
HPRR1951144_STOM	0.4858	LLAQTTLR	A431_B	0.4858	0.9839	78.4	HPRR1951144
HPRR1951144_STOM	0.8826	LLAQTTLR	A431_C	0.8826	0.9862	78.4	HPRR1951144
HPRR1951144_STOM	4.9697	LLAQTTLR	A549_A	4.9697	0.9997	10.6	HPRR1951144
HPRR1951144_STOM	4.3418	LLAQTTLR	A549_B	4.3418	0.9999	10.6	HPRR1951144
HPRR1951144_STOM	5.5083	LLAQTTLR	A549_C	5.5083	0.9993	10.6	HPRR1951144
HPRR1951144_STOM	3.5237	LLAQTTLR	HEK_A	3.5237	0.9998	1.8	HPRR1951144
HPRR1951144_STOM	3.6162	LLAQTTLR	HEK_B	3.6162	0.9996	1.8	HPRR1951144
HPRR1951144_STOM	3.4758	LLAQTTLR	HEK_C	3.4758	0.9995	1.8	HPRR1951144
HPRR1951144_STOM	1.2942	LLAQTTLR	U2OS_A	1.2942	0.999	19.9	HPRR1951144
HPRR1951144_STOM	1.4446	LLAQTTLR	U2OS_B	1.4446	0.9991	19.9	HPRR1951144
HPRR1951144_STOM	1.9597	LLAQTTLR	U2OS_C	1.9597	0.9955	19.9	HPRR1951144
HPRR1951144_STOM	12.3278	LLAQTTLR	HEP_A	12.3278	0.9997	23.2	HPRR1951144
HPRR1951144_STOM	7.4676	LLAQTTLR	HEP_B	7.4676	0.9997	23.2	HPRR1951144
HPRR1951144_STOM	8.9685	LLAQTTLR	HEP_C	8.9685	0.9997	23.2	HPRR1951144
HPRR1951144_STOM	15.0996	LLAQTTLR	HELA_A	15.0996	0.9975	17.5	HPRR1951144
HPRR1951144_STOM	21.3229	LLAQTTLR	HELA_B	21.3229	0.9542	17.5	HPRR1951144
HPRR1951144_STOM	22.0305	LLAQTTLR	HELA_C	22.0305	0.9674	17.5	HPRR1951144
HPRR1951144_STOM	0.9916	LLAQTTLR	RT4_A	0.9916	0.9924	23.8	HPRR1951144
HPRR1951144_STOM	0.6974	LLAQTTLR	RT4_B	0.6974	0.9812	23.8	HPRR1951144
HPRR1951144_STOM	1.2106	LLAQTTLR	RT4_C	1.2106	0.9827	23.8	HPRR1951144
HPRR1951144_STOM	0.2649	LLAQTTLR	SHSY5Y_A	0.2649	0.9935	18.9	HPRR1951144
HPRR1951144_STOM	0.3684	LLAQTTLR	SHSY5Y_B	0.3684	0.9744	18.9	HPRR1951144
HPRR1951144_STOM	0.1361	TISFDIPPQEILTK	A431_A	0.1361	0.9951	NA	HPRR1951144
HPRR1951144_STOM	2.0014	TISFDIPPQEILTK	A549_A	2.0014	0.9992	19.9	HPRR1951144
HPRR1951144_STOM	2.6643	TISFDIPPQEILTK	A549_B	2.6643	0.9992	19.9	HPRR1951144
HPRR1951144_STOM	3.1583	TISFDIPPQEILTK	A549_C	3.1583	0.9991	19.9	HPRR1951144
HPRR1951144_STOM	1.9355	TISFDIPPQEILTK	HEK_A	1.9355	0.9974	14	HPRR1951144
HPRR1951144_STOM	2.0511	TISFDIPPQEILTK	HEK_B	2.0511	0.9986	14	HPRR1951144
HPRR1951144_STOM	1.5059	TISFDIPPQEILTK	HEK_C	1.5059	0.9987	14	HPRR1951144
HPRR1951144_STOM	0.9886	TISFDIPPQEILTK	U2OS_A	0.9886	0.9872	25.4	HPRR1951144
HPRR1951144_STOM	0.5573	TISFDIPPQEILTK	U2OS_B	0.5573	0.971	25.4	HPRR1951144
HPRR1951144_STOM	0.7408	TISFDIPPQEILTK	U2OS_C	0.7408	0.9876	25.4	HPRR1951144
HPRR1951144_STOM	6.42	TISFDIPPQEILTK	HEP_A	6.42	0.9971	17.4	HPRR1951144
HPRR1951144_STOM	5.7112	TISFDIPPQEILTK	HEP_B	5.7112	0.9943	17.4	HPRR1951144
HPRR1951144_STOM	4.3199	TISFDIPPQEILTK	HEP_C	4.3199	0.9986	17.4	HPRR1951144
HPRR1951144_STOM	7.3822	TISFDIPPQEILTK	HELA_A	7.3822	0.9983	12.7	HPRR1951144
HPRR1951144_STOM	9.6727	TISFDIPPQEILTK	HELA_B	9.6727	0.9933	12.7	HPRR1951144
HPRR1951144_STOM	8.0034	TISFDIPPQEILTK	HELA_C	8.0034	0.9948	12.7	HPRR1951144
HPRR1951144_STOM	0.119	VQNATLAVANITNADSATR	A431_A	0.119	0.9691	11.1	HPRR1951144
HPRR1951144_STOM	0.0981	VQNATLAVANITNADSATR	A431_C	0.0981	0.9479	11.1	HPRR1951144
HPRR1951144_STOM	2.4317	VQNATLAVANITNADSATR	A549_A	2.4317	0.9991	11.8	HPRR1951144
HPRR1951144_STOM	3.0066	VQNATLAVANITNADSATR	A549_B	3.0066	0.998	11.8	HPRR1951144
HPRR1951144_STOM	3.1419	VQNATLAVANITNADSATR	A549_C	3.1419	0.9963	11.8	HPRR1951144
HPRR1951144_STOM	2.304	VQNATLAVANITNADSATR	HEK_A	2.304	0.9908	11.8	HPRR1951144
HPRR1951144_STOM	2.0185	VQNATLAVANITNADSATR	HEK_B	2.0185	0.9953	11.8	HPRR1951144
HPRR1951144_STOM	1.7687	VQNATLAVANITNADSATR	HEK_C	1.7687	0.9991	11.8	HPRR1951144
HPRR1951144_STOM	0.5315	VQNATLAVANITNADSATR	U2OS_B	0.5315	0.9882	27.9	HPRR1951144
HPRR1951144_STOM	0.9171	VQNATLAVANITNADSATR	U2OS_B	0.9171	0.9928	27.9	HPRR1951144
HPRR1951144_STOM	0.5762	VQNATLAVANITNADSATR	U2OS_C	0.5762	0.9867	27.9	HPRR1951144
HPRR1951144_STOM	8.9541	VQNATLAVANITNADSATR	HEP_A	8.9541	0.9853	33.2	HPRR1951144
HPRR1951144_STOM	4.9813	VQNATLAVANITNADSATR	HEP_B	4.9813	0.9925	33.2	HPRR1951144
HPRR1951144_STOM	4.866	VQNATLAVANITNADSATR	HEP_C	4.866	0.9983	33.2	HPRR1951144
HPRR1951144_STOM	6.5427	VQNATLAVANITNADSATR	HELA_A	6.5427	0.9954	37.8	HPRR1951144
HPRR1951144_STOM	13.2947	VQNATLAVANITNADSATR	HELA_B	13.2947	0.8915	37.8	HPRR1951144
HPRR1951144_STOM	16.6422	VQNATLAVANITNADSATR	HELA_C	16.6422	0.876	37.8	HPRR1951144
HPRR1950729_RRBP1	3.5371	EAEETQSTLQAECDQYR	A431_A	3.5371	0.9865	62.1	HPRR1950729
HPRR1950729_RRBP1	10.5157	EAEETQSTLQAECDQYR	A431_B	10.5157	0.9035	62.1	HPRR1950729
HPRR1950729_RRBP1	3.4559	EAEETQSTLQAECDQYR	A431_C	3.4559	0.9928	62.1	HPRR1950729
HPRR1950729_RRBP1	3.9086	EAEETQSTLQAECDQYR	A549_A	3.9086	0.9898	8.5	HPRR1950729
HPRR1950729_RRBP1	4.5275	EAEETQSTLQAECDQYR	A549_B	4.5275	0.9912	8.5	HPRR1950729
HPRR1950729_RRBP1	4.704	EAEETQSTLQAECDQYR	A549_C	4.704	0.9918	8.5	HPRR1950729
HPRR1950729_RRBP1	0.895	EAEETQSTLQAECDQYR	HEK_A	0.895	0.9821	10.3	HPRR1950729
HPRR1950729_RRBP1	0.961	EAEETQSTLQAECDQYR	HEK_B	0.961	0.9918	10.3	HPRR1950729
HPRR1950729_RRBP1	0.7635	EAEETQSTLQAECDQYR	HEK_C	0.7635	0.9868	10.3	HPRR1950729
HPRR1950729_RRBP1	2.3365	EAEETQSTLQAECDQYR	U2OS_A	2.3365	0.991	15.8	HPRR1950729
HPRR1950729_RRBP1	2.8945	EAEETQSTLQAECDQYR	U2OS_B	2.8945	0.9955	15.8	HPRR1950729
HPRR1950729_RRBP1	3.347	EAEETQSTLQAECDQYR	U2OS_C	3.347	0.9926	15.8	HPRR1950729
HPRR1950729_RRBP1	23.2846	EAEETQSTLQAECDQYR	HEP_A	23.2846	0.9732	14.4	HPRR1950729
HPRR1950729_RRBP1	17.8805	EAEETQSTLQAECDQYR	HEP_B	17.8805	0.9827	14.4	HPRR1950729
HPRR1950729_RRBP1	17.7613	EAEETQSTLQAECDQYR	HEP_C	17.7613	0.9851	14.4	HPRR1950729
HPRR1950729_RRBP1	2.4496	EAEETQSTLQAECDQYR	HELA_A	2.4496	0.9811	NA	HPRR1950729
HPRR1950729_RRBP1	4.1443	EAEETQSTLQAECDQYR	RT4_A	4.1443	0.9669	15.3	HPRR1950729
HPRR1950729_RRBP1	3.1565	EAEETQSTLQAECDQYR	RT4_B	3.1565	0.99	15.3	HPRR1950729
HPRR1950729_RRBP1	3.0876	EAEETQSTLQAECDQYR	RT4_C	3.0876	0.9832	15.3	HPRR1950729
HPRR1950729_RRBP1	0.7722	EAEETQSTLQAECDQYR	SHSY5Y_A	0.7722	0.9953	NA	HPRR1950729
HPRR1950729_RRBP1	4.2343	SVEEEEQVWR	A431_A	4.2343	0.9445	24.4	HPRR1950729
HPRR1950729_RRBP1	2.8108	SVEEEEQVWR	A431_B	2.8108	0.9606	24.4	HPRR1950729
HPRR1950729_RRBP1	2.6265	SVEEEEQVWR	A431_C	2.6265	0.9724	24.4	HPRR1950729
HPRR1950729_RRBP1	3.0731	SVEEEEQVWR	A549_A	3.0731	0.9994	7.7	HPRR1950729
HPRR1950729_RRBP1	3.3477	SVEEEEQVWR	A549_B	3.3477	0.9992	7.7	HPRR1950729
HPRR1950729_RRBP1	3.6521	SVEEEEQVWR	A549_C	3.6521	0.9989	7.7	HPRR1950729
HPRR1950729_RRBP1	0.6069	SVEEEEQVWR	HEK_A	0.6069	0.9955	6.9	HPRR1950729
HPRR1950729_RRBP1	0.6807	SVEEEEQVWR	HEK_B	0.6807	0.9975	6.9	HPRR1950729
HPRR1950729_RRBP1	0.5901	SVEEEEQVWR	HEK_C	0.5901	0.9978	6.9	HPRR1950729
HPRR1950729_RRBP1	1.9173	SVEEEEQVWR	U2OS_A	1.9173	0.9991	5	HPRR1950729
HPRR1950729_RRBP1	1.8609	SVEEEEQVWR	U2OS_B	1.8609	0.9985	5	HPRR1950729
HPRR1950729_RRBP1	2.0703	SVEEEEQVWR	U2OS_C	2.0703	0.9981	5	HPRR1950729
HPRR1950729_RRBP1	17.9984	SVEEEEQVWR	HEP_A	17.9984	0.9998	8	HPRR1950729
HPRR1950729_RRBP1	15.6022	SVEEEEQVWR	HEP_B	15.6022	0.9987	8	HPRR1950729
HPRR1950729_RRBP1	15.3568	SVEEEEQVWR	HEP_C	15.3568	0.9992	8	HPRR1950729
HPRR1950729_RRBP1	1.687	SVEEEEQVWR	HELA_A	1.687	0.9964	26	HPRR1950729
HPRR1950729_RRBP1	1.7968	SVEEEEQVWR	HELA_B	1.7968	0.9842	26	HPRR1950729
HPRR1950729_RRBP1	2.7902	SVEEEEQVWR	HELA_C	2.7902	0.9645	26	HPRR1950729
HPRR1950729_RRBP1	2.2277	SVEEEEQVWR	RT4_A	2.2277	0.9989	8.3	HPRR1950729
HPRR1950729_RRBP1	2.5534	SVEEEEQVWR	RT4_B	2.5534	0.9981	8.3	HPRR1950729
HPRR1950729_RRBP1	2.1493	SVEEEEQVWR	RT4_C	2.1493	0.9942	8.3	HPRR1950729
HPRR1950729_RRBP1	0.4541	SVEEEEQVWR	SHSY5Y_A	0.4541	0.9632	24.7	HPRR1950729
HPRR1950729_RRBP1	0.7018	SVEEEEQVWR	SHSY5Y_B	0.7018	0.9993	24.7	HPRR1950729
HPRR1920071_STXBP1	0.0418	ISEQTYQLSR	A431_A	0.0418	0.9021	48.5	HPRR1920071
HPRR1920071_STXBP1	0.0328	ISEQTYQLSR	A431_B	0.0328	0.9363	48.5	HPRR1920071
HPRR1920071_STXBP1	0.0874	ISEQTYQLSR	A431_C	0.0874	0.9981	48.5	HPRR1920071
HPRR1920071_STXBP1	0.1246	ISEQTYQLSR	A549_A	0.1246	0.9968	8.9	HPRR1920071
HPRR1920071_STXBP1	0.1385	ISEQTYQLSR	A549_B	0.1385	0.9984	8.9	HPRR1920071
HPRR1920071_STXBP1	0.1522	ISEQTYQLSR	A549_C	0.1522	0.9988	8.9	HPRR1920071
HPRR1920071_STXBP1	0.207	ISEQTYQLSR	HEK_A	0.207	0.9988	4.2	HPRR1920071
HPRR1920071_STXBP1	0.2265	ISEQTYQLSR	HEK_B	0.2265	0.9971	4.2	HPRR1920071
HPRR1920071_STXBP1	0.2116	ISEQTYQLSR	HEK_C	0.2116	0.9988	4.2	HPRR1920071
HPRR1920071_STXBP1	0.1118	ISEQTYQLSR	U2OS_B	0.1118	0.9969	17.5	HPRR1920071
HPRR1920071_STXBP1	0.0788	ISEQTYQLSR	U2OS_B	0.0788	0.9902	17.5	HPRR1920071
HPRR1920071_STXBP1	0.1144	ISEQTYQLSR	U2OS_C	0.1144	0.9973	17.5	HPRR1920071
HPRR1920071_STXBP1	0.0526	ISEQTYQLSR	HEP_A	0.0526	0.9867	11.5	HPRR1920071
HPRR1920071_STXBP1	0.0424	ISEQTYQLSR	HEP_B	0.0424	0.9711	11.5	HPRR1920071
HPRR1920071_STXBP1	0.0424	ISEQTYQLSR	HEP_C	0.0424	0.9869	11.5	HPRR1920071
HPRR1920071_STXBP1	0.519	ISEQTYQLSR	HELA_A	0.519	0.9977	7.2	HPRR1920071
HPRR1920071_STXBP1	0.4749	ISEQTYQLSR	HELA_B	0.4749	0.9946	7.2	HPRR1920071
HPRR1920071_STXBP1	0.4418	ISEQTYQLSR	HELA_C	0.4418	0.9972	7.2	HPRR1920071
HPRR1920071_STXBP1	0.0234	ISEQTYQLSR	RT4_B	0.0234	0.8283	6.2	HPRR1920071
HPRR1920071_STXBP1	0.021	ISEQTYQLSR	RT4_C	0.021	0.9377	6.2	HPRR1920071
HPRR1920071_STXBP1	0.6224	ISEQTYQLSR	SHSY5Y_A	0.6224	0.9921	11.7	HPRR1920071
HPRR1920071_STXBP1	0.496	ISEQTYQLSR	SHSY5Y_B	0.496	0.9998	11.7	HPRR1920071
HPRR1920071_STXBP1	0.5046	ISEQTYQLSR	SHSY5Y_C	0.5046	0.9895	11.7	HPRR1920071
HPRR1920071_STXBP1	0.0538	SSASFSTTAVSAR	A431_A	0.0538	0.9944	32.9	HPRR1920071
HPRR1920071_STXBP1	0.0341	SSASFSTTAVSAR	A431_B	0.0341	0.9271	32.9	HPRR1920071
HPRR1920071_STXBP1	0.0738	SSASFSTTAVSAR	A431_C	0.0738	0.9978	32.9	HPRR1920071
HPRR1920071_STXBP1	0.1363	SSASFSTTAVSAR	A549_A	0.1363	0.9972	13.7	HPRR1920071
HPRR1920071_STXBP1	0.1022	SSASFSTTAVSAR	A549_B	0.1022	0.9966	13.7	HPRR1920071
HPRR1920071_STXBP1	0.1338	SSASFSTTAVSAR	A549_C	0.1338	0.9975	13.7	HPRR1920071
HPRR1920071_STXBP1	0.1749	SSASFSTTAVSAR	HEK_A	0.1749	0.9956	6	HPRR1920071
HPRR1920071_STXBP1	0.1989	SSASFSTTAVSAR	HEK_B	0.1989	0.9987	6	HPRR1920071
HPRR1920071_STXBP1	0.1938	SSASFSTTAVSAR	HEK_C	0.1938	0.9988	6	HPRR1920071
HPRR1920071_STXBP1	0.082	SSASFSTTAVSAR	U2OS_A	0.082	0.9655	16.4	HPRR1920071
HPRR1920071_STXBP1	0.0759	SSASFSTTAVSAR	U2OS_B	0.0759	0.9903	16.4	HPRR1920071
HPRR1920071_STXBP1	0.0568	SSASFSTTAVSAR	U2OS_C	0.0568	0.977	16.4	HPRR1920071
HPRR1920071_STXBP1	0.0337	SSASFSTTAVSAR	HEP_A	0.0337	0.9438	6.3	HPRR1920071
HPRR1920071_STXBP1	0.0323	SSASFSTTAVSAR	HEP_B	0.0323	0.965	6.3	HPRR1920071
HPRR1920071_STXBP1	0.037	SSASFSTTAVSAR	HEP_C	0.037	0.9886	6.3	HPRR1920071
HPRR1920071_STXBP1	0.3802	SSASFSTTAVSAR	HELA_A	0.3802	0.9961	7.3	HPRR1920071
HPRR1920071_STXBP1	0.3517	SSASFSTTAVSAR	HELA_B	0.3517	0.9869	7.3	HPRR1920071
HPRR1920071_STXBP1	0.3227	SSASFSTTAVSAR	HELA_C	0.3227	0.9835	7.3	HPRR1920071
HPRR1920071_STXBP1	0.0047	SSASFSTTAVSAR	RT4_A	0.0047	0.8394	47.7	HPRR1920071
HPRR1920071_STXBP1	0.0157	SSASFSTTAVSAR	RT4_B	0.0157	0.8577	47.7	HPRR1920071
HPRR1920071_STXBP1	0.0162	SSASFSTTAVSAR	RT4_C	0.0162	0.9359	47.7	HPRR1920071
HPRR1920071_STXBP1	0.4616	SSASFSTTAVSAR	SHSY5Y_A	0.4616	0.8852	11.2	HPRR1920071
HPRR1920071_STXBP1	0.3803	SSASFSTTAVSAR	SHSY5Y_C	0.3803	0.9887	11.2	HPRR1920071
HPRR1920070_ANXA1	8.8598	GGPGSAVSPYPTFNPSSDVAALHK	A431_B	8.8598	0.9987	16.7	HPRR1920070
HPRR1920070_ANXA1	11.853	GGPGSAVSPYPTFNPSSDVAALHK	A431_C	11.853	0.9986	16.7	HPRR1920070
HPRR1920070_ANXA1	8.8503	GGPGSAVSPYPTFNPSSDVAALHK	A549_A	8.8503	0.9983	9.2	HPRR1920070
HPRR1920070_ANXA1	10.0803	GGPGSAVSPYPTFNPSSDVAALHK	A549_B	10.0803	0.9991	9.2	HPRR1920070
HPRR1920070_ANXA1	10.88	GGPGSAVSPYPTFNPSSDVAALHK	A549_C	10.88	0.9987	9.2	HPRR1920070
HPRR1920070_ANXA1	4.3485	GGPGSAVSPYPTFNPSSDVAALHK	HEK_A	4.3485	0.998	8.6	HPRR1920070
HPRR1920070_ANXA1	5.1309	GGPGSAVSPYPTFNPSSDVAALHK	HEK_B	5.1309	0.9993	8.6	HPRR1920070
HPRR1920070_ANXA1	4.3723	GGPGSAVSPYPTFNPSSDVAALHK	HEK_C	4.3723	0.9987	8.6	HPRR1920070
HPRR1920070_ANXA1	4.095	GGPGSAVSPYPTFNPSSDVAALHK	U2OS_A	4.095	0.998	10.8	HPRR1920070
HPRR1920070_ANXA1	4.8485	GGPGSAVSPYPTFNPSSDVAALHK	U2OS_B	4.8485	0.9976	10.8	HPRR1920070
HPRR1920070_ANXA1	5.2108	GGPGSAVSPYPTFNPSSDVAALHK	U2OS_C	5.2108	0.9994	10.8	HPRR1920070
HPRR1920070_ANXA1	0.019	GGPGSAVSPYPTFNPSSDVAALHK	HEP_A	0.019	0.9512	77.8	HPRR1920070
HPRR1920070_ANXA1	0.0037	GGPGSAVSPYPTFNPSSDVAALHK	HEP_C	0.0037	0.8895	77.8	HPRR1920070
HPRR1920070_ANXA1	6.1567	GGPGSAVSPYPTFNPSSDVAALHK	HELA_A	6.1567	0.9992	5.7	HPRR1920070
HPRR1920070_ANXA1	5.6137	GGPGSAVSPYPTFNPSSDVAALHK	HELA_B	5.6137	0.9958	5.7	HPRR1920070
HPRR1920070_ANXA1	6.3632	GGPGSAVSPYPTFNPSSDVAALHK	HELA_C	6.3632	0.9896	5.7	HPRR1920070
HPRR1920070_ANXA1	4.9912	GGPGSAVSPYPTFNPSSDVAALHK	RT4_A	4.9912	0.9993	6.5	HPRR1920070
HPRR1920070_ANXA1	5.7088	GGPGSAVSPYPTFNPSSDVAALHK	RT4_B	5.7088	0.9962	6.5	HPRR1920070
HPRR1920070_ANXA1	5.6269	GGPGSAVSPYPTFNPSSDVAALHK	RT4_C	5.6269	0.9974	6.5	HPRR1920070
HPRR1920070_ANXA1	0.0073	GGPGSAVSPYPTFNPSSDVAALHK	SHSY5Y_B	0.0073	0.9071	NA	HPRR1920070
HPRR1920070_ANXA1	11.0198	GVDEATIIDILTK	A431_A	11.0198	0.9996	6.9	HPRR1920070
HPRR1920070_ANXA1	9.4438	GVDEATIIDILTK	A431_B	9.4438	0.9987	6.9	HPRR1920070
HPRR1920070_ANXA1	10.4112	GVDEATIIDILTK	A431_C	10.4112	0.9999	6.9	HPRR1920070
HPRR1920070_ANXA1	9.3799	GVDEATIIDILTK	A549_A	9.3799	0.9999	3.5	HPRR1920070
HPRR1920070_ANXA1	9.4006	GVDEATIIDILTK	A549_B	9.4006	0.9999	3.5	HPRR1920070
HPRR1920070_ANXA1	10.0329	GVDEATIIDILTK	A549_C	10.0329	0.9998	3.5	HPRR1920070
HPRR1920070_ANXA1	4.542	GVDEATIIDILTK	HEK_A	4.542	0.9998	3.2	HPRR1920070
HPRR1920070_ANXA1	4.6761	GVDEATIIDILTK	HEK_B	4.6761	0.9997	3.2	HPRR1920070
HPRR1920070_ANXA1	4.3561	GVDEATIIDILTK	HEK_C	4.3561	0.9999	3.2	HPRR1920070
HPRR1920070_ANXA1	4.5167	GVDEATIIDILTK	U2OS_A	4.5167	0.9999	6.2	HPRR1920070
HPRR1920070_ANXA1	4.8719	GVDEATIIDILTK	U2OS_B	4.8719	0.9994	6.2	HPRR1920070
HPRR1920070_ANXA1	5.1951	GVDEATIIDILTK	U2OS_C	5.1951	0.9997	6.2	HPRR1920070
HPRR1920070_ANXA1	6.3404	GVDEATIIDILTK	HELA_A	6.3404	0.9997	1.4	HPRR1920070
HPRR1920070_ANXA1	6.2075	GVDEATIIDILTK	HELA_B	6.2075	0.9997	1.4	HPRR1920070
HPRR1920070_ANXA1	6.4027	GVDEATIIDILTK	HELA_C	6.4027	0.9945	1.4	HPRR1920070
HPRR1920070_ANXA1	5.3935	GVDEATIIDILTK	RT4_A	5.3935	0.9998	6	HPRR1920070
HPRR1920070_ANXA1	4.8553	GVDEATIIDILTK	RT4_B	4.8553	0.9996	6	HPRR1920070
HPRR1920070_ANXA1	5.5144	GVDEATIIDILTK	RT4_C	5.5144	0.9986	6	HPRR1920070
HPRR1920070_ANXA1	0.0372	GVDEATIIDILTK	SHSY5Y_B	0.0372	0.9535	NA	HPRR1920070
HPRR1850063_ALDH1A2	0.0339	ANNSDFGLVAAVFTNDINK	A549_B	0.0339	0.8648	NA	HPRR1850063
HPRR1850063_ALDH1A2	2.1968	ANNSDFGLVAAVFTNDINK	HEK_A	2.1968	0.9934	21.4	HPRR1850063
HPRR1850063_ALDH1A2	2.5266	ANNSDFGLVAAVFTNDINK	HEK_B	2.5266	0.9894	21.4	HPRR1850063
HPRR1850063_ALDH1A2	1.5448	ANNSDFGLVAAVFTNDINK	HEK_C	1.5448	0.9984	21.4	HPRR1850063
HPRR1850063_ALDH1A2	0.4483	ANNSDFGLVAAVFTNDINK	HELA_A	0.4483	0.9746	NA	HPRR1850063
HPRR1850063_ALDH1A2	0.0488	ANNSDFGLVAAVFTNDINK	RT4_C	0.0488	0.8862	NA	HPRR1850063
HPRR1850063_ALDH1A2	0.0297	ANNSDFGLVAAVFTNDINK	SHSY5Y_A	0.0297	0.9154	NA	HPRR1850063
HPRR1850063_ALDH1A2	3.011	EEIFGPVQEILR	HEK_A	3.011	0.9239	18.6	HPRR1850063
HPRR1850063_ALDH1A2	3.9485	EEIFGPVQEILR	HEK_B	3.9485	0.9819	18.6	HPRR1850063
HPRR1850063_ALDH1A2	2.6603	EEIFGPVQEILR	HEK_C	2.6603	0.9632	18.6	HPRR1850063
HPRR1850063_ALDH1A2	0.2382	EEIFGPVQEILR	U2OS_B	0.2382	0.9302	NA	HPRR1850063
HPRR1850063_ALDH1A2	2.3305	ILELIQSGVAEGAK	HEK_A	2.3305	0.9895	10.1	HPRR1850063
HPRR1850063_ALDH1A2	2.6684	ILELIQSGVAEGAK	HEK_B	2.6684	0.9943	10.1	HPRR1850063
HPRR1850063_ALDH1A2	2.1379	ILELIQSGVAEGAK	HEK_C	2.1379	0.9952	10.1	HPRR1850063
HPRR1850063_ALDH1A2	0.4538	ILELIQSGVAEGAK	HELA_A	0.4538	0.9831	NA	HPRR1850063
HPRR1510038_SFN	8.0759	YLAEVATGDDK	A431_A	8.0759	0.9987	24.2	HPRR1510038
HPRR1510038_SFN	8.4397	YLAEVATGDDK	A431_B	8.4397	0.9985	24.2	HPRR1510038
HPRR1510038_SFN	12.8409	YLAEVATGDDK	A431_C	12.8409	0.9998	24.2	HPRR1510038
HPRR1510038_SFN	1.2398	YLAEVATGDDK	A549_A	1.2398	0.9999	13	HPRR1510038
HPRR1510038_SFN	1.6076	YLAEVATGDDK	A549_B	1.6076	1	13	HPRR1510038
HPRR1510038_SFN	1.6187	YLAEVATGDDK	A549_C	1.6187	0.9998	13	HPRR1510038
HPRR1510038_SFN	0.1527	YLAEVATGDDK	HEK_A	0.1527	0.9958	7.3	HPRR1510038
HPRR1510038_SFN	0.149	YLAEVATGDDK	HEK_B	0.149	0.9975	7.3	HPRR1510038
HPRR1510038_SFN	0.1729	YLAEVATGDDK	HEK_C	0.1729	0.9979	7.3	HPRR1510038
HPRR1510038_SFN	3.977	YLAEVATGDDK	U2OS_A	3.977	0.9996	17.5	HPRR1510038
HPRR1510038_SFN	5.7729	YLAEVATGDDK	U2OS_B	5.7729	0.9996	17.5	HPRR1510038
HPRR1510038_SFN	5.6408	YLAEVATGDDK	U2OS_C	5.6408	0.9999	17.5	HPRR1510038
HPRR1510038_SFN	0.9248	YLAEVATGDDK	HEP_A	0.9248	0.9996	20	HPRR1510038
HPRR1510038_SFN	0.6631	YLAEVATGDDK	HEP_B	0.6631	0.9995	20	HPRR1510038
HPRR1510038_SFN	0.6204	YLAEVATGDDK	HEP_C	0.6204	0.9997	20	HPRR1510038
HPRR1510038_SFN	2.9907	YLAEVATGDDK	HELA_A	2.9907	0.9991	14	HPRR1510038
HPRR1510038_SFN	3.3444	YLAEVATGDDK	HELA_B	3.3444	0.9965	14	HPRR1510038
HPRR1510038_SFN	4.0539	YLAEVATGDDK	HELA_C	4.0539	0.9871	14	HPRR1510038
HPRR1510038_SFN	7.5889	YLAEVATGDDK	RT4_A	7.5889	0.9987	9.4	HPRR1510038
HPRR1510038_SFN	7.5927	YLAEVATGDDK	RT4_B	7.5927	0.9997	9.4	HPRR1510038
HPRR1510038_SFN	9.0666	YLAEVATGDDK	RT4_C	9.0666	0.9998	9.4	HPRR1510038
HPRR1440011_CLPP	3.6159	QLYNIYAK	A431_A	3.6159	0.869	29.1	HPRR1440011
HPRR1440011_CLPP	5.5628	QLYNIYAK	A431_B	5.5628	0.9578	29.1	HPRR1440011
HPRR1440011_CLPP	3.0299	QLYNIYAK	A431_C	3.0299	0.9026	29.1	HPRR1440011
HPRR1440011_CLPP	1.4862	QLYNIYAK	A549_A	1.4862	0.9263	28	HPRR1440011
HPRR1440011_CLPP	2.4381	QLYNIYAK	A549_C	2.4381	0.9427	28	HPRR1440011
HPRR1440011_CLPP	5.5394	QLYNIYAK	HEK_A	5.5394	0.9906	1.6	HPRR1440011
HPRR1440011_CLPP	5.3575	QLYNIYAK	HEK_B	5.3575	0.9822	1.6	HPRR1440011
HPRR1440011_CLPP	5.5013	QLYNIYAK	HEK_C	5.5013	0.9893	1.6	HPRR1440011
HPRR1440011_CLPP	1.5862	QLYNIYAK	U2OS_A	1.5862	0.9815	34.4	HPRR1440011
HPRR1440011_CLPP	1.1862	QLYNIYAK	U2OS_A	1.1862	0.9597	34.4	HPRR1440011
HPRR1440011_CLPP	2.5065	QLYNIYAK	U2OS_C	2.5065	0.9122	34.4	HPRR1440011
HPRR1440011_CLPP	3.8545	QLYNIYAK	HEP_A	3.8545	0.994	14.2	HPRR1440011
HPRR1440011_CLPP	2.8271	QLYNIYAK	HEP_B	2.8271	0.981	14.2	HPRR1440011
HPRR1440011_CLPP	3.1821	QLYNIYAK	HEP_C	3.1821	0.9955	14.2	HPRR1440011
HPRR1440011_CLPP	4.1733	QLYNIYAK	HELA_A	4.1733	0.9619	0	HPRR1440011
HPRR1440011_CLPP	NaN	QLYNIYAK	HELA_B	NaN	1	0	HPRR1440011
HPRR1440011_CLPP	NaN	QLYNIYAK	HELA_C	NaN	1	0	HPRR1440011
HPRR1440011_CLPP	4.3477	QLYNIYAK	RT4_B	4.3477	0.9951	23.8	HPRR1440011
HPRR1440011_CLPP	6.6003	QLYNIYAK	RT4_C	6.6003	0.9124	23.8	HPRR1440011
HPRR1440011_CLPP	2.6082	QLYNIYAK	SHSY5Y_A	2.6082	0.9963	NA	HPRR1440011
HPRR1370137_SELENBP1	0.0356	QYDISDPQRPR	A431_C	0.0356	0.9042	NA	HPRR1370137
HPRR1370137_SELENBP1	4.7735	QYDISDPQRPR	A549_A	4.7735	0.9982	4.7	HPRR1370137
HPRR1370137_SELENBP1	5.276	QYDISDPQRPR	A549_B	5.276	0.9987	4.7	HPRR1370137
HPRR1370137_SELENBP1	5.1853	QYDISDPQRPR	A549_C	5.1853	0.9939	4.7	HPRR1370137
HPRR1370137_SELENBP1	1.5505	QYDISDPQRPR	HEK_A	1.5505	0.9967	6.9	HPRR1370137
HPRR1370137_SELENBP1	1.5558	QYDISDPQRPR	HEK_B	1.5558	0.9977	6.9	HPRR1370137
HPRR1370137_SELENBP1	1.3538	QYDISDPQRPR	HEK_C	1.3538	0.996	6.9	HPRR1370137
HPRR1370137_SELENBP1	0.2382	QYDISDPQRPR	U2OS_A	0.2382	0.9825	16.3	HPRR1370137
HPRR1370137_SELENBP1	0.1669	QYDISDPQRPR	U2OS_B	0.1669	0.974	16.3	HPRR1370137
HPRR1370137_SELENBP1	0.2273	QYDISDPQRPR	U2OS_C	0.2273	0.9924	16.3	HPRR1370137
HPRR1370137_SELENBP1	16.253	QYDISDPQRPR	HEP_A	16.253	0.9927	13.7	HPRR1370137
HPRR1370137_SELENBP1	13.6228	QYDISDPQRPR	HEP_B	13.6228	0.9942	13.7	HPRR1370137
HPRR1370137_SELENBP1	12.0088	QYDISDPQRPR	HEP_C	12.0088	0.997	13.7	HPRR1370137
HPRR1370137_SELENBP1	7.6648	QYDISDPQRPR	HELA_A	7.6648	0.9978	11.1	HPRR1370137
HPRR1370137_SELENBP1	9.1714	QYDISDPQRPR	HELA_B	9.1714	0.9871	11.1	HPRR1370137
HPRR1370137_SELENBP1	9.8088	QYDISDPQRPR	HELA_C	9.8088	0.9932	11.1	HPRR1370137
HPRR1370137_SELENBP1	0.1243	QYDISDPQRPR	RT4_A	0.1243	0.9637	89.8	HPRR1370137
HPRR1370137_SELENBP1	0.0241	QYDISDPQRPR	RT4_B	0.0241	0.911	89.8	HPRR1370137
HPRR1370137_SELENBP1	0.0243	QYDISDPQRPR	RT4_C	0.0243	0.9008	89.8	HPRR1370137
HPRR1370137_SELENBP1	0.051	QYDISDPQRPR	SHSY5Y_A	0.051	0.9957	37.9	HPRR1370137
HPRR1370137_SELENBP1	0.1299	QYDISDPQRPR	SHSY5Y_A	0.1299	0.9893	37.9	HPRR1370137
HPRR1370137_SELENBP1	0.1027	QYDISDPQRPR	SHSY5Y_C	0.1027	0.9796	37.9	HPRR1370137
